# Supplementary material for: A framework for exhaustively mapping functional missense variants
Source: Mol Syst Biol. 2017 Dec 21;13(12):957. doi: 10.15252/msb.20177908 (PMC5740498; doi:10.15252/msb.20177908)
Supplement: Supplementary file 2 — Table EV1 [file MSB-13-957-s002.xlsx]

## Sheet: DMS studies
Year	Author	Gene	Sample space	Saturation	Selection	System	mutagenesis	sequencing	QC
2010	Fowler et al	YAP65	WW domain	100%?	Phage display	in vitro	PCR commercial pool	Paired-ends agree	statistical test for deviation from neutrality, but no well-measuredness
2010	Ernst et al	Synthetic PDZ domain	10AAs	100%?	phage display	in vitro	kunkel	Deep 454	n/a
2011	Hietpas et al	Hsp90	9AAs	100%?	complementation	yeast	EMPIRIC (cassette ligation NNN)	deep short read (timepoints)	“manual inspection”
2012	Fujino et al	Fab antibody fragment	fragment	0.79	Ribodisplay	in vitro	PCR with “fragments”	Deep 454	n/a
2012	Adkar et al.	Ccdb	whole protein	<74%	toxin activity	E.coli	pcr with specific codons	Deep 454	n/a
2012	McLaughlin et al.	PSD95	PDZ domain	100%?	B2H+FACS	E.coli	NNS pcr, tiled assay	deep shotgun	n/a
2012	Schlinkmann et al.	GPCR	whole protein	0.9	FACS	E.coli	NNN PCR	Deep 454	n/a
2012	Whitehead et al	Synthetic protein	51AA (whole protein)	0.99	yeast display	in vitro	oligo PCR	Paired-ends agree	maximum entropy model and >100 reads in input library
2012	Traxlmayr et al	IgG1	CH2/CH3 domains	<50%?	yeast display	in vitro	error prone pcr	Deep 454	statistical test for deviation from neutrality, but no well-measuredness
2012	Wu et al	Neuraminidase	SNP accessible	<50%?	Oseltamivir resistance	Human/H1N1	error prone pcr	Deep 454	n/a
2013	Roscoe et al	Ubiquitin	Whole protein	0.95	Growth	Yeast	Same as Hietpas 2011 tiled NNN PCR	Same as Hietpas 2011	F’ < 2^-10
2013	Starita et al.	Ub.E3 E4B	whole protein	0.5	phage display	in vitro	same as fowler 2010	“subassembly”+barseq	statistical test for deviation from neutrality, but no well-measuredness
2013	Procko et al	Synthetic protein	60AA	100%?	yeast display	in vitro	oligo PCR + error prone PCR	same as Fowler 2011 (enrich)	n/a
2013	Tinberg et al	Synthetic protein	40AA	0.9	yeast display	in vitro	Kunkel NNK	same as Fowler 2011 (enrich)	n/a
2013	Jiang et al	Hsp90	substrate binding loop	100%?	complementation	Yeast	Same as Hietpas 2011 tiled NNN PCR	Same as Hietpas 2011	n/a
2013	Kim et al	Mat alpha	degron region	<50%?	stability assay	yeast	PCR with randomly doped oligos	same as Fowler 2011 (enrich)	n/a
2013	Melamed et al	Pab1	RRM domain	0.9	complementation	Yeast	PCR with randomly doped oligos	same as Fowler 2011 (enrich)	n/a
2013	Forsyth et al	Antibody for EGFR	whole protein	0.99	FACS	Human	NNK PCR	Deep 454	n/a
2013	Wagenaar et al	BRAF	77 Aas	0.9965	vemurafenib resistance	Human	Same as Hietpas 2011	Same as Hietpas 2011	Filter f < f_wt/100
2014	Firnberg et al.	TEM1-beta lactamase	Whole protein	0.95	Amp resistance	E.coli	pfunkel	Deep 454	n/a
2014	Olson et al.	G protein (GB1)	IgG-binding domain	0.95	RNA display	in vitro	tiled NNK/NNS PCR	tileseq	repl deviation
2014	Melnikov et al	APH(3′)II (kinase)	Whole protein	100%?	kanamycin resistance	E.coli	commercial oligo pool (leproust et al) + Gen9	MITEseq (shotgun)	statistical test for deviation from neutrality, but no well-measuredness
2014	Bloom	influenza nucleoprotein	whole protein	>75%	viral replication	Human/H1N1	NNN PCR	shotgun paired ends agree	n/a
2014	Thyagarajan and Bloom	hemagglutinin	whole protein	0.85	viral replication	Human/H1N1	same as Bloom 2014	same as Bloom 2014	n/a
2015	Stiffler et al	TEM1 Beta-lactamase	whole protein	100%?	growth	E.coli	same as mclaughlin	same as mclaughin	n/a
2015	Doud et al.	influenza nucleoprotein	whole protein	100%?	viral replication	Human/H1N1	same as Bloom 2014	same as Bloom 2014	n/a
2015	Kitzman et al	Gal4	DB domain	0.99	growth	yeast	PALS (array+PCR)	barseq+subassembly	n/a
2015	Starita et al	BRCA1	RING domain	0.8	Y2H / E3 activity	Yeast	PALS (array+PCR)	Subassembly + barseq	input freq threshold
2016	Mishra et al	Hsp90	ATPase domain	0.99	growth	yeast	Same as Hietpas 2011 tiled NNN PCR	Same as Hietpas 2011	confidence intervals based on total read depth
2016	Doud et al	Hemagglutinin	whole protein	<97%	viral replication	Human/H1N1	same as Bloom 2014	tileseq with barcoded tiles	n/a
2016	Mavor et al.	Ubiquitin	whole protein	0.99	growth	yeast	uses Roscoe library	EMPIRIC-BC (barseq)	remove outliers
2016	Majithia et al	PPARG	whole protein	0.99	Surface marker FACS	Human	Codon emulsion PCR + dUTP + indel selection	Illumina shotgun	Bayesian regularized MLE of score

## Sheet: Description
Table EV1: A list of previous Deep Mutational Scanning (DMS) studies, their methods, and achieved mapping completenesses
