# Supplementary material for: A framework for exhaustively mapping functional missense variants
Source: Mol Syst Biol. 2017 Dec 21;13(12):957. doi: 10.15252/msb.20177908 (PMC5740498; doi:10.15252/msb.20177908)
Supplement: Supplementary file 3 — Dataset EV1 [file MSB-13-957-s003.zip]

Archive with 16 entries (16 files):
- CALM1_flipped_scores.csv
- CALM1_flipped_scores_README.txt
- CALM1_scores.csv
- CALM1_scores_README.txt
- SUMO1_flipped_scores.csv
- SUMO1_flipped_scores_README.txt
- SUMO1_scores.csv
- SUMO1_scores_README.txt
- TPK1_flipped_scores.csv
- TPK1_flipped_scores_README.txt
- TPK1_scores.csv
- TPK1_scores_README.txt
- UBE2I_flipped_scores.csv
- UBE2I_flipped_scores_README.txt
- UBE2I_scores.csv
- UBE2I_scores_README.txt
