# Supplementary material for: A framework for exhaustively mapping functional missense variants
Source: Mol Syst Biol. 2017 Dec 21;13(12):957. doi: 10.15252/msb.20177908 (PMC5740498; doi:10.15252/msb.20177908)
Supplement: Supplementary file 3 — Dataset EV1 [file MSB-13-957-s003.zip › CALM1_flipped_scores.csv]

mut	screen.score	screen.sd	df	predicted.score	joint.score	joint.sd	joint.se
M1A	NA	NA	NA	0.658846946371185	0.658846946371185	0.287915803158449	0.287915803158449
A2A	1	1e-04	4	0.98811067760364	1	1e-04	1e-04
D3A	0.620462613766762	0.0439155483731609	4	0.631679516224991	0.621257448271081	0.0876025729867224	0.0438012864933612
Q4A	NA	NA	NA	0.531606629412644	0.531606629412644	0.287915803158449	0.287915803158449
L5A	0.505060245029274	0.0457624722724059	4	0.517225505864195	0.505955865548871	0.0897384110934124	0.0448692055467062
T6A	0.989062638710369	0.010346129721919	4	0.93595041859289	0.988125199627698	0.0402142091406313	0.0201071045703156
E7A	0.674626548298135	0.0250121635884337	4	0.688746056335945	0.675214320798273	0.0637049927978499	0.031852496398925
E8A	0.597132506783264	0.0616497557817257	4	0.675244893729631	0.604686625013353	0.10946609209946	0.0547330460497301
Q9A	-0.0181911107732633	0.156896724010117	4	0.232771531658636	0.0355467001135005	0.218389764259536	0.109194882129768
I10A	-0.408884543749445	0.191315350792454	4	0.120972889229214	-0.276745766790376	0.317333673869093	0.158666836934546
A11A	1	1e-04	4	0.994571972500881	1	1e-04	1e-04
E12A	0.840932347476424	0.0156812410765549	4	0.81249645361879	0.840178500609406	0.0495766413622269	0.0247883206811135
F13A	0.640131334089229	0.0469844797709634	4	0.681201132103357	0.643229589155364	0.0917179807405096	0.0458589903702548
K14A	0.448080112960265	0.0518652155705816	4	0.485809155517453	0.451197581230402	0.0970829896215369	0.0485414948107685
E15A	0.75044075773605	0.0220814766027294	4	0.720374143394162	0.749330370189633	0.0596920763002495	0.0298460381501248
A16A	1	1e-04	4	0.991842630170106	1	1e-04	1e-04
F17A	NA	NA	NA	0.676779640358736	0.676779640358736	0.287915803158449	0.287915803158449
S18A	0.989022203181602	0.0260097581419373	4	0.94409101374798	0.987080413468878	0.0656752599055285	0.0328376299527642
L19A	NA	NA	NA	0.691043225015437	0.691043225015437	0.287915803158449	0.287915803158449
F20A	NA	NA	NA	0.715475450767171	0.715475450767171	0.287915803158449	0.287915803158449
D21A	0.382220569570998	0.0490768698715538	4	0.565500024170839	0.396614328475323	0.105642995539456	0.0528214977697281
K22A	0.919549908085082	0.0495516956764822	4	0.770082934414283	0.907707023938012	0.102268471887275	0.0511342359436376
D23A	0.989344540578761	0.0472704577970602	4	0.880391382587719	0.981079015629818	0.0958432434985001	0.04792162174925
G24A	0.959372839434581	0.0114645814146211	4	0.903125755088895	0.958274842731577	0.0425161586154126	0.0212580793077063
D25A	0.91160954449086	0.0242074083694195	4	0.865081511384962	0.90973246138384	0.0631698463550549	0.0315849231775274
G26A	0.944327246975946	0.0123748651761265	4	0.89624328617252	0.943315642104333	0.0440626247789428	0.0220313123894714
T27A	0.984997510226598	0.0160311881024326	4	0.931861616658449	0.98355827209098	0.0506926862323107	0.0253463431161554
I28A	0.366351245488351	0.0880774639834121	4	0.559776266783529	0.392011966374286	0.148427606474018	0.074213803237009
T29A	0.994009446751442	0.00930634714080478	4	0.909896455428721	0.992671668725465	0.0389150362185155	0.0194575181092578
T30A	0.958274224355208	0.00544820947773192	4	0.911704368772886	0.957837735212344	0.028748966904885	0.0143744834524425
K31A	0.696278151749039	0.0829954996774333	4	0.738197695062793	0.701558950629231	0.129060918601436	0.064530459300718
E32A	0.896891477623809	0.0624211413899129	4	0.843648628079866	0.891684325047772	0.108961662701457	0.0544808313507284
L33A	0.892548640405453	0.0415480327342453	4	0.784390848502588	0.885269904285567	0.0890111811990039	0.044505590599502
G34A	NA	NA	NA	0.755033960891166	0.755033960891166	0.287915803158449	0.287915803158449
T35A	0.970360153192799	0.00453913665229528	4	0.902804287155693	0.969831792121326	0.0265366025503402	0.0132683012751701
V36A	0.990972464507859	0.00462248157504318	4	0.941700197972441	0.990580081804435	0.0264673430941472	0.0132336715470736
M37A	0.823399013801026	0.0478479454552021	4	0.809538914371188	0.822335683634696	0.0921251047511217	0.0460625523755608
R38A	0.520669329599608	0.0556302093188889	4	0.560780631944199	0.524203035185964	0.101263147078882	0.0506315735394411
S39A	0.908652879556222	0.0184023409745022	4	0.837442207723089	0.906447614996582	0.0552037747339412	0.0276018873669706
L40A	0.810597759644419	0.0180507914264966	4	0.74926138200934	0.808733467717676	0.0542805035928739	0.0271402517964369
G41A	0.976353325217954	0.0451681005539654	4	0.886406122244708	0.969811060763571	0.0920151496200428	0.0460075748100214
Q42A	NA	NA	NA	0.620185689008913	0.620185689008913	0.287915803158449	0.287915803158449
N43A	NA	NA	NA	0.717397240941023	0.717397240941023	0.287915803158449	0.287915803158449
P44A	0.944119821164964	0.039321839093976	4	0.900987667462938	0.941362727597009	0.0828102351629341	0.0414051175814671
T45A	0.918820669015755	0.0250118249302944	4	0.898459494262756	0.917973076928013	0.0637718700344868	0.0318859350172434
E46A	0.890028030827356	0.0181338072542341	4	0.754029437039124	0.885875983872677	0.0582840853134491	0.0291420426567245
A47A	1	1e-04	4	0.997924431953646	1	1e-04	1e-04
E48A	0.389237972869829	0.040408089331055	4	0.561230995250512	0.400515904917633	0.0936691394932157	0.0468345697466079
L49A	0.875725969003886	0.0364521461083843	4	0.833743775483113	0.873226570569569	0.0792685084923903	0.0396342542461951
Q50A	NA	NA	NA	0.616440492014054	0.616440492014054	0.287915803158449	0.287915803158449
D51A	0.947260158658854	0.033662011567146	4	0.806179972485737	0.939468374266851	0.0817763940973222	0.0408881970486611
M52A	NA	NA	NA	0.78840749197045	0.78840749197045	0.287915803158449	0.287915803158449
I53A	0.815118923403727	0.033242101982086	4	0.757014885585802	0.811947713869648	0.0757839799117913	0.0378919899558956
N54A	-0.375095165909075	0.118430048483078	4	0.0790650641896474	-0.297622619790748	0.234428525871232	0.117214262935616
E55A	0.842235463344687	0.0280578055463114	4	0.80420367186786	0.840468436818187	0.0683097465786184	0.0341548732893092
V56A	0.990746975531147	0.00998525645611115	4	0.933251413124453	0.989766962881799	0.0395771009602973	0.0197885504801487
D57A	0.753810312861957	0.0268004258227466	4	0.774154082421377	0.754715046858748	0.066260548168274	0.033130274084137
A58A	1	1e-04	4	0.997949154295731	1	1e-04	1e-04
D59A	0.971624193554981	0.0172351080661442	4	0.848275437155401	0.968039556119068	0.0559173787323127	0.0279586893661564
G60A	NA	NA	NA	0.822270350635153	0.822270350635153	0.287915803158449	0.287915803158449
N61A	0.881119905351198	0.0284099061352912	4	0.690888600861252	0.872175711029592	0.0792980329882859	0.0396490164941429
G62A	0.873590272798022	0.00966464939684926	4	0.848432044277833	0.87317499181933	0.0383467813739732	0.0191733906869866
T63A	0.929120669243726	0.0123632790759514	4	0.866818220407798	0.927811132929823	0.0444059970062064	0.0222029985031032
I64A	0.849704813840657	0.0511884579899238	4	0.800462854361589	0.845684814932133	0.0967240149474968	0.0483620074737484
D65A	0.934308587105828	0.0121768109781782	4	0.853345509659495	0.932631957892235	0.044663018910656	0.022331509455328
F66A	0.863077601940513	0.016901924452443	4	0.727235664124679	0.859204039789479	0.056147128202015	0.0280735641010075
P67A	0.947133769207061	0.024667296482414	4	0.907101899790868	0.945489339904974	0.0636536572990318	0.0318268286495159
E68A	0.864863863365137	0.0161753497338543	4	0.79210859493155	0.862875978088004	0.0515763190328545	0.0257881595164272
F69A	NA	NA	NA	0.53946925483619	0.53946925483619	0.287915803158449	0.287915803158449
L70A	0.709559870654573	0.0307490509307381	4	0.729122722161701	0.710551559245621	0.0715413609544744	0.0357706804772372
T71A	0.949647608437025	0.00578686054044147	4	0.917771946922271	0.949330458933817	0.0294608043144921	0.0147304021572461
M72A	NA	NA	NA	0.742203812271797	0.742203812271797	0.287915803158449	0.287915803158449
M73A	0.950219668104278	0.0243363583872434	4	0.871864672899609	0.947042432135558	0.0645635392390723	0.0322817696195361
A74A	1	1e-04	4	0.994417843983983	1	1e-04	1e-04
R75A	0.951517455015928	0.0639752946282426	4	0.807953668897119	0.937162287071773	0.117589337676728	0.0587946688383641
K76A	0.91399843766133	0.0249098820821564	4	0.793120155366308	0.908986192267247	0.0679176198257066	0.0339588099128533
M77A	0.78314926681411	0.0340162762991101	4	0.792052284293618	0.783645861966953	0.0756340567367367	0.0378170283683683
K78A	0.419261984664963	0.0570727861659633	4	0.52190977494512	0.428518351747653	0.106316617280282	0.0531583086401409
D79A	0.971962478637931	0.0101356169406917	4	0.876324457687826	0.970308204632761	0.0411131651032272	0.0205565825516136
T80A	0.941086272699346	0.00693374750250575	4	0.908798770867836	0.940702115707653	0.0323427311802984	0.0161713655901492
D81A	0.903697520928525	0.0214740252673829	4	0.783078338212851	0.899361082026221	0.0626819361354157	0.0313409680677079
S82A	0.872705512756661	0.0172658877913432	4	0.849258777397894	0.872022945883931	0.0521361044643733	0.0260680522321867
E83A	0.754557792941149	0.0291281963256659	4	0.727637778451097	0.753261621751376	0.0695136440349713	0.0347568220174857
E84A	0.824076449999669	0.0131475184415012	4	0.814314375058409	0.823858535552582	0.0449612938625482	0.0224806469312741
E85A	0.797164657885521	0.0659542523287254	4	0.721691061338407	0.789408481017851	0.113785161032131	0.0568925805160656
I86A	0.831724295354218	0.0380594451347977	4	0.762969450345927	0.827461696567093	0.0822976329700376	0.0411488164850188
R87A	NA	NA	NA	0.712178724254744	0.712178724254744	0.287915803158449	0.287915803158449
E88A	0.75306223149238	0.0329448526659952	4	0.776723602050047	0.754342702107489	0.074439911206076	0.037219955603038
A89A	1	1e-04	4	0.992684885630246	1	1e-04	1e-04
F90A	NA	NA	NA	0.473962234112123	0.473962234112123	0.287915803158449	0.287915803158449
R91A	NA	NA	NA	0.524304392808556	0.524304392808556	0.287915803158449	0.287915803158449
V92A	0.998296208640851	0.00612053784422501	4	0.928966523741433	0.997567050815053	0.0309664438289393	0.0154832219144697
F93A	NA	NA	NA	0.630140425186597	0.630140425186597	0.287915803158449	0.287915803158449
D94A	0.64897897546529	0.0705495178483654	4	0.616350837818599	0.645417764759707	0.116555429790381	0.0582777148951905
K95A	NA	NA	NA	0.677417585674018	0.677417585674018	0.287915803158449	0.287915803158449
D96A	-0.0104183137737055	0.0783222142313368	4	0.418996085438344	0.0409957199178197	0.186439127846126	0.0932195639230632
G97A	0.916413124507489	0.0117519611574047	4	0.89494438873178	0.915983739203167	0.0424538740151613	0.0212269370075806
N98A	NA	NA	NA	0.7705827337016	0.7705827337016	0.287915803158449	0.287915803158449
G99A	0.57697576849019	0.0366664036829406	4	0.714836937093111	0.585228649605996	0.0854167283445725	0.0427083641722862
Y100A	0.709132283706359	0.0434988875418558	4	0.685902750589785	0.707500749559878	0.0872736463063209	0.0436368231531605
I101A	0.96891372933855	0.0731520795632568	4	0.819259029407758	0.952044965524394	0.127795892865994	0.0638979464329971
S102A	NA	NA	NA	0.829317552014729	0.829317552014729	0.287915803158449	0.287915803158449
A103A	1	1e-04	4	0.991556239940789	1	1e-04	1e-04
A104A	1	1e-04	4	0.996811160143659	1	1e-04	1e-04
E105A	0.92122371255641	0.0138415193615605	4	0.838133140756577	0.919273310361962	0.0478661666306879	0.0239330833153439
L106A	NA	NA	NA	0.621457141103531	0.621457141103531	0.287915803158449	0.287915803158449
R107A	NA	NA	NA	0.652491861083473	0.652491861083473	0.287915803158449	0.287915803158449
H108A	0.984947987376608	0.0653661195348927	4	0.891149089026638	0.975385773172494	0.114426055406635	0.0572130277033175
V109A	0.99265376713596	0.0144254876466097	4	0.927105873442091	0.991051820559778	0.0482841347772569	0.0241420673886284
M110A	0.989718796336699	0.0409805486235218	4	0.820748492136844	0.978492532859673	0.0940543466518313	0.0470271733259157
T111A	0.997471712300922	0.00405164400729434	4	0.904333789942158	0.996820957679598	0.0256062192139912	0.0128031096069956
N112A	NA	NA	NA	0.646547876350199	0.646547876350199	0.287915803158449	0.287915803158449
L113A	0.14282686837827	0.185983793698771	4	0.416798351064603	0.209712173813462	0.245426035527658	0.122713017763829
G114A	0.589704778165913	0.0412680516563025	4	0.617981125083853	0.59159573650657	0.0847503814663211	0.0423751907331606
E115A	0.684099378700758	0.0279037710842678	4	0.703168104044561	0.684980707453021	0.067749337334427	0.0338746686672135
K116A	NA	NA	NA	0.748326906993355	0.748326906993355	0.287915803158449	0.287915803158449
L117A	0.850948873950147	0.109018620716677	4	0.723835852562477	0.830714250787594	0.159221790962536	0.0796108954812678
T118A	0.975645565454969	0.00455340671668705	4	0.94869305542879	0.975434109718813	0.0260111814679993	0.0130055907339996
D119A	0.842173947630888	0.0113652383586828	4	0.832809096719167	0.841992690248853	0.0416266968413126	0.0208133484206563
E120A	0.85817084732188	0.0150958646296145	4	0.839553004722991	0.857695234923766	0.0484597290198498	0.0242298645099249
E121A	0.372323844492107	0.0407219854108908	4	0.48887292067135	0.380021650236006	0.0886664158892921	0.044333207944646
V122A	0.981797276525433	0.00556185145753524	4	0.917659733552708	0.981183710132321	0.0293705181880471	0.0146852590940235
D123A	0.847881925757249	0.0240842274053354	4	0.796831107948157	0.845832439085571	0.0631277664772403	0.0315638832386202
E124A	0.971455446737326	0.0418551725649862	4	0.895994665061316	0.966342136647291	0.0872350390202295	0.0436175195101148
M125A	0.7136014992531	0.0404467335897084	4	0.699553976612861	0.712679551540462	0.083553311968867	0.0417766559844335
I126A	0.580388091212274	0.0494731487889295	4	0.594607391510901	0.581513100343588	0.0939533869102638	0.0469766934551319
R127A	NA	NA	NA	0.69045428278014	0.69045428278014	0.287915803158449	0.287915803158449
E128A	0.897561356258052	0.00904379246384406	4	0.857440230981052	0.896940972615352	0.0372401008195508	0.0186200504097754
A129A	1	1e-04	4	0.991846390088025	1	1e-04	1e-04
D130A	0.348670847170539	0.0320578174942278	4	0.516521775870374	0.357522678157761	0.082173834542537	0.0410869172712685
I131A	0.890313578550932	0.050830758990771	4	0.828444942223006	0.885295198772008	0.0968680878794819	0.0484340439397409
D132A	0.882847854927604	0.0263369034892573	4	0.819500358256614	0.880077240259217	0.066758609862539	0.0333793049312695
G133A	0.895285452228097	0.0332799105902791	4	0.8702075440705	0.893915275309568	0.07489104997317	0.037445524986585
D134A	0.558843368279233	0.0280560163052344	4	0.614318997457082	0.561420710649654	0.0688342208653371	0.0344171104326685
G135A	0.975659795544903	0.0209998874501474	4	0.926475326480494	0.973929209398839	0.0585177895854981	0.029258894792749
Q136A	NA	NA	NA	0.483957233194095	0.483957233194095	0.287915803158449	0.287915803158449
V137A	0.98146459899576	0.00485241212860082	4	0.901782299446962	0.98079874399634	0.0277248700828257	0.0138624350414129
N138A	0.752322971042901	0.175013476753047	4	0.709118228714021	0.742252435405535	0.20771605619767	0.103858028098835
Y139A	NA	NA	NA	0.554472571516894	0.554472571516894	0.287915803158449	0.287915803158449
E140A	0.985639779737457	0.0314861408019889	4	0.867296131415196	0.979504301576687	0.0769812586194709	0.0384906293097355
E141A	0.29906956084749	0.108086675280597	4	0.4502229933181	0.322957900160247	0.161174975911316	0.0805874879556582
F142A	NA	NA	NA	0.483235925323336	0.483235925323336	0.287915803158449	0.287915803158449
V143A	0.995770842523253	0.00695496651167295	4	0.926047860557738	0.994938769467228	0.0330815715157579	0.0165407857578789
Q144A	NA	NA	NA	0.556292372383585	0.556292372383585	0.287915803158449	0.287915803158449
M145A	0.980438535738409	0.0236169267838448	4	0.887990532303251	0.976796291896144	0.0642272063010959	0.0321136031505479
M146A	0.717094469842475	0.0609776703341918	4	0.734315371324887	0.718743457211149	0.106421660922086	0.0532108304610431
T147A	0.994114598799774	0.0100233596262725	4	0.961975485511033	0.993564732520082	0.0391710774844715	0.0195855387422357
A148A	1	1e-04	4	0.976223020123928	1	1e-04	1e-04
K149A	NA	NA	NA	0.701910739417158	0.701910739417158	0.287915803158449	0.287915803158449
M1V	NA	NA	NA	0.885716858926062	0.885716858926062	0.287915803158449	0.287915803158449
A2V	0.990730551943266	0.00737896361476527	4	0.94481095406106	0.990149562744087	0.0335994271883726	0.0167997135941863
D3V	0.625938748487758	0.0486433855146518	4	0.684419576855858	0.630494103813009	0.0942584147212144	0.0471292073606072
Q4V	NA	NA	NA	0.69003737265844	0.69003737265844	0.287915803158449	0.287915803158449
L5V	0.858864978274599	0.0167449140264695	4	0.799123727708027	0.85717682143708	0.0520856704965005	0.0260428352482502
T6V	0.824015167414399	0.0358978273393859	4	0.830959229670902	0.824422662516324	0.0779757264623538	0.0389878632311769
E7V	0.937572435268599	0.0161945538918347	4	0.899335066445969	0.936526472823524	0.0506117766261099	0.025305888313055
E8V	0.969219116328409	0.0127883096389438	4	0.926697634515521	0.968295297984874	0.0447146256343253	0.0223573128171626
Q9V	0.405862682949568	0.109439565681028	4	0.526625800348807	0.425148862871492	0.158933904948398	0.0794669524741991
I10V	0.940460318467914	0.00525826977941193	4	0.950819095399875	0.940554054817373	0.027901274029892	0.013950637014946
A11V	0.968660004110987	0.0135368853544631	4	0.907564634311283	0.96725673768539	0.0465487304080129	0.0232743652040065
E12V	0.78073400467916	0.0159311837290495	4	0.821009594169026	0.781818286804957	0.0502109709213217	0.0251054854606608
F13V	0.936139587847926	0.0132769403719527	4	0.880469453693249	0.934884931034976	0.0459219062137197	0.0229609531068599
K14V	NA	NA	NA	0.484034640689541	0.484034640689541	0.287915803158449	0.287915803158449
E15V	0.841348064037306	0.0137391078063695	4	0.838405654132263	0.841279495355166	0.0460035146024379	0.023001757301219
A16V	0.968774509349707	0.0106720173178541	4	0.903504454587036	0.967586855724572	0.0411860849903013	0.0205930424951507
F17V	0.89210174822291	0.0296637718754611	4	0.807991061938272	0.887981088842017	0.0723019277280932	0.0361509638640466
S18V	0.850612116508112	0.0719660315201678	4	0.768361640993501	0.841474632874802	0.120336845162964	0.0601684225814821
L19V	0.92270145367666	0.0264544491287083	4	0.858718682183717	0.919891113044879	0.0669482361129114	0.0334741180564557
F20V	0.824891369444925	0.0119488321913973	4	0.817492109066737	0.824740951848817	0.0427331637624259	0.0213665818812129
D21V	0.973464400261528	0.0193160307577085	4	0.863875980518232	0.96990761341641	0.0585540500107404	0.0292770250053702
K22V	0.873153009666282	0.0642761684414657	4	0.673774236630994	0.853132469212596	0.125025352782953	0.0625126763914763
D23V	0.993721126891729	0.0253363656505924	4	0.93968706744568	0.991443848740615	0.0650107100791461	0.032505355039573
G24V	0.970530648379062	0.0190084216098901	4	0.863870056965458	0.967122253860259	0.057884947526193	0.0289424737630965
D25V	0.884918599627899	0.030684870167234	4	0.862936249603325	0.883806468989034	0.0714911483035011	0.0357455741517505
G26V	0.948051991223073	0.0178397903336376	4	0.890184995784396	0.946313091434928	0.0538265805695205	0.0269132902847602
T27V	0.746589312913242	0.0868195616018326	4	0.727452132872864	0.74408198830289	0.132108319997056	0.0660541599985282
I28V	0.894912473312309	0.00947854117819337	4	0.922036262691059	0.895351717285159	0.0379805580870125	0.0189902790435063
T29V	0.774946896976131	0.0343335210731283	4	0.721935488894186	0.771963985933209	0.0769815430766885	0.0384907715383443
T30V	NA	NA	NA	0.630268530798547	0.630268530798547	0.287915803158449	0.287915803158449
K31V	NA	NA	NA	0.700309499643028	0.700309499643028	0.287915803158449	0.287915803158449
E32V	0.966927377152	0.0160298125777992	4	0.930484736597073	0.965940374655661	0.050300195637919	0.0251500978189595
L33V	0.740044219249048	0.0181720002228397	4	0.767643270329508	0.740888540658653	0.0536533512434811	0.0268266756217406
G34V	0.548300388296071	0.0266451727517727	4	0.626413808981846	0.551755036940989	0.0678426686019723	0.0339213343009862
T35V	0.189069453936297	0.230611323733177	4	0.410573317551824	0.252410946926034	0.267762677008652	0.133881338504326
V36V	1	1e-04	4	0.987781573175015	1	1e-04	1e-04
M37V	0.963397866911808	0.00755494516319902	4	0.929731478041814	0.962961882021326	0.0338280288336413	0.0169140144168207
R38V	0.959312175274884	0.0354360490832304	4	0.799586657596238	0.950052661485299	0.0859169940605519	0.0429584970302759
S39V	NA	NA	NA	0.624221496865905	0.624221496865905	0.287915803158449	0.287915803158449
L40V	0.917523672996781	0.0299821748750132	4	0.844847149657621	0.913926857771191	0.0721489394745576	0.0360744697372788
G41V	0.907256122483371	0.0164803753665612	4	0.833805783696095	0.905212454295915	0.0521195367164385	0.0260597683582193
Q42V	0.114963440849468	0.126363125381475	4	0.33547071326751	0.154644724194751	0.187582036547586	0.0937910182737928
N43V	NA	NA	NA	0.741258062487305	0.741258062487305	0.287915803158449	0.287915803158449
P44V	0.862522990935883	0.0212822485507853	4	0.835089114134694	0.861545196533634	0.0584569026597007	0.0292284513298503
T45V	0.685032594783651	0.0899930762467762	4	0.665626093729267	0.682409605917654	0.135101184682944	0.0675505923414721
E46V	0.96371659588018	0.0100205713735281	4	0.888316362597936	0.962426930247863	0.040151451585198	0.020075725792599
A47V	0.935055497332547	0.00708723055287341	4	0.922298906936394	0.934900400445146	0.0325489001377042	0.0162744500688521
E48V	0.918127380829316	0.0161868468785129	4	0.883003076058932	0.917167019306861	0.0505388148388777	0.0252694074194388
L49V	0.908825568678203	0.0148006050749405	4	0.877954428024374	0.908051971247827	0.0481053411567531	0.0240526705783765
Q50V	NA	NA	NA	0.561034542731182	0.561034542731182	0.287915803158449	0.287915803158449
D51V	0.243435632834324	0.0410382311097995	4	0.501529737364916	0.26060574696081	0.105941221902402	0.0529706109512009
M52V	0.946723978045999	0.0148223436109052	4	0.924963731930255	0.946177908989786	0.048021029350039	0.0240105146750195
I53V	0.965498967488322	0.0060631960889299	4	0.949691272838938	0.965334255323895	0.0300450668945706	0.0150225334472853
N54V	0.457464782333831	0.0503982293661079	4	0.500939438838056	0.460963570774217	0.0956387242723726	0.0478193621361863
E55V	0.968435627507075	0.0198528361103007	4	0.919316756961577	0.966798604920268	0.0567578283288696	0.0283789141644348
V56V	1	1e-04	4	0.996587718404249	1	1e-04	1e-04
D57V	0.906759171259167	0.0113611267294323	4	0.874623807681646	0.906137409582713	0.0418336142786084	0.0209168071393042
A58V	0.945016396244865	0.0138743821188868	4	0.90671290581956	0.944115206036406	0.0466048345930785	0.0233024172965392
D59V	0.866500358677428	0.0155965515207103	4	0.863204148257664	0.866413434314843	0.0492255421647353	0.0246127710823676
G60V	0.385266066003302	0.100549031887582	4	0.56960932726406	0.412670068140284	0.158842579400802	0.0794212897004011
N61V	NA	NA	NA	0.706301771916377	0.706301771916377	0.287915803158449	0.287915803158449
G62V	0.892997046903524	0.0239591285685753	4	0.850009789002131	0.891279885935596	0.0627160688114729	0.0313580344057364
T63V	0.841168915907386	0.0552511443020572	4	0.761522725787016	0.83419591095814	0.10271153460814	0.0513557673040698
I64V	0.943666048608076	0.0056724196758402	4	0.937512773275984	0.943606025016658	0.0289974520798914	0.0144987260399457
D65V	0.979483507158398	0.0112904569505821	4	0.91604090414532	0.978263495131997	0.0423677955218612	0.0211838977609306
F66V	0.999543577587307	0.0219291631772656	4	0.883810662023536	0.995297855686677	0.063068651944584	0.031534325972292
P67V	0.907463314807494	0.0924439425727445	4	0.851763589562803	0.899758256302221	0.138566310305898	0.0692831551529492
E68V	0.575403772043936	0.0268206174134859	4	0.689613865836964	0.580486612710183	0.0702226096233868	0.0351113048116934
F69V	0.850999014123586	0.0291797796756182	4	0.742108746315002	0.84574722201349	0.0731624407109338	0.0365812203554669
L70V	0.974740370062887	0.0215679876049222	4	0.890121220998289	0.971685354999715	0.0607482483495378	0.0303741241747689
T71V	0.668797029052652	0.0905028718052961	4	0.649148755493565	0.66612836152681	0.135582553545365	0.0677912767726825
M72V	0.933981387472171	0.0131474263609555	4	0.913687900526084	0.933528388111535	0.0450378824126812	0.0225189412063406
M73V	0.965777926745276	0.00579155365426256	4	0.929921413956691	0.965420882989178	0.0295181443638985	0.0147590721819492
A74V	0.976974104218893	0.00648841251019234	4	0.888016228871524	0.975982904581885	0.0324418494203363	0.0162209247101682
R75V	NA	NA	NA	0.737021847051027	0.737021847051027	0.287915803158449	0.287915803158449
K76V	0.782671916798043	0.0386338054272322	4	0.660938815467173	0.775018088183799	0.0865091335846435	0.0432545667923217
M77V	0.979611546184369	0.0104518567659441	4	0.94310620691327	0.978960754201857	0.0401052564254735	0.0200526282127368
K78V	-0.0783249830328741	0.0731611520511106	4	0.26290191523068	-0.039858370476879	0.160437395454638	0.0802186977273191
D79V	0.830242389561031	0.0102481161117435	4	0.829685183048151	0.83023264631822	0.0394042283485373	0.0197021141742687
T80V	0.610485971121164	0.047851906283654	4	0.681736208796297	0.61595262147673	0.0939886493481471	0.0469943246740736
D81V	0.879676975636488	0.0327262443492026	4	0.852301285924638	0.878204800871579	0.0742252977871693	0.0371126488935847
S82V	NA	NA	NA	0.710950913322793	0.710950913322793	0.287915803158449	0.287915803158449
E83V	0.965056683209089	0.00968445187510874	4	0.915309258233775	0.964233859417421	0.0387761228359634	0.0193880614179817
E84V	0.973110344511089	0.0115667694703347	4	0.948420981239271	0.972624173310919	0.0421338518750436	0.0210669259375218
E85V	0.839909045547132	0.0221093294728854	4	0.840046714858315	0.839914135976599	0.059463217595094	0.029731608797547
I86V	0.956080429121083	0.00800152088526	4	0.94450774531199	0.955921823747591	0.0346562064461709	0.0173281032230855
R87V	0.838523888631551	0.0566953519769381	4	0.752532781344016	0.830816239130407	0.104689123459589	0.0523445617297945
E88V	0.923197035250154	0.020120588621304	4	0.887831836553372	0.922003032408093	0.0568392087637157	0.0284196043818578
A89V	0.900946336246122	0.0103388088724339	4	0.828830470028696	0.899674364583664	0.0407089533740111	0.0203544766870055
F90V	0.135324251859119	0.0399882878592042	4	0.399250316096383	0.152462300710864	0.105392200974414	0.0526961004872068
R91V	NA	NA	NA	0.585926500444532	0.585926500444532	0.287915803158449	0.287915803158449
V92V	1	1e-04	4	0.991537626577446	1	1e-04	1e-04
F93V	0.948518435228873	0.0254113941014858	4	0.840989780497398	0.943973761909296	0.0677497950744853	0.0338748975372426
D94V	0.678627156016258	0.0181316052613696	4	0.742398706598295	0.680573876889739	0.054493880962389	0.0272469404811945
K95V	0.403327435423264	0.107239916817161	4	0.529068427057125	0.423068345454842	0.157485645093462	0.0787428225467312
D96V	0.861388508828266	0.0221646684203484	4	0.808302166608311	0.859420869191261	0.0603834415383464	0.0301917207691732
G97V	0.759939311329439	0.0218263259434317	4	0.779389814471189	0.760649639091224	0.0591576447349136	0.0295788223674568
N98V	NA	NA	NA	0.76647543715814	0.76647543715814	0.287915803158449	0.287915803158449
G99V	0.845271506953784	0.0139131201426202	4	0.797818469140942	0.844152005944956	0.0468671540075119	0.023433577003756
Y100V	0.402503279654687	0.258877146671977	4	0.474216250617798	0.424744389785406	0.270263096167705	0.135131548083852
I101V	0.991333665935522	0.00759345783038338	4	0.96516378970889	0.990993056894593	0.0338322115053798	0.0169161057526899
S102V	0.200731641744216	0.227510088559069	4	0.406735986790238	0.25907302634297	0.26304597413361	0.131522987066805
A103V	0.847911067572543	0.022576748065087	4	0.849414583385137	0.847967792211269	0.0601501684910862	0.0300750842455431
A104V	0.927890517794529	0.00795836915082828	4	0.868355357793993	0.927078919787286	0.0352162494195704	0.0176081247097852
E105V	0.941262224094634	0.0205928618351372	4	0.908143799315134	0.940118737899652	0.057516399332284	0.028758199666142
L106V	NA	NA	NA	0.754757258812852	0.754757258812852	0.287915803158449	0.287915803158449
R107V	0.538947049865325	0.124401523504632	4	0.597881597586249	0.549417202177896	0.167214780197405	0.0836073900987023
H108V	NA	NA	NA	0.761190388767581	0.761190388767581	0.287915803158449	0.287915803158449
V109V	1	1e-04	4	0.988685621119826	1	1e-04	1e-04
M110V	0.922922698975409	0.00537534067090812	4	0.898110992252924	0.922693225847204	0.0283007776816216	0.0141503888408108
T111V	-0.0233697097109951	0.11545642008058	4	0.326689748291002	0.0350959519132666	0.204931592294656	0.102465796147328
N112V	NA	NA	NA	0.711347447614575	0.711347447614575	0.287915803158449	0.287915803158449
L113V	0.586700488700544	0.0498276803912165	4	0.64152383604133	0.591066635399407	0.0954316096518072	0.0477158048259036
G114V	0.586635351858707	0.0180288851396867	4	0.608844373477244	0.587309590851847	0.0533507235732935	0.0266753617866468
E115V	0.918602781896021	0.0201167425712238	4	0.871104261971344	0.9169994290222	0.057121076423509	0.0285605382117545
K116V	0.872790116707006	0.02869312370475	4	0.758790951651643	0.867379267518	0.0728444971235476	0.0364222485617738
L117V	0.536830377316914	0.0276626273942567	4	0.657865121732088	0.542378299483339	0.0719067075082577	0.0359533537541288
T118V	0.984247201880592	0.0178076031900442	4	0.865149626589212	0.980674590220647	0.056630113074152	0.028315056537076
D119V	0.842126769529396	0.0150997339677128	4	0.834391032332571	0.841929102616587	0.048392644214185	0.0241963221070925
E120V	0.97566493571073	0.0176024891603757	4	0.937666435939939	0.974537821199745	0.0529251202204732	0.0264625601102366
E121V	0.834387169986824	0.0149621433993121	4	0.82658712711063	0.834189630049933	0.0481566997775781	0.0240783498887891
V122V	1	1e-04	4	0.996622581137105	1	1e-04	1e-04
D123V	0.694944216266156	0.0177749718967489	4	0.739103557271036	0.69626652480206	0.0533418976483451	0.0266709488241725
E124V	0.993377728652597	0.0149787912796078	4	0.918908104367323	0.991489703385306	0.049571747729291	0.0247858738646455
M125V	0.983064511969347	0.00732495632465969	4	0.913154084410094	0.982186375871229	0.0339829495842792	0.0169914747921396
I126V	0.994513934945973	0.00480270554907844	4	0.976506673785537	0.994364988231438	0.0266684034597889	0.0133342017298944
R127V	0.608198172104705	0.0600992620180366	4	0.645539073392902	0.611727110110789	0.105943446482633	0.0529717232413165
E128V	0.914077462230301	0.00860071449491005	4	0.905518142682163	0.913951500230797	0.0359703469369471	0.0179851734684736
A129V	0.995052636439315	0.00666446097973012	4	0.910431942397404	0.994084473141428	0.0327615824791211	0.0163807912395606
D130V	0.971740465727656	0.00922063503538799	4	0.868899927925096	0.970119661637189	0.0394233528688347	0.0197116764344173
I131V	0.994796304287671	0.00546602649202496	4	0.982703023696658	0.994682589405044	0.0284681811220696	0.0142340905610348
D132V	0.854231889855328	0.0201966359892438	4	0.855851371313373	0.85428676657958	0.0565960492433183	0.0282980246216592
G133V	0.887105119502984	0.0223401516856917	4	0.824675211638287	0.884773525620855	0.0609630907608167	0.0304815453804083
D134V	0.688960431087866	0.0159954042396926	4	0.731419089954707	0.690107968121385	0.0503664010491987	0.0251832005245993
G135V	0.771567484169077	0.0281807556075959	4	0.78584523652875	0.772233625915898	0.0680715573308678	0.0340357786654339
Q136V	0.538947049865325	0.104782301419735	4	0.531202273778427	0.537754721214469	0.148522147485122	0.074261073742561
V137V	1	1e-04	4	0.979192924162122	1	1e-04	1e-04
N138V	0.976936045811423	0.0261978350463534	4	0.859110808332942	0.971808778067226	0.069581343562092	0.034790671781046
Y139V	0.218114682342109	0.133563816431053	4	0.334672008613029	0.240059906163034	0.179343958601794	0.0896719793008968
E140V	0.877723081586501	0.0151456175655964	4	0.874206958370198	0.877632970063763	0.0484589850186889	0.0242294925093445
E141V	0.753869785619858	0.0193871556441078	4	0.719878120195772	0.752762626789703	0.0556781571865377	0.0278390785932688
F142V	NA	NA	NA	0.595829774498668	0.595829774498668	0.287915803158449	0.287915803158449
V143V	1	1e-04	4	0.99272025412047	1	1e-04	1e-04
Q144V	0.743092425616119	0.0526791865166002	4	0.706377714471873	0.740015149715173	0.0979488205790398	0.0489744102895199
M145V	0.927540727638549	0.00982559068727431	4	0.890028292223163	0.926911380235393	0.0388442479372313	0.0194221239686157
M146V	0.979233170847745	0.00519952820503424	4	0.941722215560935	0.978897493018411	0.0279479329751742	0.0139739664875871
T147V	0.800592970105305	0.10149917866197	4	0.818772719998281	0.803317236775799	0.145679227962582	0.0728396139812912
A148V	0.976230779735116	0.0221813624379951	4	0.912761625970568	0.973876596169139	0.0607649624108627	0.0303824812054314
K149V	NA	NA	NA	0.686317254865299	0.686317254865299	0.287915803158449	0.287915803158449
M1L	NA	NA	NA	0.881116900285595	0.881116900285595	0.287915803158449	0.287915803158449
A2L	NA	NA	NA	0.810937661884858	0.810937661884858	0.287915803158449	0.287915803158449
D3L	0.812706093772234	0.0557564178098052	4	0.71502833434115	0.804083127918669	0.104499977921247	0.0522499889606233
Q4L	0.912269579483539	0.0124311154457099	4	0.873571932709176	0.911451824258309	0.0439770857284463	0.0219885428642232
L5L	1	1e-04	4	0.976776920259219	1	1e-04	1e-04
T6L	NA	NA	NA	0.781698557549459	0.781698557549459	0.287915803158449	0.287915803158449
E7L	0.6398659069721	0.0980958312757137	4	0.665320811310791	0.643571083318781	0.142719450949887	0.0713597254749436
E8L	NA	NA	NA	0.638617214660554	0.638617214660554	0.287915803158449	0.287915803158449
Q9L	0.961002245558983	0.011646532454384	4	0.874654033515841	0.959290424833122	0.0438315777250688	0.0219157888625344
I10L	0.984324553004565	0.035661494059041	4	0.925666674590451	0.980903700698472	0.0788726403712326	0.0394363201856163
A11L	0.78794615586436	0.0789487647306236	4	0.728614722185578	0.780792393158946	0.125895218330414	0.062947609165207
E12L	0.253444101727229	0.167935090085383	4	0.353480534841762	0.276031328996441	0.205671489292441	0.102835744646221
F13L	0.982173679114523	0.00613346378941778	4	0.927832590794254	0.981600965880327	0.030686668287879	0.0153433341439395
K14L	-0.275939500688503	0.11614099079331	4	0.0958991500426757	-0.213529934917377	0.210830096581517	0.105415048290759
E15L	0.867396098547704	0.0523623314735076	4	0.704284477741622	0.853800130420615	0.107031473628483	0.0535157368142417
A16L	0.929423054527329	0.0239707669037737	4	0.819905465593118	0.925046245242449	0.0657623607136146	0.0328811803568073
F17L	0.99730418548357	0.0038337572232995	4	0.897990843938731	0.996647352654725	0.0250529607930725	0.0125264803965363
S18L	0.939732140658116	0.0161727265070273	4	0.879469850902244	0.938085859580645	0.0511419493148109	0.0255709746574055
L19L	1	1e-04	4	0.976697865632907	1	1e-04	1e-04
F20L	0.991971190044608	0.012088410630642	4	0.929310979815961	0.990682813514448	0.0438934624702079	0.021946731235104
D21L	0.965680618428935	0.0285341614378689	4	0.820274451504658	0.958815499220591	0.0751041728855274	0.0375520864427637
K22L	0.476290758838339	0.0335687477823632	4	0.492662873060623	0.477192614850228	0.0751334100589321	0.037566705029466
D23L	NA	NA	NA	0.587267715485204	0.587267715485204	0.287915803158449	0.287915803158449
G24L	0.508407849576914	0.124212101757607	4	0.558798539419263	0.517348910573734	0.16664398580092	0.0833219929004601
D25L	NA	NA	NA	0.63776323175557	0.63776323175557	0.287915803158449	0.287915803158449
G26L	NA	NA	NA	0.585988355928341	0.585988355928341	0.287915803158449	0.287915803158449
T27L	0.299705894173531	0.0893935261605206	4	0.482768223031499	0.324305967569474	0.148172503988136	0.074086251994068
I28L	0.918769083090647	0.0144781003690949	4	0.884420653125506	0.917926643925369	0.0476006243186527	0.0238003121593263
T29L	0.438027203492445	0.0661480738384078	4	0.556886748912055	0.450274211037783	0.117353151107434	0.0586765755537171
T30L	0.718195877941795	0.0341778402337145	4	0.691656655502142	0.71670892833864	0.0760554343726586	0.0380277171863293
K31L	0.850504063974605	0.0304373081122307	4	0.697007113186835	0.842797856590025	0.0785183031785209	0.0392591515892604
E32L	0.617794157969838	0.207686052108363	4	0.612081782818797	0.616279985786832	0.231688412622691	0.115844206311346
L33L	1	1e-04	4	0.986038568375858	1	1e-04	1e-04
G34L	0.950342004141993	0.0988336605490767	4	0.767925101271891	0.923619225985015	0.156975533925437	0.0784877669627184
T35L	NA	NA	NA	0.663209511410126	0.663209511410126	0.287915803158449	0.287915803158449
V36L	0.337943546968034	0.127036131720471	4	0.523100918884775	0.371408842093844	0.182428894286715	0.0912144471433575
M37L	0.926019619040566	0.00913174079150891	4	0.89209526863734	0.925490033082858	0.0373341242732758	0.0186670621366379
R38L	0.659585889015948	0.13775452407677	4	0.708986267811278	0.669122405184513	0.178033084926459	0.0890165424632297
S39L	0.91670464091249	0.00663537121005143	4	0.849070261959245	0.915934160819659	0.0322393604255315	0.0161196802127657
L40L	1	1e-04	4	0.982207395814381	1	1e-04	1e-04
G41L	NA	NA	NA	0.579518729485896	0.579518729485896	0.287915803158449	0.287915803158449
Q42L	0.986472720352414	0.00840890871320435	4	0.855448067908531	0.98458689711141	0.038811478708434	0.019405739354217
N43L	NA	NA	NA	0.532311684595626	0.532311684595626	0.287915803158449	0.287915803158449
P44L	0.979302212725249	0.00525330928066503	4	0.905955951248065	0.978639124447138	0.0287221441434669	0.0143610720717335
T45L	0.953966521732769	0.114279059219902	4	0.832038779162704	0.933775864770708	0.163334995934733	0.0816674979673666
E46L	0.84213797598178	0.0261265028854379	4	0.713647820895741	0.83656117859956	0.0702588450235642	0.0351294225117821
A47L	0.723089625203411	0.0822232449715143	4	0.729363809494011	0.723873577773493	0.127585004292786	0.0637925021463929
E48L	0.783002056432384	0.0507007796581851	4	0.700251025987063	0.776305608084281	0.0978774075659169	0.0489387037829584
L49L	1	1e-04	4	0.991473348948463	1	1e-04	1e-04
Q50L	0.923012321774398	0.0142166148060797	4	0.867907710192719	0.921684631919823	0.0476017325869821	0.023800866293491
D51L	0.26040969313633	0.0958754473638455	4	0.442267294232582	0.286366959426861	0.154139000884014	0.0770695004420072
M52L	0.926728810237128	0.015682204397267	4	0.906779261468932	0.926199908129097	0.0494712786331337	0.0247356393165668
I53L	0.850029143047937	0.0290392265240542	4	0.851857895128871	0.850116939554317	0.0691568712213405	0.0345784356106703
N54L	-0.279598741570678	0.14207687255721	4	0.0856660706433178	-0.207311418462378	0.231894121220499	0.115947060610249
E55L	0.229912801282576	0.0494824915030462	4	0.363623288132868	0.240493608676019	0.100584677534675	0.0502923387673375
V56L	0.984128508203938	0.00903309082903078	4	0.890443445813694	0.982681565548613	0.0386535953935515	0.0193267976967758
D57L	0.233521781409183	0.145886457385753	4	0.3909869874128	0.265351442076856	0.194257656802057	0.0971288284010287
A58L	NA	NA	NA	0.716019892825912	0.716019892825912	0.287915803158449	0.287915803158449
D59L	0.988951183372734	0.42567680740614	4	0.778795740840413	0.89962762242168	0.387570182372226	0.193785091186113
G60L	NA	NA	NA	0.546076324788813	0.546076324788813	0.287915803158449	0.287915803158449
N61L	0.379750479079029	0.0711586330886996	4	0.373877787612349	0.379104576448868	0.116735616881043	0.0583678084405214
G62L	NA	NA	NA	0.566149776828007	0.566149776828007	0.287915803158449	0.287915803158449
T63L	0.654556058060835	0.0290629269226378	4	0.64791057889865	0.654236767565313	0.0692019603043857	0.0346009801521929
I64L	0.826007553241765	0.0226454019821967	4	0.839328869154318	0.826511610289218	0.0603034228452638	0.0301517114226319
D65L	0.629032928130104	0.101877472794433	4	0.623959824652144	0.628270307445965	0.145888449373285	0.0729442246866423
F66L	0.970951482892794	0.00388277971654593	4	0.853870617332985	0.970167304992532	0.0257174136542688	0.0128587068271344
P67L	0.973486288803845	0.00838819944453566	4	0.910432059695963	0.972580959261159	0.0362743236034952	0.0181371618017476
E68L	-0.307518304869042	0.216577657334883	4	0.032929562120568	-0.214468658859768	0.282422942130199	0.1412114710651
F69L	0.954010554379405	0.00887058300785008	4	0.79893164427939	0.951657834704458	0.0411634854096341	0.020581742704817
L70L	1	1e-04	4	0.991601228203607	1	1e-04	1e-04
T71L	NA	NA	NA	0.603691902451426	0.603691902451426	0.287915803158449	0.287915803158449
M72L	0.90801623395654	0.0143910725569866	4	0.880046562643036	0.907334264957931	0.0473482623027587	0.0236741311513794
M73L	0.906130178390073	0.0120487470633116	4	0.871650935438982	0.905423518140477	0.0431859445812097	0.0215929722906048
A74L	NA	NA	NA	0.546062039113866	0.546062039113866	0.287915803158449	0.287915803158449
R75L	0.83019463540432	0.0170746699603688	4	0.769572453210217	0.828448821951744	0.0526610112134968	0.0263305056067484
K76L	0.320410645827756	0.130332939369192	4	0.442297914538553	0.342906714342958	0.177163823985384	0.088581911992692
M77L	0.997482368330004	0.0253698720816155	4	0.93201069002786	0.994719553927221	0.0654812879520847	0.0327406439760423
K78L	0.0608989887772004	0.101661090336713	4	0.224034100193233	0.0853782095579881	0.15689878257211	0.0784493912860552
D79L	0.870293689192111	0.0197326703479877	4	0.799941407476751	0.867962726040506	0.0572851362764926	0.0286425681382463
T80L	0.983134009100662	0.0382738071421117	4	0.86791120274979	0.975952806375537	0.0855328897459251	0.0427664448729626
D81L	NA	NA	NA	0.621374049474745	0.621374049474745	0.287915803158449	0.287915803158449
S82L	NA	NA	NA	0.732377836529873	0.732377836529873	0.287915803158449	0.287915803158449
E83L	0.978037202804727	0.057973338623673	4	0.769468270065024	0.958959665684485	0.119376994404431	0.0596884972022153
E84L	0.835029137285794	0.0327703294547322	4	0.755012123172791	0.830720600358217	0.0761957571349592	0.0380978785674796
E85L	0.569205343665588	0.0269242435506337	4	0.501877422052269	0.566197901498625	0.0677406687902724	0.0338703343951362
I86L	0.794648978060611	0.0516586706467353	4	0.840576713903138	0.798430017969182	0.097122209887983	0.0485611049439915
R87L	0.8490801467917	0.0185968883119288	4	0.825491101586069	0.848342155859169	0.0542706291838911	0.0271353145919456
E88L	NA	NA	NA	0.51038742504828	0.51038742504828	0.287915803158449	0.287915803158449
A89L	0.391290198795819	0.102184821228674	4	0.42863621203539	0.396918669628456	0.146764675928336	0.0733823379641682
F90L	0.75224204191404	0.00698440531626625	4	0.726810087878566	0.751937268072171	0.0323923822922855	0.0161961911461428
R91L	0.942695007886912	0.0152238558314738	4	0.771128563736746	0.938275959289058	0.0556738173453876	0.0278369086726938
V92L	0.948932703027404	0.0250569326088878	4	0.841188173461416	0.944439777565491	0.067248023704447	0.0336240118522235
F93L	0.989892638289784	0.00607365672366811	4	0.849703402716075	0.988429408194942	0.0332372855002997	0.0166186427501499
D94L	0.888267634041588	0.0498632381863071	4	0.738480654359024	0.876330722764895	0.102663824057738	0.0513319120288691
K95L	NA	NA	NA	0.475455790276924	0.475455790276924	0.287915803158449	0.287915803158449
D96L	NA	NA	NA	0.537882034275985	0.537882034275985	0.287915803158449	0.287915803158449
G97L	NA	NA	NA	0.558773842500297	0.558773842500297	0.287915803158449	0.287915803158449
N98L	NA	NA	NA	0.556210307228577	0.556210307228577	0.287915803158449	0.287915803158449
G99L	0.1429075077781	0.0650382044304971	4	0.361922300940089	0.165134064017909	0.128791334580187	0.0643956672900933
Y100L	0.610856586354828	0.349844099179761	4	0.609295959475588	0.610266772771646	0.327818284076761	0.163909142038381
I101L	0.981753465671759	0.0214906043364534	4	0.923859053225795	0.979670526365339	0.0595308026405256	0.0297654013202628
S102L	0.854339724544628	0.0346676732662353	4	0.780789722581541	0.850163130858017	0.0782983386173618	0.0391491693086809
A103L	NA	NA	NA	0.687904554567712	0.687904554567712	0.287915803158449	0.287915803158449
A104L	0.629449065294286	0.0495232292605766	4	0.60557084503979	0.627558096345584	0.0941519139583761	0.0470759569791881
E105L	NA	NA	NA	0.525039419711964	0.525039419711964	0.287915803158449	0.287915803158449
L106L	1	1e-04	4	0.976462016514356	1	1e-04	1e-04
R107L	0.959332595293639	0.0093287716527645	4	0.830686957164466	0.957281694673205	0.0408266158315452	0.0204133079157726
H108L	0.995171059131796	0.0147821566962713	4	0.921582181155368	0.993329242375273	0.0491928404112012	0.0245964202056006
V109L	NA	NA	NA	0.788066354471486	0.788066354471486	0.287915803158449	0.287915803158449
M110L	0.989140233428812	0.00883912120954457	4	0.895784074832497	0.987728863981634	0.0382091752138417	0.0191045876069208
T111L	0.927207032375488	0.0435886829153909	4	0.796898002476693	0.918037169708718	0.0933298922837853	0.0466649461418926
N112L	NA	NA	NA	0.52702289761536	0.52702289761536	0.287915803158449	0.287915803158449
L113L	1	1e-04	4	0.985952070596208	1	1e-04	1e-04
G114L	0.692012113114142	0.0342150885713103	4	0.608143756795015	0.687308271156085	0.0782730488324162	0.0391365244162081
E115L	-0.241942672528868	0.255876724667965	4	0.0813440090344548	-0.142482881006467	0.305114364088227	0.152557182044114
K116L	0.9086722422934	0.0378971216246641	4	0.745625684368361	0.898604284000341	0.089478509170529	0.0447392545852645
L117L	1	1e-04	4	0.976092768283332	1	1e-04	1e-04
T118L	0.805836455295217	0.0255241253688118	4	0.802760221164684	0.805705886679214	0.0643634688992581	0.032181734449629
D119L	0.792266401421923	0.0266921489653993	4	0.717438029217686	0.788951461487682	0.0677516748737128	0.0338758374368564
E120L	0.903810877345416	0.0294508761765893	4	0.775915313568044	0.897587937608542	0.0749380515168848	0.0374690257584424
E121L	-0.448408943701077	0.233607249025554	4	-0.0325696497434131	-0.328396081880798	0.313447763025972	0.156723881512986
V122L	0.83907381897895	0.0169589326880836	4	0.826148015057113	0.838704029273774	0.0515320142823633	0.0257660071411817
D123L	-0.177318996799865	0.212018377134787	4	0.190733053264339	-0.0782724777990441	0.28601903917922	0.14300951958961
E124L	0.0328462405369177	0.123934610850838	4	0.253124355044927	0.0718593876862643	0.185452585231772	0.0927262926158861
M125L	0.957384083821639	0.0051930165038994	4	0.872224314639109	0.956622952417799	0.0288419660901884	0.0144209830450942
I126L	0.926973363998353	0.0219511318434123	4	0.886999474996856	0.925505486035757	0.0597049378426334	0.0298524689213167
R127L	0.921500647814491	0.0153220288364694	4	0.80285169180976	0.918425402028597	0.0522747978251961	0.0261373989125981
E128L	0.624194421170527	0.0949267669105967	4	0.503504906562806	0.607114253588579	0.145729179578214	0.072864589789107
A129L	0.491519897159588	0.0492419964119178	4	0.495541878856312	0.491836740499979	0.0936229944150288	0.0468114972075144
D130L	0.39462102434783	0.0314216744676764	4	0.35189390371696	0.392410154982629	0.0729050735490458	0.0364525367745229
I131L	0.995231882893339	0.0153672300326862	4	0.961074008473954	0.994344005784393	0.0491353630062176	0.0245676815031088
D132L	-0.136759641873708	0.256043594841066	4	0.148150859899597	-0.0490667896520481	0.296966544689717	0.148483272344858
G133L	0.200922267609439	0.228929760830595	4	0.319310291083211	0.234600004893379	0.252852137981116	0.126426068990558
D134L	NA	NA	NA	0.360416364864981	0.360416364864981	0.287915803158449	0.287915803158449
G135L	NA	NA	NA	0.454353735229203	0.454353735229203	0.287915803158449	0.287915803158449
Q136L	0.945936001597176	0.0195469200256663	4	0.810174515675835	0.94147880539265	0.0606327964661168	0.0303163982330584
V137L	0.377096950893173	0.0809728783909013	4	0.573046646203883	0.401254232426028	0.141837722829962	0.0709188614149809
N138L	NA	NA	NA	0.506734152266471	0.506734152266471	0.287915803158449	0.287915803158449
Y139L	-0.329969745010345	0.278425398686205	4	0.0821912092337384	-0.195635373344433	0.341458865208696	0.170729432604348
E140L	0.233065409516325	0.206281171828782	4	0.379704761304305	0.27174133729589	0.239516332154684	0.119758166077342
E141L	NA	NA	NA	0.294049130676546	0.294049130676546	0.287915803158449	0.287915803158449
F142L	0.669887435227901	0.0152524867482085	4	0.679008051809425	0.670122785976089	0.0486598767874348	0.0243299383937174
V143L	0.976491478360783	0.0102530100160867	4	0.876535000598702	0.974742831938224	0.04153548425275	0.020767742126375
Q144L	0.928176427069335	0.00743414328147347	4	0.872264466450702	0.927463788745084	0.0339184665876974	0.0169592332938487
M145L	0.667713881684076	0.0320899819611523	4	0.769091094093392	0.673065218073859	0.0765834850465281	0.038291742523264
M146L	0.827819567449773	0.0225585816896378	4	0.844594999446745	0.828451980815947	0.0602077566448866	0.0301038783224433
T147L	NA	NA	NA	0.830644060512017	0.830644060512017	0.287915803158449	0.287915803158449
A148L	NA	NA	NA	0.717951095263264	0.717951095263264	0.287915803158449	0.287915803158449
K149L	NA	NA	NA	0.682459825451332	0.682459825451332	0.287915803158449	0.287915803158449
M1I	NA	NA	NA	0.828877048051128	0.828877048051128	0.287915803158449	0.287915803158449
A2I	NA	NA	NA	0.714966746124507	0.714966746124507	0.287915803158449	0.287915803158449
D3I	NA	NA	NA	0.596324120421936	0.596324120421936	0.287915803158449	0.287915803158449
Q4I	NA	NA	NA	0.808341504516918	0.808341504516918	0.287915803158449	0.287915803158449
L5I	0.329284763925143	0.101967156974176	4	0.594199309603562	0.369138160725062	0.173992206115132	0.0869961030575659
T6I	0.984262214561524	0.00454573635391945	4	0.925694733634761	0.983803491748568	0.0263899011798949	0.0131949505899474
E7I	NA	NA	NA	0.739767197894566	0.739767197894566	0.287915803158449	0.287915803158449
E8I	NA	NA	NA	0.765084235331463	0.765084235331463	0.287915803158449	0.287915803158449
Q9I	NA	NA	NA	0.791689318207059	0.791689318207059	0.287915803158449	0.287915803158449
I10I	1	1e-04	4	0.986626609817896	1	1e-04	1e-04
A11I	0.641907052035612	0.0558427805359042	4	0.626350344080223	0.640531770963124	0.100948322567544	0.0504741612837719
E12I	NA	NA	NA	0.63057382859127	0.63057382859127	0.287915803158449	0.287915803158449
F13I	0.972141090306008	0.0124071087911672	4	0.909000858203902	0.97080933891211	0.0445132791788381	0.0222566395894191
K14I	-0.301558892679222	0.185230428582869	4	0.134743999265638	-0.195369688697269	0.284938042466766	0.142469021233383
E15I	0.866686195430405	0.0272828990148776	4	0.816694243742057	0.864424725415322	0.0675909994893245	0.0337954997446623
A16I	0.899214262794228	0.0349645496540104	4	0.804625661924105	0.893799612096943	0.0798791095790153	0.0399395547895077
F17I	0.942431829796366	0.0269395543029415	4	0.849618867658503	0.938283755042825	0.0690357042088373	0.0345178521044187
S18I	NA	NA	NA	0.817491572005149	0.817491572005149	0.287915803158449	0.287915803158449
L19I	0.565120597082585	0.0759058336733465	4	0.67194752501454	0.577562397301334	0.126172707208689	0.0630863536043446
F20I	0.973576510856176	0.0921513889312129	4	0.873852708246079	0.95981914429835	0.141205100284478	0.070602550142239
D21I	0.109467016936242	0.266034406254614	4	0.336737059239648	0.181285631609811	0.292863415979547	0.146431707989773
K22I	0.98848385135022	0.00928560988475901	4	0.773383042652951	0.985070275163854	0.0460758947951933	0.0230379473975967
D23I	NA	NA	NA	0.452989661637156	0.452989661637156	0.287915803158449	0.287915803158449
G24I	NA	NA	NA	0.649338165651249	0.649338165651249	0.287915803158449	0.287915803158449
D25I	NA	NA	NA	0.51542028695927	0.51542028695927	0.287915803158449	0.287915803158449
G26I	NA	NA	NA	0.62806041464353	0.62806041464353	0.287915803158449	0.287915803158449
T27I	0.967077960053683	0.00936965133218458	4	0.880556301698662	0.965692662669454	0.0391351899068204	0.0195675949534102
I28I	1	1e-04	4	0.995333475169806	1	1e-04	1e-04
T29I	0.991750098031663	0.0103669875566336	4	0.89621219762232	0.990060499600207	0.0415951441689607	0.0207975720844803
T30I	0.979977990737561	0.0132993692355111	4	0.906353888521859	0.978315959439544	0.0465168011854687	0.0232584005927343
K31I	0.990477119359522	0.0215819949373933	4	0.885856816060433	0.986697635846912	0.0618444965424847	0.0309222482712423
E32I	NA	NA	NA	0.767830950833079	0.767830950833079	0.287915803158449	0.287915803158449
L33I	0.895641601690385	0.0193971595053785	4	0.845003837399145	0.893991431457775	0.0560910309102434	0.0280455154551217
G34I	0.278841987804742	0.0938593634185114	4	0.417113156051964	0.298221140902694	0.146618519306937	0.0733092596534687
T35I	0.942036075158711	0.00836155603392429	4	0.870676729783413	0.941014708933713	0.0364312926571287	0.0182156463285644
V36I	0.99986896626307	0.00931463638525659	4	0.93925007777387	0.998904005945205	0.0382428447586763	0.0191214223793381
M37I	0.99872253176521	0.00645057086665901	4	0.945905733351631	0.998137422836126	0.0314647986494366	0.0157323993247183
R38I	NA	NA	NA	0.713287988524926	0.713287988524926	0.287915803158449	0.287915803158449
S39I	0.93927990880172	0.219839970469438	4	0.860206762861343	0.917432404661044	0.243167082300496	0.121583541150248
L40I	0.821723573259692	0.0190556445259044	4	0.810476633005518	0.821363307183752	0.0548702765978431	0.0274351382989215
G41I	NA	NA	NA	0.557350596001165	0.557350596001165	0.287915803158449	0.287915803158449
Q42I	NA	NA	NA	0.686357251778606	0.686357251778606	0.287915803158449	0.287915803158449
N43I	0.931675075766032	0.00977528830002401	4	0.900975942302025	0.931162628110565	0.0386415575925877	0.0193207787962939
P44I	0.549438975874428	0.0692638702290718	4	0.681991549228043	0.563671139287591	0.121929571537652	0.0609647857688262
T45I	0.831773529420001	0.0172545531370992	4	0.841973328602801	0.83207027041485	0.0519967448969164	0.0259983724484582
E46I	0.869318490342436	0.0538184520605715	4	0.716264571608262	0.856236422170626	0.107542345689972	0.0537711728449858
A47I	0.905615867247709	0.167125430831849	4	0.772797935339028	0.875738965916213	0.208255976237197	0.104127988118599
E48I	0.811636594725762	0.035764659258798	4	0.762303436602352	0.808751711854897	0.0786500909467652	0.0393250454733826
L49I	0.774220044465951	0.0489850248082548	4	0.804631762884375	0.776604294031308	0.0936865228172585	0.0468432614086293
Q50I	NA	NA	NA	0.761210275493997	0.761210275493997	0.287915803158449	0.287915803158449
D51I	NA	NA	NA	0.532790413896956	0.532790413896956	0.287915803158449	0.287915803158449
M52I	0.969968076332548	0.00918447776541695	4	0.927855760542871	0.969306932752834	0.0375746729909888	0.0187873364954944
I53I	1	1e-04	4	0.99322588667961	1	1e-04	1e-04
N54I	0.888358785823834	0.0330456952086035	4	0.809755167716656	0.884092719081396	0.0764779767209447	0.0382389883604723
E55I	0.546618324720812	0.0787786024508149	4	0.614749480105088	0.554817520414133	0.126200628570202	0.0631003142851008
V56I	NA	NA	NA	0.94534176612492	0.94534176612492	0.287915803158449	0.287915803158449
D57I	NA	NA	NA	0.545819753563377	0.545819753563377	0.287915803158449	0.287915803158449
A58I	NA	NA	NA	0.698307604101132	0.698307604101132	0.287915803158449	0.287915803158449
D59I	NA	NA	NA	0.560129955707062	0.560129955707062	0.287915803158449	0.287915803158449
G60I	NA	NA	NA	0.630737976998465	0.630737976998465	0.287915803158449	0.287915803158449
N61I	0.89562992565222	0.0138186622564593	4	0.828178654989506	0.894049181306403	0.0472577011939258	0.0236288505969629
G62I	NA	NA	NA	0.625849335801789	0.625849335801789	0.287915803158449	0.287915803158449
T63I	0.980923112428825	0.0104757521562578	4	0.892913466097655	0.979350614268941	0.0415310125316688	0.0207655062658344
I64I	1	1e-04	4	0.993011827998512	1	1e-04	1e-04
D65I	0.647194611671058	0.127206308674085	4	0.636620973902308	0.64528143828291	0.168134251858969	0.0840671259294846
F66I	0.683992596320732	0.0194952939808702	4	0.67027301502699	0.683543318335003	0.0555713860321852	0.0277856930160926
P67I	0.833296720274989	0.038094817884379	4	0.782350967940159	0.830135479643096	0.0815842056376072	0.0407921028188036
E68I	NA	NA	NA	0.556858760650867	0.556858760650867	0.287915803158449	0.287915803158449
F69I	0.476794510554836	0.0440058816206456	4	0.543384497056091	0.481522122421045	0.0893125431666067	0.0446562715833033
L70I	0.943849457251005	0.0770204437166317	4	0.891584289983625	0.937683456280876	0.123677706422295	0.0618388532111474
T71I	0.980337721709546	0.00441375329717781	4	0.911844514902455	0.979816714324704	0.0261783966922961	0.013089198346148
M72I	0.967535421632647	0.0103538192268892	4	0.928772471988021	0.96685074993009	0.0399445397827249	0.0199722698913625
M73I	0.954553852089041	0.00845238049044305	4	0.909646176705799	0.953904207793029	0.0360325666367989	0.0180162833183995
A74I	0.0828007090695898	0.223836339484517	4	0.359788987038132	0.16033294297508	0.27339726711052	0.13669863355526
R75I	0.987615129527919	0.0170445655318784	4	0.87120960569698	0.984268593314426	0.0551695545232608	0.0275847772616304
K76I	0.899545577836462	0.0341792014444452	4	0.830164145508045	0.895658102529656	0.0774728582074785	0.0387364291037392
M77I	0.975589177229477	0.0125180193587361	4	0.923910445914433	0.974489634830187	0.0444151644685551	0.0222075822342776
K78I	0.997840773089508	0.0335770065525881	4	0.815333112781161	0.987785022683855	0.0858299586850107	0.0429149793425054
D79I	0.65764745538309	0.0246625284247077	4	0.601245317129768	0.655330997557094	0.0641334372109229	0.0320667186054615
T80I	0.857025914330532	0.0121239343436152	4	0.864744381077626	0.857185072936249	0.0430640030921603	0.0215320015460802
D81I	NA	NA	NA	0.449775707385056	0.449775707385056	0.287915803158449	0.287915803158449
S82I	0.822789495188374	0.0284917533807196	4	0.813548348543363	0.822353807130086	0.0684512966145424	0.0342256483072712
E83I	0.071817264966088	0.312758365566302	4	0.343029843710886	0.167276369314831	0.330670296404335	0.165335148202167
E84I	0.836333897869417	0.0223366236711669	4	0.815214434930085	0.835545261040907	0.059931524683889	0.0299657623419445
E85I	0.892765006290379	0.0271370409937528	4	0.779830379853069	0.887682301574449	0.0705848984569968	0.0352924492284984
I86I	1	1e-04	4	0.996734775444244	1	1e-04	1e-04
R87I	NA	NA	NA	0.765083665278712	0.765083665278712	0.287915803158449	0.287915803158449
E88I	NA	NA	NA	0.747509621507175	0.747509621507175	0.287915803158449	0.287915803158449
A89I	0.91033938304385	0.0434800726314518	4	0.657746068242223	0.892605540703845	0.108363290131383	0.0541816450656914
F90I	0.760371211077552	0.0270835950329883	4	0.648145812777528	0.755329926278017	0.0704604220531934	0.0352302110265967
R91I	0.156848405428138	0.177708227285244	4	0.383752091157916	0.210359381168827	0.230131215912014	0.115065607956007
V92I	0.98340477635802	0.0168583071722752	4	0.9276815820361	0.981819801305941	0.0521515417701988	0.0260757708850994
F93I	0.337054300302675	0.0856451425858645	4	0.511847793564364	0.359685804249429	0.143394493320665	0.0716972466603327
D94I	NA	NA	NA	0.449711000881255	0.449711000881255	0.287915803158449	0.287915803158449
K95I	0.31117527313317	0.326958904937315	4	0.556758338349521	0.400116803946045	0.334872682115514	0.167436341057757
D96I	0.254455660509418	0.102707205007743	4	0.356658941738383	0.269925686958097	0.151133447418228	0.0755667237091142
G97I	NA	NA	NA	0.663018531929453	0.663018531929453	0.287915803158449	0.287915803158449
N98I	0.834465250879737	0.0145984246618392	4	0.826317059667041	0.834263786270371	0.0475293921969559	0.0237646960984779
G99I	NA	NA	NA	0.587752394900224	0.587752394900224	0.287915803158449	0.287915803158449
Y100I	0.73721715128321	0.0685728985497065	4	0.725027803159431	0.735920048413869	0.114180281173842	0.0570901405869211
I101I	1	1e-04	4	0.995399943967349	1	1e-04	1e-04
S102I	0.641664199700177	0.0283103911753754	4	0.670753074901915	0.643027318700728	0.0684561060039874	0.0342280530019937
A103I	0.934712419387675	0.0718625888213126	4	0.802324404432766	0.920023781516613	0.12456914005342	0.0622845700267099
A104I	0.103296960695981	0.189347038715166	4	0.362637873902813	0.167472084050793	0.244986024028295	0.122493012014148
E105I	NA	NA	NA	0.648248571950049	0.648248571950049	0.287915803158449	0.287915803158449
L106I	0.876839168746538	0.0395916870916094	4	0.834419402836275	0.87411020135709	0.0831134552156529	0.0415567276078264
R107I	NA	NA	NA	0.678240271975403	0.678240271975403	0.287915803158449	0.287915803158449
H108I	0.96339158124155	0.0748997924047485	4	0.891905493584405	0.955163465715134	0.122581033035608	0.0612905165178039
V109I	0.911423143763194	0.00817443637425995	4	0.920440408483367	0.91154936002011	0.0350330055240996	0.0175165027620498
M110I	0.863656158166316	0.00854336275419957	4	0.850651842712691	0.86346603950934	0.0358644987632516	0.0179322493816258
T111I	0.990502136272815	0.00897158014803937	4	0.907223155213193	0.989224537124049	0.0381541031141476	0.0190770515570738
N112I	0.948908401810471	0.0205408157439493	4	0.910143623333435	0.947573229118715	0.0575546027555509	0.0287773013777755
L113I	0.933255451051491	0.0214180537125765	4	0.824039399161666	0.929338838917235	0.0618662014635984	0.0309331007317992
G114I	NA	NA	NA	0.514860835815712	0.514860835815712	0.287915803158449	0.287915803158449
E115I	-0.0483047297639982	0.235287956582813	4	0.29687077864184	0.0518230981790258	0.296452083931473	0.148226041965736
K116I	0.949231185530035	0.00948532753987467	4	0.876129190138313	0.948046534394897	0.0389495811240176	0.0194747905620088
L117I	0.974814526987244	0.0163632561160501	4	0.841859413498028	0.971140772431143	0.0550076014909574	0.0275038007454787
T118I	0.988589547075429	0.0273770379858116	4	0.943122030310725	0.986525972646673	0.0675819677003979	0.033790983850199
D119I	NA	NA	NA	0.648348973474929	0.648348973474929	0.287915803158449	0.287915803158449
E120I	0.974716348745717	0.028424543994374	4	0.889487080214153	0.97070711674744	0.0706755171514223	0.0353377585757111
E121I	0.500198645528605	0.0484079189145178	4	0.522280624185322	0.501911037309453	0.0928697453002019	0.0464348726501009
V122I	0.96720279011878	0.0128954265177913	4	0.964848921453901	0.967151231181093	0.0444803825322114	0.0222401912661057
D123I	0.857305825755103	0.0310856776225062	4	0.721359944759407	0.850342817874837	0.0778508624597751	0.0389254312298875
E124I	0.889364247395677	0.0625046275795062	4	0.790517953255449	0.879685412833621	0.111822545808916	0.055911272904458
M125I	0.881729500272691	0.0087487610198177	4	0.841568058636908	0.881128448860918	0.0366029724897669	0.0183014862448835
I126I	1	1e-04	4	0.998600984791055	1	1e-04	1e-04
R127I	0.937726548926956	0.0165335827243202	4	0.842427268686146	0.935066638178352	0.0531587200820788	0.0265793600410394
E128I	NA	NA	NA	0.724147826828513	0.724147826828513	0.287915803158449	0.287915803158449
A129I	-0.28014747970203	0.17140296194032	4	0.130397693407239	-0.185975366057246	0.267298114858395	0.133649057429198
D130I	0.124216640824352	0.0822893972261916	4	0.324423047984704	0.149249825417082	0.14378800922867	0.071894004614335
I131I	1	1e-04	4	0.995691690460015	1	1e-04	1e-04
D132I	NA	NA	NA	0.46883261663	0.46883261663	0.287915803158449	0.287915803158449
G133I	NA	NA	NA	0.57596994627157	0.57596994627157	0.287915803158449	0.287915803158449
D134I	NA	NA	NA	0.418691896941923	0.418691896941923	0.287915803158449	0.287915803158449
G135I	NA	NA	NA	0.616197800340563	0.616197800340563	0.287915803158449	0.287915803158449
Q136I	0.732187254744191	0.0723872971073335	4	0.701746674373952	0.728787922630086	0.118337337731401	0.0591686688657005
V137I	0.99718303237513	0.0093613208642991	4	0.969898109062427	0.996746555941421	0.0377363108242773	0.0188681554121387
N138I	0.968482503845971	0.0122967607311088	4	0.89439500714568	0.966933460692921	0.0446499456528878	0.0223249728264439
Y139I	0.277206505273796	0.164926952657915	4	0.384443474497949	0.301082390786192	0.203939704901626	0.101969852450813
E140I	0.977613088719645	0.0567203758651414	4	0.870079790743594	0.967970673153766	0.106328683609417	0.0531643418047083
E141I	0.580959180978565	0.0558116780409969	4	0.570625580828035	0.580046109346382	0.100860870111291	0.0504304350556454
F142I	0.240822061024301	0.0269716333462997	4	0.405009947357779	0.248168430749462	0.0745398217962973	0.0372699108981487
V143I	0.990256120728754	0.0116652552610065	4	0.96060683723042	0.989667408715238	0.0423845036493142	0.0211922518246571
Q144I	NA	NA	NA	0.770067576455934	0.770067576455934	0.287915803158449	0.287915803158449
M145I	0.735042704364934	0.0332677356978729	4	0.786299431295636	0.737842239886723	0.0755614436352514	0.0377807218176257
M146I	0.884788444730511	0.00699156357997066	4	0.859138471988595	0.884480746916642	0.0324115760682644	0.0162057880341322
T147I	0.96434423060882	0.005333223091144	4	0.932436619581733	0.96405142141029	0.0282516087645209	0.0141258043822604
A148I	NA	NA	NA	0.653571198388755	0.653571198388755	0.287915803158449	0.287915803158449
K149I	0.829928781738673	0.0226670038685672	4	0.784245141003563	0.828198600174923	0.0609088857964803	0.0304544428982402
M1M	1	1e-04	NA	0.979835695910559	1	1e-04	1e-04
A2M	NA	NA	NA	0.770963591120928	0.770963591120928	0.287915803158449	0.287915803158449
D3M	NA	NA	NA	0.672089542783192	0.672089542783192	0.287915803158449	0.287915803158449
Q4M	NA	NA	NA	0.680468817766757	0.680468817766757	0.287915803158449	0.287915803158449
L5M	0.961242647623799	0.0130890430693378	4	0.798459015328766	0.957624703548797	0.0508503708582553	0.0254251854291276
T6M	0.898978452686634	0.0578501745057146	4	0.826301279899758	0.892343597061079	0.105104763550885	0.0525523817754425
E7M	NA	NA	NA	0.698036661895003	0.698036661895003	0.287915803158449	0.287915803158449
E8M	NA	NA	NA	0.644739924228039	0.644739924228039	0.287915803158449	0.287915803158449
Q9M	NA	NA	NA	0.688882509338502	0.688882509338502	0.287915803158449	0.287915803158449
I10M	0.742967386698019	0.0393113105826827	4	0.762208738855578	0.744197024152855	0.0822574421436595	0.0411287210718298
A11M	0.397339730913422	0.238049486411419	4	0.504401142166113	0.428653781812123	0.258284425919454	0.129142212959727
E12M	NA	NA	NA	0.653565311432182	0.653565311432182	0.287915803158449	0.287915803158449
F13M	-0.0807005103675175	0.133059688844679	4	0.271721052504931	-0.0145505889084381	0.221083878515804	0.110541939257902
K14M	0.66453549265545	0.0179316730290329	4	0.581818142703465	0.662037425623078	0.0549151603788789	0.0274575801894394
E15M	0.114197732195155	0.243540306941257	4	0.36498757787553	0.18873950621311	0.28188550994134	0.14094275497067
A16M	0.997213008474364	0.0143119707875101	4	0.810894571614726	0.992694474122785	0.0550607765909245	0.0275303882954623
F17M	NA	NA	NA	0.559232461478068	0.559232461478068	0.287915803158449	0.287915803158449
S18M	NA	NA	NA	0.736927857865675	0.736927857865675	0.287915803158449	0.287915803158449
L19M	NA	NA	NA	0.719008481422656	0.719008481422656	0.287915803158449	0.287915803158449
F20M	NA	NA	NA	0.583214820568328	0.583214820568328	0.287915803158449	0.287915803158449
D21M	NA	NA	NA	0.675149507761847	0.675149507761847	0.287915803158449	0.287915803158449
K22M	0.569188124276928	0.054787332168952	4	0.489972287850665	0.562305958077245	0.102178940643708	0.0510894703218542
D23M	NA	NA	NA	0.619491336314357	0.619491336314357	0.287915803158449	0.287915803158449
G24M	NA	NA	NA	0.643345817199356	0.643345817199356	0.287915803158449	0.287915803158449
D25M	NA	NA	NA	0.617255391289438	0.617255391289438	0.287915803158449	0.287915803158449
G26M	NA	NA	NA	0.69057804140956	0.69057804140956	0.287915803158449	0.287915803158449
T27M	0.908578534127196	0.0359602566334615	4	0.764410964553122	0.900104569182476	0.0850851001950739	0.042542550097537
I28M	0.870114400528187	0.0114180539382058	4	0.84445965887739	0.869615588449161	0.0418586310156303	0.0209293155078152
T29M	0.583004634032164	0.101443463916055	4	0.58007595299365	0.582565970980311	0.145487919321919	0.0727439596609593
T30M	0.354796160200121	0.0547067223075545	4	0.444383360862087	0.3625689186296	0.102767993340987	0.0513839966704934
K31M	0.869703693379516	0.0173798360478056	4	0.735953842649266	0.865785106664729	0.0568386009705146	0.0284193004852573
E32M	0.361979865022386	0.329524991053988	4	0.488109028189224	0.40788742397197	0.320809291243316	0.160404645621658
L33M	0.376054590586909	0.0555831753417367	4	0.503669086434668	0.387288440513926	0.1068746097172	0.0534373048586002
G34M	NA	NA	NA	0.629887566966566	0.629887566966566	0.287915803158449	0.287915803158449
T35M	0.205508121216964	0.158472896516995	4	0.445570867772261	0.257316926209474	0.217570631686435	0.108785315843218
V36M	0.875429030386389	0.0560784479759832	4	0.81411402177211	0.869987669709559	0.102597498478123	0.0512987492390614
M37M	1	1e-04	NA	0.991620403697781	1	1e-04	1e-04
R38M	0.963009721282498	0.00892737350507027	4	0.837171938772419	0.961088586380287	0.0397754635908023	0.0198877317954011
S39M	NA	NA	NA	0.704189100331746	0.704189100331746	0.287915803158449	0.287915803158449
L40M	0.909857994249521	0.0252028877410454	4	0.766102023750463	0.903829944907243	0.0701056239169444	0.0350528119584722
G41M	NA	NA	NA	0.605259144440903	0.605259144440903	0.287915803158449	0.287915803158449
Q42M	NA	NA	NA	0.583556695580811	0.583556695580811	0.287915803158449	0.287915803158449
N43M	NA	NA	NA	0.653779817547853	0.653779817547853	0.287915803158449	0.287915803158449
P44M	NA	NA	NA	0.748319641836289	0.748319641836289	0.287915803158449	0.287915803158449
T45M	NA	NA	NA	0.686104449308019	0.686104449308019	0.287915803158449	0.287915803158449
E46M	0.810912310476339	0.0250969906811464	4	0.705770656186527	0.806521207887623	0.0671415028686364	0.0335707514343182
A47M	0.847854552448011	0.0406303907275669	4	0.809156278660601	0.845303988111518	0.0842483293187827	0.0421241646593914
E48M	0.859074608532007	0.0192771028834138	4	0.800297822394114	0.857170677139272	0.0561520288308367	0.0280760144154184
L49M	0.868775928052176	0.0114474558717429	4	0.779628355802524	0.867038231333349	0.0435455048506233	0.0217727524253116
Q50M	NA	NA	NA	0.667465061767593	0.667465061767593	0.287915803158449	0.287915803158449
D51M	NA	NA	NA	0.638948797806155	0.638948797806155	0.287915803158449	0.287915803158449
M52M	1	1e-04	NA	0.993481643391334	1	1e-04	1e-04
I53M	0.833618753991708	0.0233221244552252	4	0.841430106197648	0.833922811730071	0.0612515200806548	0.0306257600403274
N54M	0.866721759125227	0.0385013419175015	4	0.749442441944427	0.859371655075613	0.085980534112184	0.042990267056092
E55M	0.919693153122865	0.0266267431521483	4	0.818896689700556	0.915238269985207	0.0690692191160559	0.0345346095580279
V56M	0.922478193929778	0.012035303927152	4	0.860095990163428	0.921201053187732	0.0437838917149429	0.0218919458574714
D57M	NA	NA	NA	0.681811763227482	0.681811763227482	0.287915803158449	0.287915803158449
A58M	NA	NA	NA	0.757770731259037	0.757770731259037	0.287915803158449	0.287915803158449
D59M	NA	NA	NA	0.692483298135173	0.692483298135173	0.287915803158449	0.287915803158449
G60M	NA	NA	NA	0.619384889114799	0.619384889114799	0.287915803158449	0.287915803158449
N61M	0.241205440977651	0.289277679773395	4	0.403570611807016	0.295497564121764	0.298808038986361	0.14940401949318
G62M	0.869272179289194	0.131926395398892	4	0.764995116351478	0.849834889985779	0.176808279215398	0.0884041396076988
T63M	0.372642105894316	0.0522447929033721	4	0.474300269511628	0.381098258221831	0.100925885616627	0.0504629428083133
I64M	0.929788413089051	0.011278695569995	4	0.871941271172577	0.928677139277004	0.0421933685362025	0.0210966842681013
D65M	0.874758056635143	0.06642177999949	4	0.807835261017073	0.867836907907553	0.113771283734796	0.0568856418673979
F66M	NA	NA	NA	0.400471276934985	0.400471276934985	0.287915803158449	0.287915803158449
P67M	NA	NA	NA	0.743506980897739	0.743506980897739	0.287915803158449	0.287915803158449
E68M	NA	NA	NA	0.649016782756943	0.649016782756943	0.287915803158449	0.287915803158449
F69M	-0.152221077363555	0.128831489718773	4	0.128532175319012	-0.100891782570096	0.201233158250463	0.100616579125231
L70M	0.970860249370032	0.010219616017148	4	0.849543771061459	0.968744721276893	0.0424303183615135	0.0212151591807568
T71M	0.832753237151727	0.0163360683847163	4	0.69975966165886	0.829084357142237	0.0549619116795994	0.0274809558397997
M72M	1	1e-04	NA	0.994970463357989	1	1e-04	1e-04
M73M	1	1e-04	NA	0.988242551071861	1	1e-04	1e-04
A74M	NA	NA	NA	0.63836890945157	0.63836890945157	0.287915803158449	0.287915803158449
R75M	0.914617246285844	0.0507707374227841	4	0.827137299655747	0.907529144167348	0.0982612982703468	0.0491306491351734
K76M	NA	NA	NA	0.64440557168152	0.64440557168152	0.287915803158449	0.287915803158449
M77M	1	1e-04	NA	0.992545911123328	1	1e-04	1e-04
K78M	-0.237248454730664	0.1584162231095	4	0.122486784287361	-0.159634472638067	0.24384983156502	0.12192491578251
D79M	NA	NA	NA	0.770601199318223	0.770601199318223	0.287915803158449	0.287915803158449
T80M	0.981630935991546	0.0617477315530204	4	0.812045664418805	0.965207088475715	0.118267568323653	0.0591337841618267
D81M	NA	NA	NA	0.642443937738276	0.642443937738276	0.287915803158449	0.287915803158449
S82M	NA	NA	NA	0.692051337022599	0.692051337022599	0.287915803158449	0.287915803158449
E83M	0.712693173102872	0.172412060055765	4	0.712531075883949	0.712655822281609	0.204883832937121	0.10244191646856
E84M	NA	NA	NA	0.672222706697995	0.672222706697995	0.287915803158449	0.287915803158449
E85M	0.860957320718287	0.0298423274133677	4	0.749457713868332	0.855463592841333	0.0742524088982097	0.0371262044491048
I86M	NA	NA	NA	0.791448267205388	0.791448267205388	0.287915803158449	0.287915803158449
R87M	NA	NA	NA	0.807966345077771	0.807966345077771	0.287915803158449	0.287915803158449
E88M	NA	NA	NA	0.55281284900631	0.55281284900631	0.287915803158449	0.287915803158449
A89M	NA	NA	NA	0.53857063428941	0.53857063428941	0.287915803158449	0.287915803158449
F90M	NA	NA	NA	0.40381040293374	0.40381040293374	0.287915803158449	0.287915803158449
R91M	NA	NA	NA	0.572859350060919	0.572859350060919	0.287915803158449	0.287915803158449
V92M	NA	NA	NA	0.728425363725481	0.728425363725481	0.287915803158449	0.287915803158449
F93M	NA	NA	NA	0.544936285068173	0.544936285068173	0.287915803158449	0.287915803158449
D94M	NA	NA	NA	0.57964816338462	0.57964816338462	0.287915803158449	0.287915803158449
K95M	0.359352971388977	0.0438682551742047	4	0.437685474661467	0.36489809162464	0.0897771843693526	0.0448885921846763
D96M	NA	NA	NA	0.548069168991872	0.548069168991872	0.287915803158449	0.287915803158449
G97M	NA	NA	NA	0.569904137426512	0.569904137426512	0.287915803158449	0.287915803158449
N98M	0.844947755401319	0.0317353753599675	4	0.747129250830318	0.83983834844977	0.0758824251954971	0.0379412125977486
G99M	NA	NA	NA	0.657704537567414	0.657704537567414	0.287915803158449	0.287915803158449
Y100M	NA	NA	NA	0.625950123493832	0.625950123493832	0.287915803158449	0.287915803158449
I101M	NA	NA	NA	0.778192828720371	0.778192828720371	0.287915803158449	0.287915803158449
S102M	0.526174607398402	0.0945391561489972	4	0.598653015307871	0.536395887779992	0.141435213607172	0.0707176068035859
A103M	0.841478763519103	0.0463045696300524	4	0.779291402301637	0.836850260774956	0.0917644690652182	0.0458822345326091
A104M	NA	NA	NA	0.654558189826128	0.654558189826128	0.287915803158449	0.287915803158449
E105M	NA	NA	NA	0.620002620654182	0.620002620654182	0.287915803158449	0.287915803158449
L106M	NA	NA	NA	0.545226465077152	0.545226465077152	0.287915803158449	0.287915803158449
R107M	NA	NA	NA	0.684748702904083	0.684748702904083	0.287915803158449	0.287915803158449
H108M	NA	NA	NA	0.749993195753312	0.749993195753312	0.287915803158449	0.287915803158449
V109M	0.932816490485842	0.0954887127801694	4	0.850407938117367	0.92109468442115	0.142971263986986	0.0714856319934929
M110M	1	1e-04	NA	0.979556569246758	1	1e-04	1e-04
T111M	0.369519707917506	0.0710747577738534	4	0.461490777440106	0.379624449270157	0.120131035460514	0.0600655177302571
N112M	NA	NA	NA	0.697630927481831	0.697630927481831	0.287915803158449	0.287915803158449
L113M	0.121066866293603	0.132939344894292	4	0.327473604458227	0.159781173795177	0.190783470500104	0.0953917352500518
G114M	NA	NA	NA	0.512998097220467	0.512998097220467	0.287915803158449	0.287915803158449
E115M	0.902521169793948	0.119530454588067	4	0.770185643422646	0.879773127421998	0.16903821097276	0.0845191054863799
K116M	0.757306793803335	0.0293130203333368	4	0.677420684085349	0.753437135121117	0.0716046228727826	0.0358023114363913
L117M	-0.274460929619804	0.184843454131202	4	0.188378933994953	-0.161991199049476	0.292256911690989	0.146128455845495
T118M	0.885534852142923	0.0222497344231165	4	0.809485141964262	0.882705661965653	0.0613812289175131	0.0306906144587566
D119M	NA	NA	NA	0.738295668216599	0.738295668216599	0.287915803158449	0.287915803158449
E120M	0.346092148377661	0.154360517266456	4	0.530947443506364	0.38517002672491	0.20496516515073	0.102482582575365
E121M	NA	NA	NA	0.509687918150866	0.509687918150866	0.287915803158449	0.287915803158449
V122M	0.913905455234777	0.0196643414490484	4	0.861765979156271	0.912183716464885	0.0565515821335069	0.0282757910667535
D123M	NA	NA	NA	0.680639135796784	0.680639135796784	0.287915803158449	0.287915803158449
E124M	NA	NA	NA	0.604738764427347	0.604738764427347	0.287915803158449	0.287915803158449
M125M	1	1e-04	NA	0.974725780242383	1	1e-04	1e-04
I126M	0.899028501700645	0.0195816576567413	4	0.846242209540819	0.897292492168132	0.0564418398778663	0.0282209199389332
R127M	0.897609099015653	0.0369397608049407	4	0.79473148735132	0.891407317126082	0.0829400265702853	0.0414700132851426
E128M	NA	NA	NA	0.582432206046884	0.582432206046884	0.287915803158449	0.287915803158449
A129M	NA	NA	NA	0.664053492667545	0.664053492667545	0.287915803158449	0.287915803158449
D130M	NA	NA	NA	0.482685670127788	0.482685670127788	0.287915803158449	0.287915803158449
I131M	0.986313942422375	0.0125483102243062	4	0.926397472311188	0.985036110815001	0.0446870806975285	0.0223435403487642
D132M	NA	NA	NA	0.600438026332013	0.600438026332013	0.287915803158449	0.287915803158449
G133M	NA	NA	NA	0.478446446986084	0.478446446986084	0.287915803158449	0.287915803158449
D134M	NA	NA	NA	0.487691351201776	0.487691351201776	0.287915803158449	0.287915803158449
G135M	0.355500095105295	0.106526083991016	4	0.472932811494384	0.373833071470978	0.155994390436239	0.0779971952181197
Q136M	-0.265881418443367	0.183644206612773	4	0.18835555757427	-0.156045150250493	0.28886407986729	0.144432039933645
V137M	NA	NA	NA	0.764716164749562	0.764716164749562	0.287915803158449	0.287915803158449
N138M	NA	NA	NA	0.712615967104191	0.712615967104191	0.287915803158449	0.287915803158449
Y139M	NA	NA	NA	0.515275061952765	0.515275061952765	0.287915803158449	0.287915803158449
E140M	0.955326074024684	0.0373077509932241	4	0.800740962043837	0.9459200184579	0.0878446963132434	0.0439223481566217
E141M	0.588621967624147	0.0731892300475	4	0.544721846160898	0.58367140839883	0.119555174283464	0.059777587141732
F142M	NA	NA	NA	0.410610928055268	0.410610928055268	0.287915803158449	0.287915803158449
V143M	0.917801172854178	0.0474502548155198	4	0.860577517279111	0.913444753699642	0.0928506324398245	0.0464253162199122
Q144M	NA	NA	NA	0.690590274204245	0.690590274204245	0.287915803158449	0.287915803158449
M145M	1	1e-04	NA	0.99073526136656	1	1e-04	1e-04
M146M	1	1e-04	NA	0.991472953550713	1	1e-04	1e-04
T147M	NA	NA	NA	0.836008526955087	0.836008526955087	0.287915803158449	0.287915803158449
A148M	NA	NA	NA	0.70912530848453	0.70912530848453	0.287915803158449	0.287915803158449
K149M	0.62889516148883	0.217099251331909	4	0.632933493291892	0.630000830164248	0.238594044065635	0.119297022032818
M1F	NA	NA	NA	0.682532996241212	0.682532996241212	0.287915803158449	0.287915803158449
A2F	0.849850660709228	0.0696630600852473	4	0.784671274331379	0.842816372517711	0.116980594401671	0.0584902972008355
D3F	-0.0682597625178166	0.126591972804232	4	0.25812502692218	-0.00943814032768514	0.209321401419741	0.10466070070987
Q4F	NA	NA	NA	0.656299143763932	0.656299143763932	0.287915803158449	0.287915803158449
L5F	NA	NA	NA	0.696900480352313	0.696900480352313	0.287915803158449	0.287915803158449
T6F	NA	NA	NA	0.670343858305779	0.670343858305779	0.287915803158449	0.287915803158449
E7F	0.993400601587926	0.0523660564856119	4	0.841152867051853	0.980709351781368	0.105805792717079	0.0529028963585396
E8F	NA	NA	NA	0.661183139969357	0.661183139969357	0.287915803158449	0.287915803158449
Q9F	0.805076466044372	0.020585251667663	4	0.661645683344434	0.800125970901184	0.0628951567245995	0.0314475783622997
I10F	0.898633721985905	0.0147710350501165	4	0.798311784900563	0.896124659639768	0.0503127302406681	0.0251563651203341
A11F	0.730098643572552	0.0670498822412986	4	0.675101565743451	0.724362675656713	0.113820140434968	0.0569100702174842
E12F	NA	NA	NA	0.511010366854236	0.511010366854236	0.287915803158449	0.287915803158449
F13F	1	1e-04	4	0.987327505883598	1	1e-04	1e-04
K14F	-0.151138584464522	0.160777869697716	4	0.0648539570867423	-0.103994443869026	0.215083746316997	0.107541873158498
E15F	NA	NA	NA	0.463235136609149	0.463235136609149	0.287915803158449	0.287915803158449
A16F	0.649101279666686	0.0348960918331958	4	0.601756016468499	0.646396040232753	0.0774948270891528	0.0387474135445764
F17F	1	1e-04	4	0.974642098708865	1	1e-04	1e-04
S18F	0.995737203027138	0.00370784826349891	4	0.875920488762646	0.994970625027292	0.025204769492006	0.012602384746003
L19F	NA	NA	NA	0.703030734800488	0.703030734800488	0.287915803158449	0.287915803158449
F20F	1	1e-04	4	0.989785588435624	1	1e-04	1e-04
D21F	0.859488268343593	0.0212250943015653	4	0.764440262276584	0.856109354934099	0.0607546624376838	0.0303773312188419
K22F	0.67816543088295	0.0424370402218376	4	0.528060541277823	0.667862454541955	0.0938482360298664	0.0469241180149332
D23F	NA	NA	NA	0.731699674259069	0.731699674259069	0.287915803158449	0.287915803158449
G24F	NA	NA	NA	0.554526962997864	0.554526962997864	0.287915803158449	0.287915803158449
D25F	NA	NA	NA	0.693934254540008	0.693934254540008	0.287915803158449	0.287915803158449
G26F	NA	NA	NA	0.649869869677837	0.649869869677837	0.287915803158449	0.287915803158449
T27F	0.377752345718131	0.102491091278349	4	0.446793073883105	0.388184046732067	0.148505011965746	0.0742525059828729
I28F	0.94536307833263	0.0105324378458713	4	0.892091899172471	0.944406206251086	0.0405954491107378	0.0202977245553689
T29F	0.691682057643505	0.0546918238840293	4	0.648563391618183	0.687941929401768	0.10034642326949	0.0501732116347451
T30F	NA	NA	NA	0.564019925025977	0.564019925025977	0.287915803158449	0.287915803158449
K31F	0.732817893728462	0.0684721123202287	4	0.640744550736013	0.723032980029045	0.11749433658091	0.058747168290455
E32F	NA	NA	NA	0.60999574844075	0.60999574844075	0.287915803158449	0.287915803158449
L33F	0.923760922858858	0.00636113139323178	4	0.805590709919525	0.922469776125854	0.0331158505691194	0.0165579252845597
G34F	NA	NA	NA	0.60424852830244	0.60424852830244	0.287915803158449	0.287915803158449
T35F	0.892512032027954	0.0630314171578152	4	0.77377853503773	0.880797563817394	0.114075749052443	0.0570378745262216
V36F	0.960418316083684	0.0291320712659591	4	0.843819704385373	0.954803501192517	0.073639679562229	0.0368198397811145
M37F	NA	NA	NA	0.662603671026134	0.662603671026134	0.287915803158449	0.287915803158449
R38F	NA	NA	NA	0.559079831661679	0.559079831661679	0.287915803158449	0.287915803158449
S39F	NA	NA	NA	0.719266848635101	0.719266848635101	0.287915803158449	0.287915803158449
L40F	0.280977131798831	0.0729472776406987	4	0.484654442448377	0.303878162791748	0.134846365331213	0.0674231826656064
G41F	NA	NA	NA	0.558607713845741	0.558607713845741	0.287915803158449	0.287915803158449
Q42F	NA	NA	NA	0.569062579493911	0.569062579493911	0.287915803158449	0.287915803158449
N43F	0.794612056906442	0.0155920626118323	4	0.69870325871279	0.792083554810525	0.0515581245883149	0.0257790622941574
P44F	NA	NA	NA	0.806479564648368	0.806479564648368	0.287915803158449	0.287915803158449
T45F	0.8855129106913	0.0279874454698012	4	0.770362334478969	0.880175599019828	0.0719400068151743	0.0359700034075872
E46F	0.344979791119661	0.100500325175178	4	0.417517459483122	0.355758609801036	0.146911840420562	0.073455920210281
A47F	0.306286082954553	0.131873594086684	4	0.498512579755699	0.342105515957735	0.187614540545515	0.0938072702727576
E48F	0.963078235249484	0.0543921672470003	4	0.741222567536576	0.943930733855344	0.117213118096908	0.058606559048454
L49F	0.986985567233471	0.0233699127100977	4	0.870410143279671	0.982438920745714	0.0653244040642448	0.0326622020321224
Q50F	NA	NA	NA	0.644807638355807	0.644807638355807	0.287915803158449	0.287915803158449
D51F	NA	NA	NA	0.517146116540861	0.517146116540861	0.287915803158449	0.287915803158449
M52F	0.0434435252329631	0.193485399569979	4	0.30298987484355	0.108720165131806	0.248094574586542	0.124047287293271
I53F	0.9873926117438	0.0200549975266916	4	0.893672554348332	0.984238394973119	0.0588577906786934	0.0294288953393467
N54F	0.232349125088857	0.188004137510556	4	0.350580618067836	0.261449635301586	0.222806778461373	0.111403389230686
E55F	0.200420377595595	0.0786042943226805	4	0.370165355869513	0.220808446494322	0.135787325093523	0.0678936625467617
V56F	NA	NA	NA	0.683311409620848	0.683311409620848	0.287915803158449	0.287915803158449
D57F	0.649857293641021	0.102340909683865	4	0.676434765105262	0.653868017376609	0.14660534469576	0.0733026723478799
A58F	0.527894664393308	0.135881980704381	4	0.548418285075407	0.531813080846731	0.175585894054608	0.0877929470273041
D59F	0.994341462329218	0.124079214400358	4	0.83516730269703	0.966123289248597	0.17623073198876	0.0881153659943798
G60F	NA	NA	NA	0.586812063451092	0.586812063451092	0.287915803158449	0.287915803158449
N61F	0.356399509638363	0.153554957447999	4	0.448300564755065	0.375747086504915	0.193573009661843	0.0967865048309216
G62F	NA	NA	NA	0.663366877289717	0.663366877289717	0.287915803158449	0.287915803158449
T63F	0.618161785554081	0.0522934046470363	4	0.565984892504301	0.613817893281283	0.0980613696049691	0.0490306848024846
I64F	0.949387223805057	0.0251140702471277	4	0.903447840159634	0.947467374885306	0.0644449256065217	0.0322224628032608
D65F	0.558616321243416	0.0900275530616009	4	0.643687474328504	0.570118374854164	0.138069618728138	0.069034809364069
F66F	1	1e-04	4	0.982318456030184	1	1e-04	1e-04
P67F	0.991464867405432	0.0147282808208304	4	0.907698991215995	0.98937578656098	0.0494925859950883	0.0247462929975441
E68F	-0.0273453380197348	0.174128777583477	4	0.179480888533229	0.0206763958944863	0.223950654688609	0.111975327344304
F69F	1	1e-04	4	0.9650602907102	1	1e-04	1e-04
L70F	0.683793861289202	0.0357303466812309	4	0.694557328784105	0.684422714054158	0.0777919717876394	0.0388959858938197
T71F	0.0441768682157765	0.170721007771499	4	0.303953426407912	0.103582347445297	0.230955128016793	0.115477564008396
M72F	0.826391837927496	0.170619697723555	4	0.722579098794313	0.802662897975375	0.208098849518343	0.104049424759171
M73F	0.858557238953625	0.0181383664918273	4	0.743222377796751	0.855035198990805	0.056957752042063	0.0284788760210315
A74F	NA	NA	NA	0.537280106600694	0.537280106600694	0.287915803158449	0.287915803158449
R75F	NA	NA	NA	0.579857447550277	0.579857447550277	0.287915803158449	0.287915803158449
K76F	NA	NA	NA	0.557793625584211	0.557793625584211	0.287915803158449	0.287915803158449
M77F	NA	NA	NA	0.566146418117072	0.566146418117072	0.287915803158449	0.287915803158449
K78F	-0.168338251804507	0.146520729321483	4	0.0772995353258628	-0.118513497396466	0.209008246481938	0.104504123240969
D79F	0.855012557808947	0.0220990381015108	4	0.785571310210572	0.852446064870647	0.060874486427391	0.0304372432136955
T80F	0.437961852846302	0.101735301554007	4	0.570671803476298	0.45788798366781	0.153264371654048	0.0766321858270241
D81F	NA	NA	NA	0.700886826910792	0.700886826910792	0.287915803158449	0.287915803158449
S82F	NA	NA	NA	0.709056607759934	0.709056607759934	0.287915803158449	0.287915803158449
E83F	NA	NA	NA	0.588968320221513	0.588968320221513	0.287915803158449	0.287915803158449
E84F	0.832662606700963	0.115393273253981	4	0.762417038783503	0.820935792095255	0.160054785210356	0.0800273926051779
E85F	0.240776466883372	0.0880258287353566	4	0.371486110927074	0.258108237430982	0.140277882839478	0.0701389414197391
I86F	0.835278138943136	0.0254502019063248	4	0.794781771771199	0.833564066262234	0.0647723422149946	0.0323861711074973
R87F	0.974705317209795	0.0391618798213005	4	0.810522900673973	0.964250422629494	0.0912242354563565	0.0456121177281782
E88F	0.392326243434081	0.22411087081185	4	0.440365113581253	0.405784752426056	0.244629965329198	0.122314982664599
A89F	NA	NA	NA	0.399512464984404	0.399512464984404	0.287915803158449	0.287915803158449
F90F	1	1e-04	4	0.982988266609509	1	1e-04	1e-04
R91F	NA	NA	NA	0.522490727346381	0.522490727346381	0.287915803158449	0.287915803158449
V92F	0.938089601114967	0.0111372413687562	4	0.810590870333168	0.935670419680508	0.0446894561347763	0.0223447280673882
F93F	1	1e-04	4	0.972933713639634	1	1e-04	1e-04
D94F	0.313398309093563	0.13920368817872	4	0.415205445745353	0.333218210312343	0.182670069196503	0.0913350345982514
K95F	NA	NA	NA	0.467677724237255	0.467677724237255	0.287915803158449	0.287915803158449
D96F	NA	NA	NA	0.554372390759224	0.554372390759224	0.287915803158449	0.287915803158449
G97F	0.342654968863065	0.126290815492194	4	0.409664611058579	0.354707998499843	0.16927306691561	0.084636533457805
N98F	0.941819078773745	0.0652124775880954	4	0.810778558423746	0.928488518191389	0.117567122909479	0.0587835614547393
G99F	0.622507482487806	0.0661503960592465	4	0.596655337067012	0.619843654448644	0.111930235149435	0.0559651175747173
Y100F	0.831775090926098	0.0317947949320217	4	0.858187484916944	0.833157151759657	0.0730083170198034	0.0365041585099017
I101F	0.92026867091842	0.0113287027249741	4	0.867822163954836	0.919256765179554	0.0421580446310931	0.0210790223155465
S102F	0.488623138749856	0.181895479830112	4	0.573687601581452	0.509043210258613	0.215320674924989	0.107660337462495
A103F	0.223025162758396	0.104379586071977	4	0.37399249724823	0.246191361816511	0.157811129091475	0.0789055645457376
A104F	NA	NA	NA	0.522531991082696	0.522531991082696	0.287915803158449	0.287915803158449
E105F	NA	NA	NA	0.620126691571798	0.620126691571798	0.287915803158449	0.287915803158449
L106F	NA	NA	NA	0.707592847124444	0.707592847124444	0.287915803158449	0.287915803158449
R107F	0.369355119238936	0.0525250886628215	4	0.478857574355544	0.378508560603927	0.101863340754897	0.0509316703774485
H108F	0.903994124170837	0.0243924512955038	4	0.837062737395189	0.901274105585511	0.0641424283762862	0.0320712141881431
V109F	0.96745784682992	0.0222107775132665	4	0.811504097988779	0.961665859319459	0.0665086451275282	0.0332543225637641
M110F	-0.184440018627907	0.159732894859908	4	0.164690406449351	-0.108623943501878	0.24227438788831	0.121137193944155
T111F	0.658946091678476	0.0952687100176851	4	0.626908663850968	0.654398091406204	0.140287107712075	0.0701435538560374
N112F	NA	NA	NA	0.655798870172222	0.655798870172222	0.287915803158449	0.287915803158449
L113F	0.987468864976272	0.00774833149755088	4	0.825086161534225	0.985312870682758	0.0387983382859664	0.0193991691429832
G114F	0.366477661511203	0.234676434188064	4	0.420032109501367	0.381983944313051	0.252425834588857	0.126212917294429
E115F	NA	NA	NA	0.460471764210756	0.460471764210756	0.287915803158449	0.287915803158449
K116F	0.29879153309473	0.173042485821756	4	0.4183187748803	0.326410716691969	0.211465628940926	0.105732814470463
L117F	0.638515671552467	0.0381597116118168	4	0.665832001825817	0.640213388205922	0.0810008157607593	0.0405004078803796
T118F	0.918006043951195	0.0464936658907202	4	0.757535085550496	0.906017324453143	0.0998667392759124	0.0499333696379562
D119F	0.813726976145382	0.0515575909574924	4	0.795115600465637	0.81219753047016	0.0963226562979656	0.0481613281489828
E120F	0.872492268949206	0.0360043686505664	4	0.785381135733474	0.867366088923531	0.0807366477334611	0.0403683238667305
E121F	NA	NA	NA	0.26353431726003	0.26353431726003	0.287915803158449	0.287915803158449
V122F	0.267682945606222	0.0698331507980268	4	0.483519088369523	0.291027131174912	0.133448563831549	0.0667242819157746
D123F	0.958699481785248	0.0280537355008767	4	0.77812447223588	0.950310797369234	0.0777548196072874	0.0388774098036437
E124F	NA	NA	NA	0.541067062420392	0.541067062420392	0.287915803158449	0.287915803158449
M125F	0.614239333920767	0.0373417393194185	4	0.563020507961082	0.611120150641121	0.0806708470762605	0.0403354235381303
I126F	0.857644433279879	0.0401964017157723	4	0.825011857597986	0.855515127300239	0.0835720140947666	0.0417860070473833
R127F	0.576522830864413	0.114483326080885	4	0.610033905522197	0.582080380190548	0.157593645540084	0.0787968227700419
E128F	NA	NA	NA	0.486761358083971	0.486761358083971	0.287915803158449	0.287915803158449
A129F	NA	NA	NA	0.49252569237013	0.49252569237013	0.287915803158449	0.287915803158449
D130F	0.0757705004974537	0.0684340752284569	4	0.240631483866628	0.0932820788125703	0.124784909415529	0.0623924547077644
I131F	0.945904272413825	0.0110050409156202	4	0.90596366555654	0.94515525986539	0.041264359655466	0.020632179827733
D132F	0.894695205791175	0.0287528256552756	4	0.729242596062253	0.886826610785796	0.0772639433052563	0.0386319716526282
G133F	NA	NA	NA	0.439321654072408	0.439321654072408	0.287915803158449	0.287915803158449
D134F	0.324481441854121	0.126775582370877	4	0.445335376790667	0.346287834145677	0.174038131870327	0.0870190659351635
G135F	NA	NA	NA	0.553165708442373	0.553165708442373	0.287915803158449	0.287915803158449
Q136F	NA	NA	NA	0.480268106131099	0.480268106131099	0.287915803158449	0.287915803158449
V137F	0.773580753667477	0.0130717044795449	4	0.764433903032572	0.773377723855577	0.0448207379496629	0.0224103689748315
N138F	0.900709523138382	0.0275656570377266	4	0.789779625267826	0.895641791304583	0.0710537752297379	0.0355268876148689
Y139F	0.972523303331077	0.0102412382972495	4	0.867870414788979	0.970694562791561	0.0417089140765426	0.0208544570382713
E140F	0.475749554758658	0.0904596913402717	4	0.528464507211671	0.482906451966657	0.136573911199343	0.0682869555996716
E141F	-0.123335516329082	0.171693611886076	4	0.0606010794042227	-0.0810884620351826	0.218480159581893	0.109240079790947
F142F	1	1e-04	4	0.968805526162327	1	1e-04	1e-04
V143F	NA	NA	NA	0.695096701227876	0.695096701227876	0.287915803158449	0.287915803158449
Q144F	NA	NA	NA	0.570273093364717	0.570273093364717	0.287915803158449	0.287915803158449
M145F	NA	NA	NA	0.715876573039244	0.715876573039244	0.287915803158449	0.287915803158449
M146F	NA	NA	NA	0.647084645772565	0.647084645772565	0.287915803158449	0.287915803158449
T147F	0.389537153321747	0.28585526969569	4	0.530368519249707	0.436256430601724	0.294112717696909	0.147056358848454
A148F	NA	NA	NA	0.665127081750382	0.665127081750382	0.287915803158449	0.287915803158449
K149F	NA	NA	NA	0.595751279129386	0.595751279129386	0.287915803158449	0.287915803158449
M1Y	NA	NA	NA	0.743485085797838	0.743485085797838	0.287915803158449	0.287915803158449
A2Y	0.495379177223342	0.134803849470848	4	0.508203706533433	0.49781192372448	0.174571065077593	0.0872855325387966
D3Y	0.674421808175234	0.0583526085295186	4	0.700342367827247	0.676806812776155	0.103803872605365	0.0519019363026825
Q4Y	NA	NA	NA	0.809159497489566	0.809159497489566	0.287915803158449	0.287915803158449
L5Y	NA	NA	NA	0.682678564090852	0.682678564090852	0.287915803158449	0.287915803158449
T6Y	NA	NA	NA	0.632854417959117	0.632854417959117	0.287915803158449	0.287915803158449
E7Y	0.596024829197484	0.0857959879207344	4	0.646442411198478	0.602562685680532	0.132070850705433	0.0660354253527165
E8Y	NA	NA	NA	0.69656881326833	0.69656881326833	0.287915803158449	0.287915803158449
Q9Y	0.968826697435122	0.0293398628709979	4	0.858058224210521	0.963456431353013	0.0735121844096589	0.0367560922048295
I10Y	NA	NA	NA	0.695465719689477	0.695465719689477	0.287915803158449	0.287915803158449
A11Y	-0.218534156655884	0.187883453865705	4	0.152226437550041	-0.127322414700639	0.269271931724914	0.134635965862457
E12Y	NA	NA	NA	0.633998837645463	0.633998837645463	0.287915803158449	0.287915803158449
F13Y	0.940253762695397	0.0204812555709216	4	0.899652710780045	0.93885925894766	0.0575058068985979	0.028752903449299
K14Y	0.344328694464963	0.108897461062073	4	0.440616461912527	0.359642040875846	0.156192687179032	0.078096343589516
E15Y	0.863031445985664	0.0944916289638033	4	0.762867230003624	0.848911869885841	0.143423373332007	0.0717116866660035
A16Y	0.891452035068689	0.0692610376227588	4	0.7115539553952	0.87213709204216	0.127608239448216	0.0638041197241082
F17Y	0.54522809598999	0.0263872586904784	4	0.680440823443097	0.551152674951007	0.0711615487730395	0.0355807743865197
S18Y	0.872420245670284	0.0365316946777538	4	0.825211493347619	0.869603917972056	0.0795315111523466	0.0397657555761733
L19Y	NA	NA	NA	0.62334876205153	0.62334876205153	0.287915803158449	0.287915803158449
F20Y	0.866373454032586	0.0101690752622566	4	0.846370143177464	0.866026329566737	0.0393313305653817	0.0196656652826909
D21Y	0.950099144003678	0.0075762011446086	4	0.871027174178731	0.949072306274336	0.0348322233279848	0.0174161116639924
K22Y	0.617691046407688	0.053681253414578	4	0.631992401989196	0.618910584152271	0.0985938760997183	0.0492969380498591
D23Y	0.959515051706206	0.0223790469517174	4	0.837954462502968	0.954967472825099	0.0641508459991771	0.0320754229995885
G24Y	0.671345602701995	0.291694127722798	4	0.719542301128583	0.687551109184433	0.291320363542889	0.145660181771444
D25Y	NA	NA	NA	0.732731676920792	0.732731676920792	0.287915803158449	0.287915803158449
G26Y	NA	NA	NA	0.796864664487212	0.796864664487212	0.287915803158449	0.287915803158449
T27Y	0.289580337594707	0.0567564474507966	4	0.401168187898801	0.299592113701148	0.106708497163354	0.0533542485816772
I28Y	NA	NA	NA	0.784036999401311	0.784036999401311	0.287915803158449	0.287915803158449
T29Y	NA	NA	NA	0.564853600279341	0.564853600279341	0.287915803158449	0.287915803158449
T30Y	NA	NA	NA	0.522853015149207	0.522853015149207	0.287915803158449	0.287915803158449
K31Y	0.894025979634534	0.0291461174487014	4	0.803737721588685	0.889676146459085	0.0719448337038168	0.0359724168519084
E32Y	NA	NA	NA	0.741597998707107	0.741597998707107	0.287915803158449	0.287915803158449
L33Y	0.628086853660455	0.0249955951390883	4	0.595084945229445	0.626713909259869	0.0639595889151723	0.0319797944575861
G34Y	NA	NA	NA	0.67735155285149	0.67735155285149	0.287915803158449	0.287915803158449
T35Y	0.0463348787830168	0.175809983261549	4	0.284286144888103	0.101992001394422	0.230683327158258	0.115341663579129
V36Y	NA	NA	NA	0.62575533461513	0.62575533461513	0.287915803158449	0.287915803158449
M37Y	NA	NA	NA	0.751815985707526	0.751815985707526	0.287915803158449	0.287915803158449
R38Y	NA	NA	NA	0.761024068998737	0.761024068998737	0.287915803158449	0.287915803158449
S39Y	0.802156683565894	0.0287829410971087	4	0.77592869124347	0.80090808847115	0.0690397342742476	0.0345198671371238
L40Y	0.0710053149681787	0.109584941992443	4	0.326110094201441	0.111791669635611	0.179118789377244	0.089559394688622
G41Y	NA	NA	NA	0.721669137120327	0.721669137120327	0.287915803158449	0.287915803158449
Q42Y	NA	NA	NA	0.721032307020306	0.721032307020306	0.287915803158449	0.287915803158449
N43Y	0.985364666779114	0.0140263921957561	4	0.915486332007594	0.983703011038303	0.0477138201964709	0.0238569100982354
P44Y	NA	NA	NA	0.771657995327519	0.771657995327519	0.287915803158449	0.287915803158449
T45Y	NA	NA	NA	0.606002466004511	0.606002466004511	0.287915803158449	0.287915803158449
E46Y	0.0900467411642123	0.123888752103726	4	0.354911561746305	0.136942292655895	0.193725936976393	0.0968629684881966
A47Y	NA	NA	NA	0.605247534261163	0.605247534261163	0.287915803158449	0.287915803158449
E48Y	0.964770785486401	0.0732441508496256	4	0.814962526715982	0.947865857852376	0.127907366878408	0.063953683439204
L49Y	0.822864641678076	0.0775939361397887	4	0.713197942414706	0.809841779383299	0.128094601796139	0.0640473008980693
Q50Y	NA	NA	NA	0.771519601228578	0.771519601228578	0.287915803158449	0.287915803158449
D51Y	0.903058250612183	0.0338110543161993	4	0.819632835824194	0.898431439837788	0.0777289774948022	0.0388644887474011
M52Y	NA	NA	NA	0.755600834925761	0.755600834925761	0.287915803158449	0.287915803158449
I53Y	NA	NA	NA	0.779676213808145	0.779676213808145	0.287915803158449	0.287915803158449
N54Y	0.951787308241364	0.0229810866114035	4	0.854360827406438	0.948048298663322	0.0635570906416294	0.0317785453208147
E55Y	0.710310277609596	0.0305454376297893	4	0.684875344905406	0.709029026681169	0.0713633097421653	0.0356816548710826
V56Y	NA	NA	NA	0.62293903829623	0.62293903829623	0.287915803158449	0.287915803158449
D57Y	0.939742966376224	0.0171215781290863	4	0.874525738955518	0.937859812893054	0.0528920320382039	0.026446016019102
A58Y	NA	NA	NA	0.580014119670698	0.580014119670698	0.287915803158449	0.287915803158449
D59Y	0.812729853816456	0.0168748405068646	4	0.764924071831907	0.811368783845616	0.0519612431950841	0.025980621597542
G60Y	0.938467388216656	0.0333732019129206	4	0.840604501273842	0.933106304650664	0.078037256381712	0.039018628190856
N61Y	0.822497228800875	0.0187708239316048	4	0.791002698456343	0.821502987516562	0.0546667052899325	0.0273333526449663
G62Y	NA	NA	NA	0.793978489778919	0.793978489778919	0.287915803158449	0.287915803158449
T63Y	NA	NA	NA	0.585671536063925	0.585671536063925	0.287915803158449	0.287915803158449
I64Y	0.968267255277396	0.0917984422414884	4	0.877003602185272	0.955718597221613	0.140192977941019	0.0700964889705094
D65Y	0.938763981045464	0.0225264249554153	4	0.887459171672187	0.93683250544424	0.0608643771544364	0.0304321885772182
F66Y	0.999234613683103	0.0117447542902822	4	0.920225711635922	0.997655346368247	0.0437540720075017	0.0218770360037508
P67Y	NA	NA	NA	0.799637998569209	0.799637998569209	0.287915803158449	0.287915803158449
E68Y	0.531448104766351	0.148061173178951	4	0.571202888777141	0.539579336527238	0.186146242566086	0.0930731212830432
F69Y	0.788967122423685	0.0168046681312523	4	0.778416832433389	0.788667960645003	0.0512642513912885	0.0256321256956443
L70Y	0.893036246657502	0.0790836037909052	4	0.73941976943459	0.874486449015069	0.134217791218184	0.0671088956090918
T71Y	-0.0571970020697784	0.184019799819001	4	0.263019058922396	0.0203524963805411	0.254079741989108	0.127039870994554
M72Y	NA	NA	NA	0.744169428696597	0.744169428696597	0.287915803158449	0.287915803158449
M73Y	NA	NA	NA	0.765246464289221	0.765246464289221	0.287915803158449	0.287915803158449
A74Y	NA	NA	NA	0.489542114621592	0.489542114621592	0.287915803158449	0.287915803158449
R75Y	NA	NA	NA	0.753241998626614	0.753241998626614	0.287915803158449	0.287915803158449
K76Y	0.803856452177745	0.182942709752795	4	0.759286375382007	0.793110476134252	0.213889263221007	0.106944631610503
M77Y	NA	NA	NA	0.748247658135186	0.748247658135186	0.287915803158449	0.287915803158449
K78Y	0.909266046237455	0.0657713559515333	4	0.791769922198891	0.897221402039206	0.116834277395249	0.0584171386976246
D79Y	0.936794094264718	0.0102435124633861	4	0.886201102110679	0.935909822045879	0.039948870804155	0.0199744354020775
T80Y	0.400147713710351	0.108101714628342	4	0.527828540178232	0.420328798391626	0.158463681666022	0.0792318408330112
D81Y	0.73750284759769	0.0250471846982593	4	0.729830811816829	0.737183044502476	0.0637102753962943	0.0318551376981472
S82Y	NA	NA	NA	0.738815888390926	0.738815888390926	0.287915803158449	0.287915803158449
E83Y	0.394643866227909	0.129946415837562	4	0.498048093883853	0.413682442585562	0.175059408943112	0.0875297044715558
E84Y	0.863779189141001	0.0398671696039498	4	0.822292868237116	0.861092904456992	0.0834163012540036	0.0417081506270018
E85Y	0.926085055214474	0.0278860527105298	4	0.82198939043629	0.921276818861709	0.071049979374086	0.035524989687043
I86Y	NA	NA	NA	0.705427754551342	0.705427754551342	0.287915803158449	0.287915803158449
R87Y	0.929906748492385	0.182421441501102	4	0.858808905961168	0.912801942966729	0.21479819390217	0.107399096951085
E88Y	NA	NA	NA	0.658217091093153	0.658217091093153	0.287915803158449	0.287915803158449
A89Y	NA	NA	NA	0.488369041672378	0.488369041672378	0.287915803158449	0.287915803158449
F90Y	0.981231432363525	0.0119190432059862	4	0.870680384690705	0.978989558679933	0.0454207324852917	0.0227103662426459
R91Y	NA	NA	NA	0.644440674304404	0.644440674304404	0.287915803158449	0.287915803158449
V92Y	NA	NA	NA	0.612115204368104	0.612115204368104	0.287915803158449	0.287915803158449
F93Y	0.947244256238723	0.0188267323098168	4	0.857055044289237	0.944388888643059	0.0567190024934846	0.0283595012467423
D94Y	0.745711331869189	0.021886624798858	4	0.733067451798448	0.745248351413342	0.0591819655330941	0.029590982766547
K95Y	NA	NA	NA	0.617756417771558	0.617756417771558	0.287915803158449	0.287915803158449
D96Y	0.462986840840875	0.0389592402795459	4	0.581352061988482	0.470487634187036	0.0866388494921632	0.0433194247460816
G97Y	NA	NA	NA	0.755267282307973	0.755267282307973	0.287915803158449	0.287915803158449
N98Y	0.892989934847922	0.0177130576133971	4	0.837270345952955	0.891327104149124	0.0535547729170113	0.0267773864585056
G99Y	0.898240292002597	0.048997535480033	4	0.808501464883798	0.891203198065133	0.096410243334512	0.048205121667256
Y100Y	1	1e-04	4	0.964446460899737	1	1e-04	1e-04
I101Y	NA	NA	NA	0.687349300784483	0.687349300784483	0.287915803158449	0.287915803158449
S102Y	NA	NA	NA	0.669205298312394	0.669205298312394	0.287915803158449	0.287915803158449
A103Y	0.0209511046180213	0.125067829811844	4	0.260268111385094	0.0636546040511788	0.189838631560164	0.0949193157800821
A104Y	NA	NA	NA	0.441698345948377	0.441698345948377	0.287915803158449	0.287915803158449
E105Y	NA	NA	NA	0.634558158226475	0.634558158226475	0.287915803158449	0.287915803158449
L106Y	NA	NA	NA	0.516714653979554	0.516714653979554	0.287915803158449	0.287915803158449
R107Y	NA	NA	NA	0.745315417742191	0.745315417742191	0.287915803158449	0.287915803158449
H108Y	0.967297446903671	0.00409801858409606	4	0.896584911134971	0.966797763367487	0.0252494094166743	0.0126247047083371
V109Y	NA	NA	NA	0.57535413451418	0.57535413451418	0.287915803158449	0.287915803158449
M110Y	NA	NA	NA	0.619145959447716	0.619145959447716	0.287915803158449	0.287915803158449
T111Y	NA	NA	NA	0.575559092174006	0.575559092174006	0.287915803158449	0.287915803158449
N112Y	0.875126080107215	0.0319865450511502	4	0.857959806908366	0.874222701736892	0.0731189413563324	0.0365594706781662
L113Y	0.433860671995083	0.113466312796373	4	0.513004187921816	0.446888598940662	0.158940851440308	0.0794704257201538
G114Y	0.495129227569993	0.0886010201161003	4	0.512873199191743	0.497495357594399	0.133767356870644	0.0668836784353218
E115Y	0.847206078530127	0.0274084748768796	4	0.712905199753372	0.841104059820411	0.0725655399246536	0.0362827699623268
K116Y	0.496624131329901	0.108323195894027	4	0.624737338221945	0.516908476279219	0.158708123327947	0.0793540616639736
L117Y	NA	NA	NA	0.613368068526735	0.613368068526735	0.287915803158449	0.287915803158449
T118Y	0.956248629248466	0.0182506672978706	4	0.769440425435238	0.950509736627477	0.0625188429881112	0.0312594214940556
D119Y	0.975626658914685	0.0123111033151696	4	0.900001650906555	0.97404366337372	0.0447300996258602	0.0223650498129301
E120Y	0.958955873513592	0.0278900289864628	4	0.848950124177161	0.953873956023375	0.0714467900374653	0.0357233950187326
E121Y	0.919160184202431	0.0251833120357217	4	0.703447887092331	0.91012155650421	0.0771304231759909	0.0385652115879955
V122Y	NA	NA	NA	0.639947920146396	0.639947920146396	0.287915803158449	0.287915803158449
D123Y	0.966193787633104	0.0115485878567497	4	0.863321672112129	0.964171200429981	0.0443232240888956	0.0221616120444478
E124Y	0.24547642403126	0.229704168833585	4	0.478875331285321	0.312031757327842	0.269184963234756	0.134592481617378
M125Y	NA	NA	NA	0.622743381471403	0.622743381471403	0.287915803158449	0.287915803158449
I126Y	NA	NA	NA	0.706874437754532	0.706874437754532	0.287915803158449	0.287915803158449
R127Y	NA	NA	NA	0.761696065366291	0.761696065366291	0.287915803158449	0.287915803158449
E128Y	NA	NA	NA	0.631717066462689	0.631717066462689	0.287915803158449	0.287915803158449
A129Y	0.151250993038424	0.192937867347255	4	0.286695619305808	0.185243494341996	0.228332088107237	0.114166044053619
D130Y	0.832870116657462	0.0193860008974048	4	0.761011343970831	0.830529704991367	0.0567992271685628	0.0283996135842814
I131Y	0.946937385656836	0.0506785730147584	4	0.873484980110944	0.940995801273422	0.0972991606597952	0.0486495803298976
D132Y	0.782131241563803	0.0245372217106221	4	0.768787713850952	0.781585888303262	0.0630270393441898	0.0315135196720949
G133Y	NA	NA	NA	0.628360870792283	0.628360870792283	0.287915803158449	0.287915803158449
D134Y	0.428566091387452	0.0212656882975722	4	0.545671006279062	0.432736796297121	0.0621246456502111	0.0310623228251056
G135Y	NA	NA	NA	0.776268115003958	0.776268115003958	0.287915803158449	0.287915803158449
Q136Y	NA	NA	NA	0.658020951840315	0.658020951840315	0.287915803158449	0.287915803158449
V137Y	NA	NA	NA	0.666262453881848	0.666262453881848	0.287915803158449	0.287915803158449
N138Y	0.855710401131327	0.00813698833248162	4	0.833298522650541	0.855398115170441	0.035032144685211	0.0175160723426055
Y139Y	1	1e-04	4	0.972042314324594	1	1e-04	1e-04
E140Y	0.976788932951068	0.177267041020409	4	0.837734866555571	0.944057891700446	0.216839359031233	0.108419679515616
E141Y	0.0140438562907521	0.181246432999015	4	0.267226642467875	0.0746564675518316	0.237704459499891	0.118852229749945
F142Y	0.956376436883993	0.0114870233463768	4	0.873724526728652	0.954759896264259	0.0433782543087409	0.0216891271543705
V143Y	NA	NA	NA	0.553036604416234	0.553036604416234	0.287915803158449	0.287915803158449
Q144Y	0.8150511936954	0.123704306033938	4	0.783057595564405	0.809393520108603	0.165543653132915	0.0827718265664575
M145Y	NA	NA	NA	0.760869642773931	0.760869642773931	0.287915803158449	0.287915803158449
M146Y	NA	NA	NA	0.729373938538036	0.729373938538036	0.287915803158449	0.287915803158449
T147Y	NA	NA	NA	0.658180136172125	0.658180136172125	0.287915803158449	0.287915803158449
A148Y	NA	NA	NA	0.436810774786208	0.436810774786208	0.287915803158449	0.287915803158449
K149Y	NA	NA	NA	0.68802952386624	0.68802952386624	0.287915803158449	0.287915803158449
M1W	NA	NA	NA	0.662678462815884	0.662678462815884	0.287915803158449	0.287915803158449
A2W	0.314116568287427	0.12950080722032	4	0.479755408404128	0.344528276427391	0.18172416720764	0.0908620836038198
D3W	NA	NA	NA	0.545898092253499	0.545898092253499	0.287915803158449	0.287915803158449
Q4W	NA	NA	NA	0.647902965072439	0.647902965072439	0.287915803158449	0.287915803158449
L5W	0.358600646656687	0.0964455750291641	4	0.473790432946981	0.375125891726005	0.146594819773032	0.0732974098865158
T6W	NA	NA	NA	0.63895443640772	0.63895443640772	0.287915803158449	0.287915803158449
E7W	NA	NA	NA	0.71344594027504	0.71344594027504	0.287915803158449	0.287915803158449
E8W	NA	NA	NA	0.70103791605545	0.70103791605545	0.287915803158449	0.287915803158449
Q9W	0.812984138181392	0.0214874345777341	4	0.747252354406618	0.810619560281074	0.0598075932439728	0.0299037966219864
I10W	NA	NA	NA	0.585065943643881	0.585065943643881	0.287915803158449	0.287915803158449
A11W	NA	NA	NA	0.55561504556085	0.55561504556085	0.287915803158449	0.287915803158449
E12W	NA	NA	NA	0.644872324601198	0.644872324601198	0.287915803158449	0.287915803158449
F13W	0.878195837929099	0.0341040617450496	4	0.774923163610072	0.872421429502152	0.0793478697698286	0.0396739348849143
K14W	NA	NA	NA	0.32895338782575	0.32895338782575	0.287915803158449	0.287915803158449
E15W	0.583146294348347	0.0997562668902511	4	0.60432976876825	0.5862742136194	0.144147900074244	0.0720739500371222
A16W	0.929396954902205	0.0219322996885953	4	0.787104249920598	0.924176154151601	0.0649652632926697	0.0324826316463348
F17W	NA	NA	NA	0.66012300707445	0.66012300707445	0.287915803158449	0.287915803158449
S18W	0.853983998245323	0.0654866530468077	4	0.814309351615486	0.849932718275249	0.111622512266938	0.055811256133469
L19W	NA	NA	NA	0.623592168407833	0.623592168407833	0.287915803158449	0.287915803158449
F20W	NA	NA	NA	0.728036232794297	0.728036232794297	0.287915803158449	0.287915803158449
D21W	0.95852071838251	0.0852304750910813	4	0.835866640949501	0.942706976246207	0.136765822298966	0.068382911149483
K22W	0.0427747463514881	0.114051614204437	4	0.246323878247966	0.07642552429788	0.174008148294196	0.0870040741470978
D23W	NA	NA	NA	0.706042056279713	0.706042056279713	0.287915803158449	0.287915803158449
G24W	NA	NA	NA	0.355160105977522	0.355160105977522	0.287915803158449	0.287915803158449
D25W	NA	NA	NA	0.667876118987734	0.667876118987734	0.287915803158449	0.287915803158449
G26W	NA	NA	NA	0.590709341128051	0.590709341128051	0.287915803158449	0.287915803158449
T27W	0.521905284798321	0.0465923786338779	4	0.508907803857655	0.520932341004514	0.0906934461462094	0.0453467230731047
I28W	0.391551692658482	0.268599033305729	4	0.477855863007827	0.419003582296744	0.277813716792448	0.138906858396224
T29W	NA	NA	NA	0.57558922301212	0.57558922301212	0.287915803158449	0.287915803158449
T30W	NA	NA	NA	0.488957713830334	0.488957713830334	0.287915803158449	0.287915803158449
K31W	0.899961654604572	0.0211315991305189	4	0.766912974851196	0.895251931560107	0.0630044023788266	0.0315022011894133
E32W	NA	NA	NA	0.734166190176124	0.734166190176124	0.287915803158449	0.287915803158449
L33W	-0.337633593016657	0.189878361138704	4	0.0318208468005982	-0.246017437383962	0.270414367321504	0.135207183660752
G34W	NA	NA	NA	0.502161461286163	0.502161461286163	0.287915803158449	0.287915803158449
T35W	0.976167385882591	0.101548670861012	4	0.777614748599904	0.946401599822201	0.161918058994907	0.0809590294974536
V36W	0.243892607931752	0.0951979234431255	4	0.388083191259631	0.26434870338522	0.148554110369187	0.0742770551845935
M37W	0.879746751839138	0.0626664276247192	4	0.815819291634298	0.873472487322726	0.109723731983923	0.0548618659919616
R38W	0.963886619864598	0.0101882683428203	4	0.827283876730262	0.961511708255626	0.0431504125260912	0.0215752062630456
S39W	0.86408414864299	0.156563209471593	4	0.803260068693469	0.851081854027071	0.193944321755921	0.0969721608779606
L40W	0.425504044559375	0.076911134960514	4	0.475183449564996	0.431357651472978	0.123459528716599	0.0617297643582996
G41W	NA	NA	NA	0.507528302951774	0.507528302951774	0.287915803158449	0.287915803158449
Q42W	0.461104300751252	0.0825300571836418	4	0.539065013742835	0.470877199839972	0.130442634898063	0.0652213174490316
N43W	0.27359627499972	0.162763734306297	4	0.441338399877187	0.310561488756001	0.209178928233183	0.104589464116592
P44W	NA	NA	NA	0.752011573958254	0.752011573958254	0.287915803158449	0.287915803158449
T45W	0.739125709470495	0.185958380328511	4	0.699278196101392	0.729398646662978	0.216026704877892	0.108013352438946
E46W	0.829315224476297	0.0399790689973606	4	0.740593900446102	0.823555343920264	0.0857558838617168	0.0428779419308584
A47W	0.905536219818944	0.0553174214178974	4	0.81405573835984	0.897518360134445	0.103568511652767	0.0517842558263836
E48W	0.932127790626261	0.0222547067179039	4	0.80576506429099	0.927425851535904	0.0642916380197101	0.0321458190098551
L49W	0.87897186514763	0.0324985597651216	4	0.747889448500233	0.871969105808884	0.0793544251902792	0.0396772125951396
Q50W	0.735772976830497	0.137071097031218	4	0.692111635001213	0.727378131370818	0.177230122525677	0.0886150612628383
D51W	NA	NA	NA	0.583913712188168	0.583913712188168	0.287915803158449	0.287915803158449
M52W	0.653682724508598	0.0521238790888997	4	0.637363297381832	0.652328119180474	0.0969146594501997	0.0484573297250999
I53W	0.57104968239797	0.0538259013702263	4	0.606999610988241	0.57412284088007	0.0991809922814396	0.0495904961407198
N54W	0.837713444736363	0.0631079493288731	4	0.704356536448345	0.824541805985042	0.115584875073915	0.0577924375369576
E55W	0.957979979493438	0.0812286283784507	4	0.835654490902382	0.942857573465348	0.132858856146629	0.0664294280733147
V56W	NA	NA	NA	0.614387607516289	0.614387607516289	0.287915803158449	0.287915803158449
D57W	0.903810106225605	0.0389339910973936	4	0.790885631260111	0.896658436513643	0.0861753942883917	0.0430876971441958
A58W	NA	NA	NA	0.657405809208305	0.657405809208305	0.287915803158449	0.287915803158449
D59W	NA	NA	NA	0.715834735933401	0.715834735933401	0.287915803158449	0.287915803158449
G60W	NA	NA	NA	0.435953078992161	0.435953078992161	0.287915803158449	0.287915803158449
N61W	NA	NA	NA	0.443990507517367	0.443990507517367	0.287915803158449	0.287915803158449
G62W	NA	NA	NA	0.641772415399881	0.641772415399881	0.287915803158449	0.287915803158449
T63W	0.545119334001177	0.0457265782632275	4	0.539789462467533	0.544727227849473	0.0896518839288088	0.0448259419644044
I64W	NA	NA	NA	0.633133567652123	0.633133567652123	0.287915803158449	0.287915803158449
D65W	0.975569815297408	0.0428863456026164	4	0.8447517510685	0.966502180042635	0.0925290811583469	0.0462645405791734
F66W	0.211101531855174	0.100357122080867	4	0.340035856010546	0.230237428634073	0.151594434639862	0.0757972173199308
P67W	NA	NA	NA	0.758984908202951	0.758984908202951	0.287915803158449	0.287915803158449
E68W	0.76150550548701	0.0875874449853021	4	0.669800649869703	0.749398234855424	0.136259532849411	0.0681297664247054
F69W	NA	NA	NA	0.32276156291617	0.32276156291617	0.287915803158449	0.287915803158449
L70W	0.99487484703077	0.0212933610502608	4	0.744465521044435	0.985945298812263	0.0744955166555368	0.0372477583277684
T71W	NA	NA	NA	0.547335082053213	0.547335082053213	0.287915803158449	0.287915803158449
M72W	0.992866139952176	0.131866978418043	4	0.858565597680638	0.967841635041112	0.17980396065318	0.0899019803265898
M73W	NA	NA	NA	0.696708349148898	0.696708349148898	0.287915803158449	0.287915803158449
A74W	NA	NA	NA	0.614649363290088	0.614649363290088	0.287915803158449	0.287915803158449
R75W	0.705572151274829	0.210991220366512	4	0.728232963967825	0.711648782966802	0.234327585933174	0.117163792966587
K76W	0.881394623730566	0.0821294080636993	4	0.732873335670247	0.862855583868554	0.136602988965292	0.0683014944826458
M77W	NA	NA	NA	0.719551032945174	0.719551032945174	0.287915803158449	0.287915803158449
K78W	0.0454586878052456	0.151545635757869	4	0.185024367544702	0.0745365423800811	0.196633781934935	0.0983168909674677
D79W	0.923135044502934	0.0638895266609983	4	0.853260953652412	0.916156656014302	0.111319231934603	0.0556596159673017
T80W	0.494819134313906	0.12964539777907	4	0.528459945179501	0.501001300821047	0.170653412887755	0.0853267064438777
D81W	NA	NA	NA	0.715955635553811	0.715955635553811	0.287915803158449	0.287915803158449
S82W	NA	NA	NA	0.7247353029273	0.7247353029273	0.287915803158449	0.287915803158449
E83W	0.959415818849299	0.0348539201543139	4	0.860007549706968	0.95374224755085	0.0800525145593575	0.0400262572796787
E84W	NA	NA	NA	0.805978536587393	0.805978536587393	0.287915803158449	0.287915803158449
E85W	NA	NA	NA	0.5958273930417	0.5958273930417	0.287915803158449	0.287915803158449
I86W	NA	NA	NA	0.622154560286308	0.622154560286308	0.287915803158449	0.287915803158449
R87W	0.840617839195194	0.0441110520984506	4	0.830692254749804	0.839911599728309	0.0878188321689153	0.0439094160844576
E88W	NA	NA	NA	0.601761292306495	0.601761292306495	0.287915803158449	0.287915803158449
A89W	NA	NA	NA	0.505546970862404	0.505546970862404	0.287915803158449	0.287915803158449
F90W	NA	NA	NA	0.487790833512742	0.487790833512742	0.287915803158449	0.287915803158449
R91W	0.346535139024205	0.319533903565679	4	0.463809060098278	0.388387313777023	0.313694415513662	0.156847207756831
V92W	NA	NA	NA	0.580231506876231	0.580231506876231	0.287915803158449	0.287915803158449
F93W	NA	NA	NA	0.587368546467466	0.587368546467466	0.287915803158449	0.287915803158449
D94W	0.254455660509418	0.150409745935318	4	0.431256420536962	0.291072354552583	0.200596647274893	0.100298323637446
K95W	NA	NA	NA	0.346233808519004	0.346233808519004	0.287915803158449	0.287915803158449
D96W	0.570869736241763	0.219732170268925	4	0.558215370515273	0.567374640906489	0.240570815426278	0.120285407713139
G97W	-0.113005476401361	0.237471615141469	4	0.168806782115895	-0.0307207756513054	0.283811932027961	0.141905966013981
N98W	NA	NA	NA	0.673920570658833	0.673920570658833	0.287915803158449	0.287915803158449
G99W	0.786538556827336	0.058953384971025	4	0.658871326725238	0.774681919591596	0.110564347310895	0.0552821736554477
Y100W	NA	NA	NA	0.707035122554663	0.707035122554663	0.287915803158449	0.287915803158449
I101W	NA	NA	NA	0.532750873927607	0.532750873927607	0.287915803158449	0.287915803158449
S102W	0.760588239997665	0.0121003450597046	4	0.710444852241683	0.759556228907114	0.0435910246780184	0.0217955123390092
A103W	NA	NA	NA	0.568740505892381	0.568740505892381	0.287915803158449	0.287915803158449
A104W	NA	NA	NA	0.641501045833807	0.641501045833807	0.287915803158449	0.287915803158449
E105W	NA	NA	NA	0.63882884947321	0.63882884947321	0.287915803158449	0.287915803158449
L106W	NA	NA	NA	0.441012209775743	0.441012209775743	0.287915803158449	0.287915803158449
R107W	NA	NA	NA	0.679166084853489	0.679166084853489	0.287915803158449	0.287915803158449
H108W	NA	NA	NA	0.772966564875432	0.772966564875432	0.287915803158449	0.287915803158449
V109W	NA	NA	NA	0.521176890430525	0.521176890430525	0.287915803158449	0.287915803158449
M110W	NA	NA	NA	0.50578453455854	0.50578453455854	0.287915803158449	0.287915803158449
T111W	0.204951862536018	0.195819690835142	4	0.373273933642824	0.247666461794148	0.234554870821608	0.117277435410804
N112W	NA	NA	NA	0.661147527115934	0.661147527115934	0.287915803158449	0.287915803158449
L113W	0.1799100376147	0.232767121673083	4	0.24760605870519	0.199397340070794	0.251765808311557	0.125882904155778
G114W	0.677848894145979	0.0623227271601774	4	0.558934321005784	0.666235589795596	0.113342701092131	0.0566713505460656
E115W	0.495792031860664	0.202526605143579	4	0.596785890582837	0.522070348253027	0.232114384559778	0.116057192279889
K116W	NA	NA	NA	0.623097688321681	0.623097688321681	0.287915803158449	0.287915803158449
L117W	NA	NA	NA	0.459631006949957	0.459631006949957	0.287915803158449	0.287915803158449
T118W	0.249992722763607	0.172158481828577	4	0.419257783379096	0.2889510142223	0.216732029394984	0.108366014697492
D119W	0.780616596846402	0.037245716161008	4	0.774712941579062	0.780257937570748	0.0796305720526699	0.039815286026335
E120W	0.91422612226433	0.0258751826464787	4	0.835172916724192	0.910826599158292	0.066803245189525	0.0334016225947625
E121W	NA	NA	NA	0.414279547149602	0.414279547149602	0.287915803158449	0.287915803158449
V122W	0.481991481884469	0.0479567006482114	4	0.513615095101462	0.484422697948522	0.0925580585273198	0.0462790292636599
D123W	0.770188665153329	0.0422310845522567	4	0.691950322698388	0.76484278340985	0.0878372104151543	0.0439186052075771
E124W	NA	NA	NA	0.652361379848803	0.652361379848803	0.287915803158449	0.287915803158449
M125W	0.0260743802144983	0.127266582322286	4	0.273655758866231	0.0708886556838032	0.193278722340652	0.0966393611703261
I126W	0.654429165974448	0.0734336991305509	4	0.578123474717946	0.645798781558917	0.121418184786043	0.0607090923930215
R127W	0.87648880882686	0.0460449778633644	4	0.772260588847307	0.868771544334545	0.0940516316629675	0.0470258158314838
E128W	NA	NA	NA	0.622656310419841	0.622656310419841	0.287915803158449	0.287915803158449
A129W	NA	NA	NA	0.528763209632724	0.528763209632724	0.287915803158449	0.287915803158449
D130W	-0.323775902898899	0.21371402092298	4	0.0632357792071247	-0.219019673653245	0.292090559342641	0.146045279671321
I131W	0.887223333070112	0.0206156009297303	4	0.786667987654787	0.883747738168758	0.0601075988057237	0.0300537994028619
D132W	NA	NA	NA	0.566837312771196	0.566837312771196	0.287915803158449	0.287915803158449
G133W	-0.0221148225467996	0.170011315992037	4	0.149074603652649	0.0169069858816978	0.21533324729209	0.107666623646045
D134W	NA	NA	NA	0.420842917082956	0.420842917082956	0.287915803158449	0.287915803158449
G135W	NA	NA	NA	0.448328866665876	0.448328866665876	0.287915803158449	0.287915803158449
Q136W	-0.0491022383675114	0.226068146668456	4	0.217356258436863	0.0260166007546748	0.272840163736815	0.136420081868407
V137W	0.950212463261366	0.0577482894935833	4	0.788448691781015	0.935468338381785	0.112934394871014	0.0564671974355069
N138W	NA	NA	NA	0.671706957263656	0.671706957263656	0.287915803158449	0.287915803158449
Y139W	0.870018026306528	0.0864855203656815	4	0.792850479083364	0.859941470517662	0.134177490482076	0.0670887452410382
E140W	NA	NA	NA	0.637929390941127	0.637929390941127	0.287915803158449	0.287915803158449
E141W	NA	NA	NA	0.444237010382014	0.444237010382014	0.287915803158449	0.287915803158449
F142W	NA	NA	NA	0.570634427953454	0.570634427953454	0.287915803158449	0.287915803158449
V143W	NA	NA	NA	0.637099822063805	0.637099822063805	0.287915803158449	0.287915803158449
Q144W	0.560539696314036	0.213205887480176	4	0.59483960275924	0.569807876915879	0.236230987159994	0.118115493579997
M145W	NA	NA	NA	0.681692786075371	0.681692786075371	0.287915803158449	0.287915803158449
M146W	NA	NA	NA	0.655728345581603	0.655728345581603	0.287915803158449	0.287915803158449
T147W	NA	NA	NA	0.589651764514055	0.589651764514055	0.287915803158449	0.287915803158449
A148W	NA	NA	NA	0.59450009923645	0.59450009923645	0.287915803158449	0.287915803158449
K149W	NA	NA	NA	0.577656791631715	0.577656791631715	0.287915803158449	0.287915803158449
M1R	NA	NA	NA	0.75426068042707	0.75426068042707	0.287915803158449	0.287915803158449
A2R	NA	NA	NA	0.79901963763885	0.79901963763885	0.287915803158449	0.287915803158449
D3R	0.777175536936738	0.0116892822288478	4	0.665476636184641	0.774953181951581	0.0450166730339592	0.0225083365169796
Q4R	0.995914680713912	0.00580364045903189	4	0.965141931355619	0.995607625778363	0.0294931205718244	0.0147465602859122
L5R	0.777645911591074	0.0210676211621157	4	0.729108956603631	0.775932794647772	0.0586020441798117	0.0293010220899058
T6R	NA	NA	NA	0.821950597518657	0.821950597518657	0.287915803158449	0.287915803158449
E7R	0.857060013059442	0.107082419331832	4	0.710692260790859	0.834109227987788	0.159685202135717	0.0798426010678586
E8R	0.0524942659664308	0.0756199354995042	4	0.315388255493716	0.0830107744941877	0.147541111501255	0.0737705557506277
Q9R	0.997837226466044	0.00791014604863251	4	0.934025905958707	0.996972534395066	0.0352058145359201	0.01760290726796
I10R	0.343788286181265	0.115558721715212	4	0.463807411686208	0.363848238081669	0.16426249353495	0.0821312467674752
A11R	0.076061662952453	0.152089117468179	4	0.344494914200167	0.132147133454091	0.21800844949012	0.10900422474506
E12R	0.335364161521113	0.0720577212389021	4	0.436894069299947	0.346656234844405	0.121874415652488	0.060937207826244
F13R	-0.0299206349965775	0.22917309050979	4	0.210480499334863	0.0385180599998276	0.270067709614013	0.135033854807006
K14R	0.899886640141201	0.0195443197755321	4	0.88829844577158	0.899506236153644	0.0556318583627489	0.0278159291813745
E15R	0.369344109555798	0.0420295187324495	4	0.387970164406906	0.370611132337355	0.0854822400159065	0.0427411200079533
A16R	0.481542597671192	0.0294072382025164	4	0.544539858404424	0.484603497461851	0.0709502586450216	0.0354751293225108
F17R	-0.0905694995738733	0.118187259211538	4	0.0962879511621651	-0.0587487940244181	0.175041453300571	0.0875207266502856
S18R	0.915780995209794	0.0272592184776309	4	0.88716732838135	0.914487680565538	0.0670195717153973	0.0335097858576986
L19R	0.478781244140228	0.132291457063087	4	0.573730222683929	0.49651959975633	0.176316780888817	0.0881583904444084
F20R	NA	NA	NA	0.44927319556479	0.44927319556479	0.287915803158449	0.287915803158449
D21R	0.860405619436864	0.0607124851812631	4	0.706903277924387	0.845764829020553	0.115212479929659	0.0576062399648296
K22R	0.942932326803307	0.015071364349337	4	0.924276113273406	0.942456487950828	0.0484180472714127	0.0242090236357063
D23R	0.779775080794848	0.087671425485346	4	0.602510703715841	0.756352398634564	0.145696168843709	0.0728480844218543
G24R	0.931543780478485	0.0363660203263069	4	0.886180189286345	0.92884907339768	0.0792660234887494	0.0396330117443747
D25R	NA	NA	NA	0.568115160589679	0.568115160589679	0.287915803158449	0.287915803158449
G26R	0.831672704150045	0.0108465477576124	4	0.848596437954858	0.83198559135349	0.0406601520739585	0.0203300760369792
T27R	0.957891588263787	0.0164020497863414	4	0.86841226942744	0.955413437575664	0.0526591779483936	0.0263295889741968
I28R	0.964379107564902	0.0159561412276066	4	0.742421080227755	0.958394540217086	0.0614436382277841	0.0307218191138921
T29R	0.444667237656922	0.130146372584366	4	0.577617560564927	0.469176503919485	0.1781995485844	0.0890997742922
T30R	0.796395014433914	0.0187695866113672	4	0.744175618136342	0.794746621371039	0.0551477432419525	0.0275738716209762
K31R	0.984402049831911	0.00425444145068635	4	0.947680934799447	0.98413273145318	0.0252141476911377	0.0126070738455688
E32R	NA	NA	NA	0.488046323646579	0.488046323646579	0.287915803158449	0.287915803158449
L33R	0.41950894325046	0.0345279350964852	4	0.457727377631368	0.421670953561198	0.0767598604555901	0.0383799302277951
G34R	0.977618439129719	0.0111707125962737	4	0.883669638228263	0.975830584090955	0.0431820607452843	0.0215910303726421
T35R	0.857755951351409	0.0294602561759696	4	0.800520681272833	0.854970244449831	0.0707952377302186	0.0353976188651093
V36R	0.0689532938676854	0.133121164183726	4	0.256561605568764	0.1041807982987	0.187955082593535	0.0939775412967676
M37R	0.759884384936237	0.0231868454970796	4	0.7192660773702	0.758312128824535	0.0615380728561107	0.0307690364280554
R38R	1	1e-04	4	0.990306521809629	1	1e-04	1e-04
S39R	0.999647901024805	0.0181717899641965	4	0.929361942703495	0.997497708483746	0.0547956365477252	0.0273978182738626
L40R	0.74414598743063	0.0187343863978387	4	0.676143781538059	0.742003282303349	0.0556149176999598	0.0278074588499799
G41R	0.997194860098741	0.0178892734965779	4	0.893589124803885	0.994073138432011	0.0558728288012817	0.0279364144006408
Q42R	0.966729562737718	0.00581616877052522	4	0.891684078377376	0.965979147759444	0.0303010355189523	0.0151505177594761
N43R	0.759584917287603	0.064108124403467	4	0.712324671819882	0.75485046254079	0.110470844586874	0.0552354222934368
P44R	0.769846536122611	0.0712380638076783	4	0.794761944195744	0.77258955671538	0.117060738169863	0.0585303690849313
T45R	0.972826641530028	0.0257946743025495	4	0.866471670218147	0.968266681412225	0.0682287086615972	0.0341143543307986
E46R	0.889879416247576	0.0417929929291396	4	0.730534854525394	0.879096998983948	0.0940193477211733	0.0470096738605867
A47R	0.986794521835983	0.0296065122988583	4	0.884545072669855	0.981794424416927	0.0733049032915193	0.0366524516457597
E48R	0.653281775214375	0.0455182092560693	4	0.555130174413476	0.64609148563498	0.0929883774101162	0.0464941887050581
L49R	0.901007108704068	0.0201671769594505	4	0.736286441606343	0.895433354301455	0.063913886217234	0.031956943108617
Q50R	0.92694512080511	0.0100895287929962	4	0.877196041832869	0.926088444480195	0.0396154840402268	0.0198077420201134
D51R	0.433640141952028	0.308382239940237	4	0.549681588480195	0.474111258026199	0.306433790932332	0.153216895466166
M52R	0.781358039188381	0.017410769337452	4	0.762185887770934	0.780795365448725	0.0523217701899252	0.0261608850949626
I53R	0.956075140249102	0.0318391696990241	4	0.797601128369315	0.94777182675062	0.080937492986662	0.040468746493331
N54R	0.578475833086557	0.0356340691885556	4	0.582142488033464	0.578689512842106	0.0776362337155528	0.0388181168577764
E55R	0.87877401839776	0.0266477031867855	4	0.767965535603764	0.873872951234964	0.0697440034712414	0.0348720017356207
V56R	0.484502638382055	0.0828641659477855	4	0.485540340785817	0.484633181719071	0.128183731669447	0.0640918658347237
D57R	0.84664421974699	0.0192866529239252	4	0.740346653223359	0.843199317426543	0.0583157221386806	0.0291578610693403
A58R	NA	NA	NA	0.822824008180735	0.822824008180735	0.287915803158449	0.287915803158449
D59R	NA	NA	NA	0.627200161297043	0.627200161297043	0.287915803158449	0.287915803158449
G60R	0.839072680034141	0.0444985504388051	4	0.848023776112414	0.839714774886348	0.0882599165271218	0.0441299582635609
N61R	0.212012670147346	0.228009944833574	4	0.387998376651255	0.261931079035297	0.258937035495132	0.129468517747566
G62R	0.936420425836088	0.0124268631100811	4	0.905833923648875	0.93577429102384	0.04383679005981	0.021918395029905
T63R	0.913864206495126	0.050461003771986	4	0.83164146221115	0.907239440143711	0.0975753281005742	0.0487876640502871
I64R	0.565060863352758	0.0869636910932548	4	0.625802557076921	0.573030627034169	0.133669340403485	0.0668346702017423
D65R	0.145822834760771	0.125758639924316	4	0.427120616397874	0.196244896102038	0.198696928559904	0.0993484642799522
F66R	0.559270629086325	0.0363014205436402	4	0.423214709324519	0.551202083616632	0.0847837316698185	0.0423918658349093
P67R	0.822350579980601	0.0280224243167176	4	0.805207643387319	0.821555045598314	0.0678871570644044	0.0339435785322022
E68R	-0.11409978182718	0.197995844739692	4	0.211859602550666	-0.0306979800784826	0.265728565323582	0.132864282661791
F69R	0.0655353498477956	0.107618123079126	4	0.163500588785053	0.0809612614956685	0.155190868322889	0.0775954341614443
L70R	0.90490782284042	0.0120433768057395	4	0.736655387019506	0.901460954813631	0.0490750032639229	0.0245375016319615
T71R	0.912704629698327	0.0640201141213995	4	0.797886422369274	0.901216538783474	0.114759040281196	0.0573795201405978
M72R	0.812293963887266	0.0168507928568361	4	0.765776096611452	0.810971395599935	0.0518891680164482	0.0259445840082241
M73R	0.940545608208212	0.0225425398124245	4	0.810331522817759	0.935640055013709	0.0650126977890253	0.0325063488945127
A74R	0.673567476644195	0.0492278351688574	4	0.671773083590141	0.673426155547943	0.0936021399733582	0.0468010699866791
R75R	1	1e-04	4	0.988980799947275	1	1e-04	1e-04
K76R	0.996746853672513	0.00992907811972628	4	0.90211521735423	0.995142777238969	0.040635934522791	0.0203179672613955
M77R	0.985035964048873	0.0183330322943629	4	0.860115103450797	0.981181513577137	0.0578802780260307	0.0289401390130154
K78R	0.985163615388347	0.00885212715909626	4	0.930852586431179	0.984341344976252	0.0370971186102588	0.0185485593051294
D79R	0.968858102381763	0.0107418150852261	4	0.784847639653179	0.965488351397048	0.047329045288799	0.0236645226443995
T80R	0.804657929078491	0.0131712468049734	4	0.803655161479258	0.804635505249018	0.0449814272758629	0.0224907136379314
D81R	NA	NA	NA	0.605672738984833	0.605672738984833	0.287915803158449	0.287915803158449
S82R	0.997568685612632	0.0163829190404551	4	0.913960212595045	0.995255755439708	0.0523661422987074	0.0261830711493537
E83R	0.0336092689130685	0.0877129274563843	4	0.242740101595421	0.0612539508029926	0.150504200892839	0.0752521004464193
E84R	0.962503457825046	0.0391177814915319	4	0.807418330384826	0.95263827827033	0.0902140874602778	0.0451070437301389
E85R	0.967957224599388	0.0160060562815326	4	0.815266692467247	0.963827759028992	0.0557191614580168	0.0278595807290084
I86R	0.311175273133171	0.365877032051818	4	0.454769904900476	0.366965329153688	0.344907714002809	0.172453857001404
R87R	1	1e-04	4	0.993771338905782	1	1e-04	1e-04
E88R	0.201842001234498	0.115097997017391	4	0.311926813229258	0.220180398231077	0.16288733879952	0.0814436693997599
A89R	NA	NA	NA	0.534390117181574	0.534390117181574	0.287915803158449	0.287915803158449
F90R	0.108160952924605	0.144980700060362	4	0.184169333974705	0.123448910965281	0.185453917028901	0.0927269585144503
R91R	1	1e-04	4	0.985047539569946	1	1e-04	1e-04
V92R	NA	NA	NA	0.456578070851587	0.456578070851587	0.287915803158449	0.287915803158449
F93R	NA	NA	NA	0.430522110280548	0.430522110280548	0.287915803158449	0.287915803158449
D94R	0.0764758314647179	0.0917879598827178	4	0.320546324856724	0.110031967009916	0.16039851472368	0.0801992573618398
K95R	0.942589918501226	0.00710764036698947	4	0.939403151823573	0.942551063008811	0.0325691610143222	0.0162845805071611
D96R	NA	NA	NA	0.5695226050565	0.5695226050565	0.287915803158449	0.287915803158449
G97R	0.909442606647713	0.0143741305294555	4	0.865905830243603	0.908382292815102	0.0475972243329318	0.0237986121664659
N98R	NA	NA	NA	0.593510369875328	0.593510369875328	0.287915803158449	0.287915803158449
G99R	0.902454659929848	0.0139913827936375	4	0.854772690449362	0.901323580437063	0.0470123304581968	0.0235061652290984
Y100R	0.889233838609366	0.0566492886933118	4	0.739062405835083	0.87578346419358	0.110387246362139	0.0551936231810696
I101R	-0.105120073880873	0.0883533448699261	4	0.211067114189761	-0.0630592057128453	0.171245615697731	0.0856228078488655
S102R	0.962852324282495	0.0114766312700888	4	0.875431501166109	0.961144027875217	0.0435365202399728	0.0217682601199864
A103R	0.941041235790297	0.0383250986637179	4	0.835567131270845	0.934459356231882	0.0848584930532398	0.0424292465266199
A104R	0.889512098630414	0.0479551373045105	4	0.807817570854365	0.883231631248591	0.094706556493431	0.0473532782467155
E105R	NA	NA	NA	0.470459988007383	0.470459988007383	0.287915803158449	0.287915803158449
L106R	-0.120839329273474	0.0920711288139487	4	0.140855250479116	-0.0847644427743305	0.163935836398621	0.0819679181993105
R107R	1	1e-04	4	0.99377766758877	1	1e-04	1e-04
H108R	0.994145217722699	0.00453423904330072	4	0.876792060868305	0.993228369720844	0.0278351030096703	0.0139175515048351
V109R	NA	NA	NA	0.458676874917645	0.458676874917645	0.287915803158449	0.287915803158449
M110R	0.230064860437934	0.130658551289805	4	0.419419560648376	0.265084188793793	0.186144744143412	0.0930723720717062
T111R	NA	NA	NA	0.734211558999661	0.734211558999661	0.287915803158449	0.287915803158449
N112R	0.780155894499893	0.0151841336947197	4	0.741825365075435	0.77917112227816	0.048899171525201	0.0244495857626005
L113R	0.0845760826308179	0.0818905325065256	4	0.260259169278492	0.106449729067145	0.139844546468261	0.0699222732341304
G114R	0.611547235712671	0.016178122929221	4	0.582767865769789	0.610760768596067	0.0504174426732555	0.0252087213366278
E115R	NA	NA	NA	0.542588858493257	0.542588858493257	0.287915803158449	0.287915803158449
K116R	0.98831974012118	0.00643115809831863	4	0.941974997933177	0.987807857201213	0.0313042219284943	0.0156521109642472
L117R	0.590657032354303	0.0260327285364381	4	0.551555708379153	0.588965763918022	0.0655528784659892	0.0327764392329946
T118R	0.863057733702109	0.0167373076368771	4	0.831715220768172	0.862172453916526	0.051386764113116	0.025693382056558
D119R	0.915663579217441	0.0649399164950084	4	0.838867394871709	0.907880558872433	0.112818843326409	0.0564094216632047
E120R	NA	NA	NA	0.673193542033892	0.673193542033892	0.287915803158449	0.287915803158449
E121R	0.9229141561885	0.0465590185254617	4	0.724160896845744	0.908046071236097	0.104598013111856	0.0522990065559281
V122R	0.48790586638449	0.0536658870010878	4	0.486696584338893	0.487802772735507	0.0984967874163406	0.0492483937081703
D123R	0.939152928303571	0.0212011367168984	4	0.80522176283616	0.934396919553868	0.0631789062741031	0.0315894531370515
E124R	0.965523298064236	0.038299423309174	4	0.793906972028841	0.954820685754292	0.0909242967071116	0.0454621483535558
M125R	0.447215492702947	0.0585143685088564	4	0.475300627388363	0.449806167170543	0.104022714725082	0.0520113573625411
I126R	0.460835624551539	0.0844397308129105	4	0.470497877177185	0.462071295350611	0.129729915330008	0.0648649576650042
R127R	1	1e-04	4	0.990345561269488	1	1e-04	1e-04
E128R	0.173438195275135	0.263684770926293	4	0.328287114702064	0.222074890108124	0.28087998731198	0.14043999365599
A129R	0.682842679051518	0.075534146656004	4	0.652334076067368	0.679304818361795	0.121457813807514	0.0607289069037572
D130R	0.309318062534981	0.126068961453509	4	0.399870454529699	0.325582255128766	0.170692501051959	0.0853462505259797
I131R	0.972149863926406	0.0197616180824157	4	0.804895564566075	0.966600412637845	0.0634459404754822	0.0317229702377411
D132R	0.338030121571265	0.190550047434158	4	0.440523982694413	0.363513782359771	0.223281940196762	0.111640970098381
G133R	0.948883893880712	0.00718483202978315	4	0.797194160690681	0.947014537921035	0.0367779851646236	0.0183889925823118
D134R	0.448864516293207	0.0491539286978167	4	0.458957271159889	0.449658292349272	0.0935576960263416	0.0467788480131708
G135R	0.914977325545795	0.00616024996161274	4	0.858039312048702	0.914374649766614	0.0308046888052589	0.0154023444026294
Q136R	0.958512908356902	0.0092216453670633	4	0.908802912518263	0.957729376342504	0.0377973270871775	0.0188986635435888
V137R	NA	NA	NA	0.539907759921561	0.539907759921561	0.287915803158449	0.287915803158449
N138R	0.254781759355849	0.105623369716426	4	0.475594710340112	0.289007069582134	0.169297571469065	0.0846487857345327
Y139R	0.243579125022727	0.0976815034216534	4	0.372682871680651	0.262303405053163	0.149154836526823	0.0745774182634115
E140R	0.127934822119356	0.169514911659813	4	0.318528969892901	0.171281841718258	0.217797473451983	0.108898736725991
E141R	0.597415465758934	0.192656121126256	4	0.570133763514584	0.590576076209272	0.220755063352623	0.110377531676312
F142R	NA	NA	NA	0.265608469789776	0.265608469789776	0.287915803158449	0.287915803158449
V143R	NA	NA	NA	0.421259049262201	0.421259049262201	0.287915803158449	0.287915803158449
Q144R	0.986995326513417	0.00583554148455534	4	0.929522173026563	0.986418730477886	0.0299693604258185	0.0149846802129093
M145R	0.282075820031019	0.046061902162624	4	0.449490581677148	0.294475760320437	0.100132723090691	0.0500663615453454
M146R	0.167927898062504	0.131682131569676	4	0.377886341999051	0.20700526710583	0.190312621022021	0.0951563105110106
T147R	NA	NA	NA	0.820046655248346	0.820046655248346	0.287915803158449	0.287915803158449
A148R	NA	NA	NA	0.654147841324857	0.654147841324857	0.287915803158449	0.287915803158449
K149R	0.99922214524112	0.00606450679571224	4	0.938903960985108	0.998593510627341	0.0306243823606153	0.0153121911803076
M1H	NA	NA	NA	0.711662258386372	0.711662258386372	0.287915803158449	0.287915803158449
A2H	NA	NA	NA	0.824398627730885	0.824398627730885	0.287915803158449	0.287915803158449
D3H	0.62930756183423	0.0353644541245378	4	0.639370672046182	0.629889824094205	0.0773319060099665	0.0386659530049833
Q4H	0.666368724302489	0.0223424929795099	4	0.720998772804017	0.66840921966421	0.0606967336956157	0.0303483668478078
L5H	0.168816916520472	0.13178822372972	4	0.380145441101306	0.208175071415729	0.190631825593387	0.0953159127966934
T6H	NA	NA	NA	0.700473242721195	0.700473242721195	0.287915803158449	0.287915803158449
E7H	0.172293131426316	0.211582603240455	4	0.46264041783809	0.250311071612256	0.26754062661834	0.13377031330917
E8H	NA	NA	NA	0.676556707855843	0.676556707855843	0.287915803158449	0.287915803158449
Q9H	0.960526845997301	0.0119532415069931	4	0.859891234830313	0.95848031184635	0.0450278830274762	0.0225139415137381
I10H	NA	NA	NA	0.564579485900956	0.564579485900956	0.287915803158449	0.287915803158449
A11H	NA	NA	NA	0.599780642941684	0.599780642941684	0.287915803158449	0.287915803158449
E12H	0.910098845607387	0.151258084257226	4	0.806405361587231	0.888527259672148	0.19270670423839	0.0963533521191951
F13H	NA	NA	NA	0.709178349336141	0.709178349336141	0.287915803158449	0.287915803158449
K14H	0.224109282097726	0.17255249722343	4	0.403026942383472	0.265361747153613	0.218406417680654	0.109203208840327
E15H	0.920838845780754	0.0935795760319329	4	0.788422170586932	0.9023278070486	0.145704283775462	0.0728521418877308
A16H	0.272198258072455	0.11632347999921	4	0.465274546953597	0.304646630224892	0.174357764303157	0.0871788821515784
F17H	0.791024606785534	0.380658722744902	4	0.725294440302064	0.764865679236366	0.348223459391327	0.174111729695664
S18H	NA	NA	NA	0.779834530067714	0.779834530067714	0.287915803158449	0.287915803158449
L19H	NA	NA	NA	0.593204374627905	0.593204374627905	0.287915803158449	0.287915803158449
F20H	0.64472989920072	0.55536656621989	4	0.694121925965893	0.668979125347983	0.445324155542284	0.222662077771142
D21H	0.693778303657486	0.0396441803174195	4	0.690278511167748	0.693552874148235	0.082526669952565	0.0412633349762825
K22H	0.358686171639481	0.105018267212323	4	0.520223812821265	0.383602682350632	0.159743839900118	0.0798719199500589
D23H	0.979375716092464	0.0188083347033702	4	0.852981042052583	0.975377879468865	0.0587695004764196	0.0293847502382098
G24H	NA	NA	NA	0.638594676233182	0.638594676233182	0.287915803158449	0.287915803158449
D25H	0.704175577710728	0.0307655102618461	4	0.677349811176331	0.702815023278405	0.0716761352299349	0.0358380676149675
G26H	NA	NA	NA	0.69787954629814	0.69787954629814	0.287915803158449	0.287915803158449
T27H	0.410456253816348	0.0937863132162188	4	0.504336844192538	0.423605117066728	0.142252440880466	0.0711262204402332
I28H	NA	NA	NA	0.633667923891788	0.633667923891788	0.287915803158449	0.287915803158449
T29H	NA	NA	NA	0.610507721634726	0.610507721634726	0.287915803158449	0.287915803158449
T30H	NA	NA	NA	0.596081242798317	0.596081242798317	0.287915803158449	0.287915803158449
K31H	0.889434978791674	0.0177110721713706	4	0.820677488621346	0.887383283244135	0.0539884266782957	0.0269942133391479
E32H	0.793183533995243	0.247951144670361	4	0.757914911920193	0.782567998280305	0.261127209319564	0.130563604659782
L33H	0.743198115040384	0.0864226966789804	4	0.575648202057688	0.721333228330266	0.143168691621577	0.0715843458107885
G34H	NA	NA	NA	0.61460047032473	0.61460047032473	0.287915803158449	0.287915803158449
T35H	NA	NA	NA	0.688988415806003	0.688988415806003	0.287915803158449	0.287915803158449
V36H	NA	NA	NA	0.614049325237275	0.614049325237275	0.287915803158449	0.287915803158449
M37H	NA	NA	NA	0.749979611274622	0.749979611274622	0.287915803158449	0.287915803158449
R38H	0.203018520850304	0.0938327048448264	4	0.456259943727369	0.238502460028853	0.164051877522158	0.0820259387610788
S39H	NA	NA	NA	0.760763722941214	0.760763722941214	0.287915803158449	0.287915803158449
L40H	0.834931807015828	0.039200189986939	4	0.729633445676917	0.828220421044233	0.0859294323770289	0.0429647161885145
G41H	0.197309296927435	0.175078187006839	4	0.401119713576385	0.244828664176682	0.224187330781477	0.112093665390739
Q42H	0.970961393021524	0.0138709221780482	4	0.842920904578515	0.967949637831385	0.0501427202495914	0.0250713601247957
N43H	0.915655186423896	0.0425147453176401	4	0.805568094036725	0.908086087514801	0.0903256502951674	0.0451628251475837
P44H	0.891232754839622	0.0647981233562894	4	0.84007506866317	0.886058280559174	0.11134053583265	0.0556702679163249
T45H	NA	NA	NA	0.709402899629464	0.709402899629464	0.287915803158449	0.287915803158449
E46H	0.641057411910495	0.163414243358944	4	0.659247686759473	0.64507846931953	0.197945891585089	0.0989729457925447
A47H	0.908475988125051	0.0743862719999021	4	0.817895059019532	0.898113342225665	0.12334904194939	0.0616745209746948
E48H	0.301281085976823	0.274101981608532	4	0.50219852611544	0.366076582076855	0.294033562562939	0.14701678128147
L49H	NA	NA	NA	0.708295168481223	0.708295168481223	0.287915803158449	0.287915803158449
Q50H	0.958459023127564	0.00756459267325993	4	0.870626872529128	0.957320149675794	0.0350724445965785	0.0175362222982893
D51H	0.148057455651358	0.201123371850737	4	0.404238109801588	0.214372645608871	0.253039336127228	0.126519668063614
M52H	NA	NA	NA	0.693941733704048	0.693941733704048	0.287915803158449	0.287915803158449
I53H	NA	NA	NA	0.67335813941451	0.67335813941451	0.287915803158449	0.287915803158449
N54H	0.807505590973098	0.0195114819455986	4	0.718444983850668	0.804586762381328	0.057761846614621	0.0288809233073105
E55H	0.941506923322754	0.0262184061155479	4	0.858237371565815	0.93788065493983	0.0675000492498746	0.0337500246249373
V56H	NA	NA	NA	0.680466603892875	0.680466603892875	0.287915803158449	0.287915803158449
D57H	0.795007798716527	0.0201547361904278	4	0.753129932664781	0.793591596226147	0.0570358891931874	0.0285179445965937
A58H	NA	NA	NA	0.702474960735881	0.702474960735881	0.287915803158449	0.287915803158449
D59H	0.817688467752731	0.0121312265645998	4	0.760760831778957	0.816513900227093	0.0438174546183975	0.0219087273091988
G60H	NA	NA	NA	0.631997558358097	0.631997558358097	0.287915803158449	0.287915803158449
N61H	-0.106885018310614	0.453102291841622	4	0.256101035349999	0.0529598591052442	0.428800495396608	0.214400247698304
G62H	0.894055195448416	0.0556602494965087	4	0.792651426901483	0.885117377794476	0.104680105692009	0.0523400528460045
T63H	NA	NA	NA	0.650724408755171	0.650724408755171	0.287915803158449	0.287915803158449
I64H	NA	NA	NA	0.741443295688336	0.741443295688336	0.287915803158449	0.287915803158449
D65H	0.361775294328219	0.0375800872810791	4	0.524660341307499	0.371754292684706	0.089051143833924	0.044525571916962
F66H	0.43515238158785	0.119077945495933	4	0.506303039015497	0.447344578522065	0.163319877328248	0.0816599386641242
P67H	0.882554546592155	0.0197033710073542	4	0.826800489205952	0.880709914589546	0.0567224189016303	0.0283612094508151
E68H	NA	NA	NA	0.696976497772759	0.696976497772759	0.287915803158449	0.287915803158449
F69H	NA	NA	NA	0.48183218684013	0.48183218684013	0.287915803158449	0.287915803158449
L70H	NA	NA	NA	0.611153694531987	0.611153694531987	0.287915803158449	0.287915803158449
T71H	NA	NA	NA	0.643673211356397	0.643673211356397	0.287915803158449	0.287915803158449
M72H	NA	NA	NA	0.703818308873841	0.703818308873841	0.287915803158449	0.287915803158449
M73H	NA	NA	NA	0.718704029100368	0.718704029100368	0.287915803158449	0.287915803158449
A74H	0.652020706542674	0.212159821750746	4	0.626646684927746	0.645188972451195	0.235240998100589	0.117620499050294
R75H	NA	NA	NA	0.705801626464208	0.705801626464208	0.287915803158449	0.287915803158449
K76H	0.874922429929386	0.0808474759879237	4	0.786232316406633	0.864003288423873	0.129562799622528	0.064781399811264
M77H	NA	NA	NA	0.737034459616458	0.737034459616458	0.287915803158449	0.287915803158449
K78H	0.2973834564965	0.0637030620975354	4	0.422508161838116	0.309846935441394	0.115391099007395	0.0576955495036975
D79H	0.82926802274646	0.0172220650911689	4	0.802458520340442	0.82848948444924	0.0521105386728724	0.0260552693364362
T80H	NA	NA	NA	0.69150158536596	0.69150158536596	0.287915803158449	0.287915803158449
D81H	NA	NA	NA	0.728193479056424	0.728193479056424	0.287915803158449	0.287915803158449
S82H	NA	NA	NA	0.770851991026049	0.770851991026049	0.287915803158449	0.287915803158449
E83H	0.964764707565938	0.0631788439818988	4	0.851780224904585	0.953593952848078	0.11371068844807	0.0568553442240352
E84H	NA	NA	NA	0.772061758081558	0.772061758081558	0.287915803158449	0.287915803158449
E85H	0.471483679399946	0.0887114244987398	4	0.543199555316748	0.48105720168028	0.135941196789562	0.0679705983947808
I86H	NA	NA	NA	0.670475319824505	0.670475319824505	0.287915803158449	0.287915803158449
R87H	0.928064379775906	0.0134576496446258	4	0.867283991998849	0.926676332809678	0.046395081872714	0.023197540936357
E88H	0.31117527313317	0.174714983956968	4	0.52456060662763	0.360847892529833	0.225495650070544	0.112747825035272
A89H	NA	NA	NA	0.519102776991102	0.519102776991102	0.287915803158449	0.287915803158449
F90H	NA	NA	NA	0.533400702756949	0.533400702756949	0.287915803158449	0.287915803158449
R91H	NA	NA	NA	0.608843990144581	0.608843990144581	0.287915803158449	0.287915803158449
V92H	NA	NA	NA	0.619945859575632	0.619945859575632	0.287915803158449	0.287915803158449
F93H	0.929906748492386	0.332220818226739	4	0.777813881430142	0.874261925158245	0.325092941445569	0.162546470722785
D94H	0.894603548040188	0.0258254882035172	4	0.739873855946992	0.887961941260712	0.0719727137585044	0.0359863568792522
K95H	0.885388852434215	0.0503175640406059	4	0.718256294827	0.871958022260201	0.105139193334277	0.0525695966671386
D96H	0.565033424419487	0.0591514217472911	4	0.585257501732005	0.566917384893532	0.104544641179573	0.0522723205897864
G97H	NA	NA	NA	0.684144929031408	0.684144929031408	0.287915803158449	0.287915803158449
N98H	0.917188851040453	0.0335594789182906	4	0.77719923359462	0.909479551168369	0.0815420312746004	0.0407710156373002
G99H	NA	NA	NA	0.68965023350818	0.68965023350818	0.287915803158449	0.287915803158449
Y100H	0.949322388879273	0.0045379173855821	4	0.856515773982257	0.948596732665363	0.0271184797499089	0.0135592398749544
I101H	NA	NA	NA	0.623049170914289	0.623049170914289	0.287915803158449	0.287915803158449
S102H	0.882954590049603	0.105246436509859	4	0.806829803305335	0.871191088613476	0.15143319122714	0.0757165956135699
A103H	NA	NA	NA	0.675970445453797	0.675970445453797	0.287915803158449	0.287915803158449
A104H	NA	NA	NA	0.652942181370244	0.652942181370244	0.287915803158449	0.287915803158449
E105H	NA	NA	NA	0.655803445645207	0.655803445645207	0.287915803158449	0.287915803158449
L106H	0.874403627950916	0.0742814016017649	4	0.647416857963413	0.848468297916974	0.139904205746671	0.0699521028733356
R107H	0.991593181756532	0.00780907481519116	4	0.861034903309041	0.989846320379149	0.037340567782286	0.018670283891143
H108H	1	1e-04	4	0.923635534822095	1	1e-04	1e-04
V109H	NA	NA	NA	0.564058782160029	0.564058782160029	0.287915803158449	0.287915803158449
M110H	NA	NA	NA	0.603233174006786	0.603233174006786	0.287915803158449	0.287915803158449
T111H	NA	NA	NA	0.58638253857576	0.58638253857576	0.287915803158449	0.287915803158449
N112H	0.80651369516359	0.0510469999402749	4	0.790952961087395	0.805246577760747	0.0957179945981446	0.0478589972990723
L113H	0.187705816304631	0.108193627895631	4	0.298497821438294	0.205230007486031	0.156845503682034	0.0784227518410172
G114H	NA	NA	NA	0.517574798957986	0.517574798957986	0.287915803158449	0.287915803158449
E115H	0.98810210455895	0.0278284976471136	4	0.87056122567098	0.982683515438857	0.0718868567683393	0.0359434283841697
K116H	0.810134536465433	0.0612147057810906	4	0.765174526661933	0.805814263794876	0.107369861560676	0.053684930780338
L117H	0.0812626103022816	0.0894400922681255	4	0.305768284861485	0.11144547888064	0.154705765791686	0.0773528828958431
T118H	NA	NA	NA	0.662989065360709	0.662989065360709	0.287915803158449	0.287915803158449
D119H	0.856373819147251	0.031593013869756	4	0.796952961963649	0.853283256297531	0.0737008142614255	0.0368504071307127
E120H	0.924734433733473	0.0632529635873187	4	0.876160732803646	0.919926884496795	0.109635223948726	0.0548176119743629
E121H	NA	NA	NA	0.602833808860111	0.602833808860111	0.287915803158449	0.287915803158449
V122H	0.658626053948868	0.082471462050166	4	0.637864907813615	0.656025121099111	0.127991177601891	0.0639955888009455
D123H	0.501616015033787	0.0385867039561959	4	0.6001795450242	0.507806002683939	0.0846948716694357	0.0423474358347179
E124H	NA	NA	NA	0.808542599964859	0.808542599964859	0.287915803158449	0.287915803158449
M125H	NA	NA	NA	0.540349006434365	0.540349006434365	0.287915803158449	0.287915803158449
I126H	NA	NA	NA	0.590129178577161	0.590129178577161	0.287915803158449	0.287915803158449
R127H	NA	NA	NA	0.780885339699481	0.780885339699481	0.287915803158449	0.287915803158449
E128H	0.886308739841182	0.097689834219409	4	0.808473140095623	0.87501920044737	0.144685282034511	0.0723426410172555
A129H	NA	NA	NA	0.606227310287123	0.606227310287123	0.287915803158449	0.287915803158449
D130H	0.740262119235844	0.0225615487792291	4	0.620891589840447	0.735761426006283	0.0642828183043603	0.0321414091521801
I131H	0.909118963660705	0.0504096356459875	4	0.809714754938022	0.901117366819715	0.0986948246328403	0.0493474123164201
D132H	NA	NA	NA	0.701474471647834	0.701474471647834	0.287915803158449	0.287915803158449
G133H	NA	NA	NA	0.579310987580399	0.579310987580399	0.287915803158449	0.287915803158449
D134H	NA	NA	NA	0.536020696535575	0.536020696535575	0.287915803158449	0.287915803158449
G135H	NA	NA	NA	0.639328582516655	0.639328582516655	0.287915803158449	0.287915803158449
Q136H	0.859610190333712	0.0155167399960683	4	0.759858310721159	0.856992741600292	0.0516124052196978	0.0258062026098489
V137H	NA	NA	NA	0.676014334117845	0.676014334117845	0.287915803158449	0.287915803158449
N138H	0.932006006870437	0.0193232398668838	4	0.858055576805954	0.929605015082236	0.0567844268354848	0.0283922134177424
Y139H	0.990003300819623	0.0066357026649618	4	0.866542354499047	0.988596783890887	0.0340526304017314	0.0170263152008657
E140H	NA	NA	NA	0.769878155171884	0.769878155171884	0.287915803158449	0.287915803158449
E141H	NA	NA	NA	0.664905966638756	0.664905966638756	0.287915803158449	0.287915803158449
F142H	NA	NA	NA	0.544501701232988	0.544501701232988	0.287915803158449	0.287915803158449
V143H	NA	NA	NA	0.639793025895101	0.639793025895101	0.287915803158449	0.287915803158449
Q144H	0.880913188077953	0.0103188784172714	4	0.81585324726305	0.879767841214667	0.0404616116549437	0.0202308058274719
M145H	NA	NA	NA	0.724612543526479	0.724612543526479	0.287915803158449	0.287915803158449
M146H	NA	NA	NA	0.68623603921285	0.68623603921285	0.287915803158449	0.287915803158449
T147H	NA	NA	NA	0.673767312517358	0.673767312517358	0.287915803158449	0.287915803158449
A148H	NA	NA	NA	0.671427051637697	0.671427051637697	0.287915803158449	0.287915803158449
K149H	NA	NA	NA	0.710741967801954	0.710741967801954	0.287915803158449	0.287915803158449
M1K	NA	NA	NA	0.789132526785704	0.789132526785704	0.287915803158449	0.287915803158449
A2K	NA	NA	NA	0.762672514952737	0.762672514952737	0.287915803158449	0.287915803158449
D3K	0.969813458004064	0.0423061136511365	4	0.794541069643941	0.957817597951626	0.0964335247387929	0.0482167623693965
Q4K	0.950653158842017	0.0206209697868172	4	0.895390750231976	0.948742588741476	0.0581238023484904	0.0290619011742452
L5K	0.913133042185958	0.0472029838131656	4	0.812535298833214	0.905511453069808	0.0951228304809038	0.0475614152404519
T6K	NA	NA	NA	0.812382987167251	0.812382987167251	0.287915803158449	0.287915803158449
E7K	0.792803203090486	0.00933225554277161	4	0.801635383024473	0.792944059636004	0.0375360186692587	0.0187680093346293
E8K	0.736572389987698	0.0208246256443766	4	0.775832031125412	0.737942638525852	0.0579972772219627	0.0289986386109814
Q9K	0.883157248241049	0.0174343950025999	4	0.849906469436066	0.882180102726995	0.0525606716671882	0.0262803358335941
I10K	-0.0834484777458313	0.138805152386652	4	0.228754520682764	-0.022808741201818	0.216518596426116	0.108259298213058
A11K	NA	NA	NA	0.576850885918886	0.576850885918886	0.287915803158449	0.287915803158449
E12K	0.928186618668126	0.0154632600966009	4	0.863920621271621	0.926505965089756	0.050058837399358	0.025029418699679
F13K	NA	NA	NA	0.689887194684046	0.689887194684046	0.287915803158449	0.287915803158449
K14K	1	1e-04	4	0.979845709829729	1	1e-04	1e-04
E15K	0.783603325899366	0.013644350322599	4	0.790295953919912	0.783758237325799	0.0458434200363296	0.0229217100181648
A16K	0.233043285414461	0.0585283194141867	4	0.444417838737733	0.252545458977329	0.120414594259102	0.0602072971295512
F17K	NA	NA	NA	0.66117730852779	0.66117730852779	0.287915803158449	0.287915803158449
S18K	NA	NA	NA	0.739733053626957	0.739733053626957	0.287915803158449	0.287915803158449
L19K	NA	NA	NA	0.689662205332122	0.689662205332122	0.287915803158449	0.287915803158449
F20K	NA	NA	NA	0.724904441073219	0.724904441073219	0.287915803158449	0.287915803158449
D21K	0.182162120632672	0.125294267099718	4	0.420213147861039	0.224702882740862	0.189800373668247	0.0949001868341235
K22K	1	1e-04	4	0.992838612181536	1	1e-04	1e-04
D23K	0.754301858618563	0.0234367535521034	4	0.642885300948108	0.749944474550568	0.0650865078082433	0.0325432539041216
G24K	NA	NA	NA	0.719731827943308	0.719731827943308	0.287915803158449	0.287915803158449
D25K	NA	NA	NA	0.544954029293445	0.544954029293445	0.287915803158449	0.287915803158449
G26K	NA	NA	NA	0.721558270109719	0.721558270109719	0.287915803158449	0.287915803158449
T27K	0.532703449550661	0.0429511845103145	4	0.623147022000253	0.53898135292102	0.0894377455647445	0.0447188727823723
I28K	0.77498407059441	0.116574478388839	4	0.717743491091632	0.765346964789589	0.160364613477437	0.0801823067387186
T29K	0.934539633283328	0.0190481929314964	4	0.81332670360017	0.930658366389892	0.0588297977818344	0.0294148988909172
T30K	0.187089460647258	0.0444206995179835	4	0.427348049763996	0.204296094936838	0.107733917025207	0.0538669585126035
K31K	1	1e-04	4	0.994231502292317	1	1e-04	1e-04
E32K	0.98111493365524	0.0189273654383615	4	0.867565045367133	0.977501368609266	0.0581561626350507	0.0290780813175254
L33K	NA	NA	NA	0.596790976751445	0.596790976751445	0.287915803158449	0.287915803158449
G34K	0.371496507284935	0.0314081154186455	4	0.479220566167626	0.377068293111268	0.0761065178386508	0.0380532589193254
T35K	NA	NA	NA	0.689495068665098	0.689495068665098	0.287915803158449	0.287915803158449
V36K	NA	NA	NA	0.662456703125651	0.662456703125651	0.287915803158449	0.287915803158449
M37K	0.930882382452021	0.0409208794619557	4	0.80859723907598	0.922768891663638	0.0893855495615041	0.044692774780752
R38K	0.958422196086978	0.0143043938627562	4	0.894668051407938	0.956876849936947	0.0480115260286539	0.0240057630143269
S39K	0.473320792718007	0.0791122129478522	4	0.570734538422749	0.485087629456604	0.128544435236287	0.0642722176181437
L40K	0.959636162434104	0.0286176817544968	4	0.807570738387755	0.952436617332304	0.0758146287466494	0.0379073143733247
G41K	NA	NA	NA	0.611116619988731	0.611116619988731	0.287915803158449	0.287915803158449
Q42K	0.580660469676397	0.0556569122326236	4	0.620847863891473	0.584202428408796	0.101294392967679	0.0506471964838395
N43K	0.910030750883176	0.00828390181660191	4	0.853205909113744	0.909224863343114	0.0358945046615634	0.0179472523307817
P44K	NA	NA	NA	0.686696603111167	0.686696603111167	0.287915803158449	0.287915803158449
T45K	0.971570099242951	0.0130774602415709	4	0.870816879411181	0.969332748348932	0.047206302469697	0.0236031512348485
E46K	0.628984071794348	0.0135421813269664	4	0.682366988549717	0.630210663735862	0.0463450232752866	0.0231725116376433
A47K	0.831235355811386	0.060818891034527	4	0.781797075710446	0.826512542614974	0.107124822866193	0.0535624114330964
E48K	0.739200731719672	0.0127529556653079	4	0.743158146062468	0.739286477647994	0.0442216711501409	0.0221108355750704
L49K	NA	NA	NA	0.740768654910667	0.740768654910667	0.287915803158449	0.287915803158449
Q50K	0.951771267397102	0.0122407571407169	4	0.877454632053702	0.950224362728083	0.0445506398845519	0.0222753199422759
D51K	NA	NA	NA	0.611319421179316	0.611319421179316	0.287915803158449	0.287915803158449
M52K	0.74730935042087	0.0313543082656467	4	0.7338317087608	0.746613382149613	0.0722623090367505	0.0361311545183753
I53K	0.87509221275781	0.0368056870998105	4	0.755862667455609	0.867929205568072	0.0840009435922168	0.0420004717961084
N54K	0.828354781404885	0.0222644123128332	4	0.768784677565177	0.826137255602851	0.0607474882044671	0.0303737441022335
E55K	0.943976839317819	0.00975540719319188	4	0.88868750832175	0.943055763670884	0.0390465380730116	0.0195232690365058
V56K	0.744898223957584	0.0323355895534105	4	0.71557038534507	0.743338894618049	0.073761520832914	0.036880760416457
D57K	0.830346754411479	0.0304933117081925	4	0.722407934798541	0.824918291925404	0.0748901569207534	0.0374450784603767
A58K	NA	NA	NA	0.750402725760391	0.750402725760391	0.287915803158449	0.287915803158449
D59K	NA	NA	NA	0.608238778434978	0.608238778434978	0.287915803158449	0.287915803158449
G60K	NA	NA	NA	0.721447175095337	0.721447175095337	0.287915803158449	0.287915803158449
N61K	0.777020396200015	0.0117940182862609	4	0.752486112473766	0.776527977594031	0.0425665488869321	0.021283274443466
G62K	NA	NA	NA	0.736244754047074	0.736244754047074	0.287915803158449	0.287915803158449
T63K	0.783883003493229	0.0343907279441318	4	0.735334642939492	0.781146929498233	0.0768974176031875	0.0384487088015937
I64K	NA	NA	NA	0.72812257299545	0.72812257299545	0.287915803158449	0.287915803158449
D65K	0.693405644068284	0.0541384017012081	4	0.710141685567928	0.694843907042812	0.0991209697685173	0.0495604848842586
F66K	NA	NA	NA	0.584673576546832	0.584673576546832	0.287915803158449	0.287915803158449
P67K	0.370219708013519	0.156633161532277	4	0.553395869990422	0.409390822621585	0.206530997015	0.1032654985075
E68K	0.993610437576063	0.0149645994233535	4	0.894470461920509	0.991099267043633	0.050602608199402	0.025301304099701
F69K	NA	NA	NA	0.451463579176991	0.451463579176991	0.287915803158449	0.287915803158449
L70K	0.93074986081849	0.0927771944066384	4	0.834746203274778	0.917428244366474	0.141482757793367	0.0707413788966834
T71K	0.972422189989665	0.0260996462219017	4	0.860683311318348	0.967577209453677	0.069020942747962	0.034510471373981
M72K	0.609601753877901	0.0735307625582745	4	0.645711802644506	0.613690687190166	0.119633473438412	0.0598167367192061
M73K	0.922090469680194	0.00993433870288435	4	0.847779849501919	0.920830193495911	0.0399368646407418	0.0199684323203709
A74K	NA	NA	NA	0.601027292289373	0.601027292289373	0.287915803158449	0.287915803158449
R75K	0.992882059228135	0.00894747730241674	4	0.929158713481522	0.991907053100739	0.0375281812811849	0.0187640906405924
K76K	1	1e-04	4	0.979687521562381	1	1e-04	1e-04
M77K	0.694502053937419	0.0484804507508396	4	0.710524033828947	0.695746227901815	0.0928623150387451	0.0464311575193725
K78K	1	1e-04	4	0.993283887826268	1	1e-04	1e-04
D79K	0.814670163882473	0.0259973877029914	4	0.747229861448241	0.811756924894968	0.0664493313156663	0.0332246656578332
T80K	0.868010732321225	0.0156383425723013	4	0.832124085371789	0.867061896831239	0.0496284393559049	0.0248142196779525
D81K	NA	NA	NA	0.604132327972078	0.604132327972078	0.287915803158449	0.287915803158449
S82K	0.684650850961306	0.0480666325876576	4	0.696176438927102	0.685538810194981	0.0923488984263733	0.0461744492131867
E83K	0.925258211118755	0.00897532241811638	4	0.843808267603904	0.924008158378162	0.0381026603991275	0.0190513301995638
E84K	0.86930436658901	0.0111936252515681	4	0.844609214127586	0.868833469824582	0.0414125457823211	0.0207062728911605
E85K	0.479154495450918	0.0269475871401549	4	0.574472068639325	0.483415721845863	0.0691925659331198	0.0345962829665599
I86K	NA	NA	NA	0.64473861602485	0.64473861602485	0.287915803158449	0.287915803158449
R87K	0.760219571573497	0.163562193128784	4	0.794146361178849	0.767724557573962	0.198419578081092	0.0992097890405461
E88K	0.958705766473824	0.0192298541788828	4	0.877468823327628	0.956080534167	0.05694770814796	0.02847385407398
A89K	NA	NA	NA	0.572901778561945	0.572901778561945	0.287915803158449	0.287915803158449
F90K	NA	NA	NA	0.447754768160223	0.447754768160223	0.287915803158449	0.287915803158449
R91K	NA	NA	NA	0.878898271967198	0.878898271967198	0.287915803158449	0.287915803158449
V92K	NA	NA	NA	0.67134214271432	0.67134214271432	0.287915803158449	0.287915803158449
F93K	NA	NA	NA	0.59427182180456	0.59427182180456	0.287915803158449	0.287915803158449
D94K	NA	NA	NA	0.450567905251341	0.450567905251341	0.287915803158449	0.287915803158449
K95K	1	1e-04	4	0.993256406978269	1	1e-04	1e-04
D96K	NA	NA	NA	0.476865689642147	0.476865689642147	0.287915803158449	0.287915803158449
G97K	0.822893459268821	0.0179842127554697	4	0.777357712011883	0.821514370769752	0.0537130602867825	0.0268565301433912
N98K	0.932106329306128	0.00743263492920882	4	0.861667303322858	0.931208712877965	0.0342536581613955	0.0171268290806977
G99K	NA	NA	NA	0.69270650511613	0.69270650511613	0.287915803158449	0.287915803158449
Y100K	NA	NA	NA	0.650557904786964	0.650557904786964	0.287915803158449	0.287915803158449
I101K	NA	NA	NA	0.590462982505963	0.590462982505963	0.287915803158449	0.287915803158449
S102K	NA	NA	NA	0.681345052776023	0.681345052776023	0.287915803158449	0.287915803158449
A103K	0.926617881325906	0.057174080569083	4	0.811970381720774	0.916262736790453	0.107428311749408	0.0537141558747038
A104K	0.237999375729048	0.230895046356765	4	0.437840745508526	0.295196422815947	0.26445863509392	0.13222931754696
E105K	0.618333475363875	0.0117760318953044	4	0.657600259874997	0.619120406773133	0.0427487507479129	0.0213743753739565
L106K	0.343083872300618	0.072860313137151	4	0.431307131864245	0.352993005010635	0.121651625068218	0.060825812534109
R107K	NA	NA	NA	0.799126220941417	0.799126220941417	0.287915803158449	0.287915803158449
H108K	NA	NA	NA	0.795843461314994	0.795843461314994	0.287915803158449	0.287915803158449
V109K	NA	NA	NA	0.60363373569381	0.60363373569381	0.287915803158449	0.287915803158449
M110K	0.635908348712523	0.0244450610741783	4	0.622986645717233	0.635382138323112	0.0628927836705459	0.031446391835273
T111K	0.581885606048056	0.028126519716803	4	0.619230764393189	0.583624781807507	0.0683860678938537	0.0341930339469269
N112K	0.712212202060861	0.0491142537442471	4	0.751948219211704	0.715335040299907	0.0940834650616924	0.0470417325308462
L113K	0.384999238966085	0.0948637969480952	4	0.421037640340085	0.390096544797666	0.140031529128665	0.0700157645643325
G114K	0.359594273618262	0.027756898109885	4	0.433117176471845	0.36297533158786	0.0691682004443939	0.0345841002221969
E115K	0.961644245316706	0.00900056408890553	4	0.874893346915544	0.960309149437339	0.0383348817827588	0.0191674408913794
K116K	1	1e-04	4	0.991581431449241	1	1e-04	1e-04
L117K	NA	NA	NA	0.601636536456979	0.601636536456979	0.287915803158449	0.287915803158449
T118K	0.900117531984181	0.0106088017134507	4	0.860139913515387	0.899394330408192	0.04047829917146	0.02023914958573
D119K	0.862635993525879	0.0509783964278026	4	0.78040346543376	0.855948030031385	0.0981557946254197	0.0490778973127098
E120K	0.808581580102491	0.0109479194173562	4	0.821786001056807	0.808827943396063	0.0408343901015342	0.0204171950507671
E121K	0.799517639599422	0.00891601809043033	4	0.741679181774766	0.798635739930638	0.0373158635313897	0.0186579317656948
V122K	0.85235176305647	0.0243176247524029	4	0.770515785249408	0.849035826791731	0.0647041043492697	0.0323520521746349
D123K	0.612514911809382	0.0853269341801025	4	0.636666680791892	0.615631859222259	0.13078550832863	0.0653927541643152
E124K	0.999939129884846	0.00918548176382994	4	0.911152925922096	0.998545078199869	0.0388128598938647	0.0194064299469324
M125K	NA	NA	NA	0.591920429130624	0.591920429130624	0.287915803158449	0.287915803158449
I126K	NA	NA	NA	0.569505978463253	0.569505978463253	0.287915803158449	0.287915803158449
R127K	0.899282721983356	0.0209014223941621	4	0.865875372729654	0.898112582097972	0.0579898488160229	0.0289949244080114
E128K	0.845604408563341	0.0177170690238206	4	0.84915937435256	0.845710522142364	0.0527187990987916	0.0263593995493958
A129K	0.869887273078828	0.0330458240090996	4	0.741594701431243	0.862924404144647	0.0798534858444738	0.0399267429222369
D130K	-0.13992316580006	0.167476101320914	4	0.151898703395822	-0.074172214436426	0.235096503885246	0.117548251942623
I131K	0.596408832584727	0.056553686347648	4	0.646707693604382	0.600907017540553	0.102623546206697	0.0513117731033486
D132K	NA	NA	NA	0.504089084919448	0.504089084919448	0.287915803158449	0.287915803158449
G133K	0.867834484089067	0.0241593799495605	4	0.743108790250718	0.862812249595739	0.0670763922435687	0.0335381961217844
D134K	-0.237671425630451	0.203368280531329	4	0.121256670722183	-0.143992523693141	0.277574990163737	0.138787495081868
G135K	0.671746674317118	0.0399062037423786	4	0.670296175552406	0.671652666935588	0.082836655799087	0.0414183278995435
Q136K	NA	NA	NA	0.718676688874419	0.718676688874419	0.287915803158449	0.287915803158449
V137K	NA	NA	NA	0.717429081505597	0.717429081505597	0.287915803158449	0.287915803158449
N138K	0.978651375023697	0.0120969222896782	4	0.890761550995875	0.976842998121426	0.0447728567432978	0.0223864283716489
Y139K	0.455281448796137	0.115689809552923	4	0.473593041090344	0.458344932553126	0.158303267889912	0.0791516339449558
E140K	0.930718799088903	0.0109632340013663	4	0.880968675255786	0.929789305147062	0.0413773226069829	0.0206886613034915
E141K	0.685215354815744	0.0147046636054792	4	0.723770098198049	0.686175388196771	0.0480736613384901	0.0240368306692451
F142K	NA	NA	NA	0.419798042483703	0.419798042483703	0.287915803158449	0.287915803158449
V143K	0.825501740593734	0.0306176326879932	4	0.741606670861455	0.821266153731408	0.0735706341175504	0.0367853170587752
Q144K	0.736522837958915	0.0431486911360821	4	0.812370379117349	0.741810117926215	0.0887901174085341	0.044395058704267
M145K	0.824815167308354	0.0506711634258103	4	0.784862248809434	0.821583799530957	0.0958285075686879	0.0479142537843439
M146K	0.553869938556042	0.0337267437984332	4	0.629277282322772	0.558042212077124	0.0771904167538606	0.0385952083769303
T147K	NA	NA	NA	0.784787985450065	0.784787985450065	0.287915803158449	0.287915803158449
A148K	NA	NA	NA	0.703845641588781	0.703845641588781	0.287915803158449	0.287915803158449
K149K	1	1e-04	4	0.969434657285759	1	1e-04	1e-04
M1D	NA	NA	NA	0.702758098743505	0.702758098743505	0.287915803158449	0.287915803158449
A2D	0.915537378474861	0.0126527575009915	4	0.844978437203824	0.914020320030628	0.045207218855539	0.0226036094277695
D3D	1	1e-04	4	0.987701787091762	1	1e-04	1e-04
Q4D	NA	NA	NA	0.734347065390068	0.734347065390068	0.287915803158449	0.287915803158449
L5D	0.583454891938433	0.0573982472037006	4	0.575125469340083	0.582699882908606	0.102545580130811	0.0512727900654054
T6D	NA	NA	NA	0.697904416600163	0.697904416600163	0.287915803158449	0.287915803158449
E7D	0.922267628642011	0.00746227561410755	4	0.922200838014324	0.922266774166956	0.0333988541667801	0.01669942708339
E8D	0.955527975160395	0.0181166214026452	4	0.924144469967192	0.954570714821297	0.0536265537790786	0.0268132768895393
Q9D	0.642383023961946	0.0589987721738727	4	0.676793718775195	0.645581025841532	0.104695633812458	0.052347816906229
I10D	0.37700327597191	0.116526024604774	4	0.476317836117466	0.393718237087783	0.163172519928507	0.0815862599642536
A11D	0.95828327378867	0.0237041253128543	4	0.78439373143402	0.951408121424749	0.070465580499088	0.035232790249544
E12D	0.963697623806443	0.0108010974505874	4	0.930284142641226	0.963082413873702	0.0407549741020707	0.0203774870510353
F13D	0.851207388223725	0.0124250052295443	4	0.676136104671081	0.84750957748775	0.0503559760186434	0.0251779880093217
K14D	0.980881066970497	0.0278970273090648	4	0.730715446412178	0.969321441072699	0.0856207094167697	0.0428103547083848
E15D	0.976558981607439	0.00813183079463076	4	0.924900256521433	0.97583962148184	0.0354427626872833	0.0177213813436417
A16D	0.549348851239377	0.0222026525206864	4	0.560343698987125	0.549757046556708	0.0596369083662777	0.0298184541831388
F17D	NA	NA	NA	0.473312074252912	0.473312074252912	0.287915803158449	0.287915803158449
S18D	NA	NA	NA	0.715515522974975	0.715515522974975	0.287915803158449	0.287915803158449
L19D	NA	NA	NA	0.528637741131355	0.528637741131355	0.287915803158449	0.287915803158449
F20D	0.566690009567976	0.420046143079304	4	0.595921015994406	0.57901920510949	0.370394413645495	0.185197206822747
D21D	1	1e-04	4	0.997650241122115	1	1e-04	1e-04
K22D	0.377230124589798	0.105813785577274	4	0.353711530902023	0.373579265273282	0.149663379881781	0.0748316899408905
D23D	1	1e-04	4	0.999461773550082	1	1e-04	1e-04
G24D	0.992099206560233	0.0117520220901166	4	0.88228903146837	0.989902937738214	0.0450517070931073	0.0225258535465537
D25D	1	1e-04	4	0.998165259747708	1	1e-04	1e-04
G26D	0.944596586547121	0.0144185842594083	4	0.894604231534674	0.94337537731317	0.0478261617117877	0.0239130808558939
T27D	0.637525847649659	0.0787111404316152	4	0.607388297487033	0.633901697882666	0.124559196485501	0.0622795982427503
I28D	NA	NA	NA	0.540039739418675	0.540039739418675	0.287915803158449	0.287915803158449
T29D	NA	NA	NA	0.536444509368455	0.536444509368455	0.287915803158449	0.287915803158449
T30D	NA	NA	NA	0.545169283730759	0.545169283730759	0.287915803158449	0.287915803158449
K31D	0.240392992845047	0.0880759459733376	4	0.40110874472549	0.261714021399182	0.143866116285887	0.0719330581429433
E32D	0.954561667835815	0.0366884942431603	4	0.902804446927006	0.951461533653086	0.0798843392377288	0.0399421696188644
L33D	NA	NA	NA	0.27469708349643	0.27469708349643	0.287915803158449	0.287915803158449
G34D	0.0840938230726756	0.162296253987667	4	0.391137685631542	0.151605254876166	0.234406501128591	0.117203250564295
T35D	NA	NA	NA	0.490792101542566	0.490792101542566	0.287915803158449	0.287915803158449
V36D	0.88615596510791	0.0165354826597859	4	0.664205064571231	0.879960372315123	0.0625818485962539	0.0312909242981269
M37D	NA	NA	NA	0.6692284182488	0.6692284182488	0.287915803158449	0.287915803158449
R38D	NA	NA	NA	0.677547598287842	0.677547598287842	0.287915803158449	0.287915803158449
S39D	NA	NA	NA	0.571279175482257	0.571279175482257	0.287915803158449	0.287915803158449
L40D	NA	NA	NA	0.522048204083632	0.522048204083632	0.287915803158449	0.287915803158449
G41D	0.971355617621728	0.00863994896544559	4	0.821680268262739	0.969143042230917	0.0403140216961775	0.0201570108480887
Q42D	0.0958871373466038	0.212964719152254	4	0.30591641244238	0.152592302089759	0.253345546936679	0.126672773468339
N43D	0.945224252759723	0.00667997121754055	4	0.887236768271578	0.944559279320057	0.0321377553614992	0.0160688776807496
P44D	NA	NA	NA	0.815326864096576	0.815326864096576	0.287915803158449	0.287915803158449
T45D	-0.364487639890221	0.157511474204553	4	0.14303459243457	-0.255479213781911	0.284125294120993	0.142062647060497
E46D	0.866551191862989	0.0147651088300033	4	0.856188656228717	0.866292125121724	0.0478287588642821	0.0239143794321411
A47D	0.83347259141598	0.0175144125607351	4	0.741285484500606	0.830751408544726	0.0546632061614571	0.0273316030807286
E48D	0.921391766702927	0.00928751216690402	4	0.873811400896336	0.920636530354678	0.0378951361605248	0.0189475680802624
L49D	NA	NA	NA	0.529683359886122	0.529683359886122	0.287915803158449	0.287915803158449
Q50D	NA	NA	NA	0.583364367677873	0.583364367677873	0.287915803158449	0.287915803158449
D51D	1	1e-04	4	0.993943744025659	1	1e-04	1e-04
M52D	NA	NA	NA	0.675208993558538	0.675208993558538	0.287915803158449	0.287915803158449
I53D	0.614441708409223	0.132146445476839	4	0.586240173485748	0.609177798620373	0.172617143412043	0.0863085717060214
N54D	0.982245055010117	0.00539014631016786	4	0.862996067021594	0.981139161279037	0.030466309890031	0.0152331549450155
E55D	0.95492594559626	0.0133606031911159	4	0.923298633600926	0.954208760340324	0.0455672701567697	0.0227836350783849
V56D	NA	NA	NA	0.565838291829508	0.565838291829508	0.287915803158449	0.287915803158449
D57D	1	1e-04	4	0.999093422546632	1	1e-04	1e-04
A58D	0.889496285916972	0.0161908623832538	4	0.770220301351651	0.886234279567848	0.0538560304182153	0.0269280152091076
D59D	1	1e-04	4	0.998283057682377	1	1e-04	1e-04
G60D	0.920984823250656	0.00686612859273553	4	0.857717703904391	0.920239324939785	0.0327106157903427	0.0163553078951713
N61D	0.958264352299724	0.0205669768395223	4	0.872629094495607	0.955311195780501	0.0592559021943062	0.0296279510971531
G62D	0.926664672126211	0.0199956959208589	4	0.901511947407315	0.925820558012656	0.0564700365337999	0.0282350182669
T63D	0.442127231533204	0.0817773582279244	4	0.498626324961512	0.449153210271249	0.128499111778612	0.0642495558893062
I64D	NA	NA	NA	0.640246083018335	0.640246083018335	0.287915803158449	0.287915803158449
D65D	1	1e-04	4	0.995698594100267	1	1e-04	1e-04
F66D	0.0481441314490434	0.10749675572465	4	0.263029478044855	0.0819484909560943	0.169998869091019	0.0849994345455096
P67D	NA	NA	NA	0.792167971980441	0.792167971980441	0.287915803158449	0.287915803158449
E68D	0.867666479774218	0.0117864193374718	4	0.785538442864804	0.866019158827418	0.0439479884708818	0.0219739942354409
F69D	NA	NA	NA	0.344962132798108	0.344962132798108	0.287915803158449	0.287915803158449
L70D	0.193821091306223	0.149471612618069	4	0.307485635838447	0.217245256986443	0.192183710639365	0.0960918553196823
T71D	-0.113005476401361	0.172188605672578	4	0.185907942439171	-0.0441978640106699	0.240289223583341	0.12014461179167
M72D	NA	NA	NA	0.644835147358161	0.644835147358161	0.287915803158449	0.287915803158449
M73D	NA	NA	NA	0.642464553629136	0.642464553629136	0.287915803158449	0.287915803158449
A74D	0.786374193499973	0.0178746162964428	4	0.678355479736348	0.783122091723338	0.0560920313015162	0.0280460156507581
R75D	NA	NA	NA	0.677274648370211	0.677274648370211	0.287915803158449	0.287915803158449
K76D	0.771699710626214	0.0874157408716165	4	0.639634750207323	0.754293600511888	0.139841781361995	0.0699208906809973
M77D	NA	NA	NA	0.670488122151596	0.670488122151596	0.287915803158449	0.287915803158449
K78D	0.724976263169612	0.0731203995720149	4	0.582138957116021	0.708882128630152	0.126981127369224	0.063490563684612
D79D	1	1e-04	4	0.997103302924229	1	1e-04	1e-04
T80D	0.707516106798101	0.0554140740910982	4	0.673859736033228	0.704561573117971	0.100840816007907	0.0504204080039535
D81D	1	1e-04	4	0.997503793379993	1	1e-04	1e-04
S82D	-0.162362364102022	0.333277484268584	4	0.186390270992737	-0.0345103801541269	0.359146677652379	0.179573338826189
E83D	0.721687823840842	0.0224850827061401	4	0.748203744623359	0.722684307279734	0.0602268151999445	0.0301134075999722
E84D	0.949900654166657	0.0127244873304842	4	0.898494877473367	0.948789269608231	0.0447939275590637	0.0223969637795318
E85D	0.709470804546513	0.0207401165696229	4	0.723692173026642	0.709965217588134	0.0574794652247342	0.0287397326123671
I86D	NA	NA	NA	0.547112991464663	0.547112991464663	0.287915803158449	0.287915803158449
R87D	NA	NA	NA	0.714001414075398	0.714001414075398	0.287915803158449	0.287915803158449
E88D	0.967991607939302	0.00690749629683264	4	0.909319192246555	0.96729613462662	0.0327119402990688	0.0163559701495344
A89D	-0.370555063409558	0.284598237933026	4	-0.0111708826469635	-0.251684123181769	0.331985583121823	0.165992791560911
F90D	NA	NA	NA	0.431837411777809	0.431837411777809	0.287915803158449	0.287915803158449
R91D	NA	NA	NA	0.604990711575276	0.604990711575276	0.287915803158449	0.287915803158449
V92D	0.494790965253235	0.0588318998173983	4	0.482393505826174	0.493641748252488	0.104103334210528	0.0520516671052642
F93D	NA	NA	NA	0.453200484764847	0.453200484764847	0.287915803158449	0.287915803158449
D94D	1	1e-04	4	0.991509103936479	1	1e-04	1e-04
K95D	0.0810526376606756	0.226485523088529	4	0.268797304454905	0.134050944075352	0.259532870247064	0.129766435123532
D96D	1	1e-04	4	0.998854984220255	1	1e-04	1e-04
G97D	0.991120540357474	0.00777723032626364	4	0.894290798646925	0.989830177435543	0.0358836130910919	0.0179418065455459
N98D	0.930354144582233	0.00678041109632713	4	0.879232551294752	0.929759193898024	0.0322526559003952	0.0161263279501976
G99D	0.968369067274376	0.0119115684400811	4	0.820819650035563	0.965378739088156	0.04744787622775	0.023723938113875
Y100D	0.968458635454642	0.0160467566366851	4	0.822883062822389	0.964511851905031	0.0552894519359365	0.0276447259679682
I101D	NA	NA	NA	0.448834920399638	0.448834920399638	0.287915803158449	0.287915803158449
S102D	0.785019223152076	0.0947976918391165	4	0.658552863334539	0.76714240351571	0.146203041680279	0.0731015208401397
A103D	0.97471403083478	0.0877998498213443	4	0.791147704869224	0.950427816396093	0.146712248993293	0.0733561244966467
A104D	0.118320371645505	0.140040700747287	4	0.362865891525626	0.166158967482613	0.203473276997331	0.101736638498665
E105D	0.984630161605834	0.00943678069536585	4	0.886385098539188	0.983046072775588	0.0397156320940138	0.0198578160470069
L106D	NA	NA	NA	0.34838979126522	0.34838979126522	0.287915803158449	0.287915803158449
R107D	NA	NA	NA	0.588455824980022	0.588455824980022	0.287915803158449	0.287915803158449
H108D	0.900496835092949	0.0133536286158924	4	0.857601021612382	0.899524620026389	0.0457583599674627	0.0228791799837314
V109D	0.108202064380899	0.0685982720976356	4	0.216086252451974	0.119686120499681	0.118894633735117	0.0594473168675584
M110D	NA	NA	NA	0.550125282573028	0.550125282573028	0.287915803158449	0.287915803158449
T111D	NA	NA	NA	0.545137326375582	0.545137326375582	0.287915803158449	0.287915803158449
N112D	0.924805462012507	0.00554144480498664	4	0.892271106522944	0.924495355902732	0.0288190716313401	0.01440953581567
L113D	NA	NA	NA	0.314787765352574	0.314787765352574	0.287915803158449	0.287915803158449
G114D	0.314612452647768	0.125281414551866	4	0.412845627369244	0.332165672626164	0.170644549881355	0.0853222749406774
E115D	0.91947321557402	0.0239702516719205	4	0.870510507398127	0.917516488661819	0.0628998665586849	0.0314499332793425
K116D	-0.0138255360861514	0.147159640773899	4	0.256552761717458	0.0412080114677659	0.214410850947341	0.107205425473671
L117D	-0.0591479525695267	0.16546152925842	4	0.171510771529287	-0.00766340024520822	0.221346340817195	0.110673170408598
T118D	0.96646666895422	0.0379634437673437	4	0.790329598097451	0.955572528012715	0.0909910965119782	0.0454955482559891
D119D	1	1e-04	4	0.998693809718749	1	1e-04	1e-04
E120D	0.878811726741986	0.0185682700217942	4	0.888314439303269	0.879108578978673	0.0540951900523971	0.0270475950261986
E121D	0.991605641644151	0.012601986259994	4	0.896787677541921	0.989575005229285	0.0460340041879202	0.0230170020939601
V122D	0.685787915594274	0.044428540433955	4	0.573446735744102	0.677741042556377	0.0927871918498841	0.0463935959249421
D123D	1	1e-04	4	0.995314354368358	1	1e-04	1e-04
E124D	0.69587857486217	0.0159235786267623	4	0.769626681070102	0.697863067432165	0.051183906513342	0.025591953256671
M125D	NA	NA	NA	0.499419943585094	0.499419943585094	0.287915803158449	0.287915803158449
I126D	NA	NA	NA	0.497737478149772	0.497737478149772	0.287915803158449	0.287915803158449
R127D	NA	NA	NA	0.61349356224514	0.61349356224514	0.287915803158449	0.287915803158449
E128D	0.909678286197662	0.00725880363912686	4	0.893299975353296	0.909474395102337	0.032974015273281	0.0164870076366405
A129D	-0.0652125829466603	0.125802080348892	4	0.168082162501844	-0.0233831142799614	0.189368708453113	0.0946843542265564
D130D	1	1e-04	4	0.992978434265952	1	1e-04	1e-04
I131D	NA	NA	NA	0.666547365389946	0.666547365389946	0.287915803158449	0.287915803158449
D132D	1	1e-04	4	0.997640803892507	1	1e-04	1e-04
G133D	0.648941629490917	0.11787406625656	4	0.637781257744123	0.647045265585099	0.160114052462824	0.0800570262314119
D134D	1	1e-04	4	0.998550379633816	1	1e-04	1e-04
G135D	NA	NA	NA	0.735530969356771	0.735530969356771	0.287915803158449	0.287915803158449
Q136D	0.401076466940663	0.187908097899686	4	0.472299115093205	0.418599861714869	0.218993993266114	0.109496996633057
V137D	0.402703315509612	0.0208009691283591	4	0.459032416646487	0.404667170555411	0.0584330887232308	0.0292165443616154
N138D	0.998080740860826	0.00656134765865517	4	0.912542571708766	0.99711705189093	0.0325266971677342	0.0162633485838671
Y139D	0.951037251724823	0.0132705883793104	4	0.740647068712068	0.946297833771627	0.054901520921951	0.0274507604609755
E140D	0.863566898243257	0.0225629566982976	4	0.880302187179697	0.86419791600803	0.0602137574417123	0.0301068787208561
E141D	0.934417751105909	0.0227552525840456	4	0.879291094587916	0.932322113731771	0.0613230803740831	0.0306615401870415
F142D	NA	NA	NA	0.406135299139524	0.406135299139524	0.287915803158449	0.287915803158449
V143D	NA	NA	NA	0.462040476740016	0.462040476740016	0.287915803158449	0.287915803158449
Q144D	0.568557389107948	0.0746116640817161	4	0.640915145670616	0.576857471331955	0.122347324851938	0.0611736624259688
M145D	NA	NA	NA	0.654816924861402	0.654816924861402	0.287915803158449	0.287915803158449
M146D	NA	NA	NA	0.633334701145456	0.633334701145456	0.287915803158449	0.287915803158449
T147D	NA	NA	NA	0.676877042296279	0.676877042296279	0.287915803158449	0.287915803158449
A148D	0.509216157405287	0.210995232601963	4	0.598795720870676	0.533237784394693	0.237454905557551	0.118727452778775
K149D	NA	NA	NA	0.607056262426338	0.607056262426338	0.287915803158449	0.287915803158449
M1E	NA	NA	NA	0.679897990356151	0.679897990356151	0.287915803158449	0.287915803158449
A2E	0.853880882002135	0.136054588575194	4	0.796338114364662	0.842883397246048	0.176996690628614	0.0884983453143071
D3E	0.995137115775915	0.0090794120188474	4	0.94146137911871	0.99430392215629	0.0375758997665889	0.0187879498832944
Q4E	NA	NA	NA	0.878602912762767	0.878602912762767	0.287915803158449	0.287915803158449
L5E	0.774944302095301	0.0324398107701738	4	0.671758771277761	0.769441299652788	0.0771665623516526	0.0385832811758263
T6E	NA	NA	NA	0.785657974787162	0.785657974787162	0.287915803158449	0.287915803158449
E7E	1	1e-04	4	0.997653018038701	1	1e-04	1e-04
E8E	1	1e-04	4	0.997881986102886	1	1e-04	1e-04
Q9E	0.85220817967574	0.0380524402458146	4	0.855865312702849	0.852434872056434	0.0806064613749015	0.0403032306874507
I10E	0.869456460958213	0.0585774733972554	4	0.74874019466526	0.8583102556098	0.109498175374443	0.0547490876872215
A11E	-0.107078626070243	0.363407122316758	4	0.28499811915041	0.0446224030336505	0.386659522685366	0.193329761342683
E12E	1	1e-04	4	0.997502212882456	1	1e-04	1e-04
F13E	NA	NA	NA	0.503497374863716	0.503497374863716	0.287915803158449	0.287915803158449
K14E	0.994765048754825	0.00564970889261426	4	0.907028474026692	0.993912594697431	0.0301842967293264	0.0150921483646632
E15E	1	1e-04	4	0.997662120881431	1	1e-04	1e-04
A16E	0.215944868051644	0.0776853064283838	4	0.368665213835287	0.234099144748497	0.132719894518482	0.066359947259241
F17E	NA	NA	NA	0.443785725786554	0.443785725786554	0.287915803158449	0.287915803158449
S18E	NA	NA	NA	0.718622207893133	0.718622207893133	0.287915803158449	0.287915803158449
L19E	NA	NA	NA	0.601533937878562	0.601533937878562	0.287915803158449	0.287915803158449
F20E	NA	NA	NA	0.570132452612389	0.570132452612389	0.287915803158449	0.287915803158449
D21E	0.918579175739856	0.0106004543167576	4	0.896826211340554	0.91818596513483	0.0402140753226649	0.0201070376613324
K22E	0.974736487875885	0.00553767567277918	4	0.922986070239611	0.974243553285637	0.0290729955512609	0.0145364977756304
D23E	0.955190819990234	0.0205092513919889	4	0.919380853941791	0.953959249846193	0.0574428141546851	0.0287214070773426
G24E	NA	NA	NA	0.842445267231035	0.842445267231035	0.287915803158449	0.287915803158449
D25E	0.760371021540487	0.0158076110046545	4	0.816186759959935	0.761862324779083	0.0503889655211689	0.0251944827605845
G26E	NA	NA	NA	0.840557216793883	0.840557216793883	0.287915803158449	0.287915803158449
T27E	0.604743049087655	0.0577983161307532	4	0.682139034652376	0.611802939226114	0.105328195312851	0.0526640976564255
I28E	NA	NA	NA	0.59192999558491	0.59192999558491	0.287915803158449	0.287915803158449
T29E	NA	NA	NA	0.674590605009838	0.674590605009838	0.287915803158449	0.287915803158449
T30E	0.671345602701995	0.127109781316564	4	0.678986924035188	0.672727349033509	0.168028550625098	0.0840142753125488
K31E	0.917634913119463	0.00960080558629263	4	0.910864309514162	0.917523878527605	0.0380900137128238	0.0190450068564119
E32E	1	1e-04	4	0.996619344247846	1	1e-04	1e-04
L33E	-0.125217363195364	0.250738995914754	4	0.0877670647798474	-0.0606088452154129	0.28023398748093	0.140116993740465
G34E	0.964021054120384	0.00950327121884818	4	0.840134682789669	0.962009682797303	0.0409858668400453	0.0204929334200226
T35E	NA	NA	NA	0.656841598098518	0.656841598098518	0.287915803158449	0.287915803158449
V36E	0.971263923930243	0.0679142183579762	4	0.748902996737257	0.947805179834631	0.132427690732152	0.066213845366076
M37E	NA	NA	NA	0.602908175198654	0.602908175198654	0.287915803158449	0.287915803158449
R38E	0.873958013042036	0.0282761200683786	4	0.756674877475876	0.868468409320018	0.0724973079179774	0.0362486539589887
S39E	0.223925000428703	0.21920867504589	4	0.434485482600641	0.281980781243754	0.257901454854474	0.128950727427237
L40E	NA	NA	NA	0.456693731934552	0.456693731934552	0.287915803158449	0.287915803158449
G41E	0.781972961412713	0.0320853579404045	4	0.763131551983111	0.780978527302145	0.0732669102927998	0.0366334551463999
Q42E	0.509031971366951	0.190280726311586	4	0.612140859775516	0.534641315245085	0.223131438949873	0.111565719474937
N43E	NA	NA	NA	0.734437771321696	0.734437771321696	0.287915803158449	0.287915803158449
P44E	NA	NA	NA	0.78860892349447	0.78860892349447	0.287915803158449	0.287915803158449
T45E	0.831263676195566	0.0384803333313346	4	0.768923715616832	0.827358717968146	0.0825149782945825	0.0412574891472913
E46E	1	1e-04	4	0.997728857064999	1	1e-04	1e-04
A47E	0.872240782135754	0.0276738609265792	4	0.752841305078934	0.866765695823995	0.0718029272261352	0.0359014636130676
E48E	1	1e-04	4	0.999412004682797	1	1e-04	1e-04
L49E	0.838909613838909	0.0445742615413967	4	0.690037767826465	0.82821362764004	0.0963214941057861	0.048160747052893
Q50E	0.971762410664603	0.0148918769218984	4	0.893440687807295	0.969787954780934	0.0495649135658622	0.0247824567829311
D51E	0.886263364095584	0.0165034000838527	4	0.862168000386322	0.885592028747913	0.0508930304558636	0.0254465152279318
M52E	0.665730655192207	0.0286225308435282	4	0.624672620673246	0.66378644671195	0.0691507528536187	0.0345753764268093
I53E	NA	NA	NA	0.616452635834662	0.616452635834662	0.287915803158449	0.287915803158449
N54E	0.445020970538961	0.078170686752356	4	0.496854163261239	0.451216417121652	0.124784762127337	0.0623923810636687
E55E	1	1e-04	4	0.999153356170871	1	1e-04	1e-04
V56E	0.753244553600795	0.0169443142551567	4	0.668819123578061	0.750831279093876	0.0533513158194227	0.0266756579097113
D57E	0.950161635412248	0.0116230381304851	4	0.921504402261303	0.949594639956895	0.0422903274278951	0.0211451637139476
A58E	0.890293933773341	0.0231007643102366	4	0.789273728435436	0.88639759410541	0.0639434290819939	0.031971714540997
D59E	0.96843032298668	0.00959392776893356	4	0.925101910372955	0.967720258876464	0.0384614710296106	0.0192307355148053
G60E	NA	NA	NA	0.814989925030737	0.814989925030737	0.287915803158449	0.287915803158449
N61E	NA	NA	NA	0.631898330340837	0.631898330340837	0.287915803158449	0.287915803158449
G62E	0.892073758354277	0.0472478254084097	4	0.847449794818863	0.888689943818281	0.0921333578015645	0.0460666789007823
T63E	0.356153729802283	0.141944142506581	4	0.509903879622643	0.386558676211076	0.190544181163114	0.0952720905815569
I64E	NA	NA	NA	0.689106551507187	0.689106551507187	0.287915803158449	0.287915803158449
D65E	0.991429367044245	0.0149130272908854	4	0.936749974983609	0.990049015502041	0.0488160585284074	0.0244080292642037
F66E	-0.151755057362189	0.18665380366359	4	0.140111325488103	-0.0803071715305969	0.249703802376868	0.124851901188434
P67E	0.726088552372546	0.197470522607898	4	0.747095568964614	0.73145290660061	0.2242522233657	0.11212611168285
E68E	1	1e-04	4	0.993982265806213	1	1e-04	1e-04
F69E	NA	NA	NA	0.280665660158831	0.280665660158831	0.287915803158449	0.287915803158449
L70E	-0.0309054704512635	0.0867455526822898	4	0.222498297932536	0.00227051462710916	0.157158223618454	0.0785791118092268
T71E	NA	NA	NA	0.678539768456955	0.678539768456955	0.287915803158449	0.287915803158449
M72E	0.254887851738059	0.128899677797293	4	0.401378315098414	0.281681856705868	0.178732658746344	0.0893663293731719
M73E	0.804995213500944	0.0428565161603664	4	0.712768865871706	0.79860669590381	0.0894427258648119	0.044721362932406
A74E	0.209155766404369	0.163148457239074	4	0.371074621976704	0.244903431040171	0.208692477479791	0.104346238739895
R75E	0.892271692745761	0.0218724526055477	4	0.756785022243742	0.887313677595954	0.0643548637109365	0.0321774318554682
K76E	0.958899906239862	0.00821566321651377	4	0.871796744895783	0.957674645415908	0.0365765389994558	0.0182882694997279
M77E	0.342552225446948	0.191578503811475	4	0.460821931282641	0.372077420634219	0.225509033721913	0.112754516860956
K78E	0.979517227080858	0.00619305800773728	4	0.888122026343784	0.978544732589667	0.0317479859867205	0.0158739929933603
D79E	0.926952112911395	0.00919900952924576	4	0.90136683699987	0.926549810552264	0.0373747196247263	0.0186873598123631
T80E	0.882626248089324	0.0234325409864636	4	0.823375984788534	0.880309432992839	0.0624572965664307	0.0312286482832153
D81E	0.84569451654582	0.010909032594278	4	0.867504874974399	0.846100027763573	0.0408254467637513	0.0204127233818756
S82E	NA	NA	NA	0.682061683086913	0.682061683086913	0.287915803158449	0.287915803158449
E83E	1	1e-04	4	0.996864879550281	1	1e-04	1e-04
E84E	1	1e-04	4	0.999557777072754	1	1e-04	1e-04
E85E	1	1e-04	4	0.994834584858163	1	1e-04	1e-04
I86E	NA	NA	NA	0.610762853150146	0.610762853150146	0.287915803158449	0.287915803158449
R87E	NA	NA	NA	0.610540199926125	0.610540199926125	0.287915803158449	0.287915803158449
E88E	1	1e-04	4	0.999057385289227	1	1e-04	1e-04
A89E	0.103758960982725	0.111877746408868	4	0.226340166366617	0.123700683392164	0.161284828851738	0.0806424144258689
F90E	NA	NA	NA	0.339944436203541	0.339944436203541	0.287915803158449	0.287915803158449
R91E	NA	NA	NA	0.575031458159257	0.575031458159257	0.287915803158449	0.287915803158449
V92E	NA	NA	NA	0.574295016638456	0.574295016638456	0.287915803158449	0.287915803158449
F93E	NA	NA	NA	0.395104373900939	0.395104373900939	0.287915803158449	0.287915803158449
D94E	NA	NA	NA	0.825316579868685	0.825316579868685	0.287915803158449	0.287915803158449
K95E	0.942013217753908	0.00730862258737398	4	0.903733350611083	0.941533447901351	0.0333140989062897	0.0166570494531448
D96E	0.877766583246751	0.0105808849594893	4	0.875905641686567	0.877733005502659	0.0400713695737407	0.0200356847868703
G97E	0.972427315634653	0.036054568966846	4	0.903917776215678	0.96839048327327	0.0798004198239727	0.0399002099119864
N98E	NA	NA	NA	0.737157242897018	0.737157242897018	0.287915803158449	0.287915803158449
G99E	NA	NA	NA	0.772458775757125	0.772458775757125	0.287915803158449	0.287915803158449
Y100E	NA	NA	NA	0.59321182043723	0.59321182043723	0.287915803158449	0.287915803158449
I101E	NA	NA	NA	0.585414962469802	0.585414962469802	0.287915803158449	0.287915803158449
S102E	NA	NA	NA	0.603449209049631	0.603449209049631	0.287915803158449	0.287915803158449
A103E	NA	NA	NA	0.639979741956747	0.639979741956747	0.287915803158449	0.287915803158449
A104E	NA	NA	NA	0.616624256332741	0.616624256332741	0.287915803158449	0.287915803158449
E105E	1	1e-04	4	0.999787415264787	1	1e-04	1e-04
L106E	NA	NA	NA	0.399424092729855	0.399424092729855	0.287915803158449	0.287915803158449
R107E	NA	NA	NA	0.617420225690906	0.617420225690906	0.287915803158449	0.287915803158449
H108E	NA	NA	NA	0.788878032979647	0.788878032979647	0.287915803158449	0.287915803158449
V109E	0.0393624971032677	0.18808937543245	4	0.24963532580834	0.0911349787688237	0.235123847949983	0.117561923974991
M110E	NA	NA	NA	0.479243860316924	0.479243860316924	0.287915803158449	0.287915803158449
T111E	0.883325044020266	0.0387398509013373	4	0.786255811442583	0.877206231385869	0.0847823482401359	0.0423911741200679
N112E	NA	NA	NA	0.727619885574363	0.727619885574363	0.287915803158449	0.287915803158449
L113E	0.376724475068484	0.0970880615456968	4	0.327273357898125	0.369589725801028	0.142576610817258	0.0712883054086292
G114E	0.510176074880532	0.0233586828745893	4	0.534323767698444	0.511117442437486	0.0614636537411559	0.030731826870578
E115E	1	1e-04	4	0.997875138531254	1	1e-04	1e-04
K116E	0.961087941499374	0.00523830899468005	4	0.923577383204141	0.960749786159138	0.0280545967979978	0.0140272983989989
L117E	NA	NA	NA	0.392375583892805	0.392375583892805	0.287915803158449	0.287915803158449
T118E	0.9718758183717	0.0321133458444998	4	0.878138573232964	0.966924355972105	0.0761261044934459	0.038063052246723
D119E	0.883588988139668	0.0128134005806841	4	0.879245977729122	0.883494451141198	0.0443333837508773	0.0221666918754386
E120E	1	1e-04	4	0.999043533478556	1	1e-04	1e-04
E121E	1	1e-04	4	0.998954133776211	1	1e-04	1e-04
V122E	0.439997097206353	0.0879165434425623	4	0.530638306227752	0.452002948813629	0.136489985814443	0.0682449929072217
D123E	0.845982001217622	0.0382359052452713	4	0.864777691252877	0.847152345210222	0.080951850642089	0.0404759253210445
E124E	1	1e-04	4	0.994020821523815	1	1e-04	1e-04
M125E	0.376528576246516	0.0664595081906153	4	0.451744386977432	0.384311349005513	0.114289407505605	0.0571447037528024
I126E	NA	NA	NA	0.542681741644865	0.542681741644865	0.287915803158449	0.287915803158449
R127E	0.0447585708182744	0.215933366871379	4	0.365338916917388	0.13218854793285	0.277313516200826	0.138656758100413
E128E	1	1e-04	4	0.999065322378719	1	1e-04	1e-04
A129E	0.330773609782285	0.071680846646861	4	0.373997506296263	0.3355585764394	0.118025249247703	0.0590126246238516
D130E	0.929297712168021	0.031962458710892	4	0.879839008425703	0.926696795398316	0.0738175328712488	0.0369087664356244
I131E	NA	NA	NA	0.784723049504304	0.784723049504304	0.287915803158449	0.287915803158449
D132E	0.827152384315835	0.0192507348145927	4	0.855072343494275	0.828055586600676	0.0553592693412972	0.0276796346706486
G133E	0.98683074159452	0.0159752249689038	4	0.878186552763237	0.983898001946394	0.0528774344563283	0.0264387172281642
D134E	0.945241795925655	0.0176203976700523	4	0.908923999867158	0.944163471133167	0.0529201283506707	0.0264600641753354
G135E	0.937528842368138	0.0139055335373436	4	0.871356199422088	0.935968543985085	0.0473732977273621	0.0236866488636811
Q136E	0.994836367948629	0.0730973069565612	4	0.867385013372219	0.980479863565883	0.125309963158383	0.0626549815791915
V137E	NA	NA	NA	0.668315297322191	0.668315297322191	0.287915803158449	0.287915803158449
N138E	NA	NA	NA	0.769098672133549	0.769098672133549	0.287915803158449	0.287915803158449
Y139E	NA	NA	NA	0.426590260697579	0.426590260697579	0.287915803158449	0.287915803158449
E140E	1	1e-04	4	0.997303490185681	1	1e-04	1e-04
E141E	1	1e-04	4	0.993316574706366	1	1e-04	1e-04
F142E	NA	NA	NA	0.359546018108701	0.359546018108701	0.287915803158449	0.287915803158449
V143E	0.889914375170066	0.0124932789456953	4	0.775300419530633	0.88748050885786	0.0467558898347863	0.0233779449173931
Q144E	0.837405295503338	0.0140653613232222	4	0.845899538130171	0.837607830180185	0.0465976095377045	0.0232988047688522
M145E	NA	NA	NA	0.643582281341796	0.643582281341796	0.287915803158449	0.287915803158449
M146E	NA	NA	NA	0.57844834213574	0.57844834213574	0.287915803158449	0.287915803158449
T147E	NA	NA	NA	0.779723896178841	0.779723896178841	0.287915803158449	0.287915803158449
A148E	NA	NA	NA	0.71454493977896	0.71454493977896	0.287915803158449	0.287915803158449
K149E	0.967217050150518	0.00835561463732047	4	0.907381046434616	0.966361217344606	0.036124052945814	0.018062026472907
M1S	NA	NA	NA	0.753434539520937	0.753434539520937	0.287915803158449	0.287915803158449
A2S	0.944553297289076	0.021759053637121	4	0.929070557649431	0.943989550589463	0.0590166177715369	0.0295083088857685
D3S	0.404668589427035	0.0829788677494621	4	0.555246161411542	0.423634220550985	0.13767807558906	0.0688390377945299
Q4S	NA	NA	NA	0.839785880638267	0.839785880638267	0.287915803158449	0.287915803158449
L5S	0.906049732022951	0.0306254635911381	4	0.851563414335045	0.903298228542549	0.0722429394086275	0.0361214697043137
T6S	0.944215683874107	0.0110403452200972	4	0.923829981063709	0.943832184209501	0.0410696108277256	0.0205348054138628
E7S	NA	NA	NA	0.757202091320521	0.757202091320521	0.287915803158449	0.287915803158449
E8S	0.74135333221452	0.197627216290201	4	0.723059550559425	0.73667907026515	0.224324589820729	0.112162294910365
Q9S	0.784515312078901	0.0883976119400621	4	0.784408828155799	0.784501140879783	0.133439846916252	0.0667199234581261
I10S	0.962166046693438	0.0210617035838159	4	0.835970839876756	0.957713180501801	0.0624104009432222	0.0312052004716111
A11S	0.867244915535579	0.0108790051275043	4	0.878655095967051	0.867456487320712	0.0406891474239911	0.0203445737119956
E12S	NA	NA	NA	0.705774346246941	0.705774346246941	0.287915803158449	0.287915803158449
F13S	0.933372799537513	0.00825326075748771	4	0.838097012742759	0.932026529574672	0.0369451207442205	0.0184725603721102
K14S	0.576412169859471	0.0423138081943785	4	0.650116261077272	0.581457424108258	0.087685407163976	0.043842703581988
E15S	0.913998090267392	0.0184975711575566	4	0.771259116337536	0.909555561737253	0.0593792104607797	0.0296896052303899
A16S	0.906691210231366	0.0220292288622912	4	0.88201665196983	0.905782032946227	0.0595268238999609	0.0297634119499804
F17S	0.756671540646132	0.00923520774521074	4	0.674518082362564	0.755374758405197	0.0386948538923895	0.0193474269461947
S18S	1	1e-04	4	0.987072018128159	1	1e-04	1e-04
L19S	0.663739417673432	0.0246206375932792	4	0.695574626970634	0.665044772360273	0.0634048733656351	0.0317024366828175
F20S	0.932716024027279	0.0212220569634198	4	0.810821689180575	0.928383333891149	0.0623715993948422	0.0311857996974211
D21S	0.913119897669472	0.0282805374786479	4	0.725071821980764	0.904316729736298	0.0788726241246568	0.0394363120623284
K22S	0.940385678548962	0.0181182519728518	4	0.864859200363723	0.938081767295708	0.0549149958379723	0.0274574979189861
D23S	-0.22646680038399	0.297878665425197	4	0.18477976333336	-0.0862583336613017	0.353190844047041	0.176595422023521
G24S	0.945367815027503	0.0196042829206749	4	0.876226631502016	0.943091393085521	0.057036475090717	0.0285182375453585
D25S	NA	NA	NA	0.48317026915965	0.48317026915965	0.287915803158449	0.287915803158449
G26S	0.91311528694612	0.00980531626492503	4	0.893752328052042	0.912791093015614	0.038582714645253	0.0192913573226265
T27S	0.963773446603548	0.00796559776084442	4	0.926726370569963	0.96326795924623	0.0348155252283886	0.0174077626141943
I28S	0.831656567116434	0.0204208373790872	4	0.792674079029784	0.830321469779281	0.0573763909867115	0.0286881954933558
T29S	0.693731358192887	0.0272910175170805	4	0.715604925507568	0.694721126915127	0.0669533501400393	0.0334766750700197
T30S	0.995990256549849	0.0172375708615482	4	0.899100671137944	0.993174158262244	0.0544314059182709	0.0272157029591355
K31S	0.619297997311177	0.039071945747904	4	0.690140473856903	0.623799440490269	0.0836394385253254	0.0418197192626627
E32S	NA	NA	NA	0.635801001898335	0.635801001898335	0.287915803158449	0.287915803158449
L33S	0.861483096191973	0.0136368913516035	4	0.787446381251102	0.859770314861552	0.0471514616754493	0.0235757308377246
G34S	0.797886577980399	0.0744249061016207	4	0.772269094134507	0.794954536865272	0.12024719887283	0.0601235994364152
T35S	0.970794337530424	0.0132776604024012	4	0.858905980409975	0.968272537768045	0.0481296872241427	0.0240648436120713
V36S	0.551666598618453	0.216298193492163	4	0.580705984532709	0.559596065121152	0.238353990075832	0.119176995037916
M37S	0.377568064049111	0.197237666006866	4	0.49789200804697	0.408267012679602	0.229952674653353	0.114976337326676
R38S	0.806948796176363	0.0184129070203986	4	0.751111347217533	0.805218650196283	0.0546872424983764	0.0273436212491882
S39S	1	1e-04	4	0.990928056256811	1	1e-04	1e-04
L40S	0.885261626961169	0.0134938050241297	4	0.82491999605306	0.883879982479796	0.0464482164258261	0.023224108212913
G41S	0.944452473657526	0.00740205359524992	4	0.883770962727472	0.943682340129546	0.0339454729852299	0.0169727364926149
Q42S	NA	NA	NA	0.706423752125399	0.706423752125399	0.287915803158449	0.287915803158449
N43S	0.930761553646238	0.00507516481981418	4	0.897098123245588	0.930467448866999	0.0275603584036735	0.0137801792018368
P44S	0.967171666158614	0.00708996674778082	4	0.882054294550115	0.96613639938818	0.0338370554112015	0.0169185277056007
T45S	0.925969887026705	0.0124880461074735	4	0.925432961384282	0.925958489902453	0.0437291622697975	0.0218645811348987
E46S	0.337697855667959	0.0632933806323442	4	0.426947424407831	0.346536356807602	0.111934316364139	0.0559671581820696
A47S	0.993646738801171	0.0162266331506847	4	0.959592927483045	0.99271342064629	0.0505858619613519	0.0252929309806759
E48S	0.569104481979136	0.0942501396228661	4	0.554357893652797	0.567030305183335	0.138994847702997	0.0694974238514984
L49S	0.897901757054896	0.00743706404166475	4	0.850545616767139	0.89729793472398	0.0337610387779703	0.0168805193889852
Q50S	NA	NA	NA	0.799652475555329	0.799652475555329	0.287915803158449	0.287915803158449
D51S	0.916132391174897	0.118692603466996	4	0.769647862726729	0.891098519346933	0.169962854852571	0.0849814274262856
M52S	0.686408529128194	0.0550856064014917	4	0.666578394948079	0.684677153054893	0.100192113483295	0.0500960567416473
I53S	0.634181276681337	0.0598062889936199	4	0.713366596229397	0.641631713698831	0.107583626421114	0.0537918132105569
N54S	0.897136459961483	0.00617801123845154	4	0.849528553854002	0.89663110374382	0.0306838573987631	0.0153419286993815
E55S	0.930096677653527	0.0168288609902019	4	0.805934256590171	0.926571029766506	0.0552661451668127	0.0276330725834064
V56S	NA	NA	NA	0.65776500376692	0.65776500376692	0.287915803158449	0.287915803158449
D57S	0.505424211304204	0.0993233771272771	4	0.603731664715441	0.519886414071006	0.147720555564626	0.073860277782313
A58S	0.764369269219869	0.0250068440958354	4	0.808556171397552	0.766208324248848	0.0642440619319455	0.0321220309659727
D59S	0.781072870935547	0.171780657116308	4	0.668802339583057	0.755276202536928	0.209776478536259	0.10488823926813
G60S	0.935819118402611	0.0146966361535269	4	0.880741939963565	0.934448397760199	0.048448686411121	0.0242243432055605
N61S	0.968314260383705	0.00868175216482259	4	0.866637342304863	0.966804057424553	0.0381676417501067	0.0190838208750534
G62S	0.998753076658732	0.03484197305301	4	0.93312357436724	0.995008586267184	0.0781410934703511	0.0390705467351755
[truncated: 981 more rows]
