# Supplementary material for: A framework for exhaustively mapping functional missense variants
Source: Mol Syst Biol. 2017 Dec 21;13(12):957. doi: 10.15252/msb.20177908 (PMC5740498; doi:10.15252/msb.20177908)
Supplement: Supplementary file 3 — Dataset EV1 [file MSB-13-957-s003.zip › CALM1_scores.csv]

mut	screen.score	screen.sd	df	predicted.score	joint.score	joint.sd	joint.se
M1A	NA	NA	NA	0.691049533576019	0.691049533576019	0.328080337382763	0.328080337382763
A2A	1	1e-04	4	1.00898610007398	1	1e-04	1e-04
D3A	0.620462613766762	0.0439155483731609	4	0.673603348234294	0.623796114345644	0.0934111544677769	0.0467055772338884
Q4A	NA	NA	NA	0.636415753192526	0.636415753192526	0.328080337382763	0.328080337382763
L5A	0.505060245029274	0.0457624722724059	4	0.57751436074385	0.509783952283269	0.0964109700825886	0.0482054850412943
T6A	1.01105831002159	0.010346129721919	4	1.01020880718447	1.01104512325967	0.0421453139227139	0.0210726569613569
E7A	0.674626548298135	0.0250121635884337	4	0.738476409808206	0.67697106806062	0.0685505460394402	0.0342752730197201
E8A	0.597132506783264	0.0616497557817257	4	0.705883440420558	0.606472672674504	0.116821442516781	0.0584107212583907
Q9A	-0.0181911107732633	0.156896724010117	4	0.273853211924307	0.0381650549365653	0.232205862267585	0.116102931133792
I10A	-0.408884543749445	0.191315350792454	4	0.142183776708955	-0.28448240627341	0.325139561500293	0.162569780750146
A11A	1	1e-04	4	0.976851285870447	1	1e-04	1e-04
E12A	1.18915630133735	0.0156812410765549	4	1.01706143547459	1.18513949170402	0.0585458141271014	0.0292729070635507
F13A	0.640131334089229	0.0469844797709634	4	0.762034384252593	0.648276951473445	0.100890984855219	0.0504454924276095
K14A	0.448080112960265	0.0518652155705816	4	0.499756902203015	0.45186560703704	0.102756911445434	0.051378455722717
E15A	0.75044075773605	0.0220814766027294	4	0.753207629594356	0.750530838566442	0.063057736399065	0.0315288681995325
A16A	1	1e-04	4	0.972737701303325	1	1e-04	1e-04
F17A	NA	NA	NA	0.763065741948189	0.763065741948189	0.328080337382763	0.328080337382763
S18A	0.989022203181602	0.0260097581419373	4	0.962455516634595	0.988009269963762	0.0691416272272382	0.0345708136136191
L19A	NA	NA	NA	0.830516120471223	0.830516120471223	0.328080337382763	0.328080337382763
F20A	NA	NA	NA	0.818387946190975	0.818387946190975	0.328080337382763	0.328080337382763
D21A	0.382220569570998	0.0490768698715538	4	0.656989425229589	0.401341496238128	0.120911130866683	0.0604555654333414
K22A	1.08748855413672	0.0495516956764822	4	0.887804809118994	1.07346773123622	0.111551962013464	0.0557759810067322
D23A	1.01077022107486	0.0472704577970602	4	0.980435418846313	1.00873172729466	0.0968255623274627	0.0484127811637313
G24A	0.959372839434581	0.0114645814146211	4	0.952788610997116	0.95925977387531	0.0444777271791824	0.0222388635895912
D25A	1.09696087106954	0.0242074083694195	4	0.967350379523563	1.09234934654982	0.0705073386431941	0.035253669321597
G26A	1.05895493665182	0.0123748651761265	4	0.998378439597684	1.05783364101516	0.0470039234517491	0.0235019617258746
T27A	1.01523099258388	0.0160311881024326	4	0.952367459180695	1.01373175228592	0.0539435905812347	0.0269717952906173
I28A	0.366351245488351	0.0880774639834121	4	0.560434199642109	0.389320149545065	0.153323875812567	0.0766619379062836
T29A	0.994009446751442	0.00930634714080478	4	0.974257712065964	0.993733224949963	0.0399504943486102	0.0199752471743051
T30A	1.04354262546597	0.00544820947773192	4	0.972940517184195	1.04296123201034	0.0309275557099359	0.0154637778549679
K31A	0.696278151749039	0.0829954996774333	4	0.764587156855546	0.703948168191174	0.136622862187049	0.0683114310935243
E32A	1.11496209401985	0.0624211413899129	4	1.07285474040903	1.11130434898066	0.114230735139475	0.0571153675697376
L33A	1.1203871192339	0.0415480327342453	4	0.917640460401622	1.10831370703856	0.101662210697205	0.0508311053486027
G34A	NA	NA	NA	0.82724400180698	0.82724400180698	0.328080337382763	0.328080337382763
T35A	0.970360153192799	0.00453913665229528	4	0.912151861263043	0.969960250866811	0.0279833005359235	0.0139916502679618
V36A	0.990972464507859	0.00462248157504318	4	0.951605442541603	0.990697074113965	0.0280169861574963	0.0140084930787482
M37A	1.21447801520157	0.0478479454552021	4	1.10647186074039	1.20713737697776	0.100937123853825	0.0504685619269123
R38A	0.520669329599608	0.0556302093188889	4	0.603885692902037	0.527173127010874	0.108462668827736	0.054231334413868
S39A	0.908652879556222	0.0184023409745022	4	0.874393279966405	0.907718264377816	0.057418855527796	0.028709427763898
L40A	1.23365749300697	0.0180507914264966	4	1.08451714871284	1.2296645302896	0.0614691272455508	0.0307345636227754
G41A	1.02421938264692	0.0451681005539654	4	0.976962169820127	1.02117584783703	0.0947392293142373	0.0473696146571186
Q42A	NA	NA	NA	0.639404695350382	0.639404695350382	0.328080337382763	0.328080337382763
N43A	NA	NA	NA	0.931947226010511	0.931947226010511	0.328080337382763	0.328080337382763
P44A	1.05918759206441	0.039321839093976	4	1.00176284586538	1.05594085819972	0.0878655353732091	0.0439327676866045
T45A	1.08835165960209	0.0250118249302944	4	1.00541750385093	1.08530641836684	0.0692689708436725	0.0346344854218363
E46A	0.890028030827356	0.0181338072542341	4	0.853584614559302	0.88904795772293	0.0570037119215119	0.028501855960756
A47A	1	1e-04	4	0.993098105239086	1	1e-04	1e-04
E48A	0.389237972869829	0.040408089331055	4	0.617064984840789	0.40245426209533	0.10304599728451	0.0515229986422552
L49A	1.14190972449689	0.0364521461083843	4	1.06285341101205	1.13774899832624	0.0850608964327064	0.0425304482163532
Q50A	NA	NA	NA	0.642512824351999	0.642512824351999	0.328080337382763	0.328080337382763
D51A	0.947260158658854	0.033662011567146	4	0.829027291700684	0.941490623655125	0.083541370010808	0.041770685005404
M52A	NA	NA	NA	0.90359073285625	0.90359073285625	0.328080337382763	0.328080337382763
I53A	1.22681485030952	0.033242101982086	4	1.08717820477129	1.22008175353652	0.0844790381487823	0.0422395190743911
N54A	-0.375095165909075	0.118430048483078	4	0.108472919603942	-0.301160647855474	0.24212450216193	0.121062251080965
E55A	0.842235463344687	0.0280578055463114	4	0.84674532288615	0.842420399539333	0.0719001077996792	0.0359500538998396
V56A	0.990746975531147	0.00998525645611115	4	0.944905674153903	0.990059833076198	0.0417452823207645	0.0208726411603822
D57A	0.753810312861957	0.0268004258227466	4	0.796355167027514	0.75547983724222	0.0705843223505801	0.0352921611752901
A58A	1	1e-04	4	0.984522045784072	1	1e-04	1e-04
D59A	1.02920450790876	0.0172351080661442	4	0.989773258010138	1.02819529182735	0.0555257670529388	0.0277628835264694
G60A	NA	NA	NA	0.908228777700111	0.908228777700111	0.328080337382763	0.328080337382763
N61A	1.13491931566501	0.0284099061352912	4	0.890155084513506	1.12476151889971	0.0873136326890779	0.0436568163445389
G62A	1.14470139050095	0.00966464939684926	4	1.02797824106004	1.1430071198343	0.0430036975496807	0.0215018487748403
T63A	0.929120669243726	0.0123632790759514	4	0.866020906398832	0.927953740260561	0.0470410837466052	0.0235205418733026
I64A	0.849704813840657	0.0511884579899238	4	0.869359547494449	0.85112716026246	0.101221911294781	0.0506109556473905
D65A	0.934308587105828	0.0121768109781782	4	0.906107679358137	0.933794779141466	0.046053142118886	0.023026571059443
F66A	1.1586443649466	0.016901924452443	4	0.92219237376586	1.15270659081354	0.0659561353091626	0.0329780676545813
P67A	0.947133769207061	0.024667296482414	4	0.901811713364384	0.945491691272727	0.067512781287988	0.033756390643994
E68A	1.15625133892062	0.0161753497338543	4	0.971661737785888	1.15181040277145	0.0603733902554284	0.0301866951277142
F69A	NA	NA	NA	0.564355889971127	0.564355889971127	0.328080337382763	0.328080337382763
L70A	0.709559870654573	0.0307490509307381	4	0.768312977610977	0.712189913891056	0.0766098560519803	0.0383049280259902
T71A	1.05302218540396	0.00578686054044147	4	0.980341801736826	1.05238680084269	0.031936657757926	0.015968328878963
M72A	NA	NA	NA	0.956306569718909	0.956306569718909	0.328080337382763	0.328080337382763
M73A	1.05238823565401	0.0243363583872434	4	1.02565625835775	1.05143223004607	0.0666715121310468	0.0333357560655234
A74A	1	1e-04	4	0.999022953454217	1	1e-04	1e-04
R75A	0.951517455015928	0.0639752946282426	4	0.867918593297613	0.944090716127274	0.117716431606183	0.0588582158030915
K76A	1.09409377390045	0.0249098820821564	4	0.942723845418952	1.08855747956009	0.0730886782368938	0.0365443391184469
M77A	1.27689578778264	0.0340162762991101	4	1.14818959233846	1.27055233412357	0.0847425289939392	0.0423712644969696
K78A	0.419261984664963	0.0570727861659633	4	0.544879443332226	0.429313866341778	0.113010493601902	0.0565052468009508
D79A	1.02884630011784	0.0101356169406917	4	0.9227774453274	1.02723279379209	0.0436699402441615	0.0218349701220807
T80A	1.06260183471986	0.00693374750250575	4	0.993362361581899	1.06187782165653	0.0349671245133761	0.0174835622566881
D81A	1.10656494771893	0.0214740252673829	4	0.973884500002622	1.10236034708881	0.0663150268840447	0.0331575134420224
S82A	1.14586190345154	0.0172658877913432	4	1.04663164711169	1.14331775303228	0.0574119664084858	0.0287059832042429
E83A	0.754557792941149	0.0291281963256659	4	0.770491989952585	0.755235075819101	0.0734698494259799	0.0367349247129899
E84A	1.21347964742883	0.0131475184415012	4	1.14030700865874	1.21204228474986	0.0488561874154836	0.0244280937077418
E85A	0.797164657885521	0.0659542523287254	4	0.772345455473113	0.794897799969853	0.117621276884077	0.0588106384420387
I86A	0.831724295354218	0.0380594451347977	4	0.766299828794634	0.828137509514799	0.0865558073640694	0.0432779036820347
R87A	NA	NA	NA	0.725207873620032	0.725207873620032	0.328080337382763	0.328080337382763
E88A	0.75306223149238	0.0329448526659952	4	0.781288553618354	0.754411679416864	0.0788394172910696	0.0394197086455348
A89A	1	1e-04	4	0.979451744111094	1	1e-04	1e-04
F90A	NA	NA	NA	0.521672018869917	0.521672018869917	0.328080337382763	0.328080337382763
R91A	NA	NA	NA	0.533814900570305	0.533814900570305	0.328080337382763	0.328080337382763
V92A	1.00170669921853	0.00612053784422501	4	0.968516002765029	1.00139996408872	0.0322790460618189	0.0161395230309095
F93A	NA	NA	NA	0.720744403063481	0.720744403063481	0.328080337382763	0.328080337382763
D94A	0.64897897546529	0.0705495178483654	4	0.650420926436798	0.649118961042532	0.122244296169845	0.0611221480849227
K95A	NA	NA	NA	0.799248128364224	0.799248128364224	0.328080337382763	0.328080337382763
D96A	-0.0104183137737055	0.0783222142313368	4	0.394783105022769	0.0327906878317147	0.180553286591485	0.0902766432957426
G97A	1.09121091051313	0.0117519611574047	4	1.02752030624773	1.09009027067618	0.0458221672042621	0.0229110836021311
N98A	NA	NA	NA	0.875688758986126	0.875688758986126	0.328080337382763	0.328080337382763
G99A	0.57697576849019	0.0366664036829406	4	0.72238413340751	0.584671197801173	0.0896073598446507	0.0448036799223254
Y100A	0.709132283706359	0.0434988875418558	4	0.727399768337605	0.710268000707105	0.0921189887808616	0.0460594943904308
I101A	0.96891372933855	0.0731520795632568	4	0.854948619005742	0.957482714634613	0.129548489725687	0.0647742448628435
S102A	NA	NA	NA	0.885431483488864	0.885431483488864	0.328080337382763	0.328080337382763
A103A	1	1e-04	4	0.993642417471554	1	1e-04	1e-04
A104A	1	1e-04	4	0.989199020953874	1	1e-04	1e-04
E105A	1.08551265709931	0.0138415193615605	4	0.972715433764275	1.08318238868466	0.0516595109881602	0.0258297554940801
L106A	NA	NA	NA	0.674863869643354	0.674863869643354	0.328080337382763	0.328080337382763
R107A	NA	NA	NA	0.682097720141883	0.682097720141883	0.328080337382763	0.328080337382763
H108A	0.984947987376608	0.0653661195348927	4	0.973360920297871	0.983898266676406	0.116824502769055	0.0584122513845277
V109A	0.99265376713596	0.0144254876466097	4	0.942705711620634	0.991579296623153	0.0507108105951035	0.0253554052975517
M110A	1.01038800485689	0.0409805486235218	4	0.875625480960889	1.00246616351705	0.0944075242527006	0.0472037621263503
T111A	1.00253469614015	0.00405164400729434	4	0.915918032955595	1.00200314004169	0.0268817361423184	0.0134408680711592
N112A	NA	NA	NA	0.893194342375148	0.893194342375148	0.328080337382763	0.328080337382763
L113A	0.14282686837827	0.185983793698771	4	0.393722499282527	0.198236032726416	0.248100290833386	0.124050145416693
G114A	0.589704778165913	0.0412680516563025	4	0.599957754221098	0.590311464310958	0.0893150609402256	0.0446575304701128
E115A	0.684099378700758	0.0279037710842678	4	0.724597977083997	0.685751362845491	0.0721225209171069	0.0360612604585535
K116A	NA	NA	NA	0.959823166456459	0.959823166456459	0.328080337382763	0.328080337382763
L117A	0.850948873950147	0.109018620716677	4	0.71313264964393	0.831313561318255	0.166876473504228	0.083438236752114
T118A	1.02496237917473	0.00455340671668705	4	0.9637988676374	1.02454086198287	0.028071130532156	0.014035565266078
D119A	1.18740315206032	0.0113652383586828	4	1.0732990510081	1.18546042552242	0.0466634928824644	0.0233317464412322
E120A	1.1652691339035	0.0150958646296145	4	1.1146971292972	1.16413182187631	0.051957877381912	0.025978938690956
E121A	0.372323844492107	0.0407219854108908	4	0.462987169355966	0.377621709977057	0.091122612893863	0.0455613064469315
V122A	1.01854020571231	0.00556185145753524	4	0.947886806016368	1.01794635602682	0.0312566398194743	0.0156283199097371
D123A	0.847881925757249	0.0240842274053354	4	0.806328882367355	0.846410730687367	0.066553616341809	0.0332768081709045
E124A	1.02938328603596	0.0418551725649862	4	0.983427509713153	1.0266276366396	0.0906646601580252	0.0453323300790126
M125A	0.7136014992531	0.0404467335897084	4	0.71771498425548	0.713840338274938	0.0882696333539438	0.0441348166769719
I126A	0.580388091212274	0.0494731487889295	4	0.591263452804014	0.581150580713488	0.0991477958336542	0.0495738979168271
R127A	NA	NA	NA	0.686212686515353	0.686212686515353	0.328080337382763	0.328080337382763
E128A	1.11412996228917	0.00904379246384406	4	1.04975757907544	1.11325478705679	0.0399953131933945	0.0199976565966972
A129A	1	1e-04	4	0.99218133243328	1	1e-04	1e-04
D130A	0.348670847170539	0.0320578174942278	4	0.493554612326143	0.35541965928976	0.0832219375049342	0.0416109687524671
I131A	0.890313578550932	0.050830758990771	4	0.890019143716131	0.890292409488039	0.100681638350003	0.0503408191750014
D132A	0.882847854927604	0.0263369034892573	4	0.831160456387734	0.880853289568945	0.07013968290137	0.035069841450685
G133A	0.895285452228097	0.0332799105902791	4	0.89233764192965	0.895143158801726	0.0790582619578927	0.0395291309789463
D134A	0.558843368279233	0.0280560163052344	4	0.612926405873603	0.56106102038329	0.0726875560744704	0.0363437780372352
G135A	0.975659795544903	0.0209998874501474	4	0.939625534431301	0.974542312528381	0.0616792788335644	0.0308396394167822
Q136A	NA	NA	NA	0.553799495026529	0.553799495026529	0.328080337382763	0.328080337382763
V137A	0.98146459899576	0.00485241212860082	4	0.906978723797735	0.980917807757604	0.0292224150167828	0.0146112075083914
N138A	0.752322971042901	0.175013476753047	4	0.844118083972075	0.771651509873568	0.219647709082805	0.109823854541402
Y139A	NA	NA	NA	0.583630320278717	0.583630320278717	0.328080337382763	0.328080337382763
E140A	0.985639779737457	0.0314861408019889	4	0.895861456581731	0.981528987889298	0.0789090677495122	0.0394545338747561
E141A	0.29906956084749	0.108086675280597	4	0.482624976973731	0.325029604618181	0.171302596056521	0.0856512980282605
F142A	NA	NA	NA	0.503817347818596	0.503817347818596	0.328080337382763	0.328080337382763
V143A	1.00424711921272	0.00695496651167295	4	0.979637375877085	1.00398900444343	0.0343958945520482	0.0171979472760241
Q144A	NA	NA	NA	0.601694093948818	0.601694093948818	0.328080337382763	0.328080337382763
M145A	1.01995174970031	0.0236169267838448	4	0.898185851640381	1.01572134214835	0.0691023428868851	0.0345511714434426
M146A	0.717094469842475	0.0609776703341918	4	0.743407233433088	0.719331822000219	0.112286411834656	0.056143205917328
T147A	1.00592024421262	0.0100233596262725	4	0.994013422349663	1.00574109498151	0.0414795333636864	0.0207397666818432
A148A	1	1e-04	4	0.972650708444447	1	1e-04	1e-04
K149A	NA	NA	NA	0.826359699625471	0.826359699625471	0.328080337382763	0.328080337382763
M1V	NA	NA	NA	0.925461481497769	0.925461481497769	0.328080337382763	0.328080337382763
A2V	1.00935617463149	0.00737896361476527	4	1.0113854755637	1.00937874168985	0.0353677030624741	0.017683851531237
D3V	0.625938748487758	0.0486433855146518	4	0.689428184766124	0.630320592036969	0.0994516157117686	0.0497258078558843
Q4V	NA	NA	NA	0.751124251201925	0.751124251201925	0.328080337382763	0.328080337382763
L5V	0.858864978274599	0.0167449140264695	4	0.835699858793598	0.858288526034369	0.0544510868266612	0.0272255434133306
T6V	1.21356989476032	0.0358978273393859	4	1.09621816262369	1.20748273275681	0.086500454957894	0.043250227478947
E7V	0.937572435268599	0.0161945538918347	4	0.907816404991902	0.936855722412978	0.0535661289029007	0.0267830644514503
E8V	0.969219116328409	0.0127883096389438	4	0.923465807653103	0.968344449512274	0.0475116950508646	0.0237558475254323
Q9V	0.405862682949568	0.109439565681028	4	0.540915823138902	0.425168002129665	0.166990258139592	0.0834951290697962
I10V	0.940460318467914	0.00525826977941193	4	0.930505620088177	0.940381178778788	0.029730812331227	0.0148654061656135
A11V	1.03235396914914	0.0135368853544631	4	0.95576937997053	1.03080593184788	0.0497132753421353	0.0248566376710677
E12V	0.78073400467916	0.0159311837290495	4	0.816159501898998	0.781573726359715	0.0531811655892175	0.0265905827946088
F13V	1.06821676273608	0.0132769403719527	4	1.03097299622771	1.06747810799667	0.0483166844478123	0.0241583422239062
K14V	NA	NA	NA	0.513297560871791	0.513297560871791	0.328080337382763	0.328080337382763
E15V	0.841348064037306	0.0137391078063695	4	0.82346101187813	0.840981214928907	0.0489781748422849	0.0244890874211425
A16V	0.968774509349707	0.0106720173178541	4	0.894824548382464	0.967591011189724	0.0438270511510459	0.021913525575523
F17V	0.89210174822291	0.0296637718754611	4	0.832492568070085	0.889523489121187	0.0751298897103269	0.0375649448551634
S18V	0.850612116508112	0.0719660315201678	4	0.816052561347831	0.847196345579073	0.124145541947959	0.0620727709739795
L19V	1.0837741677065	0.0264544491287083	4	0.975410113724356	1.07957456641859	0.0726744689995053	0.0363372344997527
F20V	1.21228083726092	0.0119488321913973	4	1.06972343931457	1.20973126356385	0.0492159990645059	0.024607999532253
D21V	1.02725893184316	0.0193160307577085	4	0.913354405645993	1.02400170133695	0.0616509396800571	0.0308254698400285
K22V	0.873153009666282	0.0642761684414657	4	0.682186171406501	0.8561152682203	0.127786355680812	0.0638931778404061
D23V	0.993721126891729	0.0253363656505924	4	0.974073487385317	0.992990676502096	0.0680701790139136	0.0340350895069568
G24V	0.970530648379062	0.0190084216098901	4	0.88801910124898	0.968207653615302	0.0597309216856743	0.0298654608428371
D25V	0.884918599627899	0.030684870167234	4	0.881234887477428	0.884754029543832	0.0755562911563131	0.0377781455781565
G26V	0.948051991223073	0.0178397903336376	4	0.89500785065432	0.946647991678302	0.0568447066588789	0.0284223533294394
T27V	0.746589312913242	0.0868195616018326	4	0.739173105848389	0.745722705950361	0.138709053086901	0.0693545265434506
I28V	0.894912473312309	0.00947854117819337	4	0.932230055208507	0.895443866638005	0.0405071843243081	0.0202535921621541
T29V	1.2904109996466	0.0343335210731283	4	1.05291102069922	1.27860176130513	0.0955899863030336	0.0477949931515168
T30V	NA	NA	NA	0.729623066499156	0.729623066499156	0.328080337382763	0.328080337382763
K31V	NA	NA	NA	0.723077758440183	0.723077758440183	0.328080337382763	0.328080337382763
E32V	1.0342038333276	0.0160298125777992	4	1.00333942903105	1.03346780592835	0.0532900451451434	0.0266450225725717
L33V	0.740044219249048	0.0181720002228397	4	0.799662626703557	0.741650823457523	0.0575771833640204	0.0287885916820102
G34V	0.548300388296071	0.0266451727517727	4	0.640349742778901	0.551892435670595	0.0721132209290994	0.0360566104645497
T35V	0.189069453936297	0.230611323733177	4	0.428434494168665	0.251318023892143	0.279943332967053	0.139971666483527
V36V	1	1e-04	4	0.986513769436572	1	1e-04	1e-04
M37V	1.03799274873373	0.00755494516319902	4	0.983519932808554	1.03737269531802	0.0362632967579079	0.018131648378954
R38V	1.04241353938144	0.0354360490832304	4	0.904136290632675	1.0353284864817	0.0873840322191298	0.0436920161095649
S39V	NA	NA	NA	0.67480176452206	0.67480176452206	0.328080337382763	0.328080337382763
L40V	1.08989013518729	0.0299821748750132	4	1.00132777391926	1.08602025269231	0.0767513442477784	0.0383756721238892
G41V	0.907256122483371	0.0164803753665612	4	0.837269415718078	0.905541378493341	0.0549474628032929	0.0274737314016464
Q42V	0.114963440849468	0.126363125381475	4	0.341714799522728	0.151579592794069	0.194248600277538	0.0971243001387692
N43V	NA	NA	NA	0.899358650445444	0.899358650445444	0.328080337382763	0.328080337382763
P44V	1.15938938498897	0.0212822485507853	4	1.04039346623251	1.155651061608	0.0652000191703457	0.0326000095851729
T45V	0.685032594783651	0.0899930762467762	4	0.74201743068439	0.69190549554327	0.142997798483124	0.0714988992415619
E46V	0.96371659588018	0.0100205713735281	4	0.934543173451656	0.96327777481857	0.0416000201059946	0.0208000100529973
A47V	0.935055497332547	0.00708723055287341	4	0.919390784935861	0.934888109803074	0.0346764132585245	0.0173382066292623
E48V	0.918127380829316	0.0161868468785129	4	0.893804347831826	0.917541800905129	0.0534880618777239	0.026744030938862
L49V	1.1003211556365	0.0148006050749405	4	1.00961026638521	1.09832018167847	0.0525934339954271	0.0262967169977136
Q50V	NA	NA	NA	0.586757455936658	0.586757455936658	0.328080337382763	0.328080337382763
D51V	0.243435632834324	0.0410382311097995	4	0.499885851756543	0.258530698623441	0.10753578184705	0.0537678909235251
M52V	0.946723978045999	0.0148223436109052	4	0.926602276848573	0.946279479808315	0.0510033591001641	0.0255016795500821
I53V	1.03573388856275	0.0060631960889299	4	1.0254330471705	1.03563957601379	0.0319826457832167	0.0159913228916084
N54V	0.457464782333831	0.0503982293661079	4	0.485969527731967	0.459498000920699	0.10045029413808	0.0502251470690399
E55V	1.03259315497735	0.0198528361103007	4	0.969276918765688	1.03073371453658	0.0604802288863242	0.0302401144431621
V56V	1	1e-04	4	0.98991792157898	1	1e-04	1e-04
D57V	0.906759171259167	0.0113611267294323	4	0.8749906814273	0.906218476051648	0.0444491241002776	0.0222245620501388
A58V	1.05818269817711	0.0138743821188868	4	0.974384998472455	1.05644750343701	0.0505938210398025	0.0252969105199012
D59V	0.866500358677428	0.0155965515207103	4	0.89770621191721	0.867224881881284	0.0525237936124089	0.0262618968062044
G60V	0.385266066003302	0.100549031887582	4	0.605147727269039	0.41448319904087	0.169232928670564	0.0846164643352818
N61V	NA	NA	NA	0.690214650863651	0.690214650863651	0.328080337382763	0.328080337382763
G62V	0.892997046903524	0.0239591285685753	4	0.878885833808403	0.892499939824525	0.0659726490198725	0.0329863245099362
T63V	0.841168915907386	0.0552511443020572	4	0.770329607834877	0.835667246230739	0.107399146351837	0.0536995731759183
I64V	1.05969691446992	0.0056724196758402	4	1.02294206963693	1.05938189712376	0.031079081146987	0.0155395405734935
D65V	1.02094623614554	0.0112904569505821	4	0.955801258433182	1.01984425799095	0.0449071376941832	0.0224535688470916
F66V	0.999543577587307	0.0219291631772656	4	0.874128178344262	0.995487692067349	0.0666219653397875	0.0333109826698937
P67V	0.907463314807494	0.0924439425727445	4	0.849454011331871	0.900299842134492	0.145418970216422	0.0727094851082109
E68V	0.575403772043936	0.0268206174134859	4	0.707112878590619	0.580575977486475	0.0746488855522828	0.0373244427761414
F69V	0.850999014123586	0.0291797796756182	4	0.748834687601087	0.846649157757577	0.0763121225713066	0.0381560612856533
L70V	0.974740370062887	0.0215679876049222	4	0.912336281625325	0.972754426896178	0.0632122144015865	0.0316061072007933
T71V	0.668797029052652	0.0905028718052961	4	0.716310712703474	0.674556148859956	0.14312600261322	0.0715630013066098
M72V	1.07068514791982	0.0131474263609555	4	0.990309127320916	1.06910629684924	0.0490735118769278	0.0245367559384639
M73V	1.0354347229389	0.00579155365426256	4	1.01051004407387	1.03521665189274	0.0313108879566118	0.0156554439783059
A74V	0.976974104218893	0.00648841251019234	4	0.931266961871589	0.976526556942505	0.0334048132306302	0.0167024066153151
R75V	NA	NA	NA	0.813107905482255	0.813107905482255	0.328080337382763	0.328080337382763
K76V	0.782671916798043	0.0386338054272322	4	0.749955104627252	0.780852709835928	0.0863185256713297	0.0431592628356648
M77V	0.979611546184369	0.0104518567659441	4	0.965613928000064	0.979392076712365	0.0424051248292767	0.0212025624146384
K78V	-0.0783249830328741	0.0731611520511106	4	0.218998449042432	-0.0484992956304203	0.153594874858793	0.0767974374293966
D79V	0.830242389561031	0.0102481161117435	4	0.829653425821856	0.830233332404422	0.0419364347352022	0.0209682173676011
T80V	0.610485971121164	0.047851906283654	4	0.709737319144503	0.617232109374917	0.10037087458987	0.0501854372949349
D81V	1.13678091810514	0.0327262443492026	4	1.02140108867276	1.13129968688097	0.0820724932468729	0.0410362466234364
S82V	NA	NA	NA	0.77885826034084	0.77885826034084	0.328080337382763	0.328080337382763
E83V	1.03620856411741	0.00968445187510874	4	0.949806376049029	1.03495187874303	0.0420114102936998	0.0210057051468499
E84V	1.0276326889757	0.0115667694703347	4	0.996741637489175	1.02709757592272	0.0448582556156831	0.0224291278078415
E85V	0.839909045547132	0.0221093294728854	4	0.828201561864955	0.839527420807117	0.0631332457678545	0.0315666228839272
I86V	0.956080429121083	0.00800152088526	4	0.976407166253932	0.956325316307922	0.0369449370559499	0.0184724685279749
R87V	1.19257186772815	0.0566953519769381	4	0.946136492755045	1.17297220131652	0.126353695404291	0.0631768477021453
E88V	0.923197035250154	0.020120588621304	4	0.900785826358194	0.922530261321858	0.0600805995373593	0.0300402997686796
A89V	0.900946336246122	0.0103388088724339	4	0.854660320395249	0.900228342784617	0.0425161397881946	0.0212580698940973
F90V	0.135324251859119	0.0399882878592042	4	0.417830960955701	0.151552042478697	0.109595671380754	0.0547978356903771
R91V	NA	NA	NA	0.613404917209387	0.613404917209387	0.328080337382763	0.328080337382763
V92V	1	1e-04	4	0.986281858404546	1	1e-04	1e-04
F93V	0.948518435228873	0.0254113941014858	4	0.831487252070768	0.944155102790181	0.071598493825823	0.0357992469129115
D94V	0.678627156016258	0.0181316052613696	4	0.712433537328005	0.679536203886768	0.0569574669531469	0.0284787334765735
K95V	0.403327435423264	0.107239916817161	4	0.540126693363496	0.422544529572674	0.165120830346841	0.0825604151734205
D96V	0.861388508828266	0.0221646684203484	4	0.776252762018577	0.858606649624992	0.0649723618429836	0.0324861809214918
G97V	0.759939311329439	0.0218263259434317	4	0.790930091705438	0.760936992513622	0.062897590533661	0.0314487952668305
N98V	NA	NA	NA	0.784468818413883	0.784468818413883	0.328080337382763	0.328080337382763
G99V	0.845271506953784	0.0139131201426202	4	0.793852235263208	0.844203859613874	0.049781874796791	0.0248909373983955
Y100V	0.402503279654687	0.258877146671977	4	0.512179904940737	0.433532348776726	0.284516292874359	0.142258146437179
I101V	1.00874209598874	0.00759345783038338	4	0.98500885486805	1.00847058375736	0.0359826759150799	0.0179913379575399
S102V	0.200731641744216	0.227510088559069	4	0.448419358297931	0.264501381184413	0.27906102596385	0.139530512981925
A103V	0.847911067572543	0.022576748065087	4	0.875105399534942	0.848815628837123	0.0640065671316887	0.0320032835658443
A104V	0.927890517794529	0.00795836915082828	4	0.876297520020937	0.927272260984035	0.0372013467324194	0.0186006733662097
E105V	1.06240320115031	0.0205928618351372	4	0.988411739495806	1.06015172278422	0.0620318396057914	0.0310159198028957
L106V	NA	NA	NA	0.820490399024574	0.820490399024574	0.328080337382763	0.328080337382763
R107V	0.538947049865325	0.124401523504632	4	0.653764981753815	0.557246072908247	0.17868975088159	0.0893448754407952
H108V	NA	NA	NA	0.907905757835362	0.907905757835362	0.328080337382763	0.328080337382763
V109V	1	1e-04	4	0.98241077412002	1	1e-04	1e-04
M110V	0.922922698975409	0.00537534067090812	4	0.893212421225228	0.922681286776212	0.0301725133721412	0.0150862566860706
T111V	-0.0233697097109951	0.11545642008058	4	0.386185501343649	0.0379116937332177	0.220870773828649	0.110435386914324
N112V	NA	NA	NA	0.836264896424336	0.836264896424336	0.328080337382763	0.328080337382763
L113V	0.586700488700544	0.0498276803912165	4	0.656348461717265	0.591616146181329	0.101106958062538	0.050553479031269
G114V	0.586635351858707	0.0180288851396867	4	0.58527859178038	0.586599069968466	0.0565223028585571	0.0282611514292785
E115V	0.918602781896021	0.0201167425712238	4	0.866796268593891	0.917061730450424	0.0605962015000412	0.0302981007500206
K116V	0.872790116707006	0.02869312370475	4	0.847308422946867	0.871722517472105	0.0729691085673922	0.0364845542836961
L117V	0.536830377316914	0.0276626273942567	4	0.648864265974602	0.54136247165719	0.0746705397425266	0.0373352698712633
T118V	0.984247201880592	0.0178076031900442	4	0.882436687257745	0.981557162446574	0.0584752019002238	0.0292376009501119
D119V	0.842126769529396	0.0150997339677128	4	0.87822968976199	0.842938890256132	0.0516989183809802	0.0258494591904901
E120V	0.97566493571073	0.0176024891603757	4	0.974657984368002	0.975638628469485	0.055801931720854	0.027900965860427
E121V	0.834387169986824	0.0149621433993121	4	0.799580812881477	0.833611190252382	0.0514291311598727	0.0257145655799364
V122V	1	1e-04	4	0.991239610185336	1	1e-04	1e-04
D123V	0.694944216266156	0.0177749718967489	4	0.74097181177697	0.696158188580474	0.0565767112477051	0.0282883556238525
E124V	1.00666641817749	0.0149787912796078	4	0.936004015177804	1.00508934300996	0.052255083475784	0.026127541737892
M125V	0.983064511969347	0.00732495632465969	4	0.907124981329902	0.982226130971804	0.0361157502892116	0.0180578751446058
I126V	1.00551632798823	0.00480270554907844	4	0.987032028365655	1.00538201699459	0.0284161048918078	0.0142080524459039
R127V	0.608198172104705	0.0600992620180366	4	0.679371496429761	0.614170116154116	0.11282603328341	0.0564130166417048
E128V	1.09399918641474	0.00860071449491005	4	1.03103631051955	1.09318456972956	0.0389390689427824	0.0194695344713912
A129V	1.00497196166264	0.00666446097973012	4	0.945741528152377	1.00437642161497	0.0340754321783659	0.017037716089183
D130V	0.971740465727656	0.00922063503538799	4	0.84852461992734	0.970032981120009	0.0422245145668926	0.0211122572834463
I131V	0.994796304287671	0.00546602649202496	4	0.987416212705934	0.994735333688959	0.0303202427252381	0.015160121362619
D132V	0.854231889855328	0.0201966359892438	4	0.85310394352405	0.854198208366112	0.0600823536760227	0.0300411768380113
G133V	0.887105119502984	0.0223401516856917	4	0.840123771818634	0.885558223179871	0.064007436458361	0.0320037182291805
D134V	0.688960431087866	0.0159954042396926	4	0.731491508078736	0.689972549835978	0.0534156738562783	0.0267078369281392
G135V	0.771567484169077	0.0281807556075959	4	0.784781184714548	0.772111616161116	0.072116287716124	0.036058143858062
Q136V	0.538947049865325	0.104782301419735	4	0.549489014628514	0.540398684697294	0.155891965709432	0.0779459828547159
V137V	1	1e-04	4	0.97008230486046	1	1e-04	1e-04
N138V	1.0236084585961	0.0261978350463534	4	0.954757652921217	1.02096506509555	0.0704804356448964	0.0352402178224482
Y139V	0.218114682342109	0.133563816431053	4	0.338839322374994	0.238532491134674	0.187281914476164	0.0936409572380821
E140V	0.877723081586501	0.0151456175655964	4	0.879589858059014	0.877765198698848	0.0515046336871892	0.0257523168435946
E141V	0.753869785619858	0.0193871556441078	4	0.712402249348087	0.752679732830567	0.0591777913308394	0.0295888956654197
F142V	NA	NA	NA	0.619287730829213	0.619287730829213	0.328080337382763	0.328080337382763
V143V	1	1e-04	4	0.991672644505156	1	1e-04	1e-04
Q144V	0.743092425616119	0.0526791865166002	4	0.734436728800408	0.742449156110703	0.102826556316673	0.0514132781583365
M145V	0.927540727638549	0.00982559068727431	4	0.912337304935308	0.927316424801874	0.0410668946890694	0.0205334473445347
M146V	1.02120723620328	0.00519952820503424	4	0.97245932302239	1.02082398642747	0.0298594062339054	0.0149297031169527
T147V	1.24907417044702	0.10149917866197	4	1.12072450752007	1.23187993043325	0.158910843878987	0.0794554219394936
A148V	1.02434795210138	0.0221813624379951	4	0.975012279111521	1.02273470629957	0.0638166568061938	0.0319083284030969
K149V	NA	NA	NA	0.761053779793099	0.761053779793099	0.328080337382763	0.328080337382763
M1L	NA	NA	NA	0.899705246252821	0.899705246252821	0.328080337382763	0.328080337382763
A2L	NA	NA	NA	0.983794118205767	0.983794118205767	0.328080337382763	0.328080337382763
D3L	0.812706093772234	0.0557564178098052	4	0.714621874770235	0.805024265716328	0.109497601875346	0.054748800937673
Q4L	0.912269579483539	0.0124311154457099	4	0.876032512613427	0.911595824333878	0.0466573444988665	0.0233286722494333
L5L	1	1e-04	4	0.949983889731313	1	1e-04	1e-04
T6L	NA	NA	NA	0.893698706288525	0.893698706288525	0.328080337382763	0.328080337382763
E7L	0.6398659069721	0.0980958312757137	4	0.651012752253422	0.641315624734181	0.149613435695715	0.0748067178478577
E8L	NA	NA	NA	0.620258391714074	0.620258391714074	0.328080337382763	0.328080337382763
Q9L	1.04058029481329	0.011646532454384	4	0.952387321897268	1.03904221269886	0.0463005246729002	0.0231502623364501
I10L	0.984324553004565	0.035661494059041	4	0.973631739708192	0.98377336844439	0.0822201190160696	0.0411100595080348
A11L	0.78794615586436	0.0789487647306236	4	0.72050253013242	0.780702892950826	0.132512068441595	0.0662560342207973
E12L	0.253444101727229	0.167935090085383	4	0.385781530482302	0.280411960279047	0.217327020159752	0.108663510079876
F13L	0.982173679114523	0.00613346378941778	4	0.945383613960653	0.98183296866686	0.0323497504037285	0.0161748752018642
K14L	-0.275939500688503	0.11614099079331	4	0.0571423153953588	-0.225849679754059	0.204504272132311	0.102252136066155
E15L	1.15287583339874	0.0523623314735076	4	0.836149499862346	1.12946864814578	0.131756174121148	0.0658780870605739
A16L	0.929423054527329	0.0239707669037737	4	0.832958220309767	0.926023217504995	0.0682959313797985	0.0341479656898992
F17L	1.0027031015769	0.0038337572232995	4	0.901544956083789	1.00211549696664	0.0264375705063464	0.0132187852531732
S18L	1.06413301911721	0.0161727265070273	4	0.956934182647595	1.06155439151844	0.0558050393032223	0.0279025196516111
L19L	1	1e-04	4	0.969976530389224	1	1e-04	1e-04
F20L	0.991971190044608	0.012088410630642	4	0.927980404028345	0.990813617344776	0.0465116502192262	0.0232558251096131
D21L	0.965680618428935	0.0285341614378689	4	0.82574978611191	0.959849102331035	0.0777685759685259	0.0388842879842629
K22L	0.476290758838339	0.0335687477823632	4	0.483226105717604	0.47662829831768	0.0794535268091275	0.0397267634045637
D23L	NA	NA	NA	0.742145486760068	0.742145486760068	0.328080337382763	0.328080337382763
G24L	0.508407849576914	0.124212101757607	4	0.58151093374685	0.520043683120682	0.175558098076412	0.0877790490382059
D25L	NA	NA	NA	0.537067428951135	0.537067428951135	0.328080337382763	0.328080337382763
G26L	NA	NA	NA	0.768311084647597	0.768311084647597	0.328080337382763	0.328080337382763
T27L	0.299705894173531	0.0893935261605206	4	0.487153548420708	0.322181264526029	0.153774908914531	0.0768874544572653
I28L	0.918769083090647	0.0144781003690949	4	0.923351164613507	0.918868003461265	0.0502916601497347	0.0251458300748673
T29L	0.438027203492445	0.0661480738384078	4	0.575539032030093	0.450620353728191	0.124117706757476	0.062058853378738
T30L	0.718195877941795	0.0341778402337145	4	0.698615530300955	0.717226478177985	0.0803573229122987	0.0401786614561493
K31L	0.850504063974605	0.0304373081122307	4	0.716925377958787	0.844582439203077	0.0800805767359546	0.0400402883679773
E32L	0.617794157969838	0.207686052108363	4	0.702658930282971	0.638197348693929	0.244860331509218	0.122430165754609
L33L	1	1e-04	4	0.974202917196946	1	1e-04	1e-04
G34L	0.950342004141993	0.0988336605490767	4	0.759221681665921	0.92532311301646	0.163509642757714	0.0817548213788569
T35L	NA	NA	NA	0.697769869156496	0.697769869156496	0.328080337382763	0.328080337382763
V36L	0.337943546968034	0.127036131720471	4	0.547887450829681	0.371996879673183	0.192273472859293	0.0961367364296466
M37L	0.926019619040566	0.00913174079150891	4	0.926238508337916	0.926022623494365	0.0394924806382045	0.0197462403191022
R38L	0.659585889015948	0.13775452407677	4	0.732294468232442	0.672201765045115	0.187398381600406	0.093699190800203
S39L	1.09086390029028	0.00663537121005143	4	0.968746329742371	1.08964135918314	0.0356224239594181	0.0178112119797091
L40L	1	1e-04	4	0.972646824316574	1	1e-04	1e-04
G41L	NA	NA	NA	0.626940131901287	0.626940131901287	0.328080337382763	0.328080337382763
Q42L	1.01371277620607	0.00840890871320435	4	0.878053556804003	1.01199625769482	0.0407636506227237	0.0203818253113619
N43L	NA	NA	NA	0.769455545826026	0.769455545826026	0.328080337382763	0.328080337382763
P44L	1.02113523997577	0.00525330928066503	4	0.94365395946828	1.02051984154183	0.0304891855175137	0.0152445927587568
T45L	0.953966521732769	0.114279059219902	4	0.83545548459783	0.936387820591672	0.16988977924345	0.0849448896217252
E46L	0.84213797598178	0.0261265028854379	4	0.740313926607973	0.838238875416926	0.0718328412727232	0.0359164206363616
A47L	0.723089625203411	0.0822232449715143	4	0.729690436992215	0.723824663102009	0.134156976914264	0.0670784884571319
E48L	0.783002056432384	0.0507007796581851	4	0.720763231964565	0.778537876208977	0.101806306298073	0.0509031531490364
L49L	1	1e-04	4	0.977543026023584	1	1e-04	1e-04
Q50L	1.08340915544616	0.0142166148060797	4	0.966016783155238	1.08091962878111	0.0525977096906693	0.0262988548453347
D51L	0.26040969313633	0.0958754473638455	4	0.429424191870368	0.281956983486187	0.157861042149926	0.0789305210749632
M52L	0.926728810237128	0.015682204397267	4	0.908841546190611	0.926311284444141	0.0525352144622927	0.0262676072311463
I53L	1.17643025321969	0.0290392265240542	4	1.07713609597248	1.17222210094268	0.0759564977138054	0.0379782488569027
N54L	-0.279598741570678	0.14207687255721	4	0.0750100309619823	-0.216482560739834	0.232699292453523	0.116349646226761
E55L	0.229912801282576	0.0494824915030462	4	0.387181085287199	0.240941075768827	0.10694626766889	0.0534731338344448
V56L	0.984128508203938	0.00903309082903078	4	0.899824007524989	0.982983683565889	0.0404642990338267	0.0202321495169134
D57L	0.233521781409183	0.145886457385753	4	0.373468523103999	0.25897706146707	0.199760854298224	0.0998804271491119
A58L	NA	NA	NA	0.817318174830668	0.817318174830668	0.328080337382763	0.328080337382763
D59L	0.988951183372734	0.42567680740614	4	0.869698291073437	0.942028062936925	0.394523787603772	0.197261893801886
G60L	NA	NA	NA	0.723922839168912	0.723922839168912	0.328080337382763	0.328080337382763
N61L	0.379750479079029	0.0711586330886996	4	0.37743402021743	0.379523844031097	0.12287985868303	0.061439929341515
G62L	NA	NA	NA	0.792085054290237	0.792085054290237	0.328080337382763	0.328080337382763
T63L	0.654556058060835	0.0290629269226378	4	0.652901041779966	0.654485862555152	0.0733090734626943	0.0366545367313472
I64L	0.826007553241765	0.0226454019821967	4	0.897666321173696	0.82839813526652	0.0652083327355621	0.032604166367781
D65L	0.629032928130104	0.101877472794433	4	0.692387000425494	0.637547476899801	0.154651286338136	0.0773256431690682
F66L	1.02991757839502	0.00388277971654593	4	0.870352488145938	1.02897891883908	0.0282324020202613	0.0141162010101307
P67L	0.973486288803845	0.00838819944453566	4	0.913504177282843	0.972729170803848	0.0383789952477168	0.0191894976238584
E68L	-0.307518304869042	0.216577657334883	4	0.0403322846406088	-0.221196135889428	0.290779071332643	0.145389535666322
F69L	0.954010554379405	0.00887058300785008	4	0.803824790077678	0.952007287204721	0.0425465546730442	0.0212732773365221
L70L	1	1e-04	4	0.987810897717848	1	1e-04	1e-04
T71L	NA	NA	NA	0.677821418054289	0.677821418054289	0.328080337382763	0.328080337382763
M72L	1.1013018959393	0.0143910725569866	4	1.01774342340169	1.09950860251215	0.0515687559847359	0.0257843779923679
M73L	0.906130178390073	0.0120487470633116	4	0.890422593738744	0.905846948749399	0.0456920465773302	0.0228460232886651
A74L	NA	NA	NA	0.590115528064125	0.590115528064125	0.328080337382763	0.328080337382763
R75L	1.2045368126391	0.0170746699603688	4	1.02708696523467	1.20003630980204	0.0615824925355586	0.0307912462677793
K76L	0.320410645827756	0.130332939369192	4	0.495953451456645	0.349500532168281	0.190444075966608	0.0952220379833038
M77L	1.00252398613743	0.0253698720816155	4	0.982811436770038	1.00179018945265	0.0681201744342233	0.0340600872171117
K78L	0.0608989887772004	0.101661090336713	4	0.268868450484253	0.0887979001142559	0.168557666528346	0.0842788332641728
D79L	0.870293689192111	0.0197326703479877	4	0.780636415316985	0.867676149838502	0.0612232660326284	0.0306116330163142
T80L	1.01715533258255	0.0382738071421117	4	0.881526839181286	1.00968015827215	0.0909643914354443	0.0454821957177221
D81L	NA	NA	NA	0.567496822472181	0.567496822472181	0.328080337382763	0.328080337382763
S82L	NA	NA	NA	0.798951350519859	0.798951350519859	0.328080337382763	0.328080337382763
E83L	0.978037202804727	0.057973338623673	4	0.748477172879078	0.959401539049992	0.125525790725456	0.0627628953627281
E84L	0.835029137285794	0.0327703294547322	4	0.810368889367394	0.833856125120902	0.078551325007089	0.0392756625035445
E85L	0.569205343665588	0.0269242435506337	4	0.547284615906031	0.568341323692112	0.0704067275794343	0.0352033637897171
I86L	1.25841727304622	0.0516586706467353	4	1.09753643754928	1.2466757317219	0.109911843790089	0.0549559218950443
R87L	0.8490801467917	0.0185968883119288	4	0.882885574016465	0.85001185291674	0.0577364678039485	0.0288682339019743
E88L	NA	NA	NA	0.575547205362066	0.575547205362066	0.328080337382763	0.328080337382763
A89L	0.391290198795819	0.102184821228674	4	0.443079919604514	0.398268711083785	0.154438301943103	0.0772191509715517
F90L	0.75224204191404	0.00698440531626625	4	0.715841962768227	0.751858667424905	0.034579358192215	0.0172896790961075
R91L	0.942695007886912	0.0152238558314738	4	0.810663486335061	0.939701151523364	0.0552587272010855	0.0276293636005428
V92L	1.05381550958216	0.0250569326088878	4	0.94605928578188	1.0498519590093	0.0705357917485874	0.0352678958742937
F93L	0.989892638289784	0.00607365672366811	4	0.862128459144766	0.988720854030331	0.0342355937888595	0.0171177968944298
D94L	0.888267634041588	0.0498632381863071	4	0.715111590727732	0.876038415069303	0.108998353302688	0.054499176651344
K95L	NA	NA	NA	0.489014912856192	0.489014912856192	0.328080337382763	0.328080337382763
D96L	NA	NA	NA	0.527106791951818	0.527106791951818	0.328080337382763	0.328080337382763
G97L	NA	NA	NA	0.52216651434866	0.52216651434866	0.328080337382763	0.328080337382763
N98L	NA	NA	NA	0.556984379539841	0.556984379539841	0.328080337382763	0.328080337382763
G99L	0.1429075077781	0.0650382044304971	4	0.328590437753326	0.159652520433201	0.128000490526055	0.0640002452630276
Y100L	0.610856586354828	0.349844099179761	4	0.648368908038273	0.623901717677634	0.342898259217187	0.171449129608593
I101L	0.981753465671759	0.0214906043364534	4	0.940651566676681	0.980449986026667	0.0625507659853344	0.0312753829926672
S102L	0.854339724544628	0.0346676732662353	4	0.790746692251814	0.851148450660431	0.0820719268749184	0.0410359634374592
A103L	NA	NA	NA	0.739632009039708	0.739632009039708	0.328080337382763	0.328080337382763
A104L	0.629449065294286	0.0495232292605766	4	0.617076260078277	0.628580771054028	0.0992175147024921	0.049608757351246
E105L	NA	NA	NA	0.499210003496927	0.499210003496927	0.328080337382763	0.328080337382763
L106L	1	1e-04	4	1.00332059895385	1	1e-04	1e-04
R107L	1.04239135093071	0.0093287716527645	4	0.888074420436701	1.04022814997466	0.0438609953420858	0.0219304976710429
H108L	1.00485237268899	0.0147821566962713	4	0.966008700598368	1.00399657213404	0.0511629842348071	0.0255814921174036
V109L	NA	NA	NA	0.769712346588812	0.769712346588812	0.328080337382763	0.328080337382763
M110L	0.989140233428812	0.00883912120954457	4	0.908949484738423	0.9880743447596	0.0399014774187654	0.0199507387093827
T111L	0.927207032375488	0.0435886829153909	4	0.807797410293938	0.9197687859565	0.0965369406061667	0.0482684703030834
N112L	NA	NA	NA	0.72658682643099	0.72658682643099	0.328080337382763	0.328080337382763
L113L	1	1e-04	4	0.968890621551633	1	1e-04	1e-04
G114L	0.692012113114142	0.0342150885713103	4	0.588700765750359	0.686891992901074	0.0833660004431669	0.0416830002215835
E115L	-0.241942672528868	0.255876724667965	4	0.0660657384789563	-0.155529348439505	0.310565511944783	0.155282755972392
K116L	1.10050682023267	0.0378971216246641	4	0.933378219987925	1.0913812215817	0.0931496193626067	0.0465748096813033
L117L	1	1e-04	4	0.963153081495893	1	1e-04	1e-04
T118L	0.805836455295217	0.0255241253688118	4	0.80545219312027	0.805822067478552	0.0682444354909969	0.0341222177454984
D119L	0.792266401421923	0.0266921489653993	4	0.789499152310824	0.792158231955633	0.0699452496156066	0.0349726248078033
E120L	0.903810877345416	0.0294508761765893	4	0.824663212589472	0.900411039534646	0.0755726755928703	0.0377863377964352
E121L	-0.448408943701077	0.233607249025554	4	-0.0664026401000494	-0.348113755137266	0.31106042096486	0.15553021048243
V122L	0.83907381897895	0.0169589326880836	4	0.824966074936643	0.838718380987032	0.0547458104074731	0.0273729052037366
D123L	-0.177318996799865	0.212018377134787	4	0.168767813423598	-0.0928009890332379	0.286997171276841	0.14349858563842
E124L	0.0328462405369177	0.123934610850838	4	0.249677907350117	0.0672945300499093	0.190532728627525	0.0952663643137626
M125L	1.0445128730449	0.0051930165038994	4	0.93467060733078	1.04365038039353	0.031079322850435	0.0155396614252175
I126L	0.926973363998353	0.0219511318434123	4	0.981320634427287	0.928732637449852	0.0635851764569755	0.0317925882284877
R127L	1.08518643190505	0.0153220288364694	4	0.901135251758685	1.08098671466072	0.0586584114319769	0.0293292057159884
E128L	0.624194421170527	0.0949267669105967	4	0.626669317795514	0.624507212893583	0.146549111800379	0.0732745559001896
A129L	0.491519897159588	0.0492419964119178	4	0.52113638749166	0.493587333490997	0.0991274555035301	0.049563727751765
D130L	0.39462102434783	0.0314216744676764	4	0.361572404807405	0.393110742756158	0.076868070262917	0.0384340351314585
I131L	0.995231882893339	0.0153672300326862	4	0.981947727856564	0.994927888577122	0.0519408283753639	0.0259704141876819
D132L	-0.136759641873708	0.256043594841066	4	0.166676155955674	-0.0515892528848374	0.309772359688441	0.15488617984422
G133L	0.200922267609439	0.228929760830595	4	0.336123334812753	0.235892194674632	0.264950316306549	0.132475158153274
D134L	NA	NA	NA	0.337233764112568	0.337233764112568	0.328080337382763	0.328080337382763
G135L	NA	NA	NA	0.457812089000646	0.457812089000646	0.328080337382763	0.328080337382763
Q136L	0.945936001597176	0.0195469200256663	4	0.820014352081838	0.942293330667398	0.0626911000582846	0.0313455500291423
V137L	0.377096950893173	0.0809728783909013	4	0.617461207747041	0.403500559379595	0.152674224818817	0.0763371124094083
N138L	NA	NA	NA	0.754058080634858	0.754058080634858	0.328080337382763	0.328080337382763
Y139L	-0.329969745010345	0.278425398686205	4	0.108466482530867	-0.199353866046103	0.355947860407211	0.177973930203606
E140L	0.233065409516325	0.206281171828782	4	0.399336221818488	0.272834511790357	0.25129651072069	0.125648255360345
E141L	NA	NA	NA	0.215167061479621	0.215167061479621	0.328080337382763	0.328080337382763
F142L	0.669887435227901	0.0152524867482085	4	0.664740677098138	0.669770516369782	0.0517022602377765	0.0258511301188883
V143L	0.976491478360783	0.0102530100160867	4	0.908409107430081	0.975444007027267	0.0427756093961389	0.0213878046980694
Q144L	1.0773813801299	0.00743414328147347	4	0.951530733677501	1.07597149609773	0.0378936758655758	0.0189468379327879
M145L	0.667713881684076	0.0320899819611523	4	0.788644350370932	0.673352316636207	0.0815501557308277	0.0407750778654139
M146L	0.827819567449773	0.0225585816896378	4	0.846072817443306	0.828426250444493	0.0638764522859601	0.0319382261429801
T147L	NA	NA	NA	0.934345208243656	0.934345208243656	0.328080337382763	0.328080337382763
A148L	NA	NA	NA	0.755936641676485	0.755936641676485	0.328080337382763	0.328080337382763
K149L	NA	NA	NA	0.763086386468956	0.763086386468956	0.328080337382763	0.328080337382763
M1I	NA	NA	NA	0.844478049091951	0.844478049091951	0.328080337382763	0.328080337382763
A2I	NA	NA	NA	0.93997771860575	0.93997771860575	0.328080337382763	0.328080337382763
D3I	NA	NA	NA	0.698475174993088	0.698475174993088	0.328080337382763	0.328080337382763
Q4I	NA	NA	NA	0.855803794572368	0.855803794572368	0.328080337382763	0.328080337382763
L5I	0.329284763925143	0.101967156974176	4	0.598290454961699	0.365465661626692	0.178604810681823	0.0893024053409114
T6I	1.01598942355568	0.00454573635391945	4	0.995318730798873	1.01584720680412	0.0276404416420325	0.0138202208210162
E7I	NA	NA	NA	0.78733741973282	0.78733741973282	0.328080337382763	0.328080337382763
E8I	NA	NA	NA	0.829256393445906	0.829256393445906	0.328080337382763	0.328080337382763
Q9I	NA	NA	NA	0.814298576087171	0.814298576087171	0.328080337382763	0.328080337382763
I10I	1	1e-04	4	0.950222926367731	1	1e-04	1e-04
A11I	0.641907052035612	0.0558427805359042	4	0.623852016808607	0.640490986759183	0.106486613848541	0.0532433069242705
E12I	NA	NA	NA	0.727384953084571	0.727384953084571	0.328080337382763	0.328080337382763
F13I	1.02865726999074	0.0124071087911672	4	0.973049126490024	1.02762530838108	0.0469563038543702	0.0234781519271851
K14I	-0.301558892679222	0.185230428582869	4	0.0898154664016513	-0.215398675414745	0.277038401109918	0.138519200554959
E15I	1.15382015459862	0.0272828990148776	4	0.985907315068879	1.14711711543059	0.0780517040077307	0.0390258520038654
A16I	1.11208200467438	0.0349645496540104	4	0.922550224825481	1.10249344808088	0.0912769962903658	0.0456384981451829
F17I	0.942431829796366	0.0269395543029415	4	0.851668215379932	0.938852367785883	0.0724850345604426	0.0362425172802213
S18I	NA	NA	NA	0.8779603145189	0.8779603145189	0.328080337382763	0.328080337382763
L19I	0.565120597082585	0.0759058336733465	4	0.725259840779427	0.581724966571567	0.136777642622843	0.0683888213114216
F20I	0.973576510856176	0.0921513889312129	4	0.915805566330509	0.966462269303516	0.145125872028852	0.0725629360144259
D21I	0.109467016936242	0.266034406254614	4	0.389156583310966	0.190151732412929	0.312193856010892	0.156096928005446
K22I	0.98848385135022	0.00928560988475901	4	0.777018692554557	0.985533075285963	0.0469282091634323	0.0234641045817162
D23I	NA	NA	NA	0.722984027619759	0.722984027619759	0.328080337382763	0.328080337382763
G24I	NA	NA	NA	0.719970439312963	0.719970439312963	0.328080337382763	0.328080337382763
D25I	NA	NA	NA	0.599288476980967	0.599288476980967	0.328080337382763	0.328080337382763
G26I	NA	NA	NA	0.811577009558435	0.811577009558435	0.328080337382763	0.328080337382763
T27I	0.967077960053683	0.00936965133218458	4	0.891150966038767	0.96600902384939	0.0410113823476973	0.0205056911738487
I28I	1	1e-04	4	0.985999986436715	1	1e-04	1e-04
T29I	1.00831852901725	0.0103669875566336	4	0.965783181619619	1.00765694594709	0.042516555171667	0.0212582775858335
T30I	1.02043108054638	0.0132993692355111	4	0.952179542556549	1.01907520813435	0.0490137978417199	0.02450689892086
K31I	1.00961443778392	0.0215819949373933	4	0.900165060653585	1.00612913870402	0.0651754801398884	0.0325877400699442
E32I	NA	NA	NA	0.883396740729002	0.883396740729002	0.328080337382763	0.328080337382763
L33I	0.895641601690385	0.0193971595053785	4	0.865779735612742	0.894784183790611	0.0589988746347362	0.0294994373173681
G34I	0.278841987804742	0.0938593634185114	4	0.458568430246287	0.301333399524728	0.157205245485167	0.0786026227425837
T35I	1.06153047252625	0.00836155603392429	4	0.946037566056121	1.06007724739064	0.0398639349166598	0.0199319674583299
V36I	1.00013105090902	0.00931463638525659	4	0.967575443966435	0.99967537113264	0.0400844463775934	0.0200422231887967
M37I	1.00127910224728	0.00645057086665901	4	0.96172718310444	1.00089406130657	0.0332285596548038	0.0166142798274019
R38I	NA	NA	NA	0.766197759711383	0.766197759711383	0.328080337382763	0.328080337382763
S39I	0.93927990880172	0.219839970469438	4	0.889073109130088	0.926680076350437	0.25236300193856	0.12618150096928
L40I	1.21695425632382	0.0190556445259044	4	1.05207284424325	1.21230104891788	0.0643126628214482	0.0321563314107241
G41I	NA	NA	NA	0.672788203437223	0.672788203437223	0.328080337382763	0.328080337382763
Q42I	NA	NA	NA	0.69506517716684	0.69506517716684	0.328080337382763	0.328080337382763
N43I	1.07333557160772	0.00977528830002401	4	1.01652772889591	1.07250168806484	0.0414828988479102	0.0207414494239551
P44I	0.549438975874428	0.0692638702290718	4	0.68992828276335	0.562852959710609	0.127754477832393	0.0638772389161967
T45I	0.831773529420001	0.0172545531370992	4	0.852101947082909	0.832294393440036	0.0553021276384662	0.0276510638192331
E46I	1.15032638913051	0.0538184520605715	4	0.945845825088958	1.13482617649414	0.117325508276568	0.0586627541382842
A47I	0.905615867247709	0.167125430831849	4	0.78226249473397	0.880575379638652	0.215807390101417	0.107903695050709
E48I	0.811636594725762	0.035764659258798	4	0.812366569694968	0.811674326117803	0.0823201882835695	0.0411600941417848
L49I	0.774220044465951	0.0489850248082548	4	0.84224618287061	0.778945680713008	0.100046381316883	0.0500231906584416
Q50I	NA	NA	NA	0.771893394616111	0.771893394616111	0.328080337382763	0.328080337382763
D51I	NA	NA	NA	0.562808166135022	0.562808166135022	0.328080337382763	0.328080337382763
M52I	0.969968076332548	0.00918447776541695	4	0.925793071997695	0.969358281035239	0.0399447341570425	0.0199723670785213
I53I	1	1e-04	4	0.995112888553837	1	1e-04	1e-04
N54I	0.888358785823834	0.0330456952086035	4	0.793311396388633	0.883801504872169	0.081320072102022	0.040660036051011
E55I	0.546618324720812	0.0787786024508149	4	0.682555842694449	0.561189552601239	0.137284150572968	0.0686420752864842
V56I	NA	NA	NA	0.940688959400955	0.940688959400955	0.328080337382763	0.328080337382763
D57I	NA	NA	NA	0.656741201704777	0.656741201704777	0.328080337382763	0.328080337382763
A58I	NA	NA	NA	0.802459832254379	0.802459832254379	0.328080337382763	0.328080337382763
D59I	NA	NA	NA	0.757394635217809	0.757394635217809	0.328080337382763	0.328080337382763
G60I	NA	NA	NA	0.795067128321604	0.795067128321604	0.328080337382763	0.328080337382763
N61I	0.89562992565222	0.0138186622564593	4	0.817220840601444	0.894012698665831	0.0503117104524948	0.0251558552262474
G62I	NA	NA	NA	0.830878501866814	0.830878501866814	0.328080337382763	0.328080337382763
T63I	1.01944789283631	0.0104757521562578	4	0.910044151163298	1.01772868512961	0.0445487248286325	0.0222743624143163
I64I	1	1e-04	4	0.989682768146172	1	1e-04	1e-04
D65I	0.647194611671058	0.127206308674085	4	0.701935444000497	0.656083650093127	0.177312999828425	0.0886564999142123
F66I	0.683992596320732	0.0194952939808702	4	0.664475832661118	0.683429462029466	0.0590382064754826	0.0295191032377413
P67I	0.833296720274989	0.038094817884379	4	0.802827325084645	0.831624819839037	0.0855915622553542	0.0427957811276771
E68I	NA	NA	NA	0.640711562532071	0.640711562532071	0.328080337382763	0.328080337382763
F69I	0.476794510554836	0.0440058816206456	4	0.52525225144185	0.479840108191039	0.0933710025461861	0.0466855012730931
L70I	1.05949099437164	0.0770204437166317	4	0.961899153193413	1.0492390024406	0.132331356130469	0.0661656780652347
T71I	1.02005663747812	0.00441375329717781	4	0.924124382911016	1.01941564792885	0.0282776736751963	0.0141388368375982
M72I	0.967535421632647	0.0103538192268892	4	0.945022276302159	0.967185696249206	0.0422533497908723	0.0211266748954362
M73I	0.954553852089041	0.00845238049044305	4	0.939398853798051	0.954361114659533	0.03797781349941	0.018988906749705
A74I	0.0828007090695898	0.223836339484517	4	0.331006593396107	0.145934442123801	0.276444154726449	0.138222077363224
R75I	1.01254017896425	0.0170445655318784	4	0.933219597342534	1.01053189862038	0.0562461508873353	0.0281230754436676
K76I	0.899545577836462	0.0341792014444452	4	0.861840545425296	0.897678775783355	0.0806625610896395	0.0403312805448198
M77I	0.975589177229477	0.0125180193587361	4	0.956839241779254	0.97523816850585	0.0466394860173943	0.0233197430086972
K78I	0.997840773089508	0.0335770065525881	4	0.815783855521303	0.988978090246881	0.0885852260641013	0.0442926130320506
D79I	0.65764745538309	0.0246625284247077	4	0.658272902414999	0.65767011193347	0.0669724889665372	0.0334862444832686
T80I	1.16682586054723	0.0121239343436152	4	1.03159620140647	1.16437254127819	0.049221919136887	0.0246109595684435
D81I	NA	NA	NA	0.605236593375283	0.605236593375283	0.328080337382763	0.328080337382763
S82I	0.822789495188374	0.0284917533807196	4	0.806061793175869	0.822093373271949	0.0725840916136322	0.0362920458068161
E83I	0.071817264966088	0.312758365566302	4	0.395461842229079	0.176286828258501	0.351972115407031	0.175986057703516
E84I	1.19569468910387	0.0223366236711669	4	1.06594302036635	1.19142316996596	0.0675423513012537	0.0337711756506268
E85I	1.12011558803722	0.0271370409937528	4	0.926154480877365	1.1124124589402	0.0801043895253205	0.0400521947626603
I86I	1	1e-04	4	1.00062077709594	1	1e-04	1e-04
R87I	NA	NA	NA	0.818087536411989	0.818087536411989	0.328080337382763	0.328080337382763
E88I	NA	NA	NA	0.761564982729356	0.761564982729356	0.328080337382763	0.328080337382763
A89I	0.91033938304385	0.0434800726314518	4	0.668107241508643	0.895285555566236	0.109005287445304	0.0545026437226522
F90I	0.760371211077552	0.0270835950329883	4	0.636186125900789	0.755448552074416	0.074553465233307	0.0372767326166535
R91I	0.156848405428138	0.177708227285244	4	0.359224583393972	0.199977381389016	0.233788373118579	0.116894186559289
V92I	0.98340477635802	0.0168583071722752	4	0.948911684600625	0.982540766349724	0.0547933217686436	0.0273966608843218
F93I	0.337054300302675	0.0856451425858645	4	0.500672331290029	0.355944809470646	0.147137295602349	0.0735686478011744
D94I	NA	NA	NA	0.461277506571243	0.461277506571243	0.328080337382763	0.328080337382763
K95I	0.31117527313317	0.326958904937315	4	0.559127728150225	0.393637533922849	0.347553050923355	0.173776525461677
D96I	0.254455660509418	0.102707205007743	4	0.402666164985964	0.274514865903803	0.162047906240558	0.0810239531202792
G97I	NA	NA	NA	0.690632972132586	0.690632972132586	0.328080337382763	0.328080337382763
N98I	0.834465250879737	0.0145984246618392	4	0.85556034781194	0.834924365312269	0.0506019679262939	0.0253009839631469
G99I	NA	NA	NA	0.606396681119936	0.606396681119936	0.328080337382763	0.328080337382763
Y100I	0.73721715128321	0.0685728985497065	4	0.7384815780594	0.737336788915907	0.120174210039895	0.0600871050199475
I101I	1	1e-04	4	0.988447947541703	1	1e-04	1e-04
S102I	0.641664199700177	0.0283103911753754	4	0.69892941414847	0.644032744847581	0.0731458326111061	0.036572916305553
A103I	0.934712419387675	0.0718625888213126	4	0.807873763415107	0.922192278017608	0.129269064572372	0.0646345322861861
A104I	0.103296960695981	0.189347038715166	4	0.364804285051863	0.16186016086511	0.252612552323146	0.126306276161573
E105I	NA	NA	NA	0.755835937738077	0.755835937738077	0.328080337382763	0.328080337382763
L106I	1.14046000183765	0.0395916870916094	4	1.0098718171609	1.1330289001569	0.0922959763963255	0.0461479881981627
R107I	NA	NA	NA	0.716712438045543	0.716712438045543	0.328080337382763	0.328080337382763
H108I	1.037999521141	0.0748997924047485	4	0.994049393871285	1.03349667143637	0.127438659473925	0.0637193297369625
V109I	0.911423143763194	0.00817443637425995	4	0.92716748267185	0.911616872943702	0.0373289153838917	0.0186644576919458
M110I	0.863656158166316	0.00854336275419957	4	0.827169961999433	0.863187205381649	0.0383716464281805	0.0191858232140903
T111I	1.00958893815507	0.00897158014803937	4	0.90439420247592	1.00817002786268	0.0409695105058248	0.0204847552529124
N112I	0.948908401810471	0.0205408157439493	4	0.920202392090089	0.948037050314014	0.0608326478625442	0.0304163239312721
L113I	0.933255451051491	0.0214180537125765	4	0.853436597575945	0.930732401818739	0.0635737109634037	0.0317868554817018
G114I	NA	NA	NA	0.507314087213779	0.507314087213779	0.328080337382763	0.328080337382763
E115I	-0.0483047297639982	0.235287956582813	4	0.303611184491281	0.0445795637806086	0.305316452196693	0.152658226098346
K116I	1.05348414089621	0.00948532753987467	4	0.985263933628836	1.05251201606029	0.0410836376549452	0.0205418188274726
L117I	0.974814526987244	0.0163632561160501	4	0.847560099271918	0.971718285058904	0.0571365564525936	0.0285682782262968
T118I	1.01154215413093	0.0273770379858116	4	0.974592632394043	1.01006225266935	0.0712954265298121	0.035647713264906
D119I	NA	NA	NA	0.796273733834326	0.796273733834326	0.328080337382763	0.328080337382763
E120I	0.974716348745717	0.028424543994374	4	0.964598907671053	0.974296264231683	0.0724406413345098	0.0362203206672549
E121I	0.500198645528605	0.0484079189145178	4	0.503436203914846	0.500421084429867	0.0978685792394328	0.0489342896197164
V122I	0.96720279011878	0.0128954265177913	4	0.966759456092619	0.967194245272771	0.0473041946729803	0.0236520973364901
D123I	1.1664448904441	0.0310856776225062	4	0.936140626223075	1.15602771749326	0.0898991635048469	0.0449495817524235
E124I	0.889364247395677	0.0625046275795062	4	0.798155116661575	0.881431496600859	0.11657255129773	0.0582862756488652
M125I	0.881729500272691	0.0087487610198177	4	0.840944406044661	0.881192857200164	0.0389024108200855	0.0194512054100427
I126I	1	1e-04	4	0.994982842566195	1	1e-04	1e-04
R127I	0.937726548926956	0.0165335827243202	4	0.840127077417237	0.935327734133922	0.0560403511756765	0.0280201755878382
E128I	NA	NA	NA	0.828488854114337	0.828488854114337	0.328080337382763	0.328080337382763
A129I	-0.28014747970203	0.17140296194032	4	0.205779010877823	-0.17950357018688	0.290454594126705	0.145227297063353
D130I	0.124216640824352	0.0822893972261916	4	0.330132328771638	0.147162915032026	0.149030029915281	0.0745150149576404
I131I	1	1e-04	4	0.981684725840392	1	1e-04	1e-04
D132I	NA	NA	NA	0.557673183896283	0.557673183896283	0.328080337382763	0.328080337382763
G133I	NA	NA	NA	0.598225984171709	0.598225984171709	0.328080337382763	0.328080337382763
D134I	NA	NA	NA	0.510618429306721	0.510618429306721	0.328080337382763	0.328080337382763
G135I	NA	NA	NA	0.655364622148701	0.655364622148701	0.328080337382763	0.328080337382763
Q136I	0.732187254744191	0.0723872971073335	4	0.690324743147152	0.728027866232211	0.124782669819632	0.0623913349098158
V137I	0.99718303237513	0.0093613208642991	4	0.939879958056221	0.996376999713952	0.0405705848337051	0.0202852924168525
N138I	1.03254317556473	0.0122967607311088	4	0.972914854835487	1.03144626923402	0.046826143436331	0.0234130717181655
Y139I	0.277206505273796	0.164926952657915	4	0.36262365289075	0.294363735989112	0.211018268730513	0.105509134365256
E140I	0.977613088719645	0.0567203758651414	4	0.868751618481282	0.968951526592711	0.111324867389597	0.0556624336947983
E141I	0.580959180978565	0.0558116780409969	4	0.543979847960782	0.578060362477504	0.106804597319196	0.053402298659598
F142I	0.240822061024301	0.0269716333462997	4	0.433917578925763	0.248445915800029	0.079765283499081	0.0398826417495405
V143I	0.990256120728754	0.0116652552610065	4	0.966144561104975	0.989834951850599	0.0449869316720299	0.0224934658360149
Q144I	NA	NA	NA	0.785335100132916	0.785335100132916	0.328080337382763	0.328080337382763
M145I	0.735042704364934	0.0332677356978729	4	0.783136970356567	0.737363449064906	0.0797086989469771	0.0398543494734885
M146I	0.884788444730511	0.00699156357997066	4	0.858992846919319	0.88451648370595	0.0344980239340915	0.0172490119670458
T147I	1.03697410972083	0.005333223091144	4	1.00321107320099	1.03670189888627	0.0300855420753879	0.015042771037694
A148I	NA	NA	NA	0.739695770018291	0.739695770018291	0.328080337382763	0.328080337382763
K149I	0.829928781738673	0.0226670038685672	4	0.829666289296525	0.829920016749577	0.0639591976165522	0.0319795988082761
M1M	1	1e-04	NA	0.976945158994057	1	1e-04	1e-04
A2M	NA	NA	NA	0.882121708043652	0.882121708043652	0.328080337382763	0.328080337382763
D3M	NA	NA	NA	0.733377313036252	0.733377313036252	0.328080337382763	0.328080337382763
Q4M	NA	NA	NA	0.779627653472362	0.779627653472362	0.328080337382763	0.328080337382763
L5M	0.961242647623799	0.0130890430693378	4	0.848205819985499	0.959031897486816	0.0501808415710149	0.0250904207855075
T6M	1.11237371375416	0.0578501745057146	4	1.00396125504642	1.10358998216067	0.112567686693767	0.0562838433468836
E7M	NA	NA	NA	0.76917157510136	0.76917157510136	0.328080337382763	0.328080337382763
E8M	NA	NA	NA	0.767232016562159	0.767232016562159	0.328080337382763	0.328080337382763
Q9M	NA	NA	NA	0.713847238773256	0.713847238773256	0.328080337382763	0.328080337382763
I10M	0.742967386698019	0.0393113105826827	4	0.814942189213763	0.747035737221739	0.0884218390020136	0.0442109195010068
A11M	0.397339730913422	0.238049486411419	4	0.547560564970206	0.43733032143461	0.273211146267357	0.136605573133678
E12M	NA	NA	NA	0.771798246247024	0.771798246247024	0.328080337382763	0.328080337382763
F13M	-0.0807005103675175	0.133059688844679	4	0.325468130752176	-0.0122219516559419	0.236625422457614	0.118312711228807
K14M	0.66453549265545	0.0179316730290329	4	0.588361055837787	0.662509160360396	0.0576758782142656	0.0288379391071328
E15M	0.114197732195155	0.243540306941257	4	0.414693797078017	0.195539094896994	0.300365250797011	0.150182625398505
A16M	1.00279478055536	0.0143119707875101	4	0.818455163280823	0.99885985012246	0.0566388832470856	0.0283194416235428
F17M	NA	NA	NA	0.662643818666754	0.662643818666754	0.328080337382763	0.328080337382763
S18M	NA	NA	NA	0.817190700524335	0.817190700524335	0.328080337382763	0.328080337382763
L19M	NA	NA	NA	0.80355194446588	0.80355194446588	0.328080337382763	0.328080337382763
F20M	NA	NA	NA	0.627114699952445	0.627114699952445	0.328080337382763	0.328080337382763
D21M	NA	NA	NA	0.792950342553957	0.792950342553957	0.328080337382763	0.328080337382763
K22M	0.569188124276928	0.054787332168952	4	0.5119554835747	0.564777641841539	0.106292273742587	0.0531461368712934
D23M	NA	NA	NA	0.777526217228265	0.777526217228265	0.328080337382763	0.328080337382763
G24M	NA	NA	NA	0.710862013419419	0.710862013419419	0.328080337382763	0.328080337382763
D25M	NA	NA	NA	0.697720783477355	0.697720783477355	0.328080337382763	0.328080337382763
G26M	NA	NA	NA	0.799774916065634	0.799774916065634	0.328080337382763	0.328080337382763
T27M	0.908578534127196	0.0359602566334615	4	0.785924960173967	0.902205870339303	0.0869448697356776	0.0434724348678388
I28M	1.14927416371108	0.0114180539382058	4	1.01551180816273	1.14698633498784	0.0476436488893698	0.0238218244446849
T29M	0.583004634032164	0.101443463916055	4	0.62125304207059	0.588126109486938	0.153281081738375	0.0766405408691873
T30M	0.354796160200121	0.0547067223075545	4	0.481036963344931	0.364511362486738	0.110354193885469	0.0551770969427343
K31M	0.869703693379516	0.0173798360478056	4	0.755913589518392	0.866767487884495	0.0582853276113287	0.0291426638056644
E32M	0.361979865022386	0.329524991053988	4	0.535450308340546	0.4199728421598	0.339066369444876	0.169533184722438
L33M	0.376054590586909	0.0555831753417367	4	0.544884115940185	0.389239223104856	0.115352318811948	0.057676159405974
G34M	NA	NA	NA	0.677218154715623	0.677218154715623	0.328080337382763	0.328080337382763
T35M	0.205508121216964	0.158472896516995	4	0.413378618725368	0.245945737590573	0.218946751348184	0.109473375674092
V36M	0.875429030386389	0.0560784479759832	4	0.870484283499544	0.875039703653001	0.10664792986647	0.0533239649332352
M37M	1	1e-04	NA	0.983602992063214	1	1e-04	1e-04
R38M	1.0384111166274	0.00892737350507027	4	0.923292470475711	1.03686589693165	0.0412178956172303	0.0206089478086151
S39M	NA	NA	NA	0.73825214861564	0.73825214861564	0.328080337382763	0.328080337382763
L40M	1.09907260948433	0.0252028877410454	4	0.916849920536915	1.09233239291549	0.0759989728669572	0.0379994864334786
G41M	NA	NA	NA	0.67082465933242	0.67082465933242	0.328080337382763	0.328080337382763
Q42M	NA	NA	NA	0.605381566346068	0.605381566346068	0.328080337382763	0.328080337382763
N43M	NA	NA	NA	0.81752620752126	0.81752620752126	0.328080337382763	0.328080337382763
P44M	NA	NA	NA	0.835114435544676	0.835114435544676	0.328080337382763	0.328080337382763
T45M	NA	NA	NA	0.761186599351602	0.761186599351602	0.328080337382763	0.328080337382763
E46M	1.23317896038918	0.0250969906811464	4	1.02685503669517	1.22557815110236	0.0779895035084605	0.0389947517542303
A47M	1.17944757990943	0.0406303907275669	4	0.999691936309875	1.16896589838878	0.0980062122430012	0.0490031061215006
E48M	1.16404325080543	0.0192771028834138	4	1.0095555819928	1.15963414787328	0.0639897006498805	0.0319948503249402
L49M	0.868775928052176	0.0114474558717429	4	0.78855176779871	0.86740032686908	0.0456388506556876	0.0228194253278438
Q50M	NA	NA	NA	0.74013487469694	0.74013487469694	0.328080337382763	0.328080337382763
D51M	NA	NA	NA	0.67001282572871	0.67001282572871	0.328080337382763	0.328080337382763
M52M	1	1e-04	NA	0.98302045295882	1	1e-04	1e-04
I53M	1.19958913497518	0.0233221244552252	4	1.06408476685906	1.19493817141723	0.0694859615886246	0.0347429807943123
N54M	0.866721759125227	0.0385013419175015	4	0.766144498766983	0.86114730795735	0.088856631977927	0.0444283159889635
E55M	0.919693153122865	0.0266267431521483	4	0.909341592727464	0.919289472075676	0.0698775540652912	0.0349387770326456
V56M	0.922478193929778	0.012035303927152	4	0.891632736506575	0.921922616723841	0.0458015429801406	0.0229007714900703
D57M	NA	NA	NA	0.786480669163713	0.786480669163713	0.328080337382763	0.328080337382763
A58M	NA	NA	NA	0.856661949924445	0.856661949924445	0.328080337382763	0.328080337382763
D59M	NA	NA	NA	0.829993479189999	0.829993479189999	0.328080337382763	0.328080337382763
G60M	NA	NA	NA	0.708358545198074	0.708358545198074	0.328080337382763	0.328080337382763
N61M	0.241205440977651	0.289277679773395	4	0.474879911462545	0.312703289906271	0.320322424398592	0.160161212199296
G62M	0.869272179289194	0.131926395398892	4	0.838089896894355	0.864052240690527	0.180679345363327	0.0903396726816636
T63M	0.372642105894316	0.0522447929033721	4	0.530363656690121	0.384274045699694	0.110298290216287	0.0551491451081433
I64M	0.929788413089051	0.011278695569995	4	0.92893145774511	0.92977393186593	0.044090427847288	0.022045213923644
D65M	0.874758056635143	0.06642177999949	4	0.831476417783991	0.870779488549479	0.118561955468898	0.0592809777344489
F66M	NA	NA	NA	0.512085691156297	0.512085691156297	0.328080337382763	0.328080337382763
P67M	NA	NA	NA	0.760573824698498	0.760573824698498	0.328080337382763	0.328080337382763
E68M	NA	NA	NA	0.757384657923595	0.757384657923595	0.328080337382763	0.328080337382763
F69M	-0.152221077363555	0.128831489718773	4	0.129725872345031	-0.105948455551484	0.20601942318234	0.10300971159117
L70M	0.970860249370032	0.010219616017148	4	0.862209090493445	0.969193973913066	0.0439525079878988	0.0219762539939494
T71M	1.20083592039859	0.0163360683847163	4	0.95893406088966	1.19495972046219	0.065283947039287	0.0326419735196435
M72M	1	1e-04	NA	0.983323042765615	1	1e-04	1e-04
M73M	1	1e-04	NA	0.988032820348512	1	1e-04	1e-04
A74M	NA	NA	NA	0.734926243445032	0.734926243445032	0.328080337382763	0.328080337382763
R75M	1.09335353565755	0.0507707374227841	4	0.956345918159511	1.0835138572206	0.106649611637417	0.0533248058187085
K76M	NA	NA	NA	0.755983571891248	0.755983571891248	0.328080337382763	0.328080337382763
M77M	1	1e-04	NA	0.97887229290278	1	1e-04	1e-04
K78M	-0.237248454730664	0.1584162231095	4	0.12530654195625	-0.166739957135843	0.248474872142615	0.124237436071307
D79M	NA	NA	NA	0.826128374087399	0.826128374087399	0.328080337382763	0.328080337382763
T80M	1.01871280064121	0.0617477315530204	4	0.88174909413868	1.00693247029936	0.119236914670936	0.059618457335468
D81M	NA	NA	NA	0.705145873651827	0.705145873651827	0.328080337382763	0.328080337382763
S82M	NA	NA	NA	0.762919913499409	0.762919913499409	0.328080337382763	0.328080337382763
E83M	0.712693173102872	0.172412060055765	4	0.77628338839601	0.725925228126314	0.215880027305912	0.107940013652956
E84M	NA	NA	NA	0.722140340381545	0.722140340381545	0.328080337382763	0.328080337382763
E85M	1.16149776061572	0.0298423274133677	4	0.978406977209808	1.15353299211265	0.0832408922190134	0.0416204461095067
I86M	NA	NA	NA	0.906331769085549	0.906331769085549	0.328080337382763	0.328080337382763
R87M	NA	NA	NA	0.844964966947765	0.844964966947765	0.328080337382763	0.328080337382763
E88M	NA	NA	NA	0.739896379078692	0.739896379078692	0.328080337382763	0.328080337382763
A89M	NA	NA	NA	0.631650396876397	0.631650396876397	0.328080337382763	0.328080337382763
F90M	NA	NA	NA	0.429182340996542	0.429182340996542	0.328080337382763	0.328080337382763
R91M	NA	NA	NA	0.568015663618754	0.568015663618754	0.328080337382763	0.328080337382763
V92M	NA	NA	NA	0.813859112721818	0.813859112721818	0.328080337382763	0.328080337382763
F93M	NA	NA	NA	0.56469942904058	0.56469942904058	0.328080337382763	0.328080337382763
D94M	NA	NA	NA	0.608505360751803	0.608505360751803	0.328080337382763	0.328080337382763
K95M	0.359352971388977	0.0438682551742047	4	0.443509988669482	0.364626784157085	0.0946839037678347	0.0473419518839173
D96M	NA	NA	NA	0.62837252614265	0.62837252614265	0.328080337382763	0.328080337382763
G97M	NA	NA	NA	0.635746489239908	0.635746489239908	0.328080337382763	0.328080337382763
N98M	1.18350512633179	0.0317353753599675	4	0.976375780973441	1.17394942744122	0.0883987206933832	0.0441993603466916
G99M	NA	NA	NA	0.642632715707138	0.642632715707138	0.328080337382763	0.328080337382763
Y100M	NA	NA	NA	0.64426847137242	0.64426847137242	0.328080337382763	0.328080337382763
I101M	NA	NA	NA	0.884911512415568	0.884911512415568	0.328080337382763	0.328080337382763
S102M	0.526174607398402	0.0945391561489972	4	0.650628034582169	0.541847612108515	0.151895371391495	0.0759476856957474
A103M	1.18838412013864	0.0463045696300524	4	1.00895855568078	1.17655688226583	0.105262144428654	0.0526310722143268
A104M	NA	NA	NA	0.768994079606744	0.768994079606744	0.328080337382763	0.328080337382763
E105M	NA	NA	NA	0.782558103614483	0.782558103614483	0.328080337382763	0.328080337382763
L106M	NA	NA	NA	0.608718418686823	0.608718418686823	0.328080337382763	0.328080337382763
R107M	NA	NA	NA	0.760327758083233	0.760327758083233	0.328080337382763	0.328080337382763
H108M	NA	NA	NA	0.863672124912915	0.863672124912915	0.328080337382763	0.328080337382763
V109M	0.932816490485842	0.0954887127801694	4	0.888113071364631	0.92713741721114	0.147835763133423	0.0739178815667114
M110M	1	1e-04	NA	0.98376287981834	1	1e-04	1e-04
T111M	0.369519707917506	0.0710747577738534	4	0.488968354876313	0.381193759083257	0.127811249380638	0.063905624690319
N112M	NA	NA	NA	0.818551462555499	0.818551462555499	0.328080337382763	0.328080337382763
L113M	0.121066866293603	0.132939344894292	4	0.342626816417112	0.158392976913812	0.199263071595629	0.0996315357978143
G114M	NA	NA	NA	0.515822951555776	0.515822951555776	0.328080337382763	0.328080337382763
E115M	1.10800725065353	0.119530454588067	4	0.934479856597194	1.08126747304086	0.180547165925562	0.0902735829627812
K116M	0.757306793803335	0.0293130203333368	4	0.738656980645076	0.756509268885559	0.0737538611290655	0.0368769305645328
L117M	-0.274460929619804	0.184843454131202	4	0.210420442959958	-0.167889338979578	0.301051471698823	0.150525735849412
T118M	0.885534852142923	0.0222497344231165	4	0.833284285350508	0.883821197371648	0.0639965931691217	0.0319982965845609
D119M	NA	NA	NA	0.781375411231227	0.781375411231227	0.328080337382763	0.328080337382763
E120M	0.346092148377661	0.154360517266456	4	0.574883727236428	0.389664588933237	0.218766565951041	0.10938328297552
E121M	NA	NA	NA	0.609055189983648	0.609055189983648	0.328080337382763	0.328080337382763
V122M	1.09420508901887	0.0196643414490484	4	0.995995457208051	1.09134750356823	0.0614800354019203	0.0307400177009601
D123M	NA	NA	NA	0.756511892145355	0.756511892145355	0.328080337382763	0.328080337382763
E124M	NA	NA	NA	0.74602540776285	0.74602540776285	0.328080337382763	0.328080337382763
M125M	1	1e-04	NA	0.966457747611736	1	1e-04	1e-04
I126M	1.1123117877891	0.0195816576567413	4	1.01553039064226	1.10950725698565	0.0612779479819616	0.0306389739909808
R127M	0.897609099015653	0.0369397608049407	4	0.80828823402989	0.892848618112552	0.0862033531274658	0.0431016765637329
E128M	NA	NA	NA	0.678803251054398	0.678803251054398	0.328080337382763	0.328080337382763
A129M	NA	NA	NA	0.785848606185914	0.785848606185914	0.328080337382763	0.328080337382763
D130M	NA	NA	NA	0.490726642092056	0.490726642092056	0.328080337382763	0.328080337382763
I131M	1.01387596483125	0.0125483102243062	4	0.974684865473156	1.01314054466521	0.0469317272598682	0.0234658636299341
D132M	NA	NA	NA	0.695846776263641	0.695846776263641	0.328080337382763	0.328080337382763
G133M	NA	NA	NA	0.558009120286991	0.558009120286991	0.328080337382763	0.328080337382763
D134M	NA	NA	NA	0.561785037503845	0.561785037503845	0.328080337382763	0.328080337382763
G135M	0.355500095105295	0.106526083991016	4	0.503219313884014	0.376132353009398	0.165586151094545	0.0827930755472724
Q136M	-0.265881418443367	0.183644206612773	4	0.18170667905226	-0.16800515828279	0.29002805116074	0.14501402558037
V137M	NA	NA	NA	0.84891292751462	0.84891292751462	0.328080337382763	0.328080337382763
N138M	NA	NA	NA	0.867678149100258	0.867678149100258	0.328080337382763	0.328080337382763
Y139M	NA	NA	NA	0.507113485862781	0.507113485862781	0.328080337382763	0.328080337382763
E140M	1.04676301337313	0.0373077509932241	4	0.910916756471623	1.03945465132291	0.0897056957335374	0.0448528478667687
E141M	0.588621967624147	0.0731892300475	4	0.577286905446972	0.587484510187307	0.125027678302585	0.0625138391512925
F142M	NA	NA	NA	0.468573443961415	0.468573443961415	0.328080337382763	0.328080337382763
V143M	1.08956060373098	0.0474502548155198	4	0.992673942330405	1.08302674165124	0.0997440041539121	0.0498720020769561
Q144M	NA	NA	NA	0.728284178379413	0.728284178379413	0.328080337382763	0.328080337382763
M145M	1	1e-04	NA	0.969871132859053	1	1e-04	1e-04
M146M	1	1e-04	NA	0.979342541109105	1	1e-04	1e-04
T147M	NA	NA	NA	0.957628318500926	0.957628318500926	0.328080337382763	0.328080337382763
A148M	NA	NA	NA	0.792913992066351	0.792913992066351	0.328080337382763	0.328080337382763
K149M	0.62889516148883	0.217099251331909	4	0.653588154683236	0.635034032832219	0.249575457558262	0.124787728779131
M1F	NA	NA	NA	0.734137203173109	0.734137203173109	0.328080337382763	0.328080337382763
A2F	1.17667732253743	0.0696630600852473	4	1.0151180480396	1.16117119769434	0.13031743345309	0.0651587167265452
D3F	-0.0682597625178166	0.126591972804232	4	0.305404703354487	-0.00782825577238712	0.223093338379615	0.111546669189808
Q4F	NA	NA	NA	0.780057799251918	0.780057799251918	0.328080337382763	0.328080337382763
L5F	NA	NA	NA	0.767704233569524	0.767704233569524	0.328080337382763	0.328080337382763
T6F	NA	NA	NA	0.710875253863763	0.710875253863763	0.328080337382763	0.328080337382763
E7F	1.00664323979825	0.0523660564856119	4	0.835082669782888	0.993963477548117	0.111845235241902	0.0559226176209509
E8F	NA	NA	NA	0.664819635536546	0.664819635536546	0.328080337382763	0.328080337382763
Q9F	1.24211803744973	0.020585251667663	4	0.950893629047374	1.23325957594361	0.0786529286813743	0.0393264643406871
I10F	0.898633721985905	0.0147710350501165	4	0.840645698169666	0.897357074720996	0.0515313352734957	0.0257656676367478
A11F	0.730098643572552	0.0670498822412986	4	0.701373951615014	0.727435536411697	0.118858919198255	0.0594294595991277
E12F	NA	NA	NA	0.571096206426122	0.571096206426122	0.328080337382763	0.328080337382763
F13F	1	1e-04	4	0.9689734860054	1	1e-04	1e-04
K14F	-0.151138584464522	0.160777869697716	4	0.0744158745484606	-0.106748262001827	0.223579097024886	0.111789548512443
E15F	NA	NA	NA	0.555196319160282	0.555196319160282	0.328080337382763	0.328080337382763
A16F	0.649101279666686	0.0348960918331958	4	0.611034305319249	0.647179022774277	0.0816150987945619	0.040807549397281
F17F	1	1e-04	4	0.955093738068158	1	1e-04	1e-04
S18F	1.00428104620366	0.00370784826349891	4	0.917802990303302	1.00379511984377	0.0256958179932738	0.0128479089966369
L19F	NA	NA	NA	0.755494910646009	0.755494910646009	0.328080337382763	0.328080337382763
F20F	1	1e-04	4	0.96640207891626	1	1e-04	1e-04
D21F	1.16348301289464	0.0212250943015653	4	0.986132231344349	1.15792593266834	0.0690197860977495	0.0345098930488748
K22F	0.67816543088295	0.0424370402218376	4	0.529760835665884	0.669150440365201	0.0973991977948462	0.0486995988974231
D23F	NA	NA	NA	0.858936955049574	0.858936955049574	0.328080337382763	0.328080337382763
G24F	NA	NA	NA	0.544848974824555	0.544848974824555	0.328080337382763	0.328080337382763
D25F	NA	NA	NA	0.645512643728292	0.645512643728292	0.328080337382763	0.328080337382763
G26F	NA	NA	NA	0.766436225468611	0.766436225468611	0.328080337382763	0.328080337382763
T27F	0.377752345718131	0.102491091278349	4	0.466831338666455	0.389786593321427	0.156696576967059	0.0783482884835296
I28F	1.05779464305263	0.0105324378458713	4	0.954634858226859	1.05616492166911	0.0444420228886223	0.0222210114443111
T29F	0.691682057643505	0.0546918238840293	4	0.684351692279365	0.691118071370315	0.105101215990802	0.0525506079954011
T30F	NA	NA	NA	0.633664768275516	0.633664768275516	0.328080337382763	0.328080337382763
K31F	0.732817893728462	0.0684721123202287	4	0.6693121239507	0.726817096802486	0.121496132646784	0.0607480663233919
E32F	NA	NA	NA	0.816521230010883	0.816521230010883	0.328080337382763	0.328080337382763
L33F	1.08253117798618	0.00636113139323178	4	0.898158892233863	1.08076094744578	0.0373735924572093	0.0186867962286047
G34F	NA	NA	NA	0.638809263028642	0.638809263028642	0.328080337382763	0.328080337382763
T35F	0.892512032027954	0.0630314171578152	4	0.794699396710039	0.883939539241582	0.11757238587184	0.0587861929359202
V36F	1.04121296236594	0.0291320712659591	4	0.870042031598565	1.03393641700244	0.0811225294072555	0.0405612647036277
M37F	NA	NA	NA	0.926978770427859	0.926978770427859	0.328080337382763	0.328080337382763
R38F	NA	NA	NA	0.614020979994636	0.614020979994636	0.328080337382763	0.328080337382763
S39F	NA	NA	NA	0.792011833161814	0.792011833161814	0.328080337382763	0.328080337382763
L40F	0.280977131798831	0.0729472776406987	4	0.492856719647965	0.302175692410081	0.140000458692366	0.0700002293461828
G41F	NA	NA	NA	0.645355576611285	0.645355576611285	0.328080337382763	0.328080337382763
Q42F	NA	NA	NA	0.61688078390924	0.61688078390924	0.328080337382763	0.328080337382763
N43F	1.2584757446208	0.0155920626118323	4	1.06177470974297	1.25391011402344	0.0601086184310271	0.0300543092155136
P44F	NA	NA	NA	0.883101052767719	0.883101052767719	0.328080337382763	0.328080337382763
T45F	1.12928901196858	0.0279874454698012	4	0.924312172590715	1.12090372529603	0.082480191698782	0.041240095849391
E46F	0.344979791119661	0.100500325175178	4	0.430497641907138	0.356338341134922	0.154588226942462	0.0772941134712309
A47F	0.306286082954553	0.131873594086684	4	0.491242859680108	0.337237674606796	0.193027401555898	0.0965137007779491
E48F	1.03833724343376	0.0543921672470003	4	0.807361277848562	1.02065624547369	0.121419915078642	0.060709957539321
L49F	0.986985567233471	0.0233699127100977	4	0.92094421075803	0.984714321811214	0.0661359920818291	0.0330679960409146
Q50F	NA	NA	NA	0.677571927657823	0.677571927657823	0.328080337382763	0.328080337382763
D51F	NA	NA	NA	0.505084461249346	0.505084461249346	0.328080337382763	0.328080337382763
M52F	0.0434435252329631	0.193485399569979	4	0.317139508484479	0.105770861614214	0.258063835706798	0.129031917853399
I53F	0.9873926117438	0.0200549975266916	4	0.948188019462244	0.986229893940209	0.0602226122646279	0.0301113061323139
N54F	0.232349125088857	0.188004137510556	4	0.362966337466302	0.261438914191584	0.23323581625323	0.116617908126615
E55F	0.200420377595595	0.0786042943226805	4	0.411732143878336	0.223026262428872	0.145939590547526	0.0729697952737632
V56F	NA	NA	NA	0.684329586319094	0.684329586319094	0.328080337382763	0.328080337382763
D57F	0.649857293641021	0.102340909683865	4	0.703561009464004	0.657103273403499	0.154661010836838	0.0773305054184192
A58F	0.527894664393308	0.135881980704381	4	0.634784863198918	0.546232631207702	0.188112117585071	0.0940560587925356
D59F	1.0056907389314	0.124079214400358	4	0.918789062652174	0.991871025440043	0.176279443935258	0.0881397219676288
G60F	NA	NA	NA	0.691334798448288	0.691334798448288	0.328080337382763	0.328080337382763
N61F	0.356399509638363	0.153554957447999	4	0.446269958552112	0.373442595395591	0.201893680689703	0.100946840344851
G62F	NA	NA	NA	0.772248418704484	0.772248418704484	0.328080337382763	0.328080337382763
T63F	0.618161785554081	0.0522934046470363	4	0.591139063945656	0.616167146583401	0.102604597523355	0.0513022987616777
I64F	1.05331099358183	0.0251140702471277	4	0.994510827216467	1.05114342239348	0.0685424769845478	0.0342712384922739
D65F	0.558616321243416	0.0900275530616009	4	0.714755034415543	0.577454445138786	0.150665004565473	0.0753325022827363
F66F	1	1e-04	4	0.970982869976795	1	1e-04	1e-04
P67F	1.00860860820707	0.0147282808208304	4	0.918359124380591	1.00662732690759	0.0524407653324155	0.0262203826662077
E68F	-0.0273453380197348	0.174128777583477	4	0.182662299452156	0.0166975835092784	0.23204553839202	0.11602276919601
F69F	1	1e-04	4	0.970000960915935	1	1e-04	1e-04
L70F	0.683793861289202	0.0357303466812309	4	0.713122839188517	0.685308456096282	0.0825311238655896	0.0412655619327948
T71F	0.0441768682157765	0.170721007771499	4	0.318275644273859	0.100768301144846	0.240125513381318	0.120062756690659
M72F	1.21007971534169	0.170619697723555	4	1.04562267159629	1.17614130554626	0.223037503153245	0.111518751576623
M73F	1.16474470731708	0.0181383664918273	4	1.00500655507219	1.16044781681173	0.0623173134437412	0.0311586567218706
A74F	NA	NA	NA	0.577661868912915	0.577661868912915	0.328080337382763	0.328080337382763
R75F	NA	NA	NA	0.667898911849777	0.667898911849777	0.328080337382763	0.328080337382763
K76F	NA	NA	NA	0.662471629682101	0.662471629682101	0.328080337382763	0.328080337382763
M77F	NA	NA	NA	0.931835831175562	0.931835831175562	0.328080337382763	0.328080337382763
K78F	-0.168338251804507	0.146520729321483	4	0.100395420218804	-0.119283853113308	0.219028894707918	0.109514447353959
D79F	0.855012557808947	0.0220990381015108	4	0.819363513364919	0.853851041686869	0.0633997586011471	0.0316998793005736
T80F	0.437961852846302	0.101735301554007	4	0.575854505813904	0.456471715769531	0.160059336679398	0.0800296683396991
D81F	NA	NA	NA	0.722740150099678	0.722740150099678	0.328080337382763	0.328080337382763
S82F	NA	NA	NA	0.768603878803959	0.768603878803959	0.328080337382763	0.328080337382763
E83F	NA	NA	NA	0.551048238243443	0.551048238243443	0.328080337382763	0.328080337382763
E84F	0.832662606700963	0.115393273253981	4	0.862338140674912	0.837100866669179	0.165934444500731	0.0829672222503655
E85F	0.240776466883372	0.0880258287353566	4	0.369762974864629	0.256033588864645	0.145941646924113	0.0729708234620565
I86F	0.835278138943136	0.0254502019063248	4	0.809717566349843	0.834323750221353	0.068308019171561	0.0341540095857805
R87F	1.02595110783084	0.0391618798213005	4	0.863440839601588	1.01679822252295	0.0944099563816324	0.0472049781908162
E88F	0.392326243434081	0.22411087081185	4	0.429352098181202	0.401752762548121	0.255151497265208	0.127575748632604
A89F	NA	NA	NA	0.447535939687255	0.447535939687255	0.328080337382763	0.328080337382763
F90F	1	1e-04	4	0.977493686502999	1	1e-04	1e-04
R91F	NA	NA	NA	0.512152974595307	0.512152974595307	0.328080337382763	0.328080337382763
V92F	1.06599625324857	0.0111372413687562	4	0.941454999526567	1.06391765241747	0.0466152537374089	0.0233076268687044
F93F	1	1e-04	4	0.979445850516625	1	1e-04	1e-04
D94F	0.313398309093563	0.13920368817872	4	0.430462663279046	0.333886767737292	0.191841982780376	0.0959209913901881
K95F	NA	NA	NA	0.473941638042602	0.473941638042602	0.328080337382763	0.328080337382763
D96F	NA	NA	NA	0.648968028833118	0.648968028833118	0.328080337382763	0.328080337382763
G97F	0.342654968863065	0.126290815492194	4	0.4297793396064	0.356717192486405	0.178256812378152	0.0891284061890759
N98F	0.941819078773745	0.0652124775880954	4	0.787629370592261	0.927880255494429	0.124713937418938	0.0623569687094688
G99F	0.622507482487806	0.0661503960592465	4	0.621691679666688	0.622432769968639	0.11761259068231	0.0588062953411551
Y100F	0.831775090926098	0.0317947949320217	4	0.814806370817378	0.830990858515891	0.0771456885726679	0.038572844286334
I101F	1.08663918657799	0.0113287027249741	4	0.979872579425116	1.08482713204323	0.0462943480789527	0.0231471740394763
S102F	0.488623138749856	0.181895479830112	4	0.607725512897268	0.514473654106911	0.227326643454629	0.113663321727315
A103F	0.223025162758396	0.104379586071977	4	0.391255829962176	0.24611381211932	0.165901888026708	0.0829509440133538
A104F	NA	NA	NA	0.514895739011003	0.514895739011003	0.328080337382763	0.328080337382763
E105F	NA	NA	NA	0.616654475924616	0.616654475924616	0.328080337382763	0.328080337382763
L106F	NA	NA	NA	0.738701696432551	0.738701696432551	0.328080337382763	0.328080337382763
R107F	0.369355119238936	0.0525250886628215	4	0.484244966424381	0.377870316977184	0.10694779452273	0.053473897261365
H108F	1.10620188036866	0.0243924512955038	4	1.02173330195472	1.10317434937062	0.0683970508779476	0.0341985254389738
V109F	1.0336367659601	0.0222107775132665	4	0.8588287290514	1.02791331990077	0.0704917106872591	0.0352458553436295
M110F	-0.184440018627907	0.159732894859908	4	0.141909033732264	-0.120548500409165	0.24158021053222	0.12079010526611
T111F	0.658946091678476	0.0952687100176851	4	0.646031297065579	0.657308711176955	0.146936822768324	0.0734684113841621
N112F	NA	NA	NA	0.868250469206629	0.868250469206629	0.328080337382763	0.328080337382763
L113F	0.987468864976272	0.00774833149755088	4	0.862990777752921	0.986016109440666	0.0386557280721939	0.0193278640360969
G114F	0.366477661511203	0.234676434188064	4	0.423874981961329	0.381598044755012	0.263740993958646	0.131870496979323
E115F	NA	NA	NA	0.455123546682214	0.455123546682214	0.328080337382763	0.328080337382763
K116F	0.29879153309473	0.173042485821756	4	0.517312835731164	0.344393710233606	0.232470592622763	0.116235296311382
L117F	0.638515671552467	0.0381597116118168	4	0.675842645990628	0.640567154711897	0.0858148731343314	0.0429074365671657
T118F	0.918006043951195	0.0464936658907202	4	0.762279594569577	0.907701840178491	0.103146785632099	0.0515733928160496
D119F	0.813726976145382	0.0515575909574924	4	0.841331070662398	0.815737946729003	0.101771235352161	0.0508856176760807
E120F	1.14614196089595	0.0360043686505664	4	0.997437272027863	1.13840678488699	0.0889845480908584	0.0444922740454292
E121F	NA	NA	NA	0.229275146684099	0.229275146684099	0.328080337382763	0.328080337382763
V122F	0.267682945606222	0.0698331507980268	4	0.467928538693878	0.286944515341854	0.135082070723105	0.0675410353615526
D123F	0.958699481785248	0.0280537355008767	4	0.817525603281649	0.952911157850897	0.077146954380905	0.0385734771904525
E124F	NA	NA	NA	0.473687532565975	0.473687532565975	0.328080337382763	0.328080337382763
M125F	0.614239333920767	0.0373417393194185	4	0.543425042583601	0.610426328005437	0.0858516986430401	0.04292584932152
I126F	0.857644433279879	0.0401964017157723	4	0.831414468246509	0.856130339078669	0.0881652381115543	0.0440826190557771
R127F	0.576522830864413	0.114483326080885	4	0.625316801707455	0.583771438611531	0.165682107415347	0.0828410537076735
E128F	NA	NA	NA	0.727851448230263	0.727851448230263	0.328080337382763	0.328080337382763
A129F	NA	NA	NA	0.494296410443449	0.494296410443449	0.328080337382763	0.328080337382763
D130F	0.0757705004974537	0.0684340752284569	4	0.239016381233664	0.0911881955375162	0.129173508253062	0.064586754126531
I131F	1.05718943149303	0.0110050409156202	4	1.00528949244131	1.05633333091808	0.0440261548282089	0.0220130774141044
D132F	1.11769907061892	0.0287528256552756	4	0.862389639601557	1.10698112221568	0.0890626263962892	0.0445313131981446
G133F	NA	NA	NA	0.456336706266063	0.456336706266063	0.328080337382763	0.328080337382763
D134F	0.324481441854121	0.126775582370877	4	0.461057736246488	0.346596319153298	0.18283816784674	0.0914190839233699
G135F	NA	NA	NA	0.586980361156129	0.586980361156129	0.328080337382763	0.328080337382763
Q136F	NA	NA	NA	0.523247254556083	0.523247254556083	0.328080337382763	0.328080337382763
V137F	0.773580753667477	0.0130717044795449	4	0.792281978100287	0.773946033182893	0.0477140579961035	0.0238570289980517
N138F	1.11023584664194	0.0275656570377266	4	1.00911816346665	1.10615910534179	0.0739216370570336	0.0369608185285168
Y139F	1.02825299566068	0.0102412382972495	4	0.902517479029558	1.02632069720384	0.0446839184584516	0.0223419592292258
E140F	0.475749554758658	0.0904596913402717	4	0.520025351416321	0.481113960929878	0.142973417108449	0.0714867085542245
E141F	-0.123335516329082	0.171693611886076	4	0.0518430225848864	-0.0870041998691329	0.225239544514709	0.112619772257354
F142F	1	1e-04	4	0.960607198977616	1	1e-04	1e-04
V143F	NA	NA	NA	0.783627222426243	0.783627222426243	0.328080337382763	0.328080337382763
Q144F	NA	NA	NA	0.63389612011623	0.63389612011623	0.328080337382763	0.328080337382763
M145F	NA	NA	NA	0.718786488629139	0.718786488629139	0.328080337382763	0.328080337382763
M146F	NA	NA	NA	0.647528735911165	0.647528735911165	0.328080337382763	0.328080337382763
T147F	0.389537153321747	0.28585526969569	4	0.626172476571922	0.461344275637383	0.318458107716385	0.159229053858193
A148F	NA	NA	NA	0.678443595018248	0.678443595018248	0.328080337382763	0.328080337382763
K149F	NA	NA	NA	0.678259806873816	0.678259806873816	0.328080337382763	0.328080337382763
M1Y	NA	NA	NA	0.774383979959385	0.774383979959385	0.328080337382763	0.328080337382763
A2Y	0.495379177223342	0.134803849470848	4	0.594606417730763	0.51229044641798	0.186578604753045	0.0932893023765226
D3Y	0.674421808175234	0.0583526085295186	4	0.702694951394595	0.676730808856887	0.109441001433116	0.0547205007165582
Q4Y	NA	NA	NA	0.826140944602611	0.826140944602611	0.328080337382763	0.328080337382763
L5Y	NA	NA	NA	0.723748652191724	0.723748652191724	0.328080337382763	0.328080337382763
T6Y	NA	NA	NA	0.730473486102139	0.730473486102139	0.328080337382763	0.328080337382763
E7Y	0.596024829197484	0.0857959879207344	4	0.655608979567436	0.602914828711606	0.138994166099493	0.0694970830497467
E8Y	NA	NA	NA	0.670013438171827	0.670013438171827	0.328080337382763	0.328080337382763
Q9Y	1.03217634551918	0.0293398628709979	4	0.916176823374114	1.0272114915388	0.0773445192316375	0.0386722596158188
I10Y	NA	NA	NA	0.705022086644666	0.705022086644666	0.328080337382763	0.328080337382763
A11Y	-0.218534156655884	0.187883453865705	4	0.137230102547018	-0.139341356761154	0.270748412571564	0.135374206285782
E12Y	NA	NA	NA	0.671856376012474	0.671856376012474	0.328080337382763	0.328080337382763
F13Y	1.06354267291984	0.0204812555709216	4	1.00565816245078	1.06179056829942	0.0613448194719266	0.0306724097359633
K14Y	0.344328694464963	0.108897461062073	4	0.440548663547164	0.35802452991306	0.16316196646693	0.0815809832334651
E15Y	0.863031445985664	0.0944916289638033	4	0.755804936682121	0.849533841992634	0.150396436554696	0.075198218277348
A16Y	0.891452035068689	0.0692610376227588	4	0.691964361741541	0.872405564565208	0.134360225435668	0.0671801127178339
F17Y	0.54522809598999	0.0263872586904784	4	0.708596959835033	0.551543925634981	0.0763054213161161	0.0381527106580581
S18Y	0.872420245670284	0.0365316946777538	4	0.829895684174657	0.870177555602668	0.0838519006458149	0.0419259503229075
L19Y	NA	NA	NA	0.669262546989169	0.669262546989169	0.328080337382763	0.328080337382763
F20Y	1.15423665781245	0.0101690752622566	4	1.03682746537614	1.15244483789999	0.0441777802659762	0.0220888901329881
D21Y	0.950099144003678	0.0075762011446086	4	0.886119590038286	0.94936885164299	0.036490402869412	0.018245201434706
K22Y	0.617691046407688	0.053681253414578	4	0.662703563605002	0.621095083625794	0.104619945240722	0.0523099726203611
D23Y	0.959515051706206	0.0223790469517174	4	0.877647989603062	0.956814978640522	0.0651770460075115	0.0325885230037557
G24Y	0.671345602701995	0.291694127722798	4	0.701008882173173	0.680474220722422	0.303665716954774	0.151832858477387
D25Y	NA	NA	NA	0.704469264922143	0.704469264922143	0.328080337382763	0.328080337382763
G26Y	NA	NA	NA	0.829005294167979	0.829005294167979	0.328080337382763	0.328080337382763
T27Y	0.289580337594707	0.0567564474507966	4	0.449225504461876	0.302289939092146	0.115764680409981	0.0578823402049904
I28Y	NA	NA	NA	0.764890389271836	0.764890389271836	0.328080337382763	0.328080337382763
T29Y	NA	NA	NA	0.686415834097049	0.686415834097049	0.328080337382763	0.328080337382763
T30Y	NA	NA	NA	0.588937617066421	0.588937617066421	0.328080337382763	0.328080337382763
K31Y	0.894025979634534	0.0291461174487014	4	0.817963377357224	0.890791034986947	0.0750116841828123	0.0375058420914062
E32Y	NA	NA	NA	0.832492849801249	0.832492849801249	0.328080337382763	0.328080337382763
L33Y	0.628086853660455	0.0249955951390883	4	0.642926336593373	0.628631400813367	0.0675237412496297	0.0337618706248148
G34Y	NA	NA	NA	0.700039024523307	0.700039024523307	0.328080337382763	0.328080337382763
T35Y	0.0463348787830168	0.175809983261549	4	0.279294918918029	0.0955634187099784	0.236997598178464	0.118498799089232
V36Y	NA	NA	NA	0.647359487001896	0.647359487001896	0.328080337382763	0.328080337382763
M37Y	NA	NA	NA	0.878758269166206	0.878758269166206	0.328080337382763	0.328080337382763
R38Y	NA	NA	NA	0.789993413293794	0.789993413293794	0.328080337382763	0.328080337382763
S39Y	1.24663924204261	0.0287829410971087	4	1.06977405130092	1.23920695090309	0.0810929474117345	0.0405464737058673
L40Y	0.0710053149681787	0.109584941992443	4	0.351625432744841	0.111164525358002	0.188017996484642	0.0940089982423209
G41Y	NA	NA	NA	0.754272848004292	0.754272848004292	0.328080337382763	0.328080337382763
Q42Y	NA	NA	NA	0.682156641445473	0.682156641445473	0.328080337382763	0.328080337382763
N43Y	1.01485270754504	0.0140263921957561	4	0.993078639982293	1.01439699655569	0.0495486965106618	0.0247743482553309
P44Y	NA	NA	NA	0.835014118789439	0.835014118789439	0.328080337382763	0.328080337382763
T45Y	NA	NA	NA	0.65192405552405	0.65192405552405	0.328080337382763	0.328080337382763
E46Y	0.0900467411642123	0.123888752103726	4	0.362398535326217	0.133302107747024	0.199788518979393	0.0998942594896965
A47Y	NA	NA	NA	0.586339918216284	0.586339918216284	0.328080337382763	0.328080337382763
E48Y	0.964770785486401	0.0732441508496256	4	0.828590741359826	0.951096086136416	0.131566362847931	0.0657831814239655
L49Y	1.21526670286949	0.0775939361397887	4	0.987186866945202	1.19114745106452	0.147261640735375	0.0736308203676877
Q50Y	NA	NA	NA	0.765644625199624	0.765644625199624	0.328080337382763	0.328080337382763
D51Y	0.903058250612183	0.0338110543161993	4	0.796396249068364	0.897831435402707	0.0830176451459222	0.0415088225729611
M52Y	NA	NA	NA	0.766704898154974	0.766704898154974	0.328080337382763	0.328080337382763
I53Y	NA	NA	NA	0.872225907844576	0.872225907844576	0.328080337382763	0.328080337382763
N54Y	1.05065490088087	0.0229810866114035	4	0.905045179686872	1.04572769745365	0.0696109699748921	0.034805484987446
E55Y	0.710310277609596	0.0305454376297893	4	0.706954548930795	0.710161011134155	0.0753644395070117	0.0376822197535059
V56Y	NA	NA	NA	0.667288206982476	0.667288206982476	0.328080337382763	0.328080337382763
D57Y	0.939742966376224	0.0171215781290863	4	0.884268150863061	0.938332240957692	0.0556701571932553	0.0278350785966277
A58Y	NA	NA	NA	0.683294025555342	0.683294025555342	0.328080337382763	0.328080337382763
D59Y	0.812729853816456	0.0168748405068646	4	0.822103058729255	0.812964865690796	0.0545757699028306	0.0272878849514153
G60Y	0.938467388216656	0.0333732019129206	4	0.843856602534368	0.933888258806909	0.0817417313618893	0.0408708656809447
N61Y	0.822497228800875	0.0187708239316048	4	0.785329062454633	0.821463528184305	0.0580812346827734	0.0290406173413867
G62Y	NA	NA	NA	0.812437802765008	0.812437802765008	0.328080337382763	0.328080337382763
T63Y	NA	NA	NA	0.662126151266061	0.662126151266061	0.328080337382763	0.328080337382763
I64Y	1.03277271285345	0.0917984422414884	4	0.940287844765042	1.02142186943383	0.146710923294529	0.0733554616472647
D65Y	1.06523047346399	0.0225264249554153	4	0.983169884289976	1.06250678576669	0.0654161712707542	0.0327080856353771
F66Y	1.00076597258183	0.0117447542902822	4	0.915648007474704	0.99926921938537	0.0464048170030813	0.0232024085015406
P67Y	NA	NA	NA	0.816053508622859	0.816053508622859	0.328080337382763	0.328080337382763
E68Y	0.531448104766351	0.148061173178951	4	0.58191737385174	0.540739743894741	0.195154284895516	0.0975771424477581
F69Y	0.788967122423685	0.0168046681312523	4	0.804183356990122	0.789347088160101	0.0544865736398076	0.0272432868199038
L70Y	0.893036246657502	0.0790836037909052	4	0.786710707236259	0.881599766187429	0.135071146361539	0.0675355731807695
T71Y	-0.0571970020697784	0.184019799819001	4	0.295201744260753	0.0199868277356918	0.266952406938034	0.133476203469017
M72Y	NA	NA	NA	0.828192803287062	0.828192803287062	0.328080337382763	0.328080337382763
M73Y	NA	NA	NA	0.839756055625716	0.839756055625716	0.328080337382763	0.328080337382763
A74Y	NA	NA	NA	0.509019765197237	0.509019765197237	0.328080337382763	0.328080337382763
R75Y	NA	NA	NA	0.799951596918017	0.799951596918017	0.328080337382763	0.328080337382763
K76Y	1.2440032014309	0.182942709752795	4	1.04604435890358	1.20084388669132	0.237317200116025	0.118658600058012
M77Y	NA	NA	NA	0.899696903103185	0.899696903103185	0.328080337382763	0.328080337382763
K78Y	0.909266046237455	0.0657713559515333	4	0.780764101161664	0.897558923114452	0.122903616439365	0.0614518082196823
D79Y	0.936794094264718	0.0102435124633861	4	0.876590534278404	0.935868686038182	0.0425757147112735	0.0212878573556368
T80Y	0.400147713710351	0.108101714628342	4	0.555498078548585	0.422121372286525	0.167894560547024	0.0839472802735119
D81Y	0.73750284759769	0.0250471846982593	4	0.772122843926942	0.738775782767573	0.0678558299448681	0.033927914972434
S82Y	NA	NA	NA	0.822301860170057	0.822301860170057	0.328080337382763	0.328080337382763
E83Y	0.394643866227909	0.129946415837562	4	0.499545934741012	0.411984566979973	0.182772708847559	0.0913863544237795
E84Y	0.863779189141001	0.0398671696039498	4	0.852473049239905	0.863131594650853	0.0875813053145417	0.0437906526572709
E85Y	0.926085055214474	0.0278860527105298	4	0.847930267763418	0.922898973862281	0.0732989580942665	0.0366494790471333
I86Y	NA	NA	NA	0.697389018817058	0.697389018817058	0.328080337382763	0.328080337382763
R87Y	0.929906748492385	0.182421441501102	4	0.874953494719628	0.917952460922991	0.223533799055461	0.111766899527731
E88Y	NA	NA	NA	0.670905272530649	0.670905272530649	0.328080337382763	0.328080337382763
A89Y	NA	NA	NA	0.470629822683388	0.470629822683388	0.328080337382763	0.328080337382763
F90Y	0.981231432363525	0.0119190432059862	4	0.86295880093467	0.979121359918329	0.0480099997446386	0.0240049998723193
R91Y	NA	NA	NA	0.638113945670307	0.638113945670307	0.328080337382763	0.328080337382763
V92Y	NA	NA	NA	0.668220847085675	0.668220847085675	0.328080337382763	0.328080337382763
F93Y	0.947244256238723	0.0188267323098168	4	0.896888080446657	0.945839723010628	0.0584424015027866	0.0292212007513933
D94Y	0.745711331869189	0.021886624798858	4	0.735839029868474	0.745392664764505	0.0627773966157545	0.0313886983078773
K95Y	NA	NA	NA	0.660461362320144	0.660461362320144	0.328080337382763	0.328080337382763
D96Y	0.462986840840875	0.0389592402795459	4	0.56247433490689	0.468562795582261	0.0893817198153567	0.0446908599076784
G97Y	NA	NA	NA	0.724987468839413	0.724987468839413	0.328080337382763	0.328080337382763
N98Y	0.892989934847922	0.0177130576133971	4	0.864835664536572	0.892249887880477	0.056170007501032	0.028085003750516
G99Y	0.898240292002597	0.048997535480033	4	0.810554654983689	0.892147503109978	0.101045283396465	0.0505226416982326
Y100Y	1	1e-04	4	0.942585445723111	1	1e-04	1e-04
I101Y	NA	NA	NA	0.703619168818708	0.703619168818708	0.328080337382763	0.328080337382763
S102Y	NA	NA	NA	0.758050951951418	0.758050951951418	0.328080337382763	0.328080337382763
A103Y	0.0209511046180213	0.125067829811844	4	0.26179604939911	0.0595082673283344	0.195369282886486	0.0976846414432428
A104Y	NA	NA	NA	0.458734628418436	0.458734628418436	0.328080337382763	0.328080337382763
E105Y	NA	NA	NA	0.689825657443424	0.689825657443424	0.328080337382763	0.328080337382763
L106Y	NA	NA	NA	0.580553984969285	0.580553984969285	0.328080337382763	0.328080337382763
R107Y	NA	NA	NA	0.779946248344549	0.779946248344549	0.328080337382763	0.328080337382763
H108Y	1.03380816645491	0.00409801858409606	4	0.99428470078989	1.03356285670218	0.0263513209650599	0.0131756604825299
V109Y	NA	NA	NA	0.629127686298168	0.629127686298168	0.328080337382763	0.328080337382763
M110Y	NA	NA	NA	0.644018244458034	0.644018244458034	0.328080337382763	0.328080337382763
T111Y	NA	NA	NA	0.69723171529984	0.69723171529984	0.328080337382763	0.328080337382763
N112Y	0.875126080107215	0.0319865450511502	4	0.895096044056282	0.876054326466616	0.0774366818177262	0.0387183409088631
L113Y	0.433860671995083	0.113466312796373	4	0.507990945106702	0.444789718003734	0.165940156575824	0.0829700782879121
G114Y	0.495129227569993	0.0886010201161003	4	0.517281016136742	0.497764528335189	0.140615579363861	0.0703077896819303
E115Y	1.18035036025115	0.0274084748768796	4	0.944888399123173	1.17090924774715	0.084680615135251	0.0423403075676255
K116Y	0.496624131329901	0.108323195894027	4	0.660126018595329	0.519791457212154	0.169038439756342	0.0845192198781708
L117Y	NA	NA	NA	0.638439724297987	0.638439724297987	0.328080337382763	0.328080337382763
T118Y	1.04575313303813	0.0182506672978706	4	0.850819458835475	1.0404779109131	0.0650952205895704	0.0325476102947852
D119Y	0.975626658914685	0.0123111033151696	4	0.919587475726151	0.974594597133539	0.0467746211046391	0.0233873105523196
E120Y	1.042800849987	0.0278900289864628	4	0.936638023239446	1.03847239260945	0.0746691044514575	0.0373345522257288
E121Y	0.919160184202431	0.0251833120357217	4	0.743450808712191	0.912665749502351	0.0754194865696452	0.0377097432848226
V122Y	NA	NA	NA	0.632074519567177	0.632074519567177	0.328080337382763	0.328080337382763
D123Y	0.966193787633104	0.0115485878567497	4	0.875117349131391	0.964618544768289	0.0461921613881598	0.0230960806940799
E124Y	0.24547642403126	0.229704168833585	4	0.473668830923598	0.30464656441789	0.277477083661729	0.138738541830864
M125Y	NA	NA	NA	0.642165979072119	0.642165979072119	0.328080337382763	0.328080337382763
I126Y	NA	NA	NA	0.720834357803158	0.720834357803158	0.328080337382763	0.328080337382763
R127Y	NA	NA	NA	0.762179403015098	0.762179403015098	0.328080337382763	0.328080337382763
E128Y	NA	NA	NA	0.757665276020647	0.757665276020647	0.328080337382763	0.328080337382763
A129Y	0.151250993038424	0.192937867347255	4	0.279604526099043	0.180416343945259	0.23689089204721	0.118445446023605
D130Y	0.832870116657462	0.0193860008974048	4	0.734508247872905	0.830047449704573	0.0610207540914409	0.0305103770457204
I131Y	0.946937385656836	0.0506785730147584	4	0.905353492688467	0.943955926488215	0.101076927085757	0.0505384635428785
D132Y	0.782131241563803	0.0245372217106221	4	0.758014497302999	0.781261901576227	0.0669371272122703	0.0334685636061352
G133Y	NA	NA	NA	0.613857273232107	0.613857273232107	0.328080337382763	0.328080337382763
D134Y	0.428566091387452	0.0212656882975722	4	0.533899694141023	0.431872711391565	0.0644539869259375	0.0322269934629688
G135Y	NA	NA	NA	0.774298544003963	0.774298544003963	0.328080337382763	0.328080337382763
Q136Y	NA	NA	NA	0.643915331341665	0.643915331341665	0.328080337382763	0.328080337382763
V137Y	NA	NA	NA	0.725145463008784	0.725145463008784	0.328080337382763	0.328080337382763
N138Y	1.16861966230387	0.00813698833248162	4	1.05586538012111	1.16723853403935	0.0392130491459404	0.0196065245729702
Y139Y	1	1e-04	4	0.9590248683888	1	1e-04	1e-04
E140Y	0.976788932951068	0.177267041020409	4	0.846459251364032	0.949068284147975	0.224673635627749	0.112336817813875
E141Y	0.0140438562907521	0.181246432999015	4	0.310514992290182	0.0782113745609355	0.252869961933722	0.126434980966861
F142Y	0.956376436883993	0.0114870233463768	4	0.890135064823038	0.955236739721085	0.0453408262765111	0.0226704131382556
V143Y	NA	NA	NA	0.614890448712242	0.614890448712242	0.328080337382763	0.328080337382763
Q144Y	0.8150511936954	0.123704306033938	4	0.790777527906712	0.811200838755483	0.173284896040019	0.0866424480200093
M145Y	NA	NA	NA	0.762810551954311	0.762810551954311	0.328080337382763	0.328080337382763
M146Y	NA	NA	NA	0.744184120482875	0.744184120482875	0.328080337382763	0.328080337382763
T147Y	NA	NA	NA	0.784540755067694	0.784540755067694	0.328080337382763	0.328080337382763
A148Y	NA	NA	NA	0.463468094662817	0.463468094662817	0.328080337382763	0.328080337382763
K149Y	NA	NA	NA	0.740824502520214	0.740824502520214	0.328080337382763	0.328080337382763
M1W	NA	NA	NA	0.694625337068462	0.694625337068462	0.328080337382763	0.328080337382763
A2W	0.314116568287427	0.12950080722032	4	0.527461452615162	0.349282266708754	0.194971188642851	0.0974855943214253
D3W	NA	NA	NA	0.652462606087723	0.652462606087723	0.328080337382763	0.328080337382763
Q4W	NA	NA	NA	0.76526820433085	0.76526820433085	0.328080337382763	0.328080337382763
L5W	0.358600646656687	0.0964455750291641	4	0.476504488023546	0.373709880445107	0.153154830178448	0.0765774150892239
T6W	NA	NA	NA	0.735159981148791	0.735159981148791	0.328080337382763	0.328080337382763
E7W	NA	NA	NA	0.74050744909651	0.74050744909651	0.328080337382763	0.328080337382763
E8W	NA	NA	NA	0.741937047899205	0.741937047899205	0.328080337382763	0.328080337382763
Q9W	1.23003629841654	0.0214874345777341	4	1.00752189953969	1.22298062523964	0.0733506026958206	0.0366753013479103
I10W	NA	NA	NA	0.603262596885088	0.603262596885088	0.328080337382763	0.328080337382763
A11W	NA	NA	NA	0.61473439626025	0.61473439626025	0.328080337382763	0.328080337382763
E12W	NA	NA	NA	0.714180993077804	0.714180993077804	0.328080337382763	0.328080337382763
F13W	0.878195837929099	0.0341040617450496	4	0.817690252464143	0.875206425152418	0.081213251512935	0.0406066257564675
K14W	NA	NA	NA	0.324260041802608	0.324260041802608	0.328080337382763	0.328080337382763
E15W	0.583146294348347	0.0997562668902511	4	0.643952550162822	0.59117072765492	0.152532384247614	0.0762661921238069
A16W	0.929396954902205	0.0219322996885953	4	0.740844852286971	0.923298408866094	0.0711307256174146	0.0355653628087073
F17W	NA	NA	NA	0.701437956635434	0.701437956635434	0.328080337382763	0.328080337382763
S18W	0.853983998245323	0.0654866530468077	4	0.86063563740544	0.854587608303981	0.116921320028612	0.0584606600143058
L19W	NA	NA	NA	0.64841558145884	0.64841558145884	0.328080337382763	0.328080337382763
F20W	NA	NA	NA	0.766227268061673	0.766227268061673	0.328080337382763	0.328080337382763
D21W	1.04327426713059	0.0852304750910813	4	0.94440128624326	1.03190780944314	0.140704345282272	0.0703521726411358
K22W	0.0427747463514881	0.114051614204437	4	0.278946100713462	0.0777465646145459	0.184544202464667	0.0922721012323336
D23W	NA	NA	NA	0.844297496392366	0.844297496392366	0.328080337382763	0.328080337382763
G24W	NA	NA	NA	0.361611886891847	0.361611886891847	0.328080337382763	0.328080337382763
D25W	NA	NA	NA	0.712665689442909	0.712665689442909	0.328080337382763	0.328080337382763
G26W	NA	NA	NA	0.732178707790973	0.732178707790973	0.328080337382763	0.328080337382763
T27W	0.521905284798321	0.0465923786338779	4	0.525446055431459	0.522140037141547	0.0957287307841444	0.0478643653920722
I28W	0.391551692658482	0.268599033305729	4	0.474172046276577	0.415549004521779	0.289587246785095	0.144793623392548
T29W	NA	NA	NA	0.65263383259095	0.65263383259095	0.328080337382763	0.328080337382763
T30W	NA	NA	NA	0.571512639179379	0.571512639179379	0.328080337382763	0.328080337382763
K31W	0.899961654604572	0.0211315991305189	4	0.781381789795007	0.896261948783786	0.0649300628355459	0.0324650314177729
E32W	NA	NA	NA	0.859355162545419	0.859355162545419	0.328080337382763	0.328080337382763
L33W	-0.337633593016657	0.189878361138704	4	0.0653559378164662	-0.247189785552304	0.283526233449126	0.141763116724563
G34W	NA	NA	NA	0.541526306767121	0.541526306767121	0.328080337382763	0.328080337382763
T35W	0.976167385882591	0.101548670861012	4	0.800602907913651	0.952638126950973	0.164112485221746	0.0820562426108732
V36W	0.243892607931752	0.0951979234431255	4	0.406215377286315	0.264459073274577	0.156420932299553	0.0782104661497763
M37W	1.13669075550375	0.0626664276247192	4	0.998823607733801	1.1246716738514	0.120336744055258	0.0601683720276291
R38W	1.03746641917332	0.0101882683428203	4	0.867439716549968	1.03486676370799	0.0467247064523852	0.0233623532261926
S39W	1.15729469354398	0.156563209471593	4	1.03078492260872	1.13292383875394	0.207399121879305	0.103699560939652
L40W	0.425504044559375	0.076911134960514	4	0.527942919822435	0.436251545767346	0.132563195022865	0.0662815975114326
G41W	NA	NA	NA	0.578937123199582	0.578937123199582	0.328080337382763	0.328080337382763
Q42W	0.461104300751252	0.0825300571836418	4	0.532332772443769	0.469062285856027	0.136306353960678	0.0681531769803391
N43W	0.27359627499972	0.162763734306297	4	0.54555294934919	0.32764849690969	0.233233800305975	0.116616900152987
P44W	NA	NA	NA	0.811233171319704	0.811233171319704	0.328080337382763	0.328080337382763
T45W	0.739125709470495	0.185958380328511	4	0.723132312046303	0.73559401610367	0.225293011172267	0.112646505586133
E46W	0.829315224476297	0.0399790689973606	4	0.788404831087902	0.826965754481748	0.0881967796223611	0.0440983898111805
A47W	0.905536219818944	0.0553174214178974	4	0.813258472230402	0.898361625016613	0.108634411522293	0.0543172057611465
E48W	1.07281427509863	0.0222547067179039	4	0.932661482279982	1.06821670938151	0.0680673102768423	0.0340336551384212
L49W	0.87897186514763	0.0324985597651216	4	0.76597702786727	0.873639518918354	0.0816082063229179	0.0408041031614589
Q50W	0.735772976830497	0.137071097031218	4	0.713172065381079	0.731867520901444	0.184971741512002	0.0924858707560009
D51W	NA	NA	NA	0.525112119883965	0.525112119883965	0.328080337382763	0.328080337382763
M52W	0.653682724508598	0.0521238790888997	4	0.653163559426872	0.653644518256888	0.10216724734938	0.0510836236746898
I53W	0.57104968239797	0.0538259013702263	4	0.617068948532958	0.574538520868119	0.104814969293096	0.052407484646548
N54W	0.837713444736363	0.0631079493288731	4	0.709391899330953	0.826454633613546	0.119979634840945	0.0599898174204727
E55W	1.04386315101155	0.0812286283784507	4	0.916147898874066	1.02979441593511	0.139021827796279	0.0695109138981395
V56W	NA	NA	NA	0.651466854880196	0.651466854880196	0.328080337382763	0.328080337382763
D57W	1.10642710577346	0.0389339910973936	4	0.920771197173859	1.09602805389234	0.0963454991643944	0.0481727495821972
A58W	NA	NA	NA	0.727887828830434	0.727887828830434	0.328080337382763	0.328080337382763
D59W	NA	NA	NA	0.834690574606992	0.834690574606992	0.328080337382763	0.328080337382763
G60W	NA	NA	NA	0.641437633064582	0.641437633064582	0.328080337382763	0.328080337382763
N61W	NA	NA	NA	0.485356311051145	0.485356311051145	0.328080337382763	0.328080337382763
G62W	NA	NA	NA	0.758935323309092	0.758935323309092	0.328080337382763	0.328080337382763
T63W	0.545119334001177	0.0457265782632275	4	0.566708030068711	0.546525795218521	0.0948441174281545	0.0474220587140773
I64W	NA	NA	NA	0.770180666422792	0.770180666422792	0.328080337382763	0.328080337382763
D65W	1.02504196452116	0.0428863456026164	4	0.905084787338096	1.01768262415021	0.0957002119013572	0.0478501059506786
F66W	0.211101531855174	0.100357122080867	4	0.318823320566186	0.225391544258723	0.156042816658158	0.0780214083290792
P67W	NA	NA	NA	0.833449706856789	0.833449706856789	0.328080337382763	0.328080337382763
E68W	0.76150550548701	0.0875874449853021	4	0.671059793413254	0.75085417256926	0.142456539157632	0.0712282695788159
F69W	NA	NA	NA	0.318540194927998	0.318540194927998	0.328080337382763	0.328080337382763
L70W	0.99487484703077	0.0212933610502608	4	0.815023065713117	0.989221845184648	0.0693331056939341	0.034666552846967
T71W	NA	NA	NA	0.642721294428309	0.642721294428309	0.328080337382763	0.328080337382763
M72W	0.992866139952176	0.131866978418043	4	0.918331562202362	0.980393672119574	0.182386556866041	0.0911932784330206
M73W	NA	NA	NA	0.832351403148905	0.832351403148905	0.328080337382763	0.328080337382763
A74W	NA	NA	NA	0.679620303598536	0.679620303598536	0.328080337382763	0.328080337382763
R75W	0.705572151274829	0.210991220366512	4	0.736400418948675	0.713073136805513	0.245051390545136	0.122525695272568
K76W	1.13456557718429	0.0821294080636993	4	0.952884728270239	1.11435490264747	0.145712400518195	0.0728562002590975
M77W	NA	NA	NA	0.881690532623674	0.881690532623674	0.328080337382763	0.328080337382763
K78W	0.0454586878052456	0.151545635757869	4	0.204169376992046	0.0752367296269042	0.20661979754603	0.103309898773015
D79W	1.08326512567666	0.0638895266609983	4	0.962940635021787	1.07258882180446	0.120170103175253	0.0600850515876266
T80W	0.494819134313906	0.12964539777907	4	0.544179310693322	0.502962771687988	0.179245288100254	0.0896226440501271
D81W	NA	NA	NA	0.747450340111806	0.747450340111806	0.328080337382763	0.328080337382763
S82W	NA	NA	NA	0.825251534837093	0.825251534837093	0.328080337382763	0.328080337382763
E83W	0.959415818849299	0.0348539201543139	4	0.867450850087675	0.954777219749111	0.0835922076476966	0.0417961038238483
E84W	NA	NA	NA	0.867699893190068	0.867699893190068	0.328080337382763	0.328080337382763
E85W	NA	NA	NA	0.656860819669711	0.656860819669711	0.328080337382763	0.328080337382763
I86W	NA	NA	NA	0.631768874606951	0.631768874606951	0.328080337382763	0.328080337382763
R87W	1.18960121160098	0.0441110520984506	4	1.03744300472116	1.18001656276625	0.099849461228895	0.0499247306144475
E88W	NA	NA	NA	0.660412279186713	0.660412279186713	0.328080337382763	0.328080337382763
A89W	NA	NA	NA	0.501936835745944	0.501936835745944	0.328080337382763	0.328080337382763
F90W	NA	NA	NA	0.470221752792341	0.470221752792341	0.328080337382763	0.328080337382763
R91W	0.346535139024205	0.319533903565679	4	0.468567637219625	0.386500022888731	0.327405479837274	0.163702739918637
V92W	NA	NA	NA	0.70944849570348	0.70944849570348	0.328080337382763	0.328080337382763
F93W	NA	NA	NA	0.536790563649709	0.536790563649709	0.328080337382763	0.328080337382763
D94W	0.254455660509418	0.150409745935318	4	0.397487062325909	0.281128243901824	0.203911924975858	0.101955962487929
K95W	NA	NA	NA	0.383333236225502	0.383333236225502	0.328080337382763	0.328080337382763
D96W	0.570869736241763	0.219732170268925	4	0.615092419187414	0.581963725824907	0.252071035274917	0.126035517637458
G97W	-0.113005476401361	0.237471615141469	4	0.183342925496977	-0.0342545914588353	0.295205355176259	0.147602677588129
N98W	NA	NA	NA	0.763213191656683	0.763213191656683	0.328080337382763	0.328080337382763
G99W	0.786538556827336	0.058953384971025	4	0.627458256453273	0.773424114366628	0.118223188289013	0.0591115941445063
Y100W	NA	NA	NA	0.763847972524115	0.763847972524115	0.328080337382763	0.328080337382763
I101W	NA	NA	NA	0.579253100608535	0.579253100608535	0.328080337382763	0.328080337382763
S102W	1.31477184028387	0.0121003450597046	4	1.07759279846697	1.31047718870047	0.0556140746730417	0.0278070373365208
A103W	NA	NA	NA	0.632500644168649	0.632500644168649	0.328080337382763	0.328080337382763
A104W	NA	NA	NA	0.648338815925947	0.648338815925947	0.328080337382763	0.328080337382763
E105W	NA	NA	NA	0.719738954167488	0.719738954167488	0.328080337382763	0.328080337382763
L106W	NA	NA	NA	0.411074838531182	0.411074838531182	0.328080337382763	0.328080337382763
R107W	NA	NA	NA	0.775911643067333	0.775911643067333	0.328080337382763	0.328080337382763
H108W	NA	NA	NA	0.900770021196406	0.900770021196406	0.328080337382763	0.328080337382763
V109W	NA	NA	NA	0.48552393702409	0.48552393702409	0.328080337382763	0.328080337382763
M110W	NA	NA	NA	0.488879233533105	0.488879233533105	0.328080337382763	0.328080337382763
T111W	0.204951862536018	0.195819690835142	4	0.378092800373547	0.244746682096617	0.244085648877227	0.122042824438613
N112W	NA	NA	NA	0.737664587418156	0.737664587418156	0.328080337382763	0.328080337382763
L113W	0.1799100376147	0.232767121673083	4	0.251520364373802	0.19866131269977	0.263000550971356	0.131500275485678
G114W	0.677848894145979	0.0623227271601774	4	0.578583167932133	0.669238381008722	0.116894921851887	0.0584474609259433
E115W	0.495792031860664	0.202526605143579	4	0.588902998409831	0.517752818282045	0.241437768211836	0.120718884105918
K116W	NA	NA	NA	0.770675513741973	0.770675513741973	0.328080337382763	0.328080337382763
L117W	NA	NA	NA	0.461873832671385	0.461873832671385	0.328080337382763	0.328080337382763
T118W	0.249992722763607	0.172158481828577	4	0.40611719040346	0.282441750546195	0.223299996440382	0.111649998220191
D119W	0.780616596846402	0.037245716161008	4	0.795846642400886	0.781434665386387	0.0842978656639834	0.0421489328319917
E120W	0.91422612226433	0.0258751826464787	4	0.881977431828143	0.913002666420949	0.0690334754196329	0.0345167377098164
E121W	NA	NA	NA	0.396822742092506	0.396822742092506	0.328080337382763	0.328080337382763
V122W	0.481991481884469	0.0479567006482114	4	0.520450152338011	0.484610861849613	0.0978166948677155	0.0489083474338578
D123W	0.770188665153329	0.0422310845522567	4	0.71654020213939	0.766944593688549	0.0913664312490871	0.0456832156245435
E124W	NA	NA	NA	0.643459972748003	0.643459972748003	0.328080337382763	0.328080337382763
M125W	0.0260743802144983	0.127266582322286	4	0.26241768899032	0.0644679960741878	0.196598743680669	0.0982993718403345
I126W	0.654429165974448	0.0734336991305509	4	0.579136659782806	0.646850972605252	0.127265637838008	0.063632818919004
R127W	0.87648880882686	0.0460449778633644	4	0.799339426837057	0.871429975175217	0.096972979583746	0.048486489791873
E128W	NA	NA	NA	0.757761125586555	0.757761125586555	0.328080337382763	0.328080337382763
A129W	NA	NA	NA	0.545368015272207	0.545368015272207	0.328080337382763	0.328080337382763
D130W	-0.323775902898899	0.21371402092298	4	0.071471579246317	-0.226670044908536	0.299747035505741	0.14987351775287
I131W	1.12711192630568	0.0206156009297303	4	0.973867026371581	1.12244386122271	0.0662147685783949	0.0331073842891974
D132W	NA	NA	NA	0.647584426875018	0.647584426875018	0.328080337382763	0.328080337382763
G133W	-0.0221148225467996	0.170011315992037	4	0.17813915950331	0.0190938403004688	0.227287696810455	0.113643848405227
D134W	NA	NA	NA	0.441475244628561	0.441475244628561	0.328080337382763	0.328080337382763
G135W	NA	NA	NA	0.454252993318048	0.454252993318048	0.328080337382763	0.328080337382763
Q136W	-0.0491022383675114	0.226068146668456	4	0.225891152559289	0.0213638864320036	0.282850926064182	0.141425463032091
V137W	1.05239621522933	0.0577482894935833	4	0.875654321329575	1.03809951555816	0.118719414644193	0.0593597073220966
N138W	NA	NA	NA	0.752521725021334	0.752521725021334	0.328080337382763	0.328080337382763
Y139W	0.870018026306528	0.0864855203656815	4	0.812561119321867	0.86332683131792	0.139582578733833	0.0697912893669167
E140W	NA	NA	NA	0.627353939709232	0.627353939709232	0.328080337382763	0.328080337382763
E141W	NA	NA	NA	0.408577518809105	0.408577518809105	0.328080337382763	0.328080337382763
F142W	NA	NA	NA	0.611571238747407	0.611571238747407	0.328080337382763	0.328080337382763
V143W	NA	NA	NA	0.705972663560698	0.705972663560698	0.328080337382763	0.328080337382763
Q144W	0.560539696314036	0.213205887480176	4	0.613701047474971	0.573577134773406	0.247445044725742	0.123722522362871
M145W	NA	NA	NA	0.701328921473455	0.701328921473455	0.328080337382763	0.328080337382763
M146W	NA	NA	NA	0.65422335081268	0.65422335081268	0.328080337382763	0.328080337382763
T147W	NA	NA	NA	0.712501524568018	0.712501524568018	0.328080337382763	0.328080337382763
A148W	NA	NA	NA	0.626701791483033	0.626701791483033	0.328080337382763	0.328080337382763
K149W	NA	NA	NA	0.705585303287577	0.705585303287577	0.328080337382763	0.328080337382763
M1R	NA	NA	NA	0.775287186049163	0.775287186049163	0.328080337382763	0.328080337382763
A2R	NA	NA	NA	0.873774100320863	0.873774100320863	0.328080337382763	0.328080337382763
D3R	1.28671059815075	0.0116892822288478	4	0.971849184796411	1.28119962388905	0.0610165546537942	0.0305082773268971
Q4R	1.00410207758275	0.00580364045903189	4	0.985403626463673	1.00393814263197	0.0313066897017454	0.0156533448508727
L5R	0.777645911591074	0.0210676211621157	4	0.748901109942498	0.776751701182038	0.0616714551147256	0.0308357275573628
T6R	NA	NA	NA	0.895461041261236	0.895461041261236	0.328080337382763	0.328080337382763
E7R	0.857060013059442	0.107082419331832	4	0.687145728756502	0.833221169599334	0.168646079222251	0.0843230396111253
E8R	0.0524942659664308	0.0756199354995042	4	0.370096853509406	0.0853143309525434	0.159990248296428	0.079995124148214
Q9R	0.997837226466044	0.00791014604863251	4	0.95943748034682	0.997379824046734	0.0368958728667058	0.0184479364333529
I10R	0.343788286181265	0.115558721715212	4	0.471011977565051	0.362839002303272	0.171850775335738	0.085925387667869
A11R	0.076061662952453	0.152089117468179	4	0.348655979404247	0.127355989798388	0.224463878544399	0.112231939272199
E12R	0.335364161521113	0.0720577212389021	4	0.475210402909286	0.349202045229555	0.130663494200097	0.0653317471000486
F13R	-0.0299206349965775	0.22917309050979	4	0.252805802241463	0.0432645228862407	0.28657071470109	0.143285357350545
K14R	0.899886640141201	0.0195443197755321	4	0.896425262111671	0.899786522072488	0.0590304071130821	0.0295152035565411
E15R	0.369344109555798	0.0420295187324495	4	0.417219877474926	0.372226125807711	0.0909357394703173	0.0454678697351587
A16R	0.481542597671192	0.0294072382025164	4	0.542199394823617	0.484144453517596	0.0748049938113477	0.0374024969056738
F17R	-0.0905694995738733	0.118187259211538	4	0.156254819030166	-0.052897171099073	0.190115526502138	0.0950577632510692
S18R	1.09196413250628	0.0272592184776309	4	1.00262556674983	1.08840073099206	0.0728857201561497	0.0364428600780749
L19R	0.478781244140228	0.132291457063087	4	0.604294733043753	0.499840686632456	0.186612712641512	0.093306356320756
F20R	NA	NA	NA	0.45084462722127	0.45084462722127	0.328080337382763	0.328080337382763
D21R	0.860405619436864	0.0607124851812631	4	0.765392336439659	0.852358878593032	0.114845374898713	0.0574226874493567
K22R	1.06052149403994	0.015071364349337	4	1.01177712335083	1.05942702278734	0.0518748010318339	0.0259374005159169
D23R	0.779775080794848	0.087671425485346	4	0.649407183378575	0.76440932903426	0.145718853326291	0.0728594266631453
G24R	0.931543780478485	0.0363660203263069	4	0.91109713031887	0.930470084257705	0.0832230101789758	0.0416115050894879
D25R	NA	NA	NA	0.607162802147049	0.607162802147049	0.328080337382763	0.328080337382763
G26R	1.20239608082603	0.0108465477576124	4	1.0484611480951	1.19989286565376	0.0473828718991818	0.0236914359495909
T27R	0.957891588263787	0.0164020497863414	4	0.882631065975708	0.956056180518974	0.0549746287974279	0.0274873143987139
I28R	1.03693660735252	0.0159561412276066	4	0.745384398577078	1.03001511973646	0.0690936450925152	0.0345468225462576
T29R	0.444667237656922	0.130146372584366	4	0.608791120201013	0.471832361051869	0.188866755680329	0.0944333778401646
T30R	1.25565828750298	0.0187695866113672	4	1.0441140195016	1.24977531160516	0.0674221155094253	0.0337110577547127
K31R	0.984402049831911	0.00425444145068635	4	0.952952652775189	0.984199450564947	0.0267902523913467	0.0133951261956734
E32R	NA	NA	NA	0.678912559239517	0.678912559239517	0.328080337382763	0.328080337382763
L33R	0.41950894325046	0.0345279350964852	4	0.481486481662974	0.422607237319874	0.0818280450712864	0.0409140225356432
G34R	1.0228939635081	0.0111707125962737	4	0.961958721788227	1.02187394544042	0.0445598719594658	0.0222799359797329
T35R	0.857755951351409	0.0294602561759696	4	0.825298518906185	0.85636129691264	0.0741548894035478	0.0370774447017739
V36R	0.0689532938676854	0.133121164183726	4	0.300127512901226	0.107943398097091	0.200947173116025	0.100473586558012
M37R	0.759884384936237	0.0231868454970796	4	0.770261772820685	0.760238576101087	0.0647810475717061	0.032390523785853
R38R	1	1e-04	4	0.982145768352944	1	1e-04	1e-04
S39R	1.00035222299255	0.0181717899641965	4	0.968681402860378	0.999498763428407	0.0569929067125112	0.0284964533562556
L40R	0.74414598743063	0.0187343863978387	4	0.69398198456387	0.742753486778235	0.0582840639126552	0.0291420319563276
G41R	1.00281303084633	0.0178892734965779	4	0.932425302280186	1.00094494179689	0.0574126266142599	0.0287063133071299
Q42R	1.03441545448146	0.00581616877052522	4	0.914232204010972	1.03335951714022	0.0332419048637186	0.0166209524318593
N43R	1.31650849989346	0.064108124403467	4	1.1054785259531	1.29772560128972	0.130135709937039	0.0650678549685193
P44R	0.769846536122611	0.0712380638076783	4	0.821999163242381	0.774954122899272	0.123933775014624	0.0619668875073121
T45R	0.972826641530028	0.0257946743025495	4	0.894044903892415	0.969846755433192	0.0702665792139352	0.0351332896069676
E46R	0.889879416247576	0.0417929929291396	4	0.739109546276512	0.880851418543315	0.0967828716539717	0.0483914358269859
A47R	0.986794521835983	0.0296065122988583	4	0.885036777039036	0.982401351705269	0.076898786559064	0.038449393279532
E48R	0.653281775214375	0.0455182092560693	4	0.610148539065497	0.650483703740906	0.0950410531873797	0.0475205265936898
L49R	1.10986915679091	0.0201671769594505	4	0.875793264317392	1.10288933194204	0.0720365073376655	0.0360182536688327
Q50R	1.07881251819033	0.0100895287929962	4	0.991689995733336	1.07749315619366	0.042935837807143	0.0214679189035715
D51R	0.433640141952028	0.308382239940237	4	0.525629704789762	0.463050909484002	0.317723842438151	0.158861921219076
M52R	0.781358039188381	0.017410769337452	4	0.740037600567362	0.780289970415497	0.0558617251140084	0.0279308625570042
I53R	1.04594289496896	0.0318391696990241	4	0.897927123994829	1.03909303985912	0.0831563788159364	0.0415781894079682
N54R	0.578475833086557	0.0356340691885556	4	0.576890677628141	0.57839418236606	0.082151244599145	0.0410756222995725
E55R	1.13794898240536	0.0266477031867855	4	0.951701588138945	1.13068037609943	0.0786384799696445	0.0393192399848223
V56R	0.484502638382055	0.0828641659477855	4	0.512824392263983	0.487678253576991	0.135075254950209	0.0675376274751046
D57R	1.18113367655051	0.0192866529239252	4	0.96234026728658	1.17488627224002	0.0690120414213896	0.0345060207106948
A58R	NA	NA	NA	0.869687952516133	0.869687952516133	0.328080337382763	0.328080337382763
D59R	NA	NA	NA	0.675615043333596	0.675615043333596	0.328080337382763	0.328080337382763
G60R	0.839072680034141	0.0444985504388051	4	0.865024635550668	0.840720876989231	0.0934365046618302	0.0467182523309151
N61R	0.212012670147346	0.228009944833574	4	0.397111741147862	0.259746023905142	0.269992617918883	0.134996308959442
G62R	1.06789639825204	0.0124268631100811	4	1.00114997470279	1.06665579979403	0.0472592702189887	0.0236296351094943
T63R	0.913864206495126	0.050461003771986	4	0.833951918194879	0.90815753996645	0.102344788459851	0.0511723942299253
I64R	0.565060863352758	0.0869636910932548	4	0.703511527722947	0.581262970780673	0.145789133834291	0.0728945669171456
D65R	0.145822834760771	0.125758639924316	4	0.485899758296349	0.200518518279529	0.214923951905447	0.107461975952724
F66R	0.559270629086325	0.0363014205436402	4	0.439079467181088	0.552969764470764	0.0872297578623725	0.0436148789311862
P67R	0.822350579980601	0.0280224243167176	4	0.815404700256702	0.822066094162204	0.0718576292871716	0.0359288146435858
E68R	-0.11409978182718	0.197995844739692	4	0.229464365253646	-0.0344606618647824	0.275833978825892	0.137916989412946
F69R	0.0655353498477956	0.107618123079126	4	0.136603277551077	0.0755489781550137	0.160397644143034	0.0801988220715168
L70R	1.1050849321438	0.0120433768057395	4	0.811573472474904	1.09979482787508	0.0600594717175107	0.0300297358587553
T71R	0.912704629698327	0.0640201141213995	4	0.841976384337724	0.906417277398094	0.117079923904013	0.0585399619520065
M72R	0.812293963887266	0.0168507928568361	4	0.795821678733688	0.81188153248252	0.0545752717534713	0.0272876358767357
M73R	0.940545608208212	0.0225425398124245	4	0.876578807390852	0.938421006286302	0.0647899524709301	0.0323949762354651
A74R	0.673567476644195	0.0492278351688574	4	0.675207974936497	0.673681964161912	0.0988241333017744	0.0494120666508872
R75R	1	1e-04	4	0.971659770812443	1	1e-04	1e-04
K76R	1.0032637638288	0.00992907811972628	4	0.946989274136542	1.00242490720042	0.0418103809497142	0.0209051904748571
M77R	1.01519136000844	0.0183330322943629	4	0.938829552972035	1.01311581288354	0.0583674728644571	0.0291837364322285
K78R	1.01505981786163	0.00885212715909626	4	0.967066490752477	1.01442096845433	0.0392472244541201	0.0196236122270601
D79R	0.968858102381763	0.0107418150852261	4	0.861483218736322	0.967128612445123	0.0450549425297986	0.0225274712648993
T80R	0.804657929078491	0.0131712468049734	4	0.810316344127465	0.804769276496316	0.0478412181076206	0.0239206090538103
D81R	NA	NA	NA	0.649930673628453	0.649930673628453	0.328080337382763	0.328080337382763
S82R	1.00243724008425	0.0163829190404551	4	0.906657007105882	1.00010406820214	0.0556945355463601	0.0278472677731801
E83R	0.0336092689130685	0.0877129274563843	4	0.261746891686334	0.060509831988049	0.157770782086086	0.0788853910430428
E84R	0.962503457825046	0.0391177814915319	4	0.864252349890636	0.956975650459678	0.0895127112740385	0.0447563556370193
E85R	1.03310350352917	0.0160060562815326	4	0.819513831831875	1.02801737214475	0.0622389143905699	0.031119457195285
I86R	0.311175273133171	0.365877032051818	4	0.436378737469791	0.355996586112649	0.357881361006501	0.17894068050325
R87R	1	1e-04	4	0.990104381787303	1	1e-04	1e-04
E88R	0.201842001234498	0.115097997017391	4	0.373596593304129	0.227473621660956	0.176292333343833	0.0881461666719166
A89R	NA	NA	NA	0.590559064416995	0.590559064416995	0.328080337382763	0.328080337382763
F90R	0.108160952924605	0.144980700060362	4	0.2137562875053	0.127270296183708	0.195823969298978	0.097911984649489
R91R	1	1e-04	4	0.969677272940776	1	1e-04	1e-04
V92R	NA	NA	NA	0.613792747368883	0.613792747368883	0.328080337382763	0.328080337382763
F93R	NA	NA	NA	0.403226195443132	0.403226195443132	0.328080337382763	0.328080337382763
D94R	0.0764758314647179	0.0917879598827178	4	0.33292421828428	0.107947075813539	0.166374751732551	0.0831873758662756
K95R	1.06090674255254	0.00710764036698947	4	1.03204886044033	1.0605974990034	0.0348173792801823	0.0174086896400911
D96R	NA	NA	NA	0.577944421799256	0.577944421799256	0.328080337382763	0.328080337382763
G97R	1.09957461052555	0.0143741305294555	4	0.999788212152505	1.09743550797047	0.0521387783942106	0.0260693891971053
N98R	NA	NA	NA	0.625193281021497	0.625193281021497	0.328080337382763	0.328080337382763
G99R	0.902454659929848	0.0139913827936375	4	0.880546065245794	0.901997253985574	0.0494844875855499	0.024742243792775
Y100R	0.889233838609366	0.0566492886933118	4	0.751978440347331	0.878325712910432	0.113518926413827	0.0567594632069133
I101R	-0.105120073880873	0.0883533448699261	4	0.256745727774231	-0.0621765521646255	0.182617311656531	0.0913086558282653
S102R	0.962852324282495	0.0114766312700888	4	0.900266206936222	0.961776473989355	0.045231527330779	0.0226157636653895
A103R	1.06265268934808	0.0383250986637179	4	0.933406018872808	1.05552023021438	0.0905463857779368	0.0452731928889684
A104R	0.889512098630414	0.0479551373045105	4	0.819031798316063	0.884711904655361	0.0989401265695268	0.0494700632847634
E105R	NA	NA	NA	0.564117908607762	0.564117908607762	0.328080337382763	0.328080337382763
L106R	-0.120839329273474	0.0920711288139487	4	0.154523542370719	-0.0869554843146725	0.169885493888029	0.0849427469440146
R107R	1	1e-04	4	0.982639381639079	1	1e-04	1e-04
H108R	1.00588926262776	0.00453423904330072	4	0.935597474533122	1.00540686180502	0.0281564755389144	0.0140782377694572
V109R	NA	NA	NA	0.464416934924838	0.464416934924838	0.328080337382763	0.328080337382763
M110R	0.230064860437934	0.130658551289805	4	0.397294986941725	0.257834957224384	0.189693524216504	0.0948467621082518
T111R	NA	NA	NA	0.758704094621619	0.758704094621619	0.328080337382763	0.328080337382763
N112R	1.28179509640318	0.0151841336947197	4	1.05819883359572	1.2767379104306	0.0613596615275307	0.0306798307637654
L113R	0.0845760826308179	0.0818905325065256	4	0.237019202117932	0.101490421512394	0.142116879549399	0.0710584397746993
G114R	0.611547235712671	0.016178122929221	4	0.591457964413904	0.611063838500218	0.0534314023345555	0.0267157011672778
E115R	NA	NA	NA	0.638904535491835	0.638904535491835	0.328080337382763	0.328080337382763
K116R	1.01181830070235	0.00643115809831863	4	0.990249199938518	1.01160894965066	0.0330175515548956	0.0165087757774478
L117R	0.590657032354303	0.0260327285364381	4	0.549943135146605	0.589103376413717	0.0694271986309105	0.0347135993154552
T118R	0.863057733702109	0.0167373076368771	4	0.836878685312057	0.862406569932854	0.0544710079661337	0.0272355039830668
D119R	0.915663579217441	0.0649399164950084	4	0.845101301043462	0.909308975563177	0.118062796849556	0.0590313984247782
E120R	NA	NA	NA	0.778335592451369	0.778335592451369	0.328080337382763	0.328080337382763
E121R	0.9229141561885	0.0465590185254617	4	0.7192951609699	0.909423285417367	0.108261864440148	0.0541309322200741
V122R	0.48790586638449	0.0536658870010878	4	0.493682081665702	0.488342572663562	0.103934627740122	0.051967313870061
D123R	0.939152928303571	0.0212011367168984	4	0.834810064612921	0.93588704103175	0.0643001447175042	0.0321500723587521
E124R	0.965523298064236	0.038299423309174	4	0.800987163370243	0.956449142342732	0.0934494093412587	0.0467247046706293
M125R	0.447215492702947	0.0585143685088564	4	0.481245448740188	0.450001711987701	0.10974267737048	0.0548713386852399
I126R	0.460835624551539	0.0844397308129105	4	0.47979993492722	0.462997844894808	0.136475955045435	0.0682379775227174
R127R	1	1e-04	4	0.98807608384076	1	1e-04	1e-04
E128R	0.173438195275135	0.263684770926293	4	0.413750712859212	0.242326671536731	0.303747664822372	0.151873832411186
A129R	0.682842679051518	0.075534146656004	4	0.648311793789833	0.679277994875606	0.127821515898718	0.0639107579493588
D130R	0.309318062534981	0.126068961453509	4	0.385052884845202	0.321523954452687	0.177354817759925	0.0886774088799624
I131R	1.02864798639287	0.0197616180824157	4	0.885001501617209	1.02444826254731	0.0641222667524303	0.0320611333762152
D132R	0.338030121571265	0.190550047434158	4	0.492420487162284	0.372775272087745	0.237736103049893	0.118868051524946
G133R	0.948883893880712	0.00718483202978315	4	0.842316160212883	0.947729636772833	0.0365865047029217	0.0182932523514608
D134R	0.448864516293207	0.0491539286978167	4	0.466990578893668	0.450127735832772	0.0988449107086885	0.0494224553543442
G135R	0.914977325545795	0.00616024996161274	4	0.883640191619345	0.914685858719276	0.0323693375590339	0.016184668779517
Q136R	1.04328276779727	0.0092216453670633	4	0.989412386362946	1.04253616913009	0.0401905155455688	0.0200952577727844
V137R	NA	NA	NA	0.605097286828618	0.605097286828618	0.328080337382763	0.328080337382763
N138R	0.254781759355849	0.105623369716426	4	0.549437243220463	0.295636520408726	0.186822182813815	0.0934110914069076
Y139R	0.243579125022727	0.0976815034216534	4	0.359427509285048	0.258590548728052	0.154163416209465	0.0770817081047323
E140R	0.127934822119356	0.169514911659813	4	0.336287005021403	0.170710462406455	0.228071832374026	0.114035916187013
E141R	0.597415465758934	0.192656121126256	4	0.56593829240236	0.590271085308115	0.230859777081605	0.115429888540803
F142R	NA	NA	NA	0.274876509302035	0.274876509302035	0.328080337382763	0.328080337382763
V143R	NA	NA	NA	0.553434683477751	0.553434683477751	0.328080337382763	0.328080337382763
Q144R	1.01317602336834	0.00583554148455534	4	0.976272221572406	1.01285071385594	0.0315353382907024	0.0157676691453512
M145R	0.282075820031019	0.046061902162624	4	0.459904449495249	0.293740390782826	0.10479088698925	0.0523954434946251
M146R	0.167927898062504	0.131682131569676	4	0.365180568826039	0.200897231456281	0.194547926935129	0.0972739634675647
T147R	NA	NA	NA	0.906035549430089	0.906035549430089	0.328080337382763	0.328080337382763
A148R	NA	NA	NA	0.717052733223573	0.717052733223573	0.328080337382763	0.328080337382763
K149R	1.00077846028792	0.00606450679571224	4	0.953871235875002	1.00034889465203	0.0322818679725873	0.0161409339862936
M1H	NA	NA	NA	0.744388510293632	0.744388510293632	0.328080337382763	0.328080337382763
A2H	NA	NA	NA	0.890995247914135	0.890995247914135	0.328080337382763	0.328080337382763
D3H	0.62930756183423	0.0353644541245378	4	0.63929046809986	0.629818085625646	0.0818293472753263	0.0409146736376631
Q4H	0.666368724302489	0.0223424929795099	4	0.755939423389259	0.669318206059762	0.0654416987202613	0.0327208493601307
L5H	0.168816916520472	0.13178822372972	4	0.376096541066929	0.203485425590677	0.196087114644117	0.0980435573220587
T6H	NA	NA	NA	0.833102816520451	0.833102816520451	0.328080337382763	0.328080337382763
E7H	0.172293131426316	0.211582603240455	4	0.436878515031342	0.236807217172008	0.270192787609202	0.135096393804601
E8H	NA	NA	NA	0.697953880337705	0.697953880337705	0.328080337382763	0.328080337382763
Q9H	0.960526845997301	0.0119532415069931	4	0.851422751453741	0.958574862121921	0.047699200523132	0.023849600261566
I10H	NA	NA	NA	0.524026033974724	0.524026033974724	0.328080337382763	0.328080337382763
A11H	NA	NA	NA	0.610944593778637	0.610944593778637	0.328080337382763	0.328080337382763
E12H	0.910098845607387	0.151258084257226	4	0.805026928647087	0.890415160170247	0.201091713830737	0.100545856915368
F13H	NA	NA	NA	0.782439700063789	0.782439700063789	0.328080337382763	0.328080337382763
K14H	0.224109282097726	0.17255249722343	4	0.407016188997105	0.262193681636294	0.226940822236265	0.113470411118132
E15H	0.920838845780754	0.0935795760319329	4	0.786279388927813	0.904043673172651	0.15191037035288	0.07595518517644
A16H	0.272198258072455	0.11632347999921	4	0.420304371075826	0.294500616467049	0.174664335393632	0.0873321676968162
F17H	0.791024606785534	0.380658722744902	4	0.748137718890371	0.775279079639846	0.362832126836333	0.181416063418167
S18H	NA	NA	NA	0.854146397321455	0.854146397321455	0.328080337382763	0.328080337382763
L19H	NA	NA	NA	0.700060543076366	0.700060543076366	0.328080337382763	0.328080337382763
F20H	0.64472989920072	0.55536656621989	4	0.732110211830086	0.684785213302217	0.467207295812056	0.233603647906028
D21H	0.693778303657486	0.0396441803174195	4	0.674804911029409	0.692697275560189	0.0873737130165535	0.0436868565082767
K22H	0.358686171639481	0.105018267212323	4	0.540664587257488	0.383793353176307	0.168214794318041	0.0841073971590204
D23H	1.02105860250428	0.0188083347033702	4	0.947340948715493	1.01900442477678	0.0590800632414479	0.029540031620724
G24H	NA	NA	NA	0.683889590237627	0.683889590237627	0.328080337382763	0.328080337382763
D25H	0.704175577710728	0.0307655102618461	4	0.696860562177711	0.703847958542393	0.0756780171673673	0.0378390085836837
G26H	NA	NA	NA	0.909605950944272	0.909605950944272	0.328080337382763	0.328080337382763
T27H	0.410456253816348	0.0937863132162188	4	0.514463014032243	0.423463053958933	0.149466566744421	0.0747332833722106
I28H	NA	NA	NA	0.584339479352397	0.584339479352397	0.328080337382763	0.328080337382763
T29H	NA	NA	NA	0.675711568192628	0.675711568192628	0.328080337382763	0.328080337382763
T30H	NA	NA	NA	0.643782519804607	0.643782519804607	0.328080337382763	0.328080337382763
K31H	1.12430927931183	0.0177110721713706	4	0.95485128408333	1.11985549000081	0.0622036937666827	0.0311018468833413
E32H	1.2607422584317	0.247951144670361	4	1.10612778396652	1.21833949905823	0.280884885587547	0.140442442793773
L33H	0.743198115040384	0.0864226966789804	4	0.582196922607013	0.724460613294881	0.147621793768324	0.0738108968841622
G34H	NA	NA	NA	0.654974291531337	0.654974291531337	0.328080337382763	0.328080337382763
T35H	NA	NA	NA	0.720619149465805	0.720619149465805	0.328080337382763	0.328080337382763
V36H	NA	NA	NA	0.607909328729389	0.607909328729389	0.328080337382763	0.328080337382763
M37H	NA	NA	NA	0.918061534256639	0.918061534256639	0.328080337382763	0.328080337382763
R38H	0.203018520850304	0.0938327048448264	4	0.442947767029393	0.233036399344192	0.165742856601638	0.0828714283008191
S39H	NA	NA	NA	0.863253443763248	0.863253443763248	0.328080337382763	0.328080337382763
L40H	1.19770260468834	0.039200189986939	4	0.976690387202836	1.18524328844835	0.100580083017364	0.0502900415086821
G41H	0.197309296927435	0.175078187006839	4	0.451472835518592	0.250842034129956	0.240015363229896	0.120007681614948
Q42H	1.0299070665293	0.0138709221780482	4	0.888935127617978	1.02698868058624	0.0530998729026009	0.0265499364513005
N43H	1.09211416571069	0.0425147453176401	4	1.00985456194824	1.08710862808426	0.0929191110062152	0.0464595555031076
P44H	0.891232754839622	0.0647981233562894	4	0.884507496358042	0.890628304030744	0.116186310452836	0.0580931552264181
T45H	NA	NA	NA	0.747449007395965	0.747449007395965	0.328080337382763	0.328080337382763
E46H	0.641057411910495	0.163414243358944	4	0.668328696256484	0.646495006690756	0.207267914739993	0.103633957369996
A47H	0.908475988125051	0.0743862719999021	4	0.842804835130917	0.901789173169766	0.127766110573463	0.0638830552867316
E48H	0.301281085976823	0.274101981608532	4	0.520679152082317	0.365926747359165	0.30775560711778	0.15387780355889
L49H	NA	NA	NA	0.775335241713334	0.775335241713334	0.328080337382763	0.328080337382763
Q50H	0.958459023127564	0.00756459267325993	4	0.889320000646184	0.957671033625647	0.0365675418294938	0.0182837709147469
D51H	0.148057455651358	0.201123371850737	4	0.373225555909813	0.200883082975176	0.255571758414346	0.127785879207173
M52H	NA	NA	NA	0.724536914078082	0.724536914078082	0.328080337382763	0.328080337382763
I53H	NA	NA	NA	0.848604209347332	0.848604209347332	0.328080337382763	0.328080337382763
N54H	0.807505590973098	0.0195114819455986	4	0.712834356633566	0.804771756137318	0.061067886810238	0.030533943405119
E55H	1.06212708077686	0.0262184061155479	4	0.932015406725058	1.05712792296818	0.0736347333803986	0.0368173666901993
V56H	NA	NA	NA	0.727783642658468	0.727783642658468	0.328080337382763	0.328080337382763
D57H	0.795007798716527	0.0201547361904278	4	0.750125642404594	0.79367027482535	0.0604980102385062	0.0302490051192531
A58H	NA	NA	NA	0.823599027969688	0.823599027969688	0.328080337382763	0.328080337382763
D59H	1.22295964714816	0.0121312265645998	4	1.04520608779574	1.21973296028142	0.0515899546547959	0.0257949773273979
G60H	NA	NA	NA	0.822318202276324	0.822318202276324	0.328080337382763	0.328080337382763
N61H	-0.106885018310614	0.453102291841622	4	0.257147027816329	0.0418116923606339	0.444328688977015	0.222164344488507
G62H	1.11849917666263	0.0556602494965087	4	0.989089717124079	1.10838011081388	0.11171160958179	0.0558558047908952
T63H	NA	NA	NA	0.631883930292623	0.631883930292623	0.328080337382763	0.328080337382763
I64H	NA	NA	NA	0.851198663224519	0.851198663224519	0.328080337382763	0.328080337382763
D65H	0.361775294328219	0.0375800872810791	4	0.608066702783529	0.375116953248513	0.101362716213577	0.0506813581067884
F66H	0.43515238158785	0.119077945495933	4	0.51451803738188	0.447343078733076	0.171329042924527	0.0856645214622635
P67H	0.882554546592155	0.0197033710073542	4	0.828498009864311	0.880978643856712	0.0599793918398573	0.0299896959199287
E68H	NA	NA	NA	0.668645000416306	0.668645000416306	0.328080337382763	0.328080337382763
F69H	NA	NA	NA	0.472498322789036	0.472498322789036	0.328080337382763	0.328080337382763
L70H	NA	NA	NA	0.661629393713421	0.661629393713421	0.328080337382763	0.328080337382763
T71H	NA	NA	NA	0.763332273376995	0.763332273376995	0.328080337382763	0.328080337382763
M72H	NA	NA	NA	0.82856367203745	0.82856367203745	0.328080337382763	0.328080337382763
M73H	NA	NA	NA	0.900203693979674	0.900203693979674	0.328080337382763	0.328080337382763
A74H	0.652020706542674	0.212159821750746	4	0.647722075421628	0.650970406778851	0.245594319191225	0.122797159595612
R75H	NA	NA	NA	0.830724575433982	0.830724575433982	0.328080337382763	0.328080337382763
K76H	0.874922429929386	0.0808474759879237	4	0.860242346660668	0.87331207096883	0.132844858693748	0.066422429346874
M77H	NA	NA	NA	0.924836975585723	0.924836975585723	0.328080337382763	0.328080337382763
K78H	0.2973834564965	0.0637030620975354	4	0.407554187744639	0.30713281956987	0.119176889875373	0.0595884449376866
D79H	0.82926802274646	0.0172220650911689	4	0.816945107773794	0.828952858678226	0.0551874557271303	0.0275937278635651
T80H	NA	NA	NA	0.722186644384571	0.722186644384571	0.328080337382763	0.328080337382763
D81H	NA	NA	NA	0.736095459218641	0.736095459218641	0.328080337382763	0.328080337382763
S82H	NA	NA	NA	0.882230716101165	0.882230716101165	0.328080337382763	0.328080337382763
E83H	1.03652216147392	0.0631788439818988	4	0.862056532201441	1.02119902617447	0.124632153107755	0.0623160765538775
E84H	NA	NA	NA	0.984678020665528	0.984678020665528	0.328080337382763	0.328080337382763
E85H	0.471483679399946	0.0887114244987398	4	0.537235912701302	0.47931451946752	0.142144848311168	0.0710724241555838
I86H	NA	NA	NA	0.644944002090858	0.644944002090858	0.328080337382763	0.328080337382763
R87H	0.928064379775906	0.0134576496446258	4	0.860398800106247	0.926704471256382	0.0493038147391755	0.0246519073695878
E88H	0.31117527313317	0.174714983956968	4	0.506658610466617	0.352281144736848	0.23040395728713	0.115201978643565
A89H	NA	NA	NA	0.543262446973088	0.543262446973088	0.328080337382763	0.328080337382763
F90H	NA	NA	NA	0.549143493378329	0.549143493378329	0.328080337382763	0.328080337382763
R91H	NA	NA	NA	0.626742227526323	0.626742227526323	0.328080337382763	0.328080337382763
V92H	NA	NA	NA	0.775716104407984	0.775716104407984	0.328080337382763	0.328080337382763
F93H	0.929906748492386	0.332220818226739	4	0.763552175182601	0.873990634266672	0.34003971062018	0.17001985531009
D94H	0.894603548040188	0.0258254882035172	4	0.723599744993697	0.888127966953458	0.0760467482876928	0.0380233741438464
K95H	1.12944724484692	0.0503175640406059	4	0.888992582984294	1.11232132053313	0.117653987025572	0.0588269935127859
D96H	0.565033424419487	0.0591514217472911	4	0.592033515060522	0.567266147389655	0.110298119351332	0.0551490596756659
G97H	NA	NA	NA	0.769157173357261	0.769157173357261	0.328080337382763	0.328080337382763
N98H	0.917188851040453	0.0335594789182906	4	0.812699442111177	0.912104745410919	0.0825473764375829	0.0412736882187914
G99H	NA	NA	NA	0.689336200391708	0.689336200391708	0.328080337382763	0.328080337382763
Y100H	1.05338293051379	0.0045379173855821	4	0.929965113108329	1.05253525221396	0.0293877393252429	0.0146938696626214
I101H	NA	NA	NA	0.600238158958558	0.600238158958558	0.328080337382763	0.328080337382763
S102H	0.882954590049603	0.105246436509859	4	0.838422716269053	0.87679911690376	0.157035498743381	0.0785177493716907
A103H	NA	NA	NA	0.669949450650986	0.669949450650986	0.328080337382763	0.328080337382763
A104H	NA	NA	NA	0.664304415715269	0.664304415715269	0.328080337382763	0.328080337382763
E105H	NA	NA	NA	0.701559513189834	0.701559513189834	0.328080337382763	0.328080337382763
L106H	0.874403627950916	0.0742814016017649	4	0.660140060024559	0.852614359981964	0.141761997512472	0.0708809987562362
R107H	0.991593181756532	0.00780907481519116	4	0.888223129344773	0.99037742686191	0.0380840499647563	0.0190420249823781
H108H	1	1e-04	4	0.934825560365453	1	1e-04	1e-04
V109H	NA	NA	NA	0.572164018477124	0.572164018477124	0.328080337382763	0.328080337382763
M110H	NA	NA	NA	0.59606275538703	0.59606275538703	0.328080337382763	0.328080337382763
T111H	NA	NA	NA	0.581722540272366	0.581722540272366	0.328080337382763	0.328080337382763
N112H	0.80651369516359	0.0510469999402749	4	0.85737842719302	0.810185165462535	0.101785595455992	0.050892797727996
L113H	0.187705816304631	0.108193627895631	4	0.274980614500072	0.200059481362509	0.161896053765207	0.0809480268826034
G114H	NA	NA	NA	0.507173971991944	0.507173971991944	0.328080337382763	0.328080337382763
E115H	1.01204115990256	0.0278284976471136	4	0.886411524440066	1.00692984505156	0.0757508187008852	0.0378754093504426
K116H	1.23436288047037	0.0612147057810906	4	1.06455679440874	1.21987307516066	0.121913023543929	0.0609565117719645
L117H	0.0812626103022816	0.0894400922681255	4	0.326815846395722	0.110718459952639	0.162225297999816	0.0811126489999079
T118H	NA	NA	NA	0.65445470560065	0.65445470560065	0.328080337382763	0.328080337382763
D119H	0.856373819147251	0.031593013869756	4	0.8450633738416	0.855854256604266	0.0768266307047088	0.0384133153523544
E120H	1.08139154715225	0.0632529635873187	4	1.03513001390382	1.07732409704836	0.11525849884738	0.0576292494236902
E121H	NA	NA	NA	0.558018846994678	0.558018846994678	0.328080337382763	0.328080337382763
V122H	0.658626053948868	0.082471462050166	4	0.627688848219101	0.655171781570089	0.13474107208697	0.0673705360434848
D123H	0.501616015033787	0.0385867039561959	4	0.603589988356981	0.507279713293576	0.0890500972626602	0.0445250486313301
E124H	NA	NA	NA	0.845914486340827	0.845914486340827	0.328080337382763	0.328080337382763
M125H	NA	NA	NA	0.513460618148159	0.513460618148159	0.328080337382763	0.328080337382763
I126H	NA	NA	NA	0.563421243684974	0.563421243684974	0.328080337382763	0.328080337382763
R127H	NA	NA	NA	0.777458093346594	0.777458093346594	0.328080337382763	0.328080337382763
E128H	0.886308739841182	0.097689834219409	4	0.878070407785477	0.885241152457246	0.1492067968112	0.0746033984056002
A129H	NA	NA	NA	0.644600363552289	0.644600363552289	0.328080337382763	0.328080337382763
D130H	0.740262119235844	0.0225615487792291	4	0.617750613421045	0.73618968839658	0.0674715673735222	0.0337357836867611
I131H	1.09996605501809	0.0504096356459875	4	0.977094815050746	1.09119991476728	0.10506828201135	0.0525341410056752
D132H	NA	NA	NA	0.751741063422752	0.751741063422752	0.328080337382763	0.328080337382763
G133H	NA	NA	NA	0.594298811468223	0.594298811468223	0.328080337382763	0.328080337382763
D134H	NA	NA	NA	0.578223741752988	0.578223741752988	0.328080337382763	0.328080337382763
G135H	NA	NA	NA	0.664789752428102	0.664789752428102	0.328080337382763	0.328080337382763
Q136H	0.859610190333712	0.0155167399960683	4	0.746299928413181	0.856992555983551	0.0548773796063235	0.0274386898031618
V137H	NA	NA	NA	0.713620640751417	0.713620640751417	0.328080337382763	0.328080337382763
N138H	0.932006006870437	0.0193232398668838	4	0.905521663343076	0.93124838213414	0.0588328856769743	0.0294164428384871
Y139H	0.990003300819623	0.0066357026649618	4	0.903999958254639	0.989142263208545	0.0345619197105381	0.017280959855269
E140H	NA	NA	NA	0.751126988090432	0.751126988090432	0.328080337382763	0.328080337382763
E141H	NA	NA	NA	0.636175270318327	0.636175270318327	0.328080337382763	0.328080337382763
F142H	NA	NA	NA	0.540382550293183	0.540382550293183	0.328080337382763	0.328080337382763
V143H	NA	NA	NA	0.789360469772938	0.789360469772938	0.328080337382763	0.328080337382763
Q144H	0.880913188077953	0.0103188784172714	4	0.822862215930647	0.880014404430755	0.0426931026133313	0.0213465513066657
M145H	NA	NA	NA	0.7238940272041	0.7238940272041	0.328080337382763	0.328080337382763
M146H	NA	NA	NA	0.678229857318554	0.678229857318554	0.328080337382763	0.328080337382763
T147H	NA	NA	NA	0.826671796946197	0.826671796946197	0.328080337382763	0.328080337382763
A148H	NA	NA	NA	0.687015517194799	0.687015517194799	0.328080337382763	0.328080337382763
K149H	NA	NA	NA	0.842477274558711	0.842477274558711	0.328080337382763	0.328080337382763
M1K	NA	NA	NA	0.836208423830823	0.836208423830823	0.328080337382763	0.328080337382763
A2K	NA	NA	NA	0.880657545323294	0.880657545323294	0.328080337382763	0.328080337382763
D3K	1.03112613229565	0.0423061136511365	4	0.89826674632235	1.02307884303892	0.0959445155971739	0.047972257798587
Q4K	0.950653158842017	0.0206209697868172	4	0.911278667642017	0.949453451078158	0.061136462682731	0.0305682313413655
L5K	0.913133042185958	0.0472029838131656	4	0.82693038324047	0.907347951265739	0.098829915032658	0.049414957516329
T6K	NA	NA	NA	0.931391531641036	0.931391531641036	0.328080337382763	0.328080337382763
E7K	0.792803203090486	0.00933225554277161	4	0.822738259819851	0.793222984558272	0.0400955985331923	0.0200477992665961
E8K	0.736572389987698	0.0208246256443766	4	0.795397519603934	0.738381899443809	0.0619232529998175	0.0309616264999088
Q9K	0.883157248241049	0.0174343950025999	4	0.848660364211129	0.882264379024023	0.0557854216025941	0.0278927108012971
I10K	-0.0834484777458313	0.138805152386652	4	0.264361282592473	-0.0227190914799213	0.228321958527019	0.114160979263509
A11K	NA	NA	NA	0.615356179491101	0.615356179491101	0.328080337382763	0.328080337382763
E12K	0.928186618668126	0.0154632600966009	4	0.8764036574477	0.926994383912395	0.0526508992282991	0.0263254496141495
F13K	NA	NA	NA	0.794601723942334	0.794601723942334	0.328080337382763	0.328080337382763
K14K	1	1e-04	4	0.951823134600375	1	1e-04	1e-04
E15K	0.783603325899366	0.013644350322599	4	0.792472665272855	0.783783999929881	0.048750110692037	0.0243750553460185
A16K	0.233043285414461	0.0585283194141867	4	0.458808902719406	0.251532001863118	0.125666439496281	0.0628332197481405
F17K	NA	NA	NA	0.684020038916823	0.684020038916823	0.328080337382763	0.328080337382763
S18K	NA	NA	NA	0.820368208577526	0.820368208577526	0.328080337382763	0.328080337382763
L19K	NA	NA	NA	0.722324089641658	0.722324089641658	0.328080337382763	0.328080337382763
F20K	NA	NA	NA	0.798055382546181	0.798055382546181	0.328080337382763	0.328080337382763
D21K	0.182162120632672	0.125294267099718	4	0.414992240831614	0.219492845292797	0.194261779149225	0.0971308895746124
K22K	1	1e-04	4	0.995094575246583	1	1e-04	1e-04
D23K	1.32572920055031	0.0234367535521034	4	1.01496525840389	1.31501212361405	0.0863594142166289	0.0431797071083145
G24K	NA	NA	NA	0.78966543066319	0.78966543066319	0.328080337382763	0.328080337382763
D25K	NA	NA	NA	0.616967029199398	0.616967029199398	0.328080337382763	0.328080337382763
G26K	NA	NA	NA	0.822734049656155	0.822734049656155	0.328080337382763	0.328080337382763
T27K	0.532703449550661	0.0429511845103145	4	0.650249761159223	0.539925116943967	0.0956088201781455	0.0478044100890727
I28K	0.77498407059441	0.116574478388839	4	0.71024960392541	0.7652182580066	0.168268611735833	0.0841343058679167
T29K	1.0700455757951	0.0190481929314964	4	0.918609267272474	1.06577343400376	0.0633863024169064	0.0316931512084532
T30K	0.187089460647258	0.0444206995179835	4	0.395149315268987	0.200281595955393	0.106035680639629	0.0530178403198146
K31K	1	1e-04	4	0.981841652557692	1	1e-04	1e-04
E32K	0.98111493365524	0.0189273654383615	4	0.894225983740774	0.978678838198579	0.0597639878821236	0.0298819939410618
L33K	NA	NA	NA	0.619712499344332	0.619712499344332	0.328080337382763	0.328080337382763
G34K	0.371496507284935	0.0314081154186455	4	0.516647152253176	0.378126983064722	0.0823207327502565	0.0411603663751282
T35K	NA	NA	NA	0.689723858051251	0.689723858051251	0.328080337382763	0.328080337382763
V36K	NA	NA	NA	0.672942474686731	0.672942474686731	0.328080337382763	0.328080337382763
M37K	0.930882382452021	0.0409208794619557	4	0.885049173217944	0.928191828930632	0.0895036857064553	0.0447518428532276
R38K	0.958422196086978	0.0143043938627562	4	0.900319246018991	0.957182567773364	0.0506672696827395	0.0253336348413697
S39K	0.473320792718007	0.0791122129478522	4	0.613944138181913	0.488451262286085	0.138077308726964	0.069038654363482
L40K	1.04206160537293	0.0286176817544968	4	0.926907606931455	1.03724918621748	0.0762497129234969	0.0381248564617485
G41K	NA	NA	NA	0.684842416240296	0.684842416240296	0.328080337382763	0.328080337382763
Q42K	0.580660469676397	0.0556569122326236	4	0.656177348043152	0.586565123267586	0.108086161002583	0.0540430805012913
N43K	0.910030750883176	0.00828390181660191	4	0.896375381874882	0.909860503822517	0.0375767755705551	0.0187883877852775
P44K	NA	NA	NA	0.839001606078171	0.839001606078171	0.328080337382763	0.328080337382763
T45K	1.02926181114384	0.0130774602415709	4	0.92374388450795	1.02719990459941	0.0498427928720567	0.0249213964360283
E46K	0.628984071794348	0.0135421813269664	4	0.699762837785601	0.630415301890551	0.0495527568795543	0.0247763784397772
A47K	0.831235355811386	0.060818891034527	4	0.795764439260286	0.828226480926355	0.112308915329755	0.0561544576648777
E48K	0.739200731719672	0.0127529556653079	4	0.748300429263537	0.739374219049075	0.0470446431798826	0.0235223215899413
L49K	NA	NA	NA	0.843697898554705	0.843697898554705	0.328080337382763	0.328080337382763
Q50K	1.05067260827782	0.0122407571407169	4	0.928076937237253	1.04842745474571	0.0488722860252286	0.0244361430126143
D51K	NA	NA	NA	0.58436389633508	0.58436389633508	0.328080337382763	0.328080337382763
M52K	0.74730935042087	0.0313543082656467	4	0.757147421947819	0.7477580183554	0.0764936113042404	0.0382468056521202
I53K	1.14273671439556	0.0368056870998105	4	0.983932788708483	1.13430212374194	0.0909282471644367	0.0454641235822184
N54K	0.828354781404885	0.0222644123128332	4	0.780293821020835	0.826777526880367	0.0639151914248188	0.0319575957124094
E55K	0.943976839317819	0.00975540719319188	4	0.910050761013308	0.943479835690342	0.0410758245236663	0.0205379122618332
V56K	1.3424652762455	0.0323355895534105	4	1.05918452144423	1.32916084644631	0.0982017279191003	0.0491008639595502
D57K	0.830346754411479	0.0304933117081925	4	0.752805046274475	0.82690323915753	0.076965564320688	0.038482782160344
A58K	NA	NA	NA	0.805010072204433	0.805010072204433	0.328080337382763	0.328080337382763
D59K	NA	NA	NA	0.87278423382456	0.87278423382456	0.328080337382763	0.328080337382763
G60K	NA	NA	NA	0.787002700585641	0.787002700585641	0.328080337382763	0.328080337382763
N61K	0.777020396200015	0.0117940182862609	4	0.767288075949638	0.776848553462484	0.0451532696030829	0.0225766348015414
G62K	NA	NA	NA	0.867494523544172	0.867494523544172	0.328080337382763	0.328080337382763
T63K	0.783883003493229	0.0343907279441318	4	0.725121299691916	0.780956562737284	0.081533580365749	0.0407667901828745
I64K	NA	NA	NA	0.849983175984591	0.849983175984591	0.328080337382763	0.328080337382763
D65K	0.693405644068284	0.0541384017012081	4	0.747681604731009	0.697542512407877	0.10544652394107	0.0527232619705348
F66K	NA	NA	NA	0.58881745223536	0.58881745223536	0.328080337382763	0.328080337382763
P67K	0.370219708013519	0.156633161532277	4	0.560134367492753	0.406818082911455	0.214848254589233	0.107424127294616
E68K	1.00643065147295	0.0149645994233535	4	0.92595408546272	1.00463620322368	0.05253756579258	0.02626878289629
F69K	NA	NA	NA	0.417449977624259	0.417449977624259	0.328080337382763	0.328080337382763
L70K	1.07440252434807	0.0927771944066384	4	0.943838857575472	1.05822851153177	0.150749162363081	0.0753745811815405
T71K	1.02835991433991	0.0260996462219017	4	0.915539326745327	1.02404399953117	0.0723950058549577	0.0361975029274788
M72K	0.609601753877901	0.0735307625582745	4	0.686702545345247	0.617371174896781	0.12746416769714	0.0637320838485699
M73K	1.08449228452261	0.00993433870288435	4	0.964498064306169	1.08270265511252	0.043750284476434	0.021875142238217
A74K	NA	NA	NA	0.65709851897676	0.65709851897676	0.328080337382763	0.328080337382763
R75K	0.992882059228135	0.00894747730241674	4	0.934852672819787	0.992101409320075	0.0396443209167159	0.019822160458358
K76K	1	1e-04	4	0.973621501286482	1	1e-04	1e-04
M77K	0.694502053937419	0.0484804507508396	4	0.764497732260812	0.699317869978871	0.099539539869956	0.049769769934978
K78K	1	1e-04	4	0.990425568509518	1	1e-04	1e-04
D79K	0.814670163882473	0.0259973877029914	4	0.786061802702508	0.813579884813644	0.0691534397963539	0.034576719898177
T80K	0.868010732321225	0.0156383425723013	4	0.834587816486784	0.867232703485078	0.0526294942807711	0.0263147471403855
D81K	NA	NA	NA	0.685057750405421	0.685057750405421	0.328080337382763	0.328080337382763
S82K	0.684650850961306	0.0480666325876576	4	0.684520717284228	0.684641968761513	0.0974648097384065	0.0487324048692032
E83K	0.925258211118755	0.00897532241811638	4	0.840476383189185	0.924114168029692	0.0403435332306467	0.0201717666153233
E84K	0.86930436658901	0.0111936252515681	4	0.862854585143042	0.869196183519749	0.0439236490046863	0.0219618245023431
E85K	0.479154495450918	0.0269475871401549	4	0.611549067135919	0.484377260942602	0.0748853777281305	0.0374426888640653
I86K	NA	NA	NA	0.6829823989812	0.6829823989812	0.328080337382763	0.328080337382763
R87K	0.760219571573497	0.163562193128784	4	0.80554358082672	0.769263230894469	0.207893701339305	0.103946850669652
E88K	0.958705766473824	0.0192298541788828	4	0.870897984581484	0.956205685751342	0.0603091090807555	0.0301545545403777
A89K	NA	NA	NA	0.595306449636095	0.595306449636095	0.328080337382763	0.328080337382763
F90K	NA	NA	NA	0.463781379793863	0.463781379793863	0.328080337382763	0.328080337382763
R91K	NA	NA	NA	0.874852823453847	0.874852823453847	0.328080337382763	0.328080337382763
V92K	NA	NA	NA	0.806266604150531	0.806266604150531	0.328080337382763	0.328080337382763
F93K	NA	NA	NA	0.627057200350442	0.627057200350442	0.328080337382763	0.328080337382763
D94K	NA	NA	NA	0.439252587060025	0.439252587060025	0.328080337382763	0.328080337382763
K95K	1	1e-04	4	0.994253178101341	1	1e-04	1e-04
D96K	NA	NA	NA	0.549925259348105	0.549925259348105	0.328080337382763	0.328080337382763
G97K	1.21522414443365	0.0179842127554697	4	1.02465199916084	1.21014023729544	0.0642591708693028	0.0321295854346514
N98K	1.07283897615459	0.00743263492920882	4	0.949512102693889	1.07145764271737	0.0377977130471226	0.0188988565235613
G99K	NA	NA	NA	0.719303243193418	0.719303243193418	0.328080337382763	0.328080337382763
Y100K	NA	NA	NA	0.72915662883153	0.72915662883153	0.328080337382763	0.328080337382763
I101K	NA	NA	NA	0.635295428333564	0.635295428333564	0.328080337382763	0.328080337382763
S102K	NA	NA	NA	0.705403987869574	0.705403987869574	0.328080337382763	0.328080337382763
A103K	0.926617881325906	0.057174080569083	4	0.849949961414152	0.920472915309155	0.109851546572867	0.0549257732864334
A104K	0.237999375729048	0.230895046356765	4	0.464365857160362	0.296921152545474	0.278062775328556	0.139031387664278
E105K	0.618333475363875	0.0117760318953044	4	0.689586748398493	0.619589703397958	0.0460635107987481	0.023031755399374
L106K	0.343083872300618	0.072860313137151	4	0.427655540938781	0.351536191728671	0.12719651469462	0.0635982573473101
R107K	NA	NA	NA	0.803395126009275	0.803395126009275	0.328080337382763	0.328080337382763
H108K	NA	NA	NA	0.904463815116515	0.904463815116515	0.328080337382763	0.328080337382763
V109K	NA	NA	NA	0.67625281505467	0.67625281505467	0.328080337382763	0.328080337382763
M110K	0.635908348712523	0.0244450610741783	4	0.631040690722536	0.635733518865245	0.0666548300259004	0.0333274150129502
T111K	0.581885606048056	0.028126519716803	4	0.61560720303505	0.583271677817606	0.0723023964424553	0.0361511982212276
N112K	0.712212202060861	0.0491142537442471	4	0.792918838582676	0.717832487235825	0.100806188773493	0.0504030943867463
L113K	0.384999238966085	0.0948637969480952	4	0.409339476431006	0.388073715806064	0.146709513172742	0.0733547565863708
G114K	0.359594273618262	0.027756898109885	4	0.415968886277169	0.361882245797393	0.072328262383503	0.0361641311917515
E115K	0.961644245316706	0.00900056408890553	4	0.870267529453838	0.960407790244889	0.0405936437612344	0.0202968218806172
K116K	1	1e-04	4	0.974292961140632	1	1e-04	1e-04
L117K	NA	NA	NA	0.575710659384277	0.575710659384277	0.328080337382763	0.328080337382763
T118K	0.900117531984181	0.0106088017134507	4	0.859721777992361	0.899474805285851	0.0429986852545034	0.0214993426272517
D119K	0.862635993525879	0.0509783964278026	4	0.833873818449675	0.860562498193926	0.101125806725612	0.050562903362806
E120K	0.808581580102491	0.0109479194173562	4	0.841570536752613	0.809122961883834	0.0436105784115296	0.0218052892057648
E121K	0.799517639599422	0.00891601809043033	4	0.737820356680916	0.798690525829626	0.0396453517369292	0.0198226758684646
V122K	0.85235176305647	0.0243176247524029	4	0.809947212980396	0.850836390799522	0.0669230187191117	0.0334615093595558
D123K	0.612514911809382	0.0853269341801025	4	0.625122435621611	0.613965726821692	0.137278457037942	0.0686392285189712
E124K	1.00006087382055	0.00918548176382994	4	0.936532315868668	0.999183825978877	0.0403006518869068	0.0201503259434534
M125K	NA	NA	NA	0.622500877600023	0.622500877600023	0.328080337382763	0.328080337382763
I126K	NA	NA	NA	0.57978188243679	0.57978188243679	0.328080337382763	0.328080337382763
R127K	0.899282721983356	0.0209014223941621	4	0.849272039339297	0.89773885413645	0.0618145325666712	0.0309072662833356
E128K	0.845604408563341	0.0177170690238206	4	0.834544622838126	0.845313633287131	0.0560238676941561	0.028011933847078
A129K	1.1495742390398	0.0330458240090996	4	0.95393892484561	1.14019398773004	0.089149939078069	0.0445749695390345
D130K	-0.13992316580006	0.167476101320914	4	0.127596811748937	-0.0855263683692196	0.236272656972382	0.118136328486191
I131K	0.596408832584727	0.056553686347648	4	0.697549634777658	0.604434327111363	0.110601866628413	0.0553009333142063
D132K	NA	NA	NA	0.604025628348823	0.604025628348823	0.328080337382763	0.328080337382763
G133K	0.867834484089067	0.0241593799495605	4	0.76764462667511	0.864276563349291	0.06876866103493	0.034384330517465
D134K	-0.237671425630451	0.203368280531329	4	0.116317385524064	-0.153916136866549	0.282265510670278	0.141132755335139
G135K	0.671746674317118	0.0399062037423786	4	0.69737014357268	0.67321569319486	0.0877929817182058	0.0438964908591029
Q136K	NA	NA	NA	0.768649865677568	0.768649865677568	0.328080337382763	0.328080337382763
V137K	NA	NA	NA	0.77870667303345	0.77870667303345	0.328080337382763	0.328080337382763
N138K	0.978651375023697	0.0120969222896782	4	0.918395180520699	0.977560606275857	0.0464400890666751	0.0232200445333375
Y139K	0.455281448796137	0.115689809552923	4	0.497519166899249	0.461612303880867	0.166549159628883	0.0832745798144416
E140K	0.930718799088903	0.0109632340013663	4	0.870236656594717	0.929724860972829	0.0441157718828923	0.0220578859414462
E141K	0.685215354815744	0.0147046636054792	4	0.726890196369606	0.68612882357141	0.0510686350314619	0.025534317515731
F142K	NA	NA	NA	0.427353353937157	0.427353353937157	0.328080337382763	0.328080337382763
V143K	1.21138448391491	0.0306176326879932	4	1.02753958883494	1.20318839587889	0.0844623580205792	0.0422311790102896
Q144K	0.736522837958915	0.0431486911360821	4	0.806633769538508	0.740848813098817	0.0931284166079255	0.0465642083039628
M145K	0.824815167308354	0.0506711634258103	4	0.795474189970832	0.822711779518768	0.100782068110675	0.0503910340553374
M146K	0.553869938556042	0.0337267437984332	4	0.637473041483473	0.557957069814439	0.0816636158124383	0.0408318079062192
T147K	NA	NA	NA	0.885255984284479	0.885255984284479	0.328080337382763	0.328080337382763
A148K	NA	NA	NA	0.764921804136754	0.764921804136754	0.328080337382763	0.328080337382763
K149K	1	1e-04	4	0.95244735447945	1	1e-04	1e-04
M1D	NA	NA	NA	0.748603024264091	0.748603024264091	0.328080337382763	0.328080337382763
A2D	1.0922546949048	0.0126527575009915	4	1.00936518673024	1.09068657321987	0.048175512592235	0.0240877562961175
D3D	1	1e-04	4	0.988464913425436	1	1e-04	1e-04
Q4D	NA	NA	NA	0.837926557211632	0.837926557211632	0.328080337382763	0.328080337382763
L5D	0.583454891938433	0.0573982472037006	4	0.592869221125623	0.584212174872339	0.108140343258591	0.0540701716292956
T6D	NA	NA	NA	0.767883717956036	0.767883717956036	0.328080337382763	0.328080337382763
E7D	1.08428396372585	0.00746227561410755	4	1.02182886996812	1.08358167167453	0.0361770091720083	0.0180885045860041
E8D	0.955527975160395	0.0181166214026452	4	0.944653174942428	0.955235788786187	0.0566964800907845	0.0283482400453923
Q9D	0.642383023961946	0.0589987721738727	4	0.665265745103648	0.644270788232047	0.11005940381608	0.0550297019080399
I10D	0.37700327597191	0.116526024604774	4	0.48438546284857	0.393197186596101	0.170995929153931	0.0854979645769655
A11D	1.04353277089602	0.0237041253128543	4	0.842065680904738	1.03650843142879	0.0752394960654684	0.0376197480327342
E12D	1.03766988243695	0.0108010974505874	4	1.00404820496338	1.03712539693572	0.043311715482897	0.0216558577414485
F13D	1.17480183306065	0.0124250052295443	4	0.917667505664212	1.17002324527723	0.0579459904906303	0.0289729952453152
K14D	1.01949159146129	0.0278970273090648	4	0.783567277853445	1.00987019987454	0.0855187793038212	0.0427593896519106
E15D	1.02400368931529	0.00813183079463076	4	0.974832004012675	1.0234017619694	0.0375788538348109	0.0187894269174054
A16D	0.549348851239377	0.0222026525206864	4	0.565014558348538	0.549861585695155	0.0633049276665708	0.0316524638332854
F17D	NA	NA	NA	0.530466356741415	0.530466356741415	0.328080337382763	0.328080337382763
S18D	NA	NA	NA	0.821294651004699	0.821294651004699	0.328080337382763	0.328080337382763
L19D	NA	NA	NA	0.584625341850744	0.584625341850744	0.328080337382763	0.328080337382763
F20D	0.566690009567976	0.420046143079304	4	0.6289051889769	0.590972745672583	0.387951358175671	0.193975679087836
D21D	1	1e-04	4	0.993195060905377	1	1e-04	1e-04
K22D	0.377230124589798	0.105813785577274	4	0.353687281554636	0.373960779651805	0.157019993951362	0.0785099969756811
D23D	1	1e-04	4	0.975116448427865	1	1e-04	1e-04
G24D	1.00796371309192	0.0117520220901166	4	0.875981227796831	1.00564146186059	0.0482769851183857	0.0241384925591929
D25D	1	1e-04	4	0.989550564420415	1	1e-04	1e-04
G26D	0.944596586547121	0.0144185842594083	4	0.908359536237492	0.943817428891751	0.0504521890789137	0.0252260945394569
T27D	0.637525847649659	0.0787111404316152	4	0.635056998695135	0.637261412529485	0.130618777819672	0.0653093889098361
I28D	NA	NA	NA	0.532752491006213	0.532752491006213	0.328080337382763	0.328080337382763
T29D	NA	NA	NA	0.591224393529197	0.591224393529197	0.328080337382763	0.328080337382763
T30D	NA	NA	NA	0.62011169697041	0.62011169697041	0.328080337382763	0.328080337382763
K31D	0.240392992845047	0.0880759459733376	4	0.389592733334238	0.258049888402694	0.147986930502294	0.0739934652511472
E32D	1.0476012537432	0.0366884942431603	4	0.982679103899906	1.04416342625156	0.0847693077994704	0.0423846538997352
L33D	NA	NA	NA	0.316330256642203	0.316330256642203	0.328080337382763	0.328080337382763
G34D	0.0840938230726756	0.162296253987667	4	0.384511746091509	0.143665318925226	0.238345139414477	0.119172569707239
T35D	NA	NA	NA	0.560131451718755	0.560131451718755	0.328080337382763	0.328080337382763
V36D	0.88615596510791	0.0165354826597859	4	0.679085388459315	0.881065982220792	0.0627740953456789	0.0313870476728394
M37D	NA	NA	NA	0.727275321554163	0.727275321554163	0.328080337382763	0.328080337382763
R38D	NA	NA	NA	0.675497645703667	0.675497645703667	0.328080337382763	0.328080337382763
S39D	NA	NA	NA	0.695860737976311	0.695860737976311	0.328080337382763	0.328080337382763
L40D	NA	NA	NA	0.618651899092267	0.618651899092267	0.328080337382763	0.328080337382763
G41D	1.02948907882821	0.00863994896544559	4	0.841965783807408	1.02705196965446	0.0438592390258903	0.0219296195129452
Q42D	0.0958871373466038	0.212964719152254	4	0.32298788752736	0.15153439816762	0.264870226750086	0.132435113375043
N43D	0.945224252759723	0.00667997121754055	4	0.927219984080831	0.945042809456122	0.0336473874275362	0.0168236937137681
P44D	NA	NA	NA	0.852281183806955	0.852281183806955	0.328080337382763	0.328080337382763
T45D	-0.364487639890221	0.157511474204553	4	0.172210095950432	-0.260593151573876	0.292932484031164	0.146466242015582
E46D	0.866551191862989	0.0147651088300033	4	0.858679838314635	0.866377966456212	0.050826297218005	0.0254131486090025
A47D	0.83347259141598	0.0175144125607351	4	0.726537605248724	0.830692462686056	0.0581954960596138	0.0290977480298069
E48D	1.08531466867602	0.00928751216690402	4	0.962282745112475	1.08359753951487	0.0423748596915128	0.0211874298457564
L49D	NA	NA	NA	0.611153792302433	0.611153792302433	0.328080337382763	0.328080337382763
Q50D	NA	NA	NA	0.616848449190482	0.616848449190482	0.328080337382763	0.328080337382763
D51D	1	1e-04	4	0.97386068057196	1	1e-04	1e-04
M52D	NA	NA	NA	0.677460068126109	0.677460068126109	0.328080337382763	0.328080337382763
I53D	0.614441708409223	0.132146445476839	4	0.658648050706709	0.621852159047229	0.181249876000019	0.0906249380000094
N54D	1.01807588126743	0.00539014631016786	4	0.880344607302193	1.01695368219442	0.0325440594226332	0.0162720297113166
E55D	0.95492594559626	0.0133606031911159	4	0.937515732802825	0.954578516840424	0.0482577596759138	0.0241288798379569
V56D	NA	NA	NA	0.578790644517169	0.578790644517169	0.328080337382763	0.328080337382763
D57D	1	1e-04	4	0.995287682269723	1	1e-04	1e-04
A58D	0.889496285916972	0.0161908623832538	4	0.826428705518586	0.88797755879484	0.0542337645796875	0.0271168822898438
D59D	1	1e-04	4	0.988088774862482	1	1e-04	1e-04
G60D	1.08579422239604	0.00686612859273553	4	0.992743506182597	1.08483061401712	0.0353560240531755	0.0176780120265878
N61D	0.958264352299724	0.0205669768395223	4	0.84344625338695	0.954774822685416	0.0637957935811243	0.0318978967905622
G62D	0.926664672126211	0.0199956959208589	4	0.918410666136443	0.926420579781517	0.0597750401321577	0.0298875200660789
T63D	0.442127231533204	0.0817773582279244	4	0.524009675173925	0.451201340234476	0.136144285207349	0.0680721426036745
I64D	NA	NA	NA	0.787416549825434	0.787416549825434	0.328080337382763	0.328080337382763
D65D	1	1e-04	4	0.986334891775307	1	1e-04	1e-04
F66D	0.0481441314490434	0.10749675572465	4	0.271923616721187	0.0796446023461141	0.176457816275316	0.0882289081376578
P67D	NA	NA	NA	0.793275124492585	0.793275124492585	0.328080337382763	0.328080337382763
E68D	0.867666479774218	0.0117864193374718	4	0.818532763134525	0.866799479089528	0.0455811885272959	0.022790594263648
F69D	NA	NA	NA	0.384257201443417	0.384257201443417	0.328080337382763	0.328080337382763
L70D	0.193821091306223	0.149471612618069	4	0.305448940654595	0.214531773979301	0.200124390565884	0.100062195282942
T71D	-0.113005476401361	0.172188605672578	4	0.214985799236286	-0.0448260721831948	0.252138896236306	0.126069448118153
M72D	NA	NA	NA	0.733634220243293	0.733634220243293	0.328080337382763	0.328080337382763
M73D	NA	NA	NA	0.725836898433941	0.725836898433941	0.328080337382763	0.328080337382763
A74D	0.786374193499973	0.0178746162964428	4	0.678557121924934	0.783515012667507	0.0588686714995946	0.0294343357497973
R75D	NA	NA	NA	0.740427909372856	0.740427909372856	0.328080337382763	0.328080337382763
K76D	0.771699710626214	0.0874157408716165	4	0.697058377624111	0.762924785431158	0.141333083480258	0.070666541740129
M77D	NA	NA	NA	0.813320452095777	0.813320452095777	0.328080337382763	0.328080337382763
K78D	0.724976263169612	0.0731203995720149	4	0.589967968801392	0.711439835614971	0.131327341600685	0.0656636708003425
D79D	1	1e-04	4	0.993109379450333	1	1e-04	1e-04
T80D	0.707516106798101	0.0554140740910982	4	0.698159477020034	0.7067874567489	0.105925024009714	0.0529625120048568
D81D	1	1e-04	4	0.98103602273056	1	1e-04	1e-04
S82D	-0.162362364102022	0.333277484268584	4	0.272933405373823	-0.0157394775284046	0.390182229457597	0.195091114728799
E83D	0.721687823840842	0.0224850827061401	4	0.754838060065186	0.722786166820262	0.063955310194979	0.0319776550974895
E84D	1.05274166894568	0.0127244873304842	4	0.983529405356227	1.05142501457649	0.0479149917369542	0.0239574958684771
E85D	0.709470804546513	0.0207401165696229	4	0.758941973020846	0.710986592109664	0.0615437395126721	0.030771869756336
I86D	NA	NA	NA	0.538670204492719	0.538670204492719	0.328080337382763	0.328080337382763
R87D	NA	NA	NA	0.706776514783628	0.706776514783628	0.328080337382763	0.328080337382763
E88D	0.967991607939302	0.00690749629683264	4	0.925701451096851	0.967551051274798	0.034452232382754	0.017226116191377
A89D	-0.370555063409558	0.284598237933026	4	0.0538294223579776	-0.24217033569106	0.356450979219425	0.178225489609712
F90D	NA	NA	NA	0.442366372487508	0.442366372487508	0.328080337382763	0.328080337382763
R91D	NA	NA	NA	0.619981412200489	0.619981412200489	0.328080337382763	0.328080337382763
V92D	0.494790965253235	0.0588318998173983	4	0.556957127945149	0.499906198034018	0.111017653143718	0.0555088265718592
F93D	NA	NA	NA	0.457671764107512	0.457671764107512	0.328080337382763	0.328080337382763
D94D	1	1e-04	4	0.980911846223623	1	1e-04	1e-04
K95D	0.0810526376606756	0.226485523088529	4	0.272460069986171	0.130167461401683	0.269706095542462	0.134853047771231
D96D	1	1e-04	4	0.992162296000891	1	1e-04	1e-04
G97D	0.991120540357474	0.00777723032626364	4	0.91720285081102	0.990254683938705	0.0372003114596327	0.0186001557298163
N98D	0.930354144582233	0.00678041109632713	4	0.887930679144792	0.92992024699777	0.0341263354982385	0.0170631677491193
G99D	1.03266412961192	0.0119115684400811	4	0.843763609761696	1.02929607848654	0.0518013059244672	0.0259006529622336
Y100D	1.03256862336774	0.0160467566366851	4	0.842142183813139	1.0280228141577	0.060545884633744	0.030272942316872
I101D	NA	NA	NA	0.435119405809681	0.435119405809681	0.328080337382763	0.328080337382763
S102D	0.785019223152076	0.0947976918391165	4	0.719541117917044	0.776753554217133	0.148029247914079	0.0740146239570394
A103D	0.97471403083478	0.0877998498213443	4	0.762957843136149	0.949723240511591	0.155465108859151	0.0777325544295754
A104D	0.118320371645505	0.140040700747287	4	0.367330277211721	0.162117735906586	0.2099561591836	0.1049780795918
E105D	0.984630161605834	0.00943678069536585	4	0.928327945486044	0.983831913863409	0.0407205071161992	0.0203602535580996
L106D	NA	NA	NA	0.391080678964215	0.391080678964215	0.328080337382763	0.328080337382763
R107D	NA	NA	NA	0.598240253876791	0.598240253876791	0.328080337382763	0.328080337382763
H108D	1.11049807287416	0.0133536286158924	4	1.01259555749105	1.10854538295494	0.0500895580657928	0.0250447790328964
V109D	0.108202064380899	0.0685982720976356	4	0.257824555914676	0.122363799714534	0.127931532424377	0.0639657662121883
M110D	NA	NA	NA	0.510764612130517	0.510764612130517	0.328080337382763	0.328080337382763
T111D	NA	NA	NA	0.648621460316578	0.648621460316578	0.328080337382763	0.328080337382763
N112D	1.08130849251675	0.00554144480498664	4	1.02111471371239	1.08080439785998	0.0310152644349341	0.0155076322174671
L113D	NA	NA	NA	0.346742189802013	0.346742189802013	0.328080337382763	0.328080337382763
G114D	0.314612452647768	0.125281414551866	4	0.41475215300533	0.330666928705686	0.178284814429733	0.0891424072148666
E115D	0.91947321557402	0.0239702516719205	4	0.873308971704573	0.917846222151458	0.0664852476660229	0.0332426238330115
K116D	-0.0138255360861514	0.147159640773899	4	0.318145429730538	0.0469879739570299	0.232156724400201	0.116078362200101
L117D	-0.0591479525695267	0.16546152925842	4	0.18353007068131	-0.0102764923681863	0.230243437596579	0.115121718798289
T118D	1.03469683137864	0.0379634437673437	4	0.85296675845652	1.02475754354811	0.0946404084575935	0.0473202042287968
D119D	1	1e-04	4	0.995852717775939	1	1e-04	1e-04
E120D	0.878811726741986	0.0185682700217942	4	0.908064196407691	0.879616742978141	0.0576221496328006	0.0288110748164003
E121D	1.00846542012602	0.012601986259994	4	0.923247447089023	1.00685959523791	0.0481493668981321	0.024074683449066
V122D	0.685787915594274	0.044428540433955	4	0.559606496477192	0.677785999264944	0.0980829588361312	0.0490414794180656
D123D	1	1e-04	4	0.98619910114453	1	1e-04	1e-04
E124D	0.69587857486217	0.0159235786267623	4	0.799470651691408	0.698332964430403	0.055190600684219	0.0275953003421095
M125D	NA	NA	NA	0.480841726902015	0.480841726902015	0.328080337382763	0.328080337382763
I126D	NA	NA	NA	0.502162458845073	0.502162458845073	0.328080337382763	0.328080337382763
R127D	NA	NA	NA	0.657381779230612	0.657381779230612	0.328080337382763	0.328080337382763
E128D	1.09928973261511	0.00725880363912686	4	1.01018827401328	1.09831482908423	0.0362730692564793	0.0181365346282397
A129D	-0.0652125829466603	0.125802080348892	4	0.176904250555885	-0.0262608539251806	0.196240326121995	0.0981201630609975
D130D	1	1e-04	4	0.985130053481196	1	1e-04	1e-04
I131D	NA	NA	NA	0.765017700648192	0.765017700648192	0.328080337382763	0.328080337382763
D132D	1	1e-04	4	0.992826118891223	1	1e-04	1e-04
G133D	0.648941629490917	0.11787406625656	4	0.632244687973174	0.646398931745664	0.167946036589647	0.0839730182948233
D134D	1	1e-04	4	0.997405189437161	1	1e-04	1e-04
G135D	NA	NA	NA	0.764845731093397	0.764845731093397	0.328080337382763	0.328080337382763
Q136D	0.401076466940663	0.187908097899686	4	0.505461347678904	0.424314815549478	0.230860969536328	0.115430484768164
V137D	0.402703315509612	0.0208009691283591	4	0.504514861378722	0.405831674171637	0.0635251911819457	0.0317625955909729
N138D	1.00192294977811	0.00656134765865517	4	0.969638234530467	1.00160331162873	0.0334441418178534	0.0167220709089267
Y139D	1.05148352305483	0.0132705883793104	4	0.819494350412685	1.04688464489051	0.0578974340085522	0.0289487170042761
E140D	0.863566898243257	0.0225629566982976	4	0.899094260023692	0.864747942026465	0.0641164426813068	0.0320582213406534
E141D	0.934417751105909	0.0227552525840456	4	0.919240776629691	0.933909063838818	0.064152722488559	0.0320763612442795
F142D	NA	NA	NA	0.39019750280773	0.39019750280773	0.328080337382763	0.328080337382763
V143D	NA	NA	NA	0.541353188826379	0.541353188826379	0.328080337382763	0.328080337382763
Q144D	0.568557389107948	0.0746116640817161	4	0.663592995562879	0.578260499594865	0.129677259407714	0.0648386297038571
M145D	NA	NA	NA	0.670176955982439	0.670176955982439	0.328080337382763	0.328080337382763
M146D	NA	NA	NA	0.619913544378496	0.619913544378496	0.328080337382763	0.328080337382763
T147D	NA	NA	NA	0.744901517982307	0.744901517982307	0.328080337382763	0.328080337382763
A148D	0.509216157405287	0.210995232601963	4	0.648610242176417	0.543133342411741	0.251901147390592	0.125950573695296
K149D	NA	NA	NA	0.613768667493828	0.613768667493828	0.328080337382763	0.328080337382763
M1E	NA	NA	NA	0.792382473433614	0.792382473433614	0.328080337382763	0.328080337382763
A2E	1.17112353851424	0.136054588575194	4	1.07210597024001	1.15411831892726	0.187648372936426	0.0938241864682132
D3E	0.995137115775915	0.0090794120188474	4	0.967385629246148	0.994758354505593	0.0395061889742627	0.0197530944871314
Q4E	NA	NA	NA	0.942211614798103	0.942211614798103	0.328080337382763	0.328080337382763
L5E	0.774944302095301	0.0324398107701738	4	0.702551984680048	0.771533916643222	0.079427711359504	0.039713855679752
T6E	NA	NA	NA	0.937241285118803	0.937241285118803	0.328080337382763	0.328080337382763
E7E	1	1e-04	4	0.995117551922038	1	1e-04	1e-04
E8E	1	1e-04	4	0.989663093321963	1	1e-04	1e-04
Q9E	0.85220817967574	0.0380524402458146	4	0.877343058553858	0.853585917226232	0.0854477835071046	0.0427238917535523
I10E	0.869456460958213	0.0585774733972554	4	0.759960903595176	0.860482582741361	0.113462345421619	0.0567311727108097
A11E	-0.107078626070243	0.363407122316758	4	0.332747043090074	0.0496895468830403	0.409551216752258	0.204775608376129
E12E	1	1e-04	4	0.998084728723998	1	1e-04	1e-04
F13E	NA	NA	NA	0.737679348033055	0.737679348033055	0.328080337382763	0.328080337382763
K14E	1.00526250017703	0.00564970889261426	4	0.914149188879409	1.00448468874073	0.0319496201529553	0.0159748100764777
E15E	1	1e-04	4	0.992981381233816	1	1e-04	1e-04
A16E	0.215944868051644	0.0776853064283838	4	0.419406977310873	0.237483469760212	0.143906192406744	0.0719530962033719
F17E	NA	NA	NA	0.506263938278017	0.506263938278017	0.328080337382763	0.328080337382763
S18E	NA	NA	NA	0.810714360431761	0.810714360431761	0.328080337382763	0.328080337382763
L19E	NA	NA	NA	0.646723755550592	0.646723755550592	0.328080337382763	0.328080337382763
F20E	NA	NA	NA	0.737486175569669	0.737486175569669	0.328080337382763	0.328080337382763
D21E	1.08863778584417	0.0106004543167576	4	1.01289217185924	1.08743354959565	0.043721883442534	0.021860941721267
K22E	1.02591829939512	0.00553767567277918	4	0.98914276766854	1.02561052929525	0.0306990528823016	0.0153495264411508
D23E	0.955190819990234	0.0205092513919889	4	0.94772244410892	0.954964460294733	0.0605961280261985	0.0302980640130992
G24E	NA	NA	NA	0.903661628496257	0.903661628496257	0.328080337382763	0.328080337382763
D25E	0.760371021540487	0.0158076110046545	4	0.84541908578496	0.762371721193648	0.0542423978719512	0.0271211989359756
G26E	NA	NA	NA	0.980669691760748	0.980669691760748	0.328080337382763	0.328080337382763
T27E	0.604743049087655	0.0577983161307532	4	0.724137910103375	0.61440862093333	0.113333557386532	0.056666778693266
I28E	NA	NA	NA	0.628460748561943	0.628460748561943	0.328080337382763	0.328080337382763
T29E	NA	NA	NA	0.829199006390979	0.829199006390979	0.328080337382763	0.328080337382763
T30E	0.671345602701995	0.127109781316564	4	0.718818876354491	0.679049605049452	0.176942643115513	0.0884713215577563
K31E	1.08975801345716	0.00960080558629263	4	1.03400264428464	1.08895397706332	0.0410759699595448	0.0205379849797724
E32E	1	1e-04	4	0.997526843775068	1	1e-04	1e-04
L33E	-0.125217363195364	0.250738995914754	4	0.161023724082074	-0.0460776246621533	0.302716116171208	0.151358058085604
G34E	0.964021054120384	0.00950327121884818	4	0.897455291304943	0.963070736018073	0.0410857747109842	0.0205428873554921
T35E	NA	NA	NA	0.73356935822239	0.73356935822239	0.328080337382763	0.328080337382763
V36E	0.971263923930243	0.0679142183579762	4	0.817280203041187	0.956821102968835	0.127635499803661	0.0638177499018307
M37E	NA	NA	NA	0.684190354824859	0.684190354824859	0.328080337382763	0.328080337382763
R38E	1.14421972803847	0.0282761200683786	4	0.932789123151779	1.13548490078337	0.0835692098419956	0.0417846049209978
S39E	0.223925000428703	0.21920867504589	4	0.484932203567425	0.289286031392146	0.275247308039591	0.137623654019795
L40E	NA	NA	NA	0.657309373087939	0.657309373087939	0.328080337382763	0.328080337382763
G41E	1.27881659513316	0.0320853579404045	4	1.07530756019301	1.26932920266031	0.0885446496049258	0.0442723248024629
Q42E	0.509031971366951	0.190280726311586	4	0.636896036283745	0.537775918804492	0.234762370701882	0.117381185350941
N43E	NA	NA	NA	0.88992171960361	0.88992171960361	0.328080337382763	0.328080337382763
P44E	NA	NA	NA	0.890983156297543	0.890983156297543	0.328080337382763	0.328080337382763
T45E	1.20298772656191	0.0384803333313346	4	1.02122549586102	1.19291882601776	0.0953420963452257	0.0476710481726129
E46E	1	1e-04	4	0.992612572582376	1	1e-04	1e-04
A47E	1.14647241963557	0.0276738609265792	4	0.954272666554978	1.13869435497335	0.0807787478516887	0.0403893739258444
E48E	1	1e-04	4	0.998960186038768	1	1e-04	1e-04
L49E	1.1920235309069	0.0445742615413967	4	0.921349010971498	1.17480572682854	0.114329771324501	0.0571648856622503
Q50E	0.971762410664603	0.0148918769218984	4	0.920234416676467	0.970618910736655	0.051605383342471	0.0258026916712355
D51E	0.886263364095584	0.0165034000838527	4	0.859740452585073	0.885612640745828	0.054067699707378	0.027033849853689
M52E	0.665730655192207	0.0286225308435282	4	0.623679732061987	0.663973013015187	0.0731766404656617	0.0365883202328309
I53E	NA	NA	NA	0.811048403306171	0.811048403306171	0.328080337382763	0.328080337382763
N54E	0.445020970538961	0.078170686752356	4	0.498300442821773	0.450692651140402	0.131104060053928	0.065552030026964
E55E	1	1e-04	4	0.989620739532989	1	1e-04	1e-04
V56E	0.753244553600795	0.0169443142551567	4	0.759900242797006	0.753412099661461	0.0546858933571789	0.0273429466785894
D57E	1.05245251200458	0.0116230381304851	4	0.994638675930145	1.05144623945228	0.0454242969422988	0.0227121484711494
A58E	1.12322454648398	0.0231007643102366	4	1.0306166210454	1.12007507599184	0.0667669274785611	0.0333834637392806
D59E	1.0325988109459	0.00959392776893356	4	0.981860109207652	1.03186763546816	0.0409681778040982	0.0204840889020491
G60E	NA	NA	NA	0.915469500790581	0.915469500790581	0.328080337382763	0.328080337382763
N61E	NA	NA	NA	0.670160070671792	0.670160070671792	0.328080337382763	0.328080337382763
G62E	1.1209835404696	0.0472478254084097	4	1.04020470119592	1.11555764002377	0.0985961778065281	0.0492980889032641
T63E	0.356153729802283	0.141944142506581	4	0.536582529173005	0.38824326322686	0.201167221245524	0.100583610622762
I64E	NA	NA	NA	0.829996946083076	0.829996946083076	0.328080337382763	0.328080337382763
D65E	0.991429367044245	0.0149130272908854	4	0.962970187434214	0.990796929026036	0.0512545244845034	0.0256272622422517
F66E	-0.151755057362189	0.18665380366359	4	0.158908970101788	-0.0829538871501157	0.260004005851065	0.130002002925533
P67E	0.726088552372546	0.197470522607898	4	0.771863525456743	0.736677677846301	0.235045045007873	0.117522522503937
E68E	1	1e-04	4	0.995788124265076	1	1e-04	1e-04
F69E	NA	NA	NA	0.292601934966434	0.292601934966434	0.328080337382763	0.328080337382763
L70E	-0.0309054704512635	0.0867455526822898	4	0.258115031462529	0.00284205009538021	0.16682087246645	0.0834104362332252
T71E	NA	NA	NA	0.731500890931799	0.731500890931799	0.328080337382763	0.328080337382763
M72E	0.254887851738059	0.128899677797293	4	0.415977337063494	0.281337261248035	0.187406463355973	0.0937032316779865
M73E	0.804995213500944	0.0428565161603664	4	0.694669104614354	0.79823115572127	0.0949933989121942	0.0474966994560971
A74E	0.209155766404369	0.163148457239074	4	0.363513317837322	0.239892878192531	0.215755576844051	0.107877788422026
R75E	1.12073487047732	0.0218724526055477	4	0.970085620047585	1.11587512475536	0.0681446209112564	0.0340723104556282
K76E	1.04286171423387	0.00821566321651377	4	0.960721870247166	1.04184597472559	0.0384720233229055	0.0192360116614528
M77E	0.342552225446948	0.191578503811475	4	0.513558495182233	0.381197514146781	0.240515570316441	0.12025778515822
K78E	1.02091109002767	0.00619305800773728	4	0.922563753017169	1.01999153491252	0.0336748721114936	0.0168374360557468
D79E	0.926952112911395	0.00919900952924576	4	0.927205164703045	0.926955611509067	0.0396433704289158	0.0198216852144579
T80E	0.882626248089324	0.0234325409864636	4	0.855091418242705	0.881676840393689	0.0653202261990304	0.0326601130995152
D81E	1.18246007327141	0.010909032594278	4	1.08189235178099	1.18081542273554	0.0451664590452298	0.0225832295226149
S82E	NA	NA	NA	0.786053436972079	0.786053436972079	0.328080337382763	0.328080337382763
E83E	1	1e-04	4	0.997636488446695	1	1e-04	1e-04
E84E	1	1e-04	4	0.996480274635136	1	1e-04	1e-04
E85E	1	1e-04	4	0.98837702883745	1	1e-04	1e-04
I86E	NA	NA	NA	0.634829819135909	0.634829819135909	0.328080337382763	0.328080337382763
R87E	NA	NA	NA	0.666550096677957	0.666550096677957	0.328080337382763	0.328080337382763
E88E	1	1e-04	4	0.99623928182544	1	1e-04	1e-04
A89E	0.103758960982725	0.111877746408868	4	0.281269930130782	0.129616426759986	0.174051281524402	0.0870256407622009
F90E	NA	NA	NA	0.385877577502964	0.385877577502964	0.328080337382763	0.328080337382763
R91E	NA	NA	NA	0.599161106427729	0.599161106427729	0.328080337382763	0.328080337382763
V92E	NA	NA	NA	0.701549331613488	0.701549331613488	0.328080337382763	0.328080337382763
F93E	NA	NA	NA	0.386571201199016	0.386571201199016	0.328080337382763	0.328080337382763
D94E	NA	NA	NA	0.848567022588826	0.848567022588826	0.328080337382763	0.328080337382763
K95E	0.942013217753908	0.00730862258737398	4	0.960497264684452	0.942216833691287	0.0352455746015796	0.0176227873007898
D96E	0.877766583246751	0.0105808849594893	4	0.887189487980599	0.877916120454262	0.0426580672836547	0.0213290336418273
G97E	1.02835449387531	0.036054568966846	4	0.973307584772741	1.02548733283166	0.0835952947220287	0.0417976473610143
N98E	NA	NA	NA	0.790773197745605	0.790773197745605	0.328080337382763	0.328080337382763
G99E	NA	NA	NA	0.851747229798914	0.851747229798914	0.328080337382763	0.328080337382763
Y100E	NA	NA	NA	0.660990067881676	0.660990067881676	0.328080337382763	0.328080337382763
I101E	NA	NA	NA	0.583026043625591	0.583026043625591	0.328080337382763	0.328080337382763
S102E	NA	NA	NA	0.642544526582766	0.642544526582766	0.328080337382763	0.328080337382763
A103E	NA	NA	NA	0.746608587800503	0.746608587800503	0.328080337382763	0.328080337382763
A104E	NA	NA	NA	0.718033088764454	0.718033088764454	0.328080337382763	0.328080337382763
E105E	1	1e-04	4	0.997603041120277	1	1e-04	1e-04
L106E	NA	NA	NA	0.498081705212409	0.498081705212409	0.328080337382763	0.328080337382763
R107E	NA	NA	NA	0.682332329008124	0.682332329008124	0.328080337382763	0.328080337382763
H108E	NA	NA	NA	0.875681131288044	0.875681131288044	0.328080337382763	0.328080337382763
V109E	0.0393624971032677	0.18808937543245	4	0.271122518374145	0.0909960121274344	0.246529284138727	0.123264642069363
M110E	NA	NA	NA	0.519522097177513	0.519522097177513	0.328080337382763	0.328080337382763
T111E	1.13208609533894	0.0387398509013373	4	0.936036610287823	1.12115657731494	0.097164787412286	0.048582393706143
N112E	NA	NA	NA	0.880850068041239	0.880850068041239	0.328080337382763	0.328080337382763
L113E	0.376724475068484	0.0970880615456968	4	0.359368915797987	0.374487474824891	0.148722954088585	0.0743614770442926
G114E	0.510176074880532	0.0233586828745893	4	0.543941533358155	0.511336772699992	0.0653051338409692	0.0326525669204846
E115E	1	1e-04	4	0.985790625068294	1	1e-04	1e-04
K116E	0.961087941499374	0.00523830899468005	4	0.940280870043245	0.960923148579763	0.0297171955193889	0.0148585977596944
L117E	NA	NA	NA	0.449406091744969	0.449406091744969	0.328080337382763	0.328080337382763
T118E	0.9718758183717	0.0321133458444998	4	0.934204754810734	0.970118169737234	0.0778997085381119	0.038949854269056
D119E	1.13174792060891	0.0128134005806841	4	1.0593566827498	1.13036135278303	0.0481782529676624	0.0240891264838312
E120E	1	1e-04	4	0.998292263354233	1	1e-04	1e-04
E121E	1	1e-04	4	0.987257095315147	1	1e-04	1e-04
V122E	0.439997097206353	0.0879165434425623	4	0.557235915877953	0.453849465539466	0.144796535727528	0.0723982678637642
D123E	0.845982001217622	0.0382359052452713	4	0.893768509167701	0.848613293540452	0.086180930442392	0.043090465221196
E124E	1	1e-04	4	0.992644741572587	1	1e-04	1e-04
M125E	0.376528576246516	0.0664595081906153	4	0.456557518577637	0.383888852466014	0.120186834035313	0.0600934170176565
I126E	NA	NA	NA	0.544689448670325	0.544689448670325	0.328080337382763	0.328080337382763
R127E	0.0447585708182744	0.215933366871379	4	0.385123093386184	0.129033951468402	0.288644036681181	0.144322018340591
E128E	1	1e-04	4	0.994530878900386	1	1e-04	1e-04
A129E	0.330773609782285	0.071680846646861	4	0.427499371122794	0.340299563250831	0.126741027552432	0.063370513776216
D130E	0.929297712168021	0.031962458710892	4	0.904368556492716	0.92813978407317	0.0774678163987883	0.0387339081993941
I131E	NA	NA	NA	0.898614029948331	0.898614029948331	0.328080337382763	0.328080337382763
D132E	0.827152384315835	0.0192507348145927	4	0.875495425054314	0.828530269030525	0.0590984555703872	0.0295492277851936
G133E	0.98683074159452	0.0159752249689038	4	0.889326827425495	0.984513283228118	0.055027500407282	0.027513750203641
D134E	1.05793036692873	0.0176203976700523	4	0.97602845002214	1.05578850749564	0.057341582092847	0.0286707910464235
G135E	0.937528842368138	0.0139055335373436	4	0.911086689612302	0.936980102202779	0.0493688984645626	0.0246844492322813
Q136E	1.00519043354036	0.0730973069565612	4	0.940650499011822	0.998721261418242	0.126381536782913	0.0631907683914565
V137E	NA	NA	NA	0.729707029170907	0.729707029170907	0.328080337382763	0.328080337382763
N138E	NA	NA	NA	0.898533876007165	0.898533876007165	0.328080337382763	0.328080337382763
Y139E	NA	NA	NA	0.466979968612287	0.466979968612287	0.328080337382763	0.328080337382763
E140E	1	1e-04	4	0.989669577063206	1	1e-04	1e-04
E141E	1	1e-04	4	0.986217240247704	1	1e-04	1e-04
F142E	NA	NA	NA	0.371698996599242	0.371698996599242	0.328080337382763	0.328080337382763
V143E	1.12370361452909	0.0124932789456953	4	0.954663857351463	1.12054523817072	0.0518477552843085	0.0259238776421542
Q144E	1.19416488690692	0.0140653613232222	4	1.05995363278844	1.19134832998258	0.0531283998099847	0.0265641999049923
M145E	NA	NA	NA	0.703853932479703	0.703853932479703	0.328080337382763	0.328080337382763
M146E	NA	NA	NA	0.637737899956927	0.637737899956927	0.328080337382763	0.328080337382763
T147E	NA	NA	NA	0.906589789428414	0.906589789428414	0.328080337382763	0.328080337382763
A148E	NA	NA	NA	0.834758046878164	0.834758046878164	0.328080337382763	0.328080337382763
K149E	0.967217050150518	0.00835561463732047	4	0.921229265711029	0.966638800661486	0.038060718535571	0.0190303592677855
M1S	NA	NA	NA	0.827433690362691	0.827433690362691	0.328080337382763	0.328080337382763
A2S	0.944553297289076	0.021759053637121	4	0.938805918693095	0.944368824830312	0.0625626087756588	0.0312813043878294
D3S	0.404668589427035	0.0829788677494621	4	0.603732794969827	0.427016361985898	0.148813507607235	0.0744067538036176
Q4S	NA	NA	NA	0.908158628223953	0.908158628223953	0.328080337382763	0.328080337382763
L5S	1.1036921756682	0.0306254635911381	4	0.966368811829701	1.09756859302061	0.0806181748450049	0.0403090874225025
T6S	1.05908005668473	0.0110403452200972	4	1.01091759592461	1.0582831001791	0.0440308137217394	0.0220154068608697
E7S	NA	NA	NA	0.784161391611403	0.784161391611403	0.328080337382763	0.328080337382763
E8S	0.74135333221452	0.197627216290201	4	0.748337825840188	0.742970040587756	0.234391822733168	0.117195911366584
Q9S	0.784515312078901	0.0883976119400621	4	0.776559252050509	0.783570729606959	0.140257569722834	0.0701287848614168
I10S	0.962166046693438	0.0210617035838159	4	0.874969080262037	0.95945420975612	0.0632963262540349	0.0316481631270174
A11S	0.867244915535579	0.0108790051275043	4	0.882938124647322	0.867500862081999	0.043311220481073	0.0216556102405365
E12S	NA	NA	NA	0.75302891130566	0.75302891130566	0.328080337382763	0.328080337382763
F13S	0.933372799537513	0.00825326075748771	4	0.818429227190018	0.931944985904684	0.0395777496937098	0.0197888748468549
K14S	0.576412169859471	0.0423138081943785	4	0.655303066718026	0.581191405693269	0.0925032713299402	0.0462516356649701
E15S	1.09409418974546	0.0184975711575566	4	0.911083707932544	1.08907646494869	0.0646300822913104	0.0323150411456552
A16S	0.906691210231366	0.0220292288622912	4	0.887079755844881	0.906054183323871	0.0630706617490398	0.0315353308745199
F17S	0.756671540646132	0.00923520774521074	4	0.632893277923274	0.754953588971599	0.0422814112400136	0.0211407056200068
S18S	1	1e-04	4	0.982103900683597	1	1e-04	1e-04
L19S	0.663739417673432	0.0246206375932792	4	0.702937221420261	0.665157016692358	0.0673091426923383	0.0336545713461691
F20S	0.932716024027279	0.0212220569634198	4	0.791237754079983	0.928283581682249	0.0664523647325437	0.0332261823662719
D21S	0.913119897669472	0.0282805374786479	4	0.78780504767058	0.907941993053815	0.076395408437765	0.0381977042188825
K22S	0.940385678548962	0.0181182519728518	4	0.942697983518741	0.940447811477071	0.056673173464619	0.0283365867323095
D23S	-0.22646680038399	0.297878665425197	4	0.223886289355721	-0.0858535450490882	0.371736352763618	0.185868176381809
G24S	0.945367815027503	0.0196042829206749	4	0.894249906083842	0.943884858656584	0.0597442894175065	0.0298721447087533
D25S	NA	NA	NA	0.58927163543768	0.58927163543768	0.328080337382763	0.328080337382763
G26S	0.91311528694612	0.00980531626492503	4	0.919974761719879	0.913216282072709	0.0409901792751181	0.020495089637559
T27S	0.963773446603548	0.00796559776084442	4	0.92174429199633	0.963269344667397	0.0370759779994133	0.0185379889997066
I28S	0.831656567116434	0.0204208373790872	4	0.76830694429654	0.829744525001167	0.0614054315331433	0.0307027157665717
T29S	0.693731358192887	0.0272910175170805	4	0.747635228841251	0.695883802169124	0.0715856784399275	0.0357928392199637
T30S	0.995990256549849	0.0172375708615482	4	0.898297516649959	0.993489529026992	0.0572961534973409	0.0286480767486705
K31S	0.619297997311177	0.039071945747904	4	0.728894705387337	0.62545731220198	0.0901503636260032	0.0450751818130016
E32S	NA	NA	NA	0.788976469363808	0.788976469363808	0.328080337382763	0.328080337382763
L33S	0.861483096191973	0.0136368913516035	4	0.790454158518399	0.860036966861451	0.0497419104826614	0.0248709552413307
G34S	1.25331096874845	0.0744249061016207	4	1.05971333253466	1.23358913700958	0.139172282038391	0.0695861410191955
T35S	0.970794337530424	0.0132776604024012	4	0.859089141419825	0.968578773256281	0.0505000066247617	0.0252500033123808
V36S	0.551666598618453	0.216298193492163	4	0.596760887217921	0.562846281140745	0.249500130119457	0.124750065059728
M37S	0.377568064049111	0.197237666006866	4	0.548090131968832	0.416979172639631	0.244858631036291	0.122429315518145
R38S	0.806948796176363	0.0184129070203986	4	0.747253835857638	0.805319384969619	0.0579862462738886	0.0289931231369443
S39S	1	1e-04	4	0.96458194400132	1	1e-04	1e-04
L40S	0.885261626961169	0.0134938050241297	4	0.813458175090945	0.88381475874952	0.04948871646063	0.024744358230315
G41S	0.944452473657526	0.00740205359524992	4	0.896052175972828	0.943912567508226	0.0357869899171409	0.0178934949585704
Q42S	NA	NA	NA	0.734670769801823	0.734670769801823	0.328080337382763	0.328080337382763
N43S	1.07438902700968	0.00507516481981418	4	1.024618720579	1.07400702637822	0.0295053717133833	0.0147526858566916
P44S	0.967171666158614	0.00708996674778082	4	0.885536514791302	0.966299008866759	0.0356484926990967	0.0178242463495484
T45S	0.925969887026705	0.0124880461074735	4	0.92740821690589	0.92599675005551	0.0465119135795626	0.0232559567897813
E46S	0.337697855667959	0.0632933806323442	4	0.455229393862679	0.34803759637475	0.119294632715139	0.0596473163575695
A47S	1.00639388320893	0.0162266331506847	4	0.961538916999785	1.00531140429671	0.0538694203414401	0.02693471017072
E48S	0.569104481979136	0.0942501396228661	4	0.568394667899906	0.569015330710536	0.145898617997579	0.0729493089987894
L49S	0.897901757054896	0.00743706404166475	4	0.89348613343103	0.897852270334622	0.0355135304559787	0.0177567652279893
Q50S	NA	NA	NA	0.820237559992003	0.820237559992003	0.328080337382763	0.328080337382763
D51S	0.916132391174897	0.118692603466996	4	0.744630901155006	0.889861664934488	0.179535853587672	0.0897679267938362
M52S	0.686408529128194	0.0550856064014917	4	0.689602922345022	0.686655933005154	0.105529799200821	0.0527648996004104
I53S	0.634181276681337	0.0598062889936199	4	0.684857754969087	0.638414393932646	0.11165010127204	0.0558250506360201
N54S	0.897136459961483	0.00617801123845154	4	0.855667745640082	0.896749657576939	0.0325221685095724	0.0162610842547862
E55S	1.07515704982715	0.0168288609902019	4	0.888605250128029	1.07049211205649	0.0617753713900254	0.0308876856950127
V56S	NA	NA	NA	0.79184222138121	0.79184222138121	0.328080337382763	0.328080337382763
D57S	0.505424211304204	0.0993233771272771	4	0.589232592309864	0.516442486821995	0.153366127933365	0.0766830639666826
A58S	0.764369269219869	0.0250068440958354	4	0.822933883557154	0.766519278049875	0.06837548874802	0.03418774437401
D59S	0.781072870935547	0.171780657116308	4	0.652170657189665	0.754328334664256	0.220115236367807	0.110057618183903
G60S	1.06858257149837	0.0146966361535269	4	0.981374814643389	1.06667208971424	0.0522708529860916	0.0261354264930458
N61S	1.03272257872536	0.00868175216482259	4	0.896282130524318	1.03094089014991	0.0414712851820138	0.0207356425910069
G62S	0.998753076658732	0.03484197305301	4	0.966102605432423	0.997106763374367	0.0814315041054444	0.0407157520527222
[truncated: 981 more rows]
