# Supplementary material for: A framework for exhaustively mapping functional missense variants
Source: Mol Syst Biol. 2017 Dec 21;13(12):957. doi: 10.15252/msb.20177908 (PMC5740498; doi:10.15252/msb.20177908)
Supplement: Supplementary file 3 — Dataset EV1 [file MSB-13-957-s003.zip › SUMO1_flipped_scores.csv]

mut	screen.score	screen.sd	df	predicted.score	joint.score	joint.sd	joint.se
M1A	NA	NA	NA	0.542552427159795	0.542552427159795	0.246884728830591	0.246884728830591
S2A	0.777166502550011	0.0157521202835117	4	0.769938338377927	0.776943040156275	0.0461127742257968	0.0230563871128984
D3A	0.543669204463548	0.0181779717982825	4	0.552748049029362	0.543991571509423	0.0498576355798781	0.0249288177899391
Q4A	0.667507682361746	0.0229981911011741	4	0.67222591092319	0.667717662073857	0.0567356251943285	0.0283678125971642
E5A	0.817892336860072	0.0128714592148536	4	0.76041609162942	0.816432124860475	0.0423293953334357	0.0211646976667178
A6A	1	1e-05	4	0.980079184870377	1	1e-05	1e-05
K7A	0.4724860071543	0.0432187531455615	4	0.526590223406703	0.47684051013833	0.0827031237891099	0.041351561894555
P8A	0.701353532010454	0.0170875373446769	4	0.6112775751224	0.698340602184242	0.0508262124795883	0.0254131062397942
S9A	0.797091376955149	0.0129766942555978	4	0.763728182588793	0.796237016303283	0.0418653778629375	0.0209326889314688
T10A	0.73259598233656	0.00920453098080042	4	0.705990890671113	0.732109103499857	0.0348040970801321	0.0174020485400661
E11A	0.711189245054753	0.017425932429732	4	0.672526067963905	0.70987127168378	0.0491965653202503	0.0245982826601251
D12A	0.821072730494193	0.0136299602513873	4	0.757512714360321	0.819365356652405	0.0438601092058285	0.0219300546029143
L13A	0.864611062754361	0.0329853458026728	4	0.775049432691406	0.859002720279169	0.0728529562493818	0.0364264781246909
G14A	0.471668306081954	0.0263003195585088	4	0.575937196404174	0.476941262242079	0.0652772537623817	0.0326386268811909
D15A	0.736890543919215	0.0209079788638432	4	0.708542780237845	0.735738959641713	0.0540997967638562	0.0270498983819281
K16A	0.724348406496427	0.0169971375363901	4	0.691985213622211	0.723271433872196	0.0483872684616596	0.0241936342308298
K17A	0.575972280742298	0.0153241786025378	4	0.617067048344892	0.577209270391184	0.0459540844644049	0.0229770422322025
E18A	0.687215126507574	0.0115299290883957	4	0.697038717016893	0.687439281345154	0.0390238755010316	0.0195119377505158
G19A	0.691448295056788	0.01326398321979	4	0.705642823579337	0.691819623598371	0.0420828769178273	0.0210414384589137
E20A	0.611579866321119	0.0343942497602187	4	0.649382379402677	0.614041582372831	0.0718481277796276	0.0359240638898138
Y21A	0.458208614200117	0.0303640993647946	4	0.509023933063695	0.461152446684308	0.0673837273816876	0.0336918636908438
I22A	0.0648249689518279	0.042984179539097	4	0.131388999134069	0.0701555340861853	0.083109781666317	0.0415548908331585
K23A	0.537494582031592	0.0292819469298369	4	0.546201489186142	0.537982020151411	0.0650054795999947	0.0325027397999973
L24A	0.0933797326498191	0.0383582081489902	4	0.111266224806718	0.0946690732221891	0.0760289091079135	0.0380144545539567
K25A	NA	NA	NA	0.422972755853447	0.422972755853447	0.246884728830591	0.246884728830591
V26A	0.875519249121783	0.0253090494624908	4	0.705913973057631	0.867249694011916	0.0701097055967872	0.0350548527983936
I27A	-0.0506907483431262	0.0775642951451503	4	0.241932459872331	-0.0109642088609782	0.153365650289092	0.0766828251445459
G28A	0.953930811865133	0.0245851586618706	4	0.684297854932496	0.941142329197262	0.0821664347859528	0.0410832173929764
Q29A	NA	NA	NA	0.567305238417057	0.567305238417057	0.246884728830591	0.246884728830591
D30A	0.754982474509122	0.0396272552339006	4	0.614708409405989	0.74456119510084	0.0856455300235051	0.0428227650117526
S31A	NA	NA	NA	0.595591856999023	0.595591856999023	0.246884728830591	0.246884728830591
S32A	0.831072020197559	0.0157380131026791	4	0.753115966369447	0.828664060615061	0.0480070838532606	0.0240035419266303
E33A	0.363956675443243	0.0202285649953772	4	0.373435691414768	0.364329725303788	0.0528703792500427	0.0264351896250214
I34A	0.144281621568798	0.0227835589965591	4	0.241982976991649	0.148590926758269	0.0598920491200684	0.0299460245600342
H35A	0.410757056221188	0.0198954825226614	4	0.470521202444402	0.413071865805506	0.0536125335410647	0.0268062667705324
F36A	0.102775900272327	0.0400989159358437	4	0.109084176340758	0.103249715625096	0.0778975819805645	0.0389487909902822
K37A	0.828788675301974	0.0345027840781102	4	0.570175195086503	0.811897980765034	0.0957939950865015	0.0478969975432508
V38A	0.45500868933294	0.0136620180490704	4	0.529245615964675	0.45700743454308	0.0443517368633511	0.0221758684316755
K39A	0.0281128633157975	0.0412817754227669	4	0.205403362071302	0.0417916777949836	0.0922684021124588	0.0461342010562294
M40A	0.327305528403886	0.0494770839892186	4	0.436697512513072	0.337268585635828	0.0936320200689505	0.0468160100344753
T41A	0.624399811372325	0.0109432271757095	4	0.53255467372421	0.622408416591763	0.0402201490007798	0.0201100745003899
T42A	0.573878492840004	0.0110768004933376	4	0.494245646804839	0.5721312734955	0.0399178194246149	0.0199589097123074
H43A	0.81715198840754	0.0166969193640199	4	0.734253911809744	0.814440463099151	0.0498074917932538	0.0249037458966269
L44A	-0.0877692057201608	0.0448833631859402	4	-0.0318799324063354	-0.0831122198931903	0.0846409400002982	0.0423204700001491
K45A	0.798370411797676	0.017283308955245	4	0.732218853020887	0.796133230232688	0.0499293353953089	0.0249646676976544
K46A	0.69847884026418	0.0146454446112691	4	0.600739123133485	0.695663341333758	0.0472372754145059	0.023618637707253
L47A	-0.0894052546674707	0.0574236902027295	4	-0.0301790640408498	-0.0832350284307857	0.0981394068997616	0.0490697034498808
K48A	-0.0243025095790075	0.0399309453021553	4	-0.0168602258976503	-0.0237456851491339	0.077713521881605	0.0388567609408025
E49A	0.855659616196133	0.0300283719914747	4	0.662665879029523	0.844595638066428	0.0797317233783676	0.0398658616891838
S50A	0.773425733557602	0.0201991313563802	4	0.754839628708199	0.772695293641081	0.0529192655038398	0.0264596327519199
Y51A	0.0151965825207709	0.0459227358298717	4	0.102575161001456	0.0226316787203322	0.0878082358707128	0.0439041179353564
C52A	-0.136304925266673	0.129463797212382	4	0.0206925362979996	-0.10369195513402	0.173197077493121	0.0865985387465603
Q53A	0.761356537672736	0.02794426421326	4	0.71745199889488	0.75900490308785	0.0640430734732544	0.0320215367366272
R54A	0.0103024120536944	0.0510258075541992	4	0.142343398578305	0.0226694394451821	0.0977168819687136	0.0488584409843568
Q55A	0.615297505918585	0.0183898606206588	4	0.63018852531916	0.6158321906573	0.0502224738604726	0.0251112369302363
G56A	0.427183481351079	0.0235039802984873	4	0.497980333201189	0.430400363736618	0.059281407006502	0.029640703503251
V57A	0.813098257413925	0.00931599314947511	4	0.688493269756273	0.810790857727572	0.0386789749193461	0.0193394874596731
P58A	0.563229486343396	0.0156519344092142	4	0.51088151262608	0.561621098741633	0.0468167991848695	0.0234083995924347
M59A	0.584706905176088	0.019131841454385	4	0.591063810075778	0.584944025450284	0.0512582816631748	0.0256291408315874
N60A	0.345830542064734	0.0226455468400177	4	0.380525410881987	0.347351962376036	0.056688978170168	0.028344489085084
S61A	0.549124023738948	0.0142248319311527	4	0.508431778285375	0.547984561417545	0.0441421070709976	0.0220710535354988
L62A	-0.193430874435435	0.0816603943916948	4	0.0780453387140133	-0.154905145270257	0.152795640874055	0.0763978204370277
R63A	0.0743058529113831	0.0498099045164728	4	0.197113572806746	0.0855591145829964	0.0953638588321419	0.0476819294160709
F64A	0.190972459984528	0.0425608473601032	4	0.155971519151652	0.188194937091823	0.0812038917687559	0.040601945884378
L65A	0.0273803954682869	0.0700543761413949	4	0.163953686667741	0.0443494488125358	0.117900960990909	0.0589504804954544
F66A	0.246010157270987	0.0586143039534524	4	0.210270332810985	0.242217748659955	0.0982850589705386	0.0491425294852693
E67A	0.51502304800662	0.0179521985484426	4	0.525137894102328	0.515377896630268	0.0495253120464197	0.0247626560232098
G68A	-0.0994781947450015	0.0371073580679814	4	0.0102962264689297	-0.0918051552865051	0.0795272271454861	0.039763613572743
Q69A	0.8646969390164	0.0133993896720367	4	0.723278067815255	0.860960655583047	0.0479538694263463	0.0239769347131731
R70A	0.555828636221088	0.0252322675854013	4	0.570582008836104	0.556545899820611	0.0598254481851692	0.0299127240925846
I71A	-0.0546319624063269	0.0412626527894537	4	-0.00611231945601026	-0.0508900389938406	0.0802470436502991	0.0401235218251495
A72A	1	1e-05	4	0.943167066028104	1	1e-05	1e-05
D73A	-0.224888621726161	0.075365458224885	4	-0.0787867456166824	-0.205541654015766	0.124303936585861	0.0621519682929303
N74A	0.657484045729053	0.0280115504929689	4	0.662800857501928	0.657769476089894	0.0633730291293809	0.0316865145646904
H75A	0.648895832225656	0.0144643912217812	4	0.571432751235317	0.646691224423261	0.0458680961119678	0.0229340480559839
T76A	-0.00825933506430765	0.0329736755589303	4	0.00350358765826748	-0.00752298602999213	0.0695907250896708	0.0347953625448354
P77A	0.413417411730062	0.0186675831636201	4	0.261361683581618	0.407878169394756	0.0580327396083091	0.0290163698041546
K78A	0.602916329766464	0.0276840391319691	4	0.610373106646382	0.603312211094735	0.0629640102634743	0.0314820051317371
E79A	0.371591541812836	0.0358138130580365	4	0.445427801503335	0.376584822657733	0.0752436794178659	0.037621839708933
L80A	NA	NA	NA	0.0269802495940021	0.0269802495940021	0.246884728830591	0.246884728830591
G81A	0.828774684488971	0.0163142707004832	4	0.756640220633884	0.826467570764826	0.0486641954469643	0.0243320977234822
M82A	0.0952238668145447	0.0317170594156248	4	0.102548499589666	0.0956659634342991	0.068023613372178	0.034011806686089
E83A	0.921835052144431	0.0133504272904729	4	0.789584260876517	0.918353420630222	0.047185711506872	0.023592855753436
E84A	0.565678300081738	0.0251410878562413	4	0.615738547825579	0.568103706729387	0.0605813257557641	0.030290662877882
E85A	0.758642041832776	0.0172546360524525	4	0.725149880877915	0.757511185078671	0.0488088261584814	0.0244044130792407
D86A	0.686040877662688	0.014466846814558	4	0.553801694081485	0.682276715215212	0.0492130249748906	0.0246065124874453
V87A	0.805759204533688	0.0107616457030689	4	0.760842159359802	0.804801124203324	0.038151884036522	0.019075942018261
I88A	0.0650201121419325	0.046353367497944	4	0.070511468598243	0.0654913806238867	0.0848381644664177	0.0424190822332089
E89A	0.45438565141935	0.0190201808379979	4	0.483568819724391	0.455468101408418	0.0513767971391739	0.0256883985695869
V90A	0.930653441584163	0.019887374897026	4	0.739163932395446	0.923239496287033	0.0640688440382658	0.0320344220191329
Y91A	0.366943530681112	0.0184025424193528	4	0.339281673821405	0.365949629229688	0.0504283935426923	0.0252141967713461
Q92A	0.633223460716374	0.0167562911352659	4	0.618742021901748	0.632748156179027	0.0477363778029448	0.0238681889014724
E93A	0.509268374681746	0.0157611881873313	4	0.535764522853974	0.510087973622427	0.0463377920940003	0.0231688960470001
Q94A	0.812294023064753	0.0240905280213246	4	0.706707175665423	0.807382187865506	0.0623161912790196	0.0311580956395098
T95A	0.740575396259987	0.0149786697052166	4	0.695093203265436	0.739236299937685	0.045512969792329	0.0227564848961645
G96A	NA	NA	NA	0.244315166570427	0.244315166570427	0.246884728830591	0.246884728830591
G97A	0.116648166906234	0.0349930640126997	4	0.10970473416	0.116188656300627	0.0719737026461857	0.0359868513230929
H98A	NA	NA	NA	0.611437611394058	0.611437611394058	0.246884728830591	0.246884728830591
S99A	NA	NA	NA	0.679631403050579	0.679631403050579	0.246884728830591	0.246884728830591
T100A	NA	NA	NA	0.623919763236204	0.623919763236204	0.246884728830591	0.246884728830591
V101A	NA	NA	NA	0.685467692491905	0.685467692491905	0.246884728830591	0.246884728830591
M1V	NA	NA	NA	0.642625101964319	0.642625101964319	0.246884728830591	0.246884728830591
S2V	0.842756597556167	0.0131777309262957	4	0.808971238608311	0.841878371225129	0.0422190020753723	0.0211095010376862
D3V	0.475572900649418	0.022137674169108	4	0.496292356513739	0.47646197648223	0.0556968855104529	0.0278484427552265
Q4V	0.350799282833333	0.0297354651238613	4	0.509373294941308	0.359806403495164	0.0751216630304141	0.0375608315152071
E5V	0.885938763017373	0.0233218258436324	4	0.77288458906933	0.880839799179033	0.0617971944220644	0.0308985972110322
A6V	0.887634870674617	0.01377730109001	4	0.826451092030882	0.885974043715002	0.0440233586066194	0.0220116793033097
K7V	0.224272196001781	0.0421160391460004	4	0.352147648652081	0.234322118236512	0.0872284905340291	0.0436142452670146
P8V	0.132029396618336	0.0483099026242422	4	0.265300145764936	0.143906434162326	0.0948666309020486	0.0474333154510243
S9V	0.678459815821119	0.0309887419380287	4	0.645485821815655	0.67651259023859	0.0675531973882531	0.0337765986941265
T10V	0.883829869976716	0.0151628971717307	4	0.808616651459805	0.881589001838746	0.0469314705632921	0.0234657352816461
E11V	0.685121117438567	0.0115084967443972	4	0.668664745053018	0.684746297784607	0.0390350530137909	0.0195175265068955
D12V	0.726119625926123	0.0230438800955629	4	0.70681085480459	0.725258678705897	0.0569296139224759	0.0284648069612379
L13V	0.735464980330932	0.0114561938619861	4	0.716366178299559	0.735031907350683	0.0389674806689838	0.0194837403344919
G14V	0.829015559507044	0.0375269312602623	4	0.757398388571922	0.823957040934778	0.0771407914191019	0.038570395709551
D15V	0.745863958821661	0.0164749067916931	4	0.680985223569602	0.743769136829483	0.0486026404875796	0.0243013202437898
K16V	0.627659914916359	0.013505461511868	4	0.606448595999584	0.627095194208871	0.0425671437721006	0.0212835718860503
K17V	0.949881274061938	0.0270038432074827	4	0.793813976926659	0.941788660990901	0.0710596009240237	0.0355298004620119
E18V	0.64979442276596	0.0105847250419384	4	0.669391519648907	0.650205700969334	0.0373732262866085	0.0186866131433043
G19V	0.773279354431848	0.0188843963585413	4	0.761426016095948	0.77284271841019	0.0509286982146686	0.0254643491073343
E20V	0.687909533411674	0.0147188599994554	4	0.657334246410694	0.687024491704362	0.0447324078673742	0.0223662039336871
Y21V	0.533712437507886	0.0414271821111781	4	0.576194095246007	0.537000752943219	0.080188993943367	0.0400944969716835
I22V	0.507804814032509	0.0272115744462956	4	0.542615795161756	0.509623040697528	0.0628123785305908	0.0314061892652954
K23V	0.769708859775896	0.0230364154365008	4	0.672338301041115	0.765368605999649	0.0602304825729762	0.0301152412864881
L24V	0.814322914519052	0.0151583515773908	4	0.630845445027805	0.808858060882464	0.0548743518284341	0.0274371759142171
K25V	0.606954557333073	0.0575545887265103	4	0.442919189499113	0.589830348450578	0.108836828137086	0.0544184140685431
V26V	1	1e-05	4	0.973389933483011	1	1e-05	1e-05
I27V	0.611704798980039	0.012708162388282	4	0.719532700741757	0.614410337055822	0.0443984468609484	0.0221992234304742
G28V	NA	NA	NA	0.221484407812749	0.221484407812749	0.246884728830591	0.246884728830591
Q29V	NA	NA	NA	0.494122570111821	0.494122570111821	0.246884728830591	0.246884728830591
D30V	0.0751330000503791	0.0359930091602885	4	0.158787338311113	0.08081662535774	0.0761040552789839	0.0380520276394919
S31V	-0.106366358645984	0.0750760011041931	4	0.131416848581068	-0.0749838239816792	0.139335285612036	0.0696676428060179
S32V	0.978826611892286	0.0241219955378901	4	0.781720417571804	0.969645933758828	0.0715474413268877	0.0357737206634438
E33V	0.565699228109973	0.0199031102227318	4	0.49431243542632	0.562933226395918	0.0541505392750689	0.0270752696375345
I34V	0.75112260765819	0.0269965109152017	4	0.811237943362917	0.754238987019461	0.0634698039414521	0.031734901970726
H35V	0.58364787672316	0.0181041127317183	4	0.570870365856241	0.583195957517822	0.0497745880228231	0.0248872940114116
F36V	0.107540736249637	0.0498746795688201	4	0.08492541497945	0.105465974793653	0.0888466315360933	0.0444233157680467
K37V	-0.112614923540597	0.0895362725620655	4	0.0767861804823768	-0.0835422297632416	0.14423380429158	0.07211690214579
V38V	1	1e-05	4	0.977421413486933	1	1e-05	1e-05
K39V	NA	NA	NA	0.36539884983857	0.36539884983857	0.246884728830591	0.246884728830591
M40V	0.784123796511878	0.0101341833464376	4	0.756042909236765	0.783559051911883	0.0366333768397016	0.0183166884198508
T41V	-0.274156910375026	0.0639966414472093	4	-0.0233928725634697	-0.245384892424609	0.130408191271232	0.065204095635616
T42V	0.693857775252671	0.0192864453593704	4	0.542945222523649	0.688184774152565	0.0589338335597263	0.0294669167798632
H43V	0.740166804674077	0.0193695732273339	4	0.71199607754206	0.739103437966021	0.0518711359442674	0.0259355679721337
L44V	-0.121723994275414	0.0499786490193401	4	0.154805747414677	-0.0963067418132218	0.119387091194684	0.059693545597342
K45V	0.610632144156498	0.0259102961396862	4	0.606680350952659	0.610435114867892	0.0606429849220927	0.0303214924610464
K46V	0.569938220214729	0.0204550985412875	4	0.532297332027498	0.568440920897214	0.0536700005397292	0.0268350002698646
L47V	0.507176152753629	0.0144378972203026	4	0.46724724630576	0.50604179402805	0.0444764346078971	0.0222382173039485
K48V	0.00417862276489384	0.0627267950436167	4	0.0386420078561934	0.00806324495709023	0.102373293984933	0.0511866469924665
E49V	0.523675863196855	0.0238696581291068	4	0.420989186731912	0.518940718987573	0.0617896210436427	0.0308948105218214
S50V	0.824502732850994	0.0191431295135461	4	0.774460432561514	0.822635034027547	0.0521309458264501	0.026065472913225
Y51V	0.354371110174406	0.0448256960426598	4	0.256830083232992	0.346253056390786	0.087412321116012	0.043706160558006
C52V	0.252512216009574	0.0229790703728081	4	0.185126883976131	0.249515686357554	0.05837765992987	0.029188829964935
Q53V	0.560651618613773	0.042165389621553	4	0.5914939558958	0.563078180676176	0.0806379434129999	0.0403189717064999
R54V	0.719565919492217	0.0200707313577898	4	0.578055465177167	0.714038484360491	0.0593257148016335	0.0296628574008167
Q55V	0.937896517850094	0.0132009687474165	4	0.851136175142139	0.935637371136712	0.0441333808888474	0.0220666904444237
G56V	0.151304884394137	0.0624600315587142	4	0.231076499678247	0.160262585675173	0.104603662250307	0.0523018311251536
V57V	1	1e-05	4	0.972735613802777	1	1e-05	1e-05
P58V	-0.148343554880967	0.0934713275299942	4	0.0370324544138451	-0.118837188637421	0.147129687399728	0.0735648436998638
M59V	0.875282612920578	0.00968399079172495	4	0.805589803892449	0.873942062919477	0.036824261044667	0.0184121305223335
N60V	0.332503781207864	0.031362862613279	4	0.324846560729101	0.332046463414609	0.067590390730606	0.033795195365303
S61V	0.00975778681403755	0.0425249153175301	4	0.170048603856444	0.0224678836644787	0.0915088690241756	0.0457544345120878
L62V	0.896275911175304	0.0327665618676464	4	0.789006965508879	0.889600518772328	0.0739689720979776	0.0369844860489888
R63V	0.377998109061135	0.0408380342714843	4	0.421327970296192	0.381308025934352	0.0795541776143798	0.0397770888071899
F64V	-0.0235900195248167	0.0812434964067558	4	0.0439095080216476	-0.0140530211235059	0.121789239066228	0.060894619533114
L65V	0.749632651721849	0.0299401056305171	4	0.684921798877865	0.745933177995587	0.0674941443856317	0.0337470721928159
F66V	0.0152615935528134	0.0444763399559896	4	0.0735033110803541	0.0200742245846641	0.0843114112861677	0.0421557056430838
E67V	0.342016297585357	0.0268050088036092	4	0.394837048976421	0.344736101950073	0.0628989042707824	0.0314494521353912
G68V	0.0186644555886233	0.0327921251988752	4	0.048561298265638	0.0205263100041899	0.0696878902309488	0.0348439451154744
Q69V	0.246337181187983	0.0345632913712693	4	0.380399698897933	0.255107490940806	0.0787577172872914	0.0393788586436457
R70V	0.739577265632514	0.0337905967390437	4	0.676358430941438	0.735528054302845	0.0721961546580478	0.0360980773290239
I71V	0.929069625952652	0.00982788783578923	4	0.66800250011802	0.9239748047562	0.050875708012608	0.025437854006304
A72V	0.652750095969302	0.0208503367360143	4	0.653218500416967	0.652769073844947	0.0537276973374637	0.0268638486687318
D73V	-0.0295175479760736	0.0365887163871229	4	0.00854262054742263	-0.0268918267561618	0.074460869779966	0.037230434889983
N74V	0.70784909548383	0.0358978709565355	4	0.678072839324746	0.705831028400181	0.0734052134624718	0.0367026067312359
H75V	0.391980048940665	0.0281921543376205	4	0.408322903452327	0.392862758063556	0.0636997234076346	0.0318498617038173
T76V	-0.0857412047346447	0.0659158344757848	4	0.0151521255934694	-0.0738586911952481	0.109860674616168	0.054930337308084
P77V	-0.020414364360509	0.0354017908924658	4	0.0385081109698514	-0.0164724246647804	0.0739181421952556	0.0369590710976278
K78V	0.613828788753471	0.0170409093184919	4	0.615383746859291	0.613880662994458	0.0481058916571566	0.0240529458285783
E79V	0.975227122831396	0.0168483736707464	4	0.758474558663255	0.968075143462263	0.0615202245348011	0.0307601122674005
L80V	-0.0226424406593179	0.0332443235643879	4	0.122527432859302	-0.0134850439858737	0.0782680019334548	0.0391340009667274
G81V	0.278477643488627	0.046609522879479	4	0.348633139905554	0.284528793391042	0.0873515580574483	0.0436757790287241
M82V	0.0154094664098581	0.0355657998453281	4	0.0855195426727386	0.0201201311618194	0.0747218398497786	0.0373609199248893
E83V	0.754791519968268	0.0239858945761206	4	0.736924963104138	0.753963821427771	0.0581934817338155	0.0290967408669078
E84V	0.554679276079855	0.0156347000487398	4	0.559109613617014	0.55481525258782	0.0459159479935009	0.0229579739967504
E85V	0.55383025058038	0.0137292616393912	4	0.60032380853703	0.555088031531262	0.0434650922682087	0.0217325461341044
D86V	0.125951289357505	0.0253398779244097	4	0.154010277450002	0.127320964846281	0.0601884057448471	0.0300942028724236
V87V	1	1e-05	4	0.98564296296308	1	1e-05	1e-05
I88V	0.88245988636243	0.0300083232002874	4	0.752724870333586	0.875027096286866	0.0724570639332255	0.0362285319666127
E89V	0.569344149665274	0.0276539873543914	4	0.588236389255635	0.570346110278519	0.0630455174300877	0.0315227587150439
V90V	1	1e-05	4	0.967158921878757	1	1e-05	1e-05
Y91V	0.874186112796241	0.0409771625304503	4	0.63813454705986	0.856097689214843	0.100815528520473	0.0504077642602367
Q92V	0.859888773499827	0.0221757068697326	4	0.745223395944297	0.854960370298121	0.0602595967805578	0.0301297983902789
E93V	0.525250394468715	0.0142695912830605	4	0.546072248928645	0.525835230129509	0.0438375857234389	0.0219187928617194
Q94V	0.81860627159056	0.0260703353769743	4	0.723879479132105	0.813855655570682	0.0642635879105345	0.0321317939552673
T95V	0.967960542376766	0.0350421903324234	4	0.846870976768575	0.959936430915885	0.0780568913160122	0.0390284456580061
G96V	NA	NA	NA	0.124200198481707	0.124200198481707	0.246884728830591	0.246884728830591
G97V	0.133598071346709	0.0331074004395768	4	0.127610147247525	0.133221807713366	0.069709292351587	0.0348546461757935
H98V	NA	NA	NA	0.61226630604544	0.61226630604544	0.246884728830591	0.246884728830591
S99V	NA	NA	NA	0.652048705537532	0.652048705537532	0.246884728830591	0.246884728830591
T100V	NA	NA	NA	0.617299379457412	0.617299379457412	0.246884728830591	0.246884728830591
V101V	1	1e-05	NA	0.984475900734072	1	1e-05	1e-05
M1L	NA	NA	NA	0.620884609896285	0.620884609896285	0.246884728830591	0.246884728830591
S2L	0.749490887935285	0.0126277676051673	4	0.757050519064284	0.749679398575381	0.0409487987905753	0.0204743993952876
D3L	0.503514734359088	0.0238809160214729	4	0.488041460942446	0.502800901313028	0.058021063661665	0.0290105318308325
Q4L	0.904530750697129	0.0191675169228146	4	0.785943519073846	0.900099362667805	0.0560107231087292	0.0280053615543646
E5L	0.621433501278422	0.0286056143880328	4	0.601844017211865	0.620360767801554	0.0642737261197043	0.0321368630598521
A6L	0.887636970598664	0.0397076015814949	4	0.835485681643518	0.883755261783046	0.0786350552424996	0.0393175276212498
K7L	0.52391181003451	0.0192666442736238	4	0.568883133731098	0.525600670707099	0.0521475376010797	0.0260737688005399
P8L	0.791650658342709	0.0111716255374708	4	0.68198225448737	0.789224287461174	0.0416028097536986	0.0208014048768493
S9L	0.641890583229748	0.0126264909987661	4	0.604239591750711	0.64095179233645	0.0413485041698748	0.0206742520849374
T10L	0.775172710934667	0.0128375751544517	4	0.748429670665751	0.774495034220622	0.041507046359872	0.020753523179936
E11L	0.842717108073392	0.0149480925345019	4	0.695598320555793	0.838394188118044	0.0512365379782029	0.0256182689891014
D12L	0.630957132553654	0.0189114482706897	4	0.621821186626158	0.630620131571537	0.0509487676116289	0.0254743838058145
L13L	1	1e-05	4	0.97214576335219	1	1e-05	1e-05
G14L	0.878122650674179	0.0143552187666841	4	0.815281776845601	0.876347309831375	0.0450626468547463	0.0225313234273731
D15L	0.613339802701197	0.0228437277446503	4	0.60125989704493	0.612805650488694	0.0565696197387932	0.0282848098693966
K16L	0.630041866018914	0.0118134479118228	4	0.625462637593527	0.629934867787994	0.0395092514568539	0.019754625728427
K17L	0.573569549960468	0.0154698882732886	4	0.597048050695064	0.574282789787846	0.0458247988970007	0.0229123994485004
E18L	0.58291483296296	0.0306309894022536	4	0.603162957997269	0.584097555263855	0.0668303840492185	0.0334151920246093
G19L	0.717452356629225	0.0166674178546913	4	0.706671838571918	0.717100337784643	0.0475676911232243	0.0237838455616121
E20L	0.676848375515078	0.0379809099939077	4	0.669141065944862	0.676297871652951	0.0754786622000554	0.0377393311000277
Y21L	0.531371798755698	0.0255185224177988	4	0.553996430077362	0.532483604119436	0.0603189903655457	0.0301594951827728
I22L	0.394844521114059	0.0190414761311456	4	0.442681329551269	0.396620777012722	0.0519054545353687	0.0259527272676844
K23L	0.823617716383676	0.0251488486683727	4	0.731774999301406	0.819166652381846	0.0628074741537944	0.0314037370768972
L24L	1	1e-05	4	0.988394256880419	1	1e-05	1e-05
K25L	-0.123280485967575	0.0476416109914199	4	0.0728170950564053	-0.106024827167039	0.102564745171391	0.0512823725856956
V26L	0.792483493153431	0.0255018101902821	4	0.568084843251598	0.781463103366741	0.0772225224905272	0.0386112612452636
I27L	0.995756631261305	0.0182517865297629	4	0.805087198957411	0.988959925429967	0.0611858820466627	0.0305929410233313
G28L	-0.242577777622783	0.116327829873848	4	-0.012836922673229	-0.198772870379838	0.175267422470392	0.0876337112351962
Q29L	0.684696930929933	0.0168631791244709	4	0.615391455370641	0.682408180535873	0.0494089784320338	0.0247044892160169
D30L	0.334641420878064	0.0192017540147273	4	0.286927274760158	0.332855364904698	0.0521394223941535	0.0260697111970768
S31L	-0.036804869404023	0.0373586167902288	4	0.190598108505746	-0.0208097429602501	0.0946903081282394	0.0473451540641197
S32L	0.246696333949234	0.0322713055713146	4	0.368007727824831	0.254138489262417	0.0745938301032469	0.0372969150516234
E33L	0.345767788121893	0.0515385798502912	4	0.364353163002714	0.347524343612463	0.0905289367751592	0.0452644683875796
I34L	0.465097566102708	0.0298024243993999	4	0.46458322445975	0.465068289076086	0.0656286279468631	0.0328143139734316
H35L	0.54359450644537	0.012308260392417	4	0.540230863439294	0.543512699654616	0.0403792751070741	0.020189637553537
F36L	0.0287403694264187	0.0248091740339608	4	0.0657452182449891	0.0305107079601129	0.0597027399222769	0.0298513699611384
K37L	0.429482407887441	0.0312499429484234	4	0.350872315525735	0.424803417170867	0.0699450805557136	0.0349725402778568
V38L	0.724220140807482	0.0126205833771975	4	0.671172065878069	0.72289804203304	0.0417466597688563	0.0208733298844282
K39L	0.444034417041751	0.0324766936799938	4	0.394970007051445	0.441006461759259	0.0699330324867776	0.0349665162433888
M40L	0.869888449298401	0.0105595435849183	4	0.765379516836619	0.867700261380164	0.0401156955374056	0.0200578477687028
T41L	0.234892922113014	0.0474319603970542	4	0.257175849953174	0.236845841886648	0.0862222551404295	0.0431111275702148
T42L	0.575738391340459	0.0193762398013362	4	0.465823585375406	0.571588038626546	0.0556934044249683	0.0278467022124841
H43L	0.729620159379533	0.0144840925280958	4	0.692794479062531	0.728570709629653	0.0444786892680531	0.0222393446340265
L44L	1	1e-05	4	0.989947644983072	1	1e-05	1e-05
K45L	0.65278676942593	0.0150654195624609	4	0.618911916544522	0.65178381366539	0.0453636996801654	0.0226818498400827
K46L	0.541928599003168	0.0144069830577732	4	0.533259765794501	0.541682834494701	0.0439517882467239	0.0219758941233619
L47L	1	1e-05	4	0.990817213373612	1	1e-05	1e-05
K48L	0.0437159559189896	0.030743144539453	4	0.0547857510395955	0.0443647874436986	0.0668511450632178	0.0334255725316089
E49L	0.433066170693019	0.0231056016171361	4	0.410178732018502	0.432043045218967	0.0570708568471258	0.0285354284235629
S50L	0.979455707581818	0.0132627831832569	4	0.861318451124951	0.976365511945259	0.0460562962559056	0.0230281481279528
Y51L	-0.0946126904030263	0.0521398462741776	4	0.00553803149877537	-0.0850472860280421	0.0956396156800147	0.0478198078400073
C52L	0.00120042442426876	0.0588918737946685	4	0.0248164674674688	0.0037169620346818	0.0982184063802173	0.0491092031901087
Q53L	0.694158562939236	0.0134221321257207	4	0.644465125422701	0.692843494043065	0.0430351042328026	0.0215175521164013
R54L	0.561478595960094	0.0215241975178095	4	0.514052953717051	0.55949759176804	0.0554975508717883	0.0277487754358941
Q55L	0.675922326601748	0.0147522967584436	4	0.694586563655469	0.676463779079235	0.0446022263737808	0.0223011131868904
G56L	0.302137022214562	0.0240968170167026	4	0.307963775805589	0.302408146676513	0.0582348941265597	0.0291174470632799
V57L	0.683496448064877	0.0214764969877801	4	0.696850155933732	0.684053057707774	0.0546785463958396	0.0273392731979198
P58L	0.556454240932741	0.0275145932665497	4	0.447276199918138	0.550691568188756	0.0673070259184676	0.0336535129592338
M59L	0.443029660302277	0.0204825406663576	4	0.546929045258648	0.447167949282193	0.0569506090838449	0.0284753045419224
N60L	0.122726965762252	0.0324730691451913	4	0.239724407542616	0.129946576157104	0.0744525211509686	0.0372262605754843
S61L	0.55091069545483	0.0135888694760958	4	0.477946468652797	0.548956452661513	0.0441700873807111	0.0220850436903556
L62L	1	1e-05	4	0.978045164636867	1	1e-05	1e-05
R63L	0.456914820747156	0.0193095750718099	4	0.438906702208412	0.456237090622474	0.051618653115058	0.025809326557529
F64L	0.195032156232739	0.026634694238294	4	0.144854625895753	0.19246403072244	0.0625694874359201	0.03128474371796
L65L	1	1e-05	4	0.980889686670886	1	1e-05	1e-05
F66L	0.0543340237575451	0.0354060298447831	4	0.102964823515191	0.0575878092941918	0.0734543065727436	0.0367271532863718
E67L	0.574485379179563	0.0491051169652635	4	0.530980981091798	0.570550237147772	0.0886693990204095	0.0443346995102047
G68L	0.169220349428357	0.0311194553746031	4	0.156970257549783	0.168494069680238	0.0673281699772551	0.0336640849886275
Q69L	0.469018722534741	0.0132588407203597	4	0.484770698541598	0.469430638282979	0.0420882557753458	0.0210441278876729
R70L	0.714623328627767	0.0198588883474422	4	0.682790152575658	0.71339253306542	0.0526634495059919	0.026331724752996
I71L	0.00954632078963269	0.0526501354875756	4	0.1701172312931	0.0250180943119804	0.103067461128779	0.0515337305643897
A72L	0.848710180635436	0.0470795486101143	4	0.787877763836211	0.843414871426098	0.0873118282705998	0.0436559141352999
D73L	0.0195844113237025	0.0546774679677537	4	0.0289982037948828	0.020522920251814	0.0936811130144382	0.0468405565072191
N74L	0.786034064582709	0.017188782036466	4	0.725378855074813	0.783993605902124	0.0495536191433343	0.0247768095716671
H75L	0.331315192949112	0.0132174760779389	4	0.376689443821845	0.332498128909693	0.042561512082003	0.0212807560410015
T76L	-0.0409206799896636	0.0475927170699656	4	-0.00658997126151403	-0.0379025679316469	0.0867116835006665	0.0433558417503333
P77L	-0.0668710478710216	0.0337649955290252	4	0.000556929059344846	-0.0625553006704039	0.0723929235790468	0.0361964617895234
K78L	0.223713704520297	0.0302810389928586	4	0.420919955368394	0.23510880901823	0.0806428482912158	0.0403214241456079
E79L	0.678719767845864	0.0326869289519289	4	0.633752403608362	0.675927808098841	0.0700305440283151	0.0350152720141575
L80L	1	1e-05	4	0.990474689086621	1	1e-05	1e-05
G81L	0.714335622989896	0.0219201526000708	4	0.611233336060334	0.709953107193684	0.0590217602669619	0.0295108801334809
M82L	0.209024031535729	0.0236383315299603	4	0.183393712815962	0.207853082849271	0.0578493233251985	0.0289246616625992
E83L	0.865605289896202	0.0225875358287868	4	0.758315253440785	0.860911991319709	0.060296641587194	0.030148320793597
E84L	0.24469481239208	0.0332277597818214	4	0.435108198518466	0.25670058783839	0.0837823827893775	0.0418911913946888
E85L	0.878298308692281	0.012823251406516	4	0.768823209201148	0.875527193556985	0.0447082385151867	0.0223541192575933
D86L	-0.0959782660262767	0.0551465688169329	4	0.032320929229174	-0.0830887527691994	0.101718780316732	0.050859390158366
V87L	0.868106628051664	0.00995855478735235	4	0.807401316001987	0.86690650187049	0.0370625205246583	0.0185312602623291
I88L	0.427006818416731	0.013214734371868	4	0.378313559591993	0.425737610241839	0.0426498196952248	0.0213249098476124
E89L	0.760655596845291	0.0142429945825827	4	0.713291121911793	0.759327653097249	0.0443531770819176	0.0221765885409588
V90L	0.0296796997659213	0.0236510067598884	4	0.254045584750653	0.0399353417966236	0.0742679299272433	0.0371339649636217
Y91L	0.479964410992794	0.0216883031919755	4	0.448123113574499	0.478624662588791	0.0552816688031082	0.0276408344015541
Q92L	0.372807039548951	0.0138437200735486	4	0.474719303616736	0.375586409584441	0.0460895320637242	0.0230447660318621
E93L	0.428078418292804	0.0205471584194753	4	0.497394285918211	0.430847615453759	0.0549969098124559	0.027498454906228
Q94L	0.8324831727849	0.0144852695625325	4	0.721101814044013	0.829308801905133	0.0477961017298085	0.0238980508649042
T95L	0.838935505423317	0.049260863247176	4	0.744728510254058	0.830389540810885	0.0920207015406344	0.0460103507703172
G96L	0.14331150588078	0.0602955498346865	4	0.182883020164364	0.147617834884128	0.100124059208087	0.0500620296040436
G97L	0.419864911045279	0.0240146072562942	4	0.304111744446089	0.414496327840628	0.0630039234247212	0.0315019617123606
H98L	NA	NA	NA	0.59557830466047	0.59557830466047	0.246884728830591	0.246884728830591
S99L	NA	NA	NA	0.615305600536048	0.615305600536048	0.246884728830591	0.246884728830591
T100L	NA	NA	NA	0.607459099321469	0.607459099321469	0.246884728830591	0.246884728830591
V101L	NA	NA	NA	0.793605196755561	0.793605196755561	0.246884728830591	0.246884728830591
M1I	NA	NA	NA	0.588695893087381	0.588695893087381	0.246884728830591	0.246884728830591
S2I	0.771991535425824	0.0149008844748638	4	0.748044752022015	0.771290043273664	0.0449149847362496	0.0224574923681248
D3I	0.67442750434283	0.014374743484669	4	0.531290325392708	0.670378338326791	0.0498821979826514	0.0249410989913257
Q4I	0.742552656118558	0.0160057798125209	4	0.667544264771576	0.740197563701867	0.04830116520374	0.02415058260187
E5I	-0.321339078809976	0.0775639235063216	4	0.109310321486059	-0.262874339581284	0.187706983459368	0.093853491729684
A6I	0.710318426915749	0.0153679211132681	4	0.684042331089885	0.709525303125096	0.0457060925225408	0.0228530462612704
K7I	0.921265924764557	0.0183497106831768	4	0.757367177802203	0.915393278759493	0.0586229341468381	0.0293114670734191
P8I	0.356430222056781	0.03658064882003	4	0.393922011715584	0.359016200591305	0.0744328689440545	0.0372164344720273
S9I	0.502205300543618	0.02283202869368	4	0.520857211943013	0.50302965159082	0.0566288981790495	0.0283144490895248
T10I	0.79537309662255	0.0138178577909863	4	0.73640441297717	0.793767814418034	0.044012442594951	0.0220062212974755
E11I	0.0582943343664058	0.0618364771354196	4	0.277457187819092	0.0826861882464794	0.122199444870176	0.0610997224350879
D12I	0.821751933932185	0.0176775309206142	4	0.682228432405062	0.816929477123441	0.0552993377402108	0.0276496688701054
L13I	0.658845637264978	0.0137385868919353	4	0.673335966678383	0.659237900307654	0.0428856993592163	0.0214428496796081
G14I	0.551050235474616	0.0206392064236864	4	0.578411344805081	0.55214802332867	0.0536958870099273	0.0268479435049637
D15I	0.384151604451703	0.0261221587957979	4	0.471313379660789	0.388531082136787	0.0638215112612271	0.0319107556306135
K16I	0.672178809774995	0.0177513963008976	4	0.640395291616145	0.671075820869842	0.0495302647484663	0.0247651323742331
K17I	0.494095059914642	0.0152693093114466	4	0.568386912472486	0.496323544952771	0.0470647464347657	0.0235323732173829
E18I	0.606622404326259	0.0245046092500196	4	0.573671722976694	0.605064457242769	0.0591851216421858	0.0295925608210929
G19I	0.701675009727024	0.0172472079036715	4	0.670366377063498	0.70061831914702	0.0487501068248826	0.0243750534124413
E20I	0.730929420375587	0.0227365746100819	4	0.621528939519608	0.726113615641569	0.0606709372509284	0.0303354686254642
Y21I	0.601099770704972	0.0348907577044991	4	0.600608647133917	0.601067357307817	0.0718315952037593	0.0359157976018796
I22I	1	1e-05	4	0.986773214543254	1	1e-05	1e-05
K23I	0.760193699300545	0.0396147335997568	4	0.682803944640864	0.754445920186683	0.0799468441371366	0.0399734220685683
L24I	0.400284750639598	0.0256988527253	4	0.432914285970855	0.401898981202285	0.0607718019063629	0.0303859009531815
K25I	0.532785915683509	0.0410650488798151	4	0.383107572081034	0.521293484994925	0.0884584850078833	0.0442292425039416
V26I	0.482317876130649	0.0218530937526847	4	0.503418770692253	0.483212173375515	0.0553051233933446	0.0276525616966723
I27I	1	1e-05	4	0.956439189374605	1	1e-05	1e-05
G28I	NA	NA	NA	0.167208444333382	0.167208444333382	0.246884728830591	0.246884728830591
Q29I	NA	NA	NA	0.402076708508894	0.402076708508894	0.246884728830591	0.246884728830591
D30I	-0.0329932248551079	0.0558142095857303	4	0.0711183284282935	-0.0224199411104055	0.0998898583614594	0.0499449291807297
S31I	0.481289836515028	0.024339351758109	4	0.469624917318428	0.4807418501338	0.0586005967061205	0.0293002983530603
S32I	0.623070708532561	0.0222730876469999	4	0.516141393803948	0.618455496045455	0.0598134834583575	0.0299067417291787
E33I	0.868155859005347	0.0202586073616934	4	0.552472181709176	0.855714297728816	0.0810509281602283	0.0405254640801141
I34I	1	1e-05	4	0.917842818205137	1	1e-05	1e-05
H35I	0.621229058129427	0.0140928078136832	4	0.599267611436098	0.620619643985869	0.0435601167121331	0.0217800583560666
F36I	0.139183033082806	0.0321909978482258	4	0.0822733267769613	0.13569991906911	0.0699246124715218	0.0349623062357609
K37I	-0.0272424114192185	0.048388971247446	4	0.0865257217985867	-0.0170883261304702	0.0928694585770995	0.0464347292885497
V38I	0.964518177240601	0.023466590788408	4	0.914915273655773	0.962267732702114	0.0582890060780754	0.0291445030390377
K39I	0.0137342793087528	0.0659119786238626	4	0.152384239073184	0.0300626629064863	0.114053569453847	0.0570267847269237
M40I	0.812055765497208	0.0122697497693184	4	0.770225875087097	0.811041531262639	0.0408188184298777	0.0204094092149389
T41I	0.6007765069352	0.0186249326211095	4	0.408561400850863	0.593789714207809	0.0619997331286055	0.0309998665643028
T42I	0.178919223158063	0.0283227203909098	4	0.212767269612262	0.180755429092191	0.0642183666422578	0.0321091833211289
H43I	0.617626723422238	0.0206472099130454	4	0.616392325298873	0.617577178221283	0.0534387173141754	0.0267193586570877
L44I	0.0995625924287506	0.0504113226566953	4	0.220008471376115	0.110720347876744	0.0957690713767147	0.0478845356883574
K45I	0.839309521372784	0.0139764913258313	4	0.715945698003909	0.835913741631604	0.0476985334776407	0.0238492667388203
K46I	0.735881044021827	0.0209398875736231	4	0.557082503821156	0.728606994376542	0.0644051791737434	0.0322025895868717
L47I	0.521142193092246	0.0222584435225742	4	0.431620020289786	0.517280727030487	0.0586000153023588	0.0293000076511794
K48I	0.223051120929455	0.0277665394695217	4	0.137113688268322	0.218475818114266	0.0659338606650206	0.0329669303325103
E49I	0.0955142117241563	0.0594916147935781	4	0.136897411248061	0.0999641061547883	0.0993838259536872	0.0496919129768436
S50I	0.920494718491956	0.0172505239286779	4	0.829960601124766	0.91743855432173	0.0511120709701073	0.0255560354850536
Y51I	0.306642565667458	0.0242693764389668	4	0.194816305129146	0.301403665735409	0.0630501883805722	0.0315250941902861
C52I	-0.206021991159758	0.0574922731661919	4	-0.0904595680183756	-0.193969737162333	0.102786145176643	0.0513930725883217
Q53I	-0.124704888112887	0.0445592206914657	4	0.180943668582126	-0.0994053600745921	0.118148531723166	0.0590742658615831
R54I	0.393314844171703	0.0345343229373924	4	0.334197914822505	0.389450470672617	0.0728869669423559	0.0364434834711779
Q55I	0.994347960136874	0.0139892843521812	4	0.86184226265893	0.990697289598041	0.0483736378487554	0.0241868189243777
G56I	0.227461067550177	0.0457965494675546	4	0.243852848379721	0.228852346822228	0.0843420822390294	0.0421710411195147
V57I	0.880732331337728	0.0145651091653452	4	0.802900889334457	0.878502257832495	0.0460553590980778	0.0230276795490389
P58I	-0.0288788285509626	0.135387165787835	4	0.0818615152560509	-0.00504879843189331	0.171966857307184	0.0859834286535922
M59I	0.653150017087983	0.0143468091799612	4	0.656417389514379	0.653242272289756	0.043832766243093	0.0219163831215465
N60I	0.0769790001977441	0.0338635048588734	4	0.159894080381935	0.0823004933949863	0.0734708061414292	0.0367354030707146
S61I	0.152576370330655	0.0403819386441354	4	0.220669044167794	0.157724188338857	0.0802460928438688	0.0401230464219344
L62I	0.895164279334696	0.0184998416692732	4	0.781946620684667	0.89107559246252	0.0545643818810181	0.0272821909405091
R63I	0.538741515129149	0.0204227480232315	4	0.443860857523512	0.534973033730293	0.0562563671074662	0.0281281835537331
F64I	NA	NA	NA	0.12384781032805	0.12384781032805	0.246884728830591	0.246884728830591
L65I	0.654007150448801	0.0773402677635971	4	0.641453719613151	0.652307151903935	0.115948853806649	0.0579744269033243
F66I	0.143350983648712	0.0254336636171212	4	0.151151453292013	0.143733097146941	0.0600317745317711	0.0300158872658855
E67I	-0.357781716498118	0.132841714179941	4	0.00503707008870385	-0.28086404935014	0.220949020549094	0.110474510274547
G68I	-0.252700015449904	0.0618452853453575	4	-0.174097161233772	-0.243950758866734	0.103898116589068	0.0519490582945341
Q69I	0.0608118616218637	0.0860065696750819	4	0.249009631795857	0.0887299608015264	0.140770782006658	0.0703853910033289
R70I	0.667973467492129	0.020422001619256	4	0.643053370816768	0.666983722825097	0.053338499964438	0.026669249982219
I71I	1	1e-05	4	0.967566366975671	1	1e-05	1e-05
A72I	0.959744441127538	0.0273026877335942	4	0.827230235235147	0.952801076344521	0.0690794903698388	0.0345397451849194
D73I	-0.0947665032731552	0.110123844106684	4	-0.0184202503350165	-0.0808442709316531	0.147986019301741	0.0739930096508703
N74I	0.525976847053534	0.0176967017898713	4	0.541607356766705	0.526517661854487	0.0491877682856827	0.0245938841428413
H75I	0.407267694465639	0.0191175004667153	4	0.381306210714161	0.406299998426833	0.0514586022182931	0.0257293011091466
T76I	-0.0946410445128002	0.0361691312158843	4	-0.0429701075661547	-0.0911144228670147	0.0744901274001077	0.0372450637000538
P77I	-0.149355253383499	0.0907850162403012	4	-0.0685863440959822	-0.136811329645411	0.13146843242498	0.06573421621249
K78I	0.853560245017551	0.0148022213413786	4	0.748678299137937	0.850507605946753	0.047933451323609	0.0239667256618045
E79I	0.333704337068011	0.0506076965460674	4	0.377529201118812	0.337778489342614	0.0902849230013596	0.0451424615006798
L80I	-0.0532536463375043	0.0512491748710381	4	0.103199361480125	-0.0385420620390141	0.10097618034839	0.0504880901741951
G81I	0.10146897330322	0.149894587410027	4	0.248662491760824	0.135746966438897	0.187885261466362	0.0939426307331811
M82I	-0.0302507810193204	0.0285952453075868	4	0.0449636380980001	-0.0261333995172704	0.0663497777025352	0.0331748888512676
E83I	0.807538974367035	0.0402137016103515	4	0.730544377436887	0.801740593476555	0.0806127447646992	0.0403063723823496
E84I	NA	NA	NA	0.575473498522575	0.575473498522575	0.246884728830591	0.246884728830591
E85I	0.255085444393574	0.0314048827979941	4	0.380985281693992	0.262614124548147	0.0739143982639713	0.0369571991319857
D86I	0.0125394419046166	0.0928599930308749	4	0.072367019898561	0.0220097957523782	0.13184561609695	0.0659228080484752
V87I	0.838005114068619	0.0136785991020381	4	0.806311872491954	0.837150801710943	0.0430280154385134	0.0215140077192567
I88I	1	1e-05	4	0.99168582514884	1	1e-05	1e-05
E89I	0.778278586929358	0.0170004784274224	4	0.655062911583513	0.774177473526564	0.0528831642556419	0.026441582127821
V90I	0.362492118539088	0.0523957499779182	4	0.469910551757978	0.372797186110649	0.0965923107598828	0.0482961553799414
Y91I	-0.156296722495842	0.0638132024575853	4	0.0518425025780382	-0.132475984408012	0.122361837479898	0.0611809187399491
Q92I	0.493719858724687	0.0281505310477176	4	0.483556965027005	0.493171707933837	0.0635808238813882	0.0317904119406941
E93I	0.0840616635119334	0.037337186715347	4	0.296825728238256	0.0990191333442463	0.0924106219395952	0.0462053109697976
Q94I	0.491243176291438	0.0226950660636067	4	0.47426085677613	0.490496920071294	0.0564178445857664	0.0282089222928832
T95I	0.799038836659147	0.0361215433022755	4	0.733999427781532	0.794605238391096	0.0750965885258284	0.0375482942629142
G96I	NA	NA	NA	-0.00549937121076517	-0.00549937121076517	0.246884728830591	0.246884728830591
G97I	-0.287744439663238	0.132547094712981	4	-0.154490953850708	-0.25954406345112	0.172373042951549	0.0861865214757747
H98I	NA	NA	NA	0.573252367077936	0.573252367077936	0.246884728830591	0.246884728830591
S99I	NA	NA	NA	0.633831024324986	0.633831024324986	0.246884728830591	0.246884728830591
T100I	NA	NA	NA	0.611821427245209	0.611821427245209	0.246884728830591	0.246884728830591
V101I	NA	NA	NA	0.819514353094645	0.819514353094645	0.246884728830591	0.246884728830591
M1M	1	1e-05	NA	0.973496785435671	1	1e-05	1e-05
S2M	0.702554768826198	0.0288702299347109	4	0.709047671067432	0.702913431945546	0.0644716694852617	0.0322358347426309
D3M	0.315912408955173	0.0269599268942697	4	0.340658644534971	0.317193605526612	0.0622492213029386	0.0311246106514693
Q4M	0.544096224961447	0.0291149243153391	4	0.579338966013348	0.54605858944155	0.0652662431455875	0.0326331215727937
E5M	0.909617648851023	0.0154595557409592	4	0.795076544575826	0.906140324229743	0.0496827492162269	0.0248413746081134
A6M	0.962606283867895	0.0786397981142023	4	0.853356450885857	0.947597119143471	0.122975245010401	0.0614876225052004
K7M	-0.0192618502282635	0.0359392342947643	4	0.202288848121821	-0.00423026291039005	0.0918897737713602	0.0459448868856801
P8M	NA	NA	NA	0.462101329040848	0.462101329040848	0.246884728830591	0.246884728830591
S9M	0.506910989868278	0.0219672807124447	4	0.567367473035648	0.509486072149236	0.0566325687941338	0.0283162843970669
T10M	0.663792677052858	0.0142339822731393	4	0.659243971604237	0.663665224780626	0.0436501652429896	0.0218250826214948
E11M	0.925167307254965	0.0212594270409469	4	0.764166093460724	0.918521478914401	0.0630485021018138	0.0315242510509069
D12M	-0.35980050856136	0.0922719192255789	4	0.046812902006455	-0.295779432139651	0.196732223576551	0.0983661117882754
L13M	0.472890005361647	0.0147349347733392	4	0.557631069788979	0.475345547684462	0.0466807339095726	0.0233403669547863
G14M	0.525777998674421	0.0185637289314242	4	0.582633757061828	0.527838093383323	0.0515124154416933	0.0257562077208467
D15M	NA	NA	NA	0.456170831111385	0.456170831111385	0.246884728830591	0.246884728830591
K16M	0.724929119024516	0.0195306332927927	4	0.660482686992888	0.722476986922417	0.0532740530698101	0.0266370265349051
K17M	0.594415026313491	0.0164076834591532	4	0.607799603097666	0.5948454844454	0.0471846898429532	0.0235923449214766
E18M	0.753937304395508	0.0286336976331728	4	0.716030494700147	0.751859575507283	0.0647322674013002	0.0323661337006501
G19M	0.996493581382377	0.0141045537391169	4	0.848754146274798	0.992390597659866	0.0497543732675222	0.0248771866337611
E20M	0.733163767743566	0.0165277710760902	4	0.707507780878251	0.732332808346255	0.0475299435255435	0.0237649717627718
Y21M	NA	NA	NA	0.602044814829478	0.602044814829478	0.246884728830591	0.246884728830591
I22M	0.727944168289957	0.0150227076074403	4	0.598587665306731	0.724124760181713	0.0499817927540721	0.024990896377036
K23M	0.57662974286755	0.0619766443762465	4	0.526182592575287	0.571003891274536	0.102285192913045	0.0511425964565226
L24M	0.372089448860905	0.0234594697159722	4	0.432217054078401	0.374816600532113	0.0587066522647024	0.0293533261323512
K25M	0.0747366925599734	0.038088853088821	4	0.15710437551078	0.0806354263237756	0.0785047565341488	0.0392523782670744
V26M	0.0033720159930461	0.105773788491822	4	0.194709324067342	0.0371284999242825	0.159018948537575	0.0795094742687874
I27M	0.317082205832614	0.0341622541272148	4	0.401960459247827	0.322574644339901	0.0739712502122737	0.0369856251061369
G28M	NA	NA	NA	0.210200749077832	0.210200749077832	0.246884728830591	0.246884728830591
Q29M	NA	NA	NA	0.460902968969106	0.460902968969106	0.246884728830591	0.246884728830591
D30M	NA	NA	NA	0.317286233263587	0.317286233263587	0.246884728830591	0.246884728830591
S31M	-0.189973773915355	0.0747641061269134	4	0.0272097646184864	-0.161413396554741	0.135119075958424	0.0675595379792118
S32M	0.526539951223065	0.021124755531388	4	0.459590209227815	0.523793179369154	0.0557225326331555	0.0278612663165777
E33M	0.2014778941047	0.0333366790789119	4	0.26662906435628	0.205598361507574	0.071745519898633	0.0358727599493165
I34M	0.540252579178321	0.0150933983390214	4	0.510661954786106	0.539374890669942	0.0453227974854892	0.0226613987427446
H35M	0.589877140081076	0.0194894727917626	4	0.577140535179939	0.589393505603521	0.0518248470399244	0.0259124235199622
F36M	-0.305820777326188	0.0990715448516272	4	-0.135389971994831	-0.277339543567193	0.149678721258567	0.0748393606292837
K37M	0.253253073480127	0.0467457936747873	4	0.211301661319243	0.249624957432723	0.0860615671338927	0.0430307835669464
V38M	0.964375711183188	0.0155512693634858	4	0.771849720929617	0.958497247231023	0.0565042433301001	0.02825212166505
K39M	-0.148356257592454	0.0646233387699275	4	0.0648321044550717	-0.123683762118915	0.124088927281752	0.0620444636408759
M40M	1	1e-05	NA	0.959889866234379	1	1e-05	1e-05
T41M	0.852685603871568	0.0178834891604212	4	0.610485185939841	0.844220122385263	0.0664660779635849	0.0332330389817925
T42M	0.449610146066477	0.0261131283039386	4	0.376113320911145	0.445918481684893	0.0629833071989842	0.0314916535994921
H43M	NA	NA	NA	0.684891697110638	0.684891697110638	0.246884728830591	0.246884728830591
L44M	0.847711475212218	0.0149333184996961	4	0.733409637744716	0.844356066466694	0.0487649252641577	0.0243824626320788
K45M	0.482807321859155	0.0298176658466195	4	0.473321349531136	0.482267106982952	0.065684405300103	0.0328422026500515
K46M	0.186859529668419	0.0355551663352289	4	0.27264924935445	0.192622095048922	0.0757272501081998	0.0378636250540999
L47M	0.477215877946477	0.0171368794703112	4	0.467656652026639	0.476895241284702	0.0482829765882268	0.0241414882941134
K48M	0.362851317455883	0.0273900025228268	4	0.275701004356317	0.35827105464185	0.0655161607915433	0.0327580803957716
E49M	0.576550945508676	0.048556104911849	4	0.47857158127257	0.567778546386508	0.0915772466929382	0.0457886233464691
S50M	0.805966924399521	0.0196570218364407	4	0.712529011799742	0.802389564910539	0.0550152379766153	0.0275076189883077
Y51M	-0.0743706076501269	0.064176581970431	4	-0.00225611525058596	-0.0660757882518373	0.105759888357873	0.0528799441789367
C52M	NA	NA	NA	-0.0030863212895678	-0.0030863212895678	0.246884728830591	0.246884728830591
Q53M	0.145557789116463	0.0482269869404354	4	0.31766288431731	0.160871745990727	0.09971716093091	0.049858580465455
R54M	0.319871318004197	0.0456537517888773	4	0.282836249053866	0.316736877706261	0.0846921778110011	0.0423460889055005
Q55M	0.824241522484438	0.038680132557881	4	0.765683198361712	0.819987516507079	0.0777584445369968	0.0388792222684984
G56M	0.689942561248558	0.0327261289446231	4	0.548265877351013	0.681136163733304	0.0772218894538845	0.0386109447269423
V57M	0.486791182534446	0.0388692493030332	4	0.509712962509441	0.488463896831526	0.0767077616677477	0.0383538808338739
P58M	NA	NA	NA	0.325691254991737	0.325691254991737	0.246884728830591	0.246884728830591
M59M	1	1e-05	NA	0.981953391895567	1	1e-05	1e-05
N60M	0.0858906357772657	0.0408245360808835	4	0.202859774071297	0.0948230421689067	0.0846110620005798	0.0423055310002899
S61M	0.42613985294379	0.0269496504780439	4	0.410871863963665	0.425349663069661	0.0620861506102639	0.0310430753051319
L62M	NA	NA	NA	0.571506456649096	0.571506456649096	0.246884728830591	0.246884728830591
R63M	0.397479572848688	0.0567488629973764	4	0.374620158318831	0.395123164833414	0.0960201768377734	0.0480100884188867
F64M	-0.0533155170893615	0.0848698676362181	4	-0.0333925507789449	-0.0503933867747361	0.123028624290618	0.061514312145309
L65M	0.853118161516502	0.0417560297193816	4	0.722450510466195	0.842929734543014	0.0871072284075283	0.0435536142037642
F66M	0.110146709906095	0.0387970286519069	4	0.108298358272975	0.110012059016278	0.076394337660888	0.038197168830444
E67M	0.844044614713853	0.017559049006734	4	0.66167394747097	0.837781995982939	0.059107761263319	0.0295538806316595
G68M	-0.421972853226572	0.11450385512053	4	-0.22940791856061	-0.385723642687562	0.166683016228155	0.0833415081140777
Q69M	-0.112331605392421	0.126788115161678	4	0.202957614846437	-0.0479138499486549	0.20348153502023	0.101740767510115
R70M	0.611398595987402	0.0183483851064697	4	0.608634688969131	0.611299569501436	0.0500867524576823	0.0250433762288411
I71M	-0.0173854091053692	0.0716163522445996	4	0.112691244595311	-0.000908845160867023	0.118624011865886	0.0593120059329429
A72M	0.715030003177636	0.0477184951229747	4	0.654616894390467	0.709706112549595	0.0879833236601896	0.0439916618300948
D73M	NA	NA	NA	0.0447636327576299	0.0447636327576299	0.246884728830591	0.246884728830591
N74M	0.464262052718034	0.0191391115238445	4	0.50588655199575	0.465815265086987	0.0518584044184473	0.0259292022092236
H75M	NA	NA	NA	0.462681856743123	0.462681856743123	0.246884728830591	0.246884728830591
T76M	-0.147390967916972	0.0366309073087915	4	-0.0820050679314109	-0.142875237914017	0.0757201695812851	0.0378600847906426
P77M	-0.101699565136805	0.135734103050575	4	-0.034204486616917	-0.087146217840617	0.168416804059551	0.0842084020297753
K78M	0.835598797002037	0.0196775574886426	4	0.761253107629626	0.832749541804339	0.0539632367420559	0.026981618371028
E79M	0.915447559780783	0.0658608222611178	4	0.728585367164202	0.893456437969161	0.120938372838709	0.0604691864193543
L80M	0.526236194126015	0.0186432513482425	4	0.398053355752252	0.521572482956647	0.055934053604545	0.0279670268022725
G81M	NA	NA	NA	0.443808494822309	0.443808494822309	0.246884728830591	0.246884728830591
M82M	1	1e-05	NA	0.966920287881108	1	1e-05	1e-05
E83M	0.931041933151852	0.0231432745377273	4	0.831634313018032	0.926591244088512	0.0605244358854098	0.0302622179427049
E84M	NA	NA	NA	0.756909593020434	0.756909593020434	0.246884728830591	0.246884728830591
E85M	0.994957731764986	0.0343236345810191	4	0.854439982337451	0.98582472102436	0.0791396477380081	0.0395698238690041
D86M	NA	NA	NA	0.272241927187599	0.272241927187599	0.246884728830591	0.246884728830591
V87M	0.850645348436193	0.0121331099318653	4	0.759995668752975	0.848471288450457	0.0424010895329575	0.0212005447664788
I88M	0.264901494988861	0.0153996003210434	4	0.274044661587987	0.265178026150934	0.0455620063254147	0.0227810031627073
E89M	0.572899516181407	0.0227203740311951	4	0.601260394834164	0.574147110482988	0.0566446236702049	0.0283223118351024
V90M	0.34030951112322	0.0510651057355247	4	0.405727055809852	0.346440828886093	0.0918669198473284	0.0459334599236642
Y91M	NA	NA	NA	0.39322766674014	0.39322766674014	0.246884728830591	0.246884728830591
Q92M	0.867989886077485	0.0129566354862994	4	0.742745274836227	0.8647874680524	0.0459664477286646	0.0229832238643323
E93M	0.60877174553796	0.0224778540795842	4	0.602907809481678	0.608516424694621	0.0560231425358359	0.028011571267918
Q94M	0.644178348610927	0.0327557909240981	4	0.597994836045802	0.641305214823348	0.0701607681446298	0.0350803840723149
T95M	0.813348846227736	0.0121793414019779	4	0.714007438207992	0.810957471990133	0.0429402455133715	0.0214701227566857
G96M	NA	NA	NA	0.041269497277565	0.041269497277565	0.246884728830591	0.246884728830591
G97M	-0.23486416177818	0.121448060980525	4	-0.149297170774512	-0.21797266433793	0.158209779355689	0.0791048896778443
H98M	NA	NA	NA	0.590113166358433	0.590113166358433	0.246884728830591	0.246884728830591
S99M	NA	NA	NA	0.587732840203384	0.587732840203384	0.246884728830591	0.246884728830591
T100M	NA	NA	NA	0.591438496454496	0.591438496454496	0.246884728830591	0.246884728830591
V101M	NA	NA	NA	0.65745184748648	0.65745184748648	0.246884728830591	0.246884728830591
M1F	NA	NA	NA	0.527329549713545	0.527329549713545	0.246884728830591	0.246884728830591
S2F	0.740893062487375	0.0104365100626379	4	0.735989920921723	0.740791572839167	0.0369972221687481	0.018498611084374
D3F	0.209075612737404	0.0448102380444992	4	0.309917717916536	0.217465752161551	0.0876803114115931	0.0438401557057966
Q4F	0.858135991281659	0.0242370197284038	4	0.713615241656842	0.851374005838017	0.0659041618938117	0.0329520809469058
E5F	0.618672251785884	0.0367819398249311	4	0.614114490746889	0.618356272423532	0.0740683976913049	0.0370341988456525
A6F	0.728823065974894	0.056553218160003	4	0.678413494753005	0.723642789740756	0.0967861751140295	0.0483930875570147
K7F	0.515043135006849	0.0341672224590529	4	0.494854934005121	0.513736586739513	0.0711423760834805	0.0355711880417402
P8F	0.745679459718146	0.0546608180504176	4	0.634893940506772	0.734637714985187	0.0993293451608309	0.0496646725804155
S9F	0.490622086614645	0.0195378995140878	4	0.556759486329244	0.493139459201817	0.0533606568565625	0.0266803284282812
T10F	0.708338578816075	0.0168906965636595	4	0.687104324542598	0.707636230409367	0.0480243940457932	0.0240121970228966
E11F	0.301271101881157	0.0252386919291354	4	0.36790820049425	0.304511577400231	0.0614448584915784	0.0307224292457892
D12F	0.610254714784508	0.0150275902674526	4	0.59240152432899	0.609727411349426	0.0450393844671243	0.0225196922335621
L13F	0.669397637248933	0.0141827777894951	4	0.662138801664465	0.669194959821963	0.0435756446730196	0.0217878223365098
G14F	0.91274831584879	0.0210075610178709	4	0.8420093934614	0.909861527638615	0.0557366902856497	0.0278683451428248
D15F	0.654001133777028	0.0187358312351688	4	0.602324821891959	0.652111985158836	0.0515800310798683	0.0257900155399342
K16F	0.684213258867532	0.0294340591286778	4	0.605612338083883	0.679791376988547	0.0676360788258564	0.0338180394129282
K17F	0.53184704779535	0.0553366624898562	4	0.565833490677786	0.535272062104968	0.0948721695064031	0.0474360847532016
E18F	0.651747400837458	0.0303347617385679	4	0.617861959394822	0.649786136732876	0.0667638338651453	0.0333819169325727
G19F	0.884205132044494	0.0516332439698349	4	0.808684529380962	0.877055600715782	0.0931276154921519	0.046563807746076
E20F	0.733116370407652	0.0508196876834808	4	0.664327693688604	0.726697184316806	0.0918144330892561	0.045907216544628
Y21F	0.899120672749239	0.0126596890348318	4	0.762122442209552	0.895695998225133	0.0462318496637577	0.0231159248318788
I22F	0.224704114733103	0.0203901273111386	4	0.312876169637368	0.228200771174662	0.0557901285720463	0.0278950642860231
K23F	-0.0133893072832458	0.058789269889088	4	0.207613507282797	0.0101242008091391	0.119235470908616	0.059617735454308
L24F	0.140566520873633	0.0203550563877416	4	0.232334575165308	0.144199772875156	0.055958337251309	0.0279791686256545
K25F	0.0986557402306704	0.0413228359860606	4	0.10139871845842	0.0988675684344482	0.0792673061050096	0.0396336530525048
V26F	0.174059968994794	0.0309944693337672	4	0.179769665363269	0.174397204463724	0.0671251091415765	0.0335625545707882
I27F	0.605766436233319	0.0187301203061398	4	0.501274078260556	0.601947595164875	0.0543143044050925	0.0271571522025462
G28F	NA	NA	NA	0.289687109450316	0.289687109450316	0.246884728830591	0.246884728830591
Q29F	-0.0364504816663425	0.0653432485379162	4	0.162091675768411	-0.0132469497224745	0.122321926275017	0.0611609631375085
D30F	0.0999446129662859	0.0704087006685248	4	0.166799622108153	0.108288031188638	0.11150621324792	0.05575310662396
S31F	0.966759298186924	0.0157554133182676	4	0.791928608192042	0.961353222961798	0.0551473083348231	0.0275736541674115
S32F	0.314181809564193	0.0252948412126246	4	0.355992826953497	0.316219327937341	0.0604977773231443	0.0302488886615721
E33F	-0.0793757879191647	0.0690470724850176	4	0.0484665727942114	-0.0636919188889866	0.11584202357416	0.0579210117870802
I34F	0.845855977143037	0.0646440913452198	4	0.599228455061086	0.817305430520236	0.130297197751702	0.0651485988758508
H35F	0.705793482543827	0.0128276865787083	4	0.627386249022772	0.703808111270918	0.0430754330796122	0.0215377165398061
F36F	1	1e-05	4	0.979219094664553	1	1e-05	1e-05
K37F	0.0164890278284201	0.156201118571903	4	0.113161033391543	0.0397212724187259	0.186787191271211	0.0933935956356057
V38F	0.329492528935107	0.039743218148695	4	0.302985211172162	0.327517906475031	0.0777871070288296	0.0388935535144148
K39F	NA	NA	NA	0.261056105206732	0.261056105206732	0.246884728830591	0.246884728830591
M40F	0.230378915108531	0.0303556224390213	4	0.385258504259365	0.239349037909895	0.0755451345545466	0.0377725672772733
T41F	-0.252370391924171	0.0920396392436118	4	-0.0665502583643933	-0.22317518456497	0.145909324537157	0.0729546622685787
T42F	-0.041939433004239	0.0545966868915575	4	0.0626684438127096	-0.0315244145832462	0.0986589145383931	0.0493294572691966
H43F	0.477987454350313	0.0232179737311443	4	0.512962125503379	0.479558171444731	0.0574865031161656	0.0287432515580828
L44F	0.845090904621611	0.0171493663640964	4	0.564256944343047	0.835664506051378	0.0699179946604943	0.0349589973302471
K45F	0.221753725212445	0.0406156179375836	4	0.326230707865405	0.229694435768311	0.0832072205688287	0.0416036102844144
K46F	0.479259090718467	0.0206992526656617	4	0.436532025256078	0.477540000118951	0.0541671152084237	0.0270835576042119
L47F	0.0582241307764081	0.0298472414722416	4	0.115985730506856	0.0615166621602064	0.0670359081454301	0.0335179540727151
K48F	-0.0905991553616879	0.0525485544005284	4	-0.026866912657592	-0.0844689580244901	0.0933361592851644	0.0466680796425822
E49F	0.422624473732967	0.0335230622283765	4	0.329879140156802	0.41672811171077	0.0737531092889817	0.0368765546444909
S50F	0.915513372132024	0.018428821751024	4	0.813954226118588	0.911859288402544	0.0536488777085364	0.0268244388542682
Y51F	0.614764617681108	0.0152652053995031	4	0.481791824902975	0.61077695801546	0.0506779107652506	0.0253389553826253
C52F	-0.00603331980845473	0.0469600670882739	4	0.0306535813928339	-0.00284721795379523	0.0861039910512122	0.0430519955256061
Q53F	0.965973865328453	0.0216960984249509	4	0.777178713243587	0.958027421277199	0.0667345694768058	0.0333672847384029
R54F	0.605102185834253	0.0502244857358109	4	0.449004032497252	0.590690353550416	0.0997947636534901	0.049897381826745
Q55F	0.453482226812878	0.0263655039035069	4	0.51428913289917	0.456564512831406	0.0626695415468802	0.0313347707734401
G56F	0.445008575559004	0.0351933510668131	4	0.3966695596292	0.441792447827958	0.0731887710560205	0.0365943855280102
V57F	0.292856533203946	0.0253351444724881	4	0.376429994216844	0.296935375310382	0.0625266601971355	0.0312633300985678
P58F	-0.0376065927851976	0.0741226303583992	4	0.0413310593967546	-0.027303462071672	0.115930206867007	0.0579651034335037
M59F	0.844856966785676	0.0220204852675657	4	0.712856591417351	0.83922150924921	0.0614697883974826	0.0307348941987413
N60F	0.377810792498142	0.0208377741457636	4	0.362914215975143	0.377207591691886	0.0537899499055514	0.0268949749527757
S61F	0.495784495134769	0.0296080634417781	4	0.419789648434529	0.491485379961448	0.0677008223409022	0.0338504111704511
L62F	0.604493719929037	0.0159888337200189	4	0.537142179793357	0.602381203871478	0.0479294924898857	0.0239647462449428
R63F	0.274952337405851	0.0275419330881284	4	0.323870679583416	0.277536792169251	0.0637059700483794	0.0318529850241897
F64F	1	1e-05	4	0.966264651191075	1	1e-05	1e-05
L65F	0.52687659105202	0.0295896120061185	4	0.516662595725337	0.526299113415221	0.065404199379594	0.032702099689797
F66F	1	1e-05	4	0.979121715436588	1	1e-05	1e-05
E67F	0.944761357923134	0.0223348050176745	4	0.675708866795085	0.933117906466885	0.0781801289303703	0.0390900644651852
G68F	-0.054435516526804	0.0630809678057361	4	0.00655191721544343	-0.0475267558102734	0.10395579900918	0.0519778995045899
Q69F	0.517970528329064	0.0483148675067512	4	0.473317515978601	0.513990696639923	0.0878673910254065	0.0439336955127033
R70F	0.171812165316105	0.0682653645716823	4	0.347043019717072	0.193095896655679	0.121548369458916	0.0607741847294579
I71F	-0.22972017638102	0.10714187485598	4	-0.0611240448918278	-0.199659658890777	0.156412157998184	0.0782060789990918
A72F	0.583534091254982	0.0614429436935841	4	0.594927922439948	0.584794997038505	0.100575960058432	0.0502879800292158
D73F	0.175842800659761	0.0471387606837525	4	0.123259699529133	0.17126031857474	0.0869493750844449	0.0434746875422225
N74F	0.827122612271763	0.0305535251500965	4	0.752706527725577	0.822786213171798	0.0688101198465369	0.0344050599232684
H75F	0.206988292023421	0.0360266618944098	4	0.28823372680847	0.212513062216001	0.0759789508194009	0.0379894754097005
T76F	-0.20035037514246	0.0555510814718223	4	-0.100089653052839	-0.190211319446464	0.0992546980801381	0.049627349040069
P77F	0.0297866412538563	0.0419085625441954	4	0.0554903295422802	0.0317975593569342	0.0802192481440594	0.0401096240720297
K78F	0.973595505659119	0.0385914719115462	4	0.812154964358653	0.961892490338325	0.0869034432549926	0.0434517216274963
E79F	-0.141440425989848	0.270866439577193	4	0.172343977822523	-0.0302846921791812	0.302478917076877	0.151239458538439
L80F	-0.09393074093191	0.0524398266981187	4	-0.00242045282738672	-0.0851451274560698	0.0952078007637708	0.0476039003818854
G81F	0.978279316504171	0.0444344133179117	4	0.795405666864048	0.963181165466569	0.0968335940604265	0.0484167970302133
M82F	0.00564606970140186	0.0574381847517291	4	0.0584456071491664	0.0111480064551356	0.0978113174064072	0.0489056587032036
E83F	0.256048208118514	0.0344342101744116	4	0.423867890424704	0.266988567990708	0.0824516166783983	0.0412258083391992
E84F	0.760226849187141	0.0352026081220919	4	0.693585980980823	0.755791960239065	0.0740873511712215	0.0370436755856107
E85F	0.965624018204673	0.0360149323541836	4	0.836349744876286	0.956835906858238	0.0800705251060986	0.0400352625530493
D86F	-0.123067999108255	0.0716351663670639	4	0.0389799986332669	-0.102536976218913	0.122920223047143	0.0614601115235714
V87F	0.828065610712735	0.015756720570206	4	0.752553370171951	0.825730450470407	0.0479205014621867	0.0239602507310934
I88F	0.0925566823471247	0.018733104820629	4	0.151255595141257	0.094702257738796	0.0518398946998623	0.0259199473499311
E89F	0.637550290323338	0.051735412610157	4	0.623825883502708	0.63624867435547	0.0906616999062711	0.0453308499531356
V90F	0.210158517395901	0.0522157437372711	4	0.227123001694795	0.211780929802899	0.0912130846310346	0.0456065423155173
Y91F	0.620387101509547	0.0141175169183001	4	0.584564053313829	0.619391343566775	0.0438486311073604	0.0219243155536802
Q92F	0.0557595151153008	0.0366047915276641	4	0.293024376258686	0.0721348025510627	0.0952433093365795	0.0476216546682898
E93F	0.906789498231017	0.0537896589805384	4	0.748685789096086	0.891258125746371	0.103976401402613	0.0519882007013067
Q94F	0.58026338988505	0.0327122650880522	4	0.542307830564707	0.577905069995864	0.0698192783867064	0.0349096391933532
T95F	0.192592287465356	0.0362205440406426	4	0.251287432863975	0.196603627475651	0.0748812795297136	0.0374406397648568
G96F	NA	NA	NA	0.117189866573223	0.117189866573223	0.246884728830591	0.246884728830591
G97F	0.398551882542268	0.0341785684257262	4	0.274890290127563	0.390546215338041	0.0772295127645785	0.0386147563822892
H98F	NA	NA	NA	0.593415376178693	0.593415376178693	0.246884728830591	0.246884728830591
S99F	NA	NA	NA	0.582611833636293	0.582611833636293	0.246884728830591	0.246884728830591
T100F	NA	NA	NA	0.52083013049017	0.52083013049017	0.246884728830591	0.246884728830591
V101F	NA	NA	NA	0.583096364160389	0.583096364160389	0.246884728830591	0.246884728830591
M1Y	NA	NA	NA	0.484104639183426	0.484104639183426	0.246884728830591	0.246884728830591
S2Y	0.734572306343643	0.00734528666285941	4	0.739290649250041	0.73464146731249	0.0307719497500098	0.0153859748750049
D3Y	0.48379856097731	0.0179482227436919	4	0.467725988692219	0.483234824138652	0.0495726118715272	0.0247863059357636
Q4Y	0.585965275137146	0.0366331649671241	4	0.600379517528862	0.586960819459297	0.0739758063563333	0.0369879031781667
E5Y	0.779114858056607	0.035804613719768	4	0.750842724284987	0.777203373179549	0.0732575335080142	0.0366287667540071
A6Y	0.267816062910493	0.0297252908752648	4	0.415984782650252	0.276229439176813	0.0739610692758115	0.0369805346379057
K7Y	0.539170437559747	0.0189996915947398	4	0.507754015998298	0.538006361441782	0.0513935043870045	0.0256967521935023
P8Y	0.769234745438637	0.0351619871397157	4	0.668822480083317	0.76255959912658	0.0763663476571755	0.0381831738285877
S9Y	0.61296827504147	0.0404103924642444	4	0.61668046686953	0.613249100176748	0.0782394801998338	0.0391197400999169
T10Y	0.905003281119121	0.0233595567079386	4	0.805883981026017	0.900525901496164	0.0608117737220197	0.0304058868610099
E11Y	0.331870524392505	0.0270846204172817	4	0.420176518355161	0.336462471403601	0.0651872137669259	0.0325936068834629
D12Y	0.609699665665687	0.018248586830635	4	0.605053878838719	0.60953408743027	0.0499424389778969	0.0249712194889484
L13Y	0.710037374175398	0.0135469773956595	4	0.685480328581946	0.709381622225392	0.0426838288575018	0.0213419144287509
G14Y	0.975995193658375	0.0517089669139166	4	0.839679346174608	0.963073048015545	0.0989588391170179	0.0494794195585089
D15Y	0.482102817746182	0.0199342849198286	4	0.536861484613187	0.484227729006654	0.053470028800115	0.0267350144000575
K16Y	0.585018847721795	0.0202617939251985	4	0.580436454573188	0.584838221533456	0.0528935460083408	0.0264467730041704
K17Y	0.615994210167909	0.0393063859490423	4	0.611211599681538	0.615641564037204	0.0769866179199861	0.0384933089599931
E18Y	0.615932711283327	0.0150443368982978	4	0.63528488479161	0.616504906104077	0.0450841915607034	0.0225420957803517
G19Y	0.597377886147965	0.0180083063561397	4	0.645201585224198	0.599060694360046	0.0503517625634146	0.0251758812817073
E20Y	0.894178561649288	0.0247325859127003	4	0.794431487737837	0.88942061882991	0.0627845021599618	0.0313922510799809
Y21Y	1	1e-05	4	0.981436005776862	1	1e-05	1e-05
I22Y	-0.13994048132647	0.112047051482784	4	0.0622074766874284	-0.102552786674952	0.166330315321902	0.0831651576609512
K23Y	0.144147148488864	0.059352708980941	4	0.317892107458106	0.162790830858728	0.112146555840518	0.0560732779202588
L24Y	-0.0679967384112899	0.0616836594729278	4	0.094073316135879	-0.0499986864658317	0.112889973321556	0.056444986660778
K25Y	-0.01980863603475	0.116661512035024	4	0.0856958826133007	0.000354686737249092	0.156135805594842	0.0780679027974211
V26Y	-0.0293735903187434	0.0561928530039856	4	0.0832670504951196	-0.0178644398755564	0.101127484481876	0.0505637422409379
I27Y	0.132896379251834	0.0583878739197545	4	0.256380608588127	0.145954218387868	0.104575093566711	0.0522875467833556
G28Y	NA	NA	NA	0.232385567302848	0.232385567302848	0.246884728830591	0.246884728830591
Q29Y	NA	NA	NA	0.514755567978972	0.514755567978972	0.246884728830591	0.246884728830591
D30Y	0.229675326744912	0.0474013519032573	4	0.225335329434106	0.229295184770968	0.0859674476694074	0.0429837238347037
S31Y	0.975575038884639	0.0157975099817683	4	0.745906656279683	0.968454898064913	0.0609592089199134	0.0304796044599567
S32Y	0.234527676038933	0.0271196937806261	4	0.308370239740867	0.238372232428771	0.0643406534544359	0.032170326727218
E33Y	0.614933861156204	0.0360227063489579	4	0.463009082274233	0.604603882593722	0.0825618085322657	0.0412809042661328
I34Y	0.167411474197406	0.027378256555207	4	0.192731097483427	0.168741629013969	0.0628027820505692	0.0314013910252846
H35Y	0.720997766800514	0.0151073256722962	4	0.659123002447366	0.719160854120285	0.046273750992496	0.023136875496248
F36Y	0.553678950675642	0.0181997780289235	4	0.450929695852455	0.550026360832234	0.053368304510173	0.0266841522550865
K37Y	-0.151189624743508	0.0744093243930506	4	-0.014889388784198	-0.133339594449034	0.122099710921849	0.0610498554609243
V38Y	0.492888937047649	0.0501313351276399	4	0.350182182752763	0.479735655751895	0.0979975461830703	0.0489987730915351
K39Y	0.412698838247446	0.13105426300141	4	0.353395665440837	0.4002602362085	0.164134602532315	0.0820673012661575
M40Y	NA	NA	NA	0.631252301119277	0.631252301119277	0.246884728830591	0.246884728830591
T41Y	NA	NA	NA	0.229200454892721	0.229200454892721	0.246884728830591	0.246884728830591
T42Y	-0.156682758044117	0.0616321128200163	4	-0.00439920264578926	-0.139784071101602	0.111483591782852	0.0557417958914259
H43Y	0.55636332801314	0.0144899190257268	4	0.601289940291365	0.557644136599998	0.044693968837373	0.0223469844186865
L44Y	0.280440857331463	0.0283004901949972	4	0.193218824426052	0.275712704912111	0.0667206798570505	0.0333603399285253
K45Y	0.222406859434605	0.0317282498366149	4	0.338067826982871	0.229390182144403	0.0733823337416713	0.0366911668708357
K46Y	0.700588734722729	0.0173012451089908	4	0.545460989920998	0.695337204706486	0.0560328999575518	0.0280164499787759
L47Y	0.11577576091251	0.0486740798914233	4	0.115110058622174	0.115716026683562	0.0873264751205694	0.0436632375602847
K48Y	-0.0836725274639288	0.0485829907507171	4	-0.031633050525187	-0.079010921465486	0.0884856615891589	0.0442428307945794
E49Y	0.289676648098564	0.0428432793860463	4	0.282399002225894	0.28909559924551	0.0809895910875078	0.0404947955437539
S50Y	0.120428251256712	0.0345823933848625	4	0.353720346584557	0.135697998108613	0.091849475390568	0.045924737695284
Y51Y	1	1e-05	4	0.968663457588751	1	1e-05	1e-05
C52Y	-0.00900962721303683	0.0759031548742578	4	0.0143176462669228	-0.00590150227814996	0.114794380586953	0.0573971902934767
Q53Y	0.974136634759883	0.0306695436441832	4	0.837105907776206	0.966122986172804	0.0740542239614642	0.0370271119807321
R54Y	-0.0524405807292994	0.100454321691855	4	0.0828715077258599	-0.029565891875093	0.145812073779396	0.0729060368896981
Q55Y	0.847933577783444	0.0160839841157677	4	0.782370053073284	0.845865291873013	0.0480069953792001	0.0240034976896
G56Y	0.136465997623238	0.0848609312295064	4	0.208451413951735	0.147023254175717	0.125430753371111	0.0627153766855557
V57Y	0.91474373232505	0.023402541111308	4	0.682689492382701	0.904243049954013	0.0748832456887106	0.0374416228443553
P58Y	0.0296311781558268	0.0527363462164231	4	0.107540269267677	0.0371491967626366	0.0944651479996393	0.0472325739998197
M59Y	NA	NA	NA	0.572604548821724	0.572604548821724	0.246884728830591	0.246884728830591
N60Y	0.352328851040033	0.0270061003944546	4	0.346182467600308	0.352010115174518	0.0620820874144162	0.0310410437072081
S61Y	0.865804732564394	0.0261453829434844	4	0.653190927058921	0.855112848182815	0.0766373124606296	0.0383186562303148
L62Y	0.627500913800031	0.0343532042481787	4	0.545937742737597	0.622195410975163	0.0739780965787372	0.0369890482893686
R63Y	0.54607621664063	0.0498209201758619	4	0.44401359096027	0.536722015142081	0.0933177398623183	0.0466588699311591
F64Y	-0.0711982958943639	0.0820757038357668	4	0.15085921839767	-0.0395482482840635	0.143144085774918	0.071572042887459
L65Y	0.994139639892131	0.0226767656484327	4	0.700188690454256	0.981232474553949	0.0824347872888057	0.0412173936444028
F66Y	0.789216613768302	0.0158854864223423	4	0.606290998082291	0.783514986779273	0.0561673346259418	0.0280836673129709
E67Y	0.347969189812715	0.0303635060947559	4	0.387174938745327	0.350240415015065	0.066958418047718	0.033479209023859
G68Y	-0.362175517854874	0.133224879791584	4	-0.177871530414182	-0.323014276508343	0.18058995590977	0.0902949779548851
Q69Y	0.411124068131009	0.0191985623552118	4	0.456505727567112	0.412822541689729	0.0520596115418142	0.0260298057709071
R70Y	0.296571828558519	0.0517485628443186	4	0.43510114931391	0.309712903631068	0.0992653705078041	0.0496326852539021
I71Y	-0.0418232905714068	0.0737342673407266	4	0.0034544558259841	-0.0359404719917761	0.113496501846882	0.0567482509234408
A72Y	0.767081043572239	0.0194160571400565	4	0.6815855728009	0.763846375215796	0.054174631282369	0.0270873156411845
D73Y	0.121534550314959	0.0472652913190318	4	0.0939557929019335	0.119125244802142	0.0861644492433433	0.0430822246216716
N74Y	0.858929012778638	0.0151674595447428	4	0.790240709906497	0.856881947573131	0.0466489319746606	0.0233244659873303
H75Y	0.371821636416203	0.0187984193248299	4	0.432207058755428	0.374036270889426	0.0520063805444647	0.0260031902722324
T76Y	-0.0385764429678054	0.0356898081824498	4	-0.0256882404624971	-0.0377076745754002	0.0728491719467844	0.0364245859733922
P77Y	-0.102690348109023	0.0942320601660038	4	-0.0280487933834557	-0.0907284274973641	0.134068925383009	0.0670344626915045
K78Y	0.929423424813272	0.0193765599319079	4	0.816734656975896	0.925168260417969	0.0558949606069038	0.0279474803034519
E79Y	0.818152918978308	0.0244376553780239	4	0.685691242148988	0.81190627988807	0.0650525858691051	0.0325262929345526
L80Y	0.283773979932793	0.0531970662751563	4	0.198310225525779	0.275461915467504	0.0955200594262421	0.047760029713121
G81Y	NA	NA	NA	0.44168354351164	0.44168354351164	0.246884728830591	0.246884728830591
M82Y	NA	NA	NA	0.0573179746335494	0.0573179746335494	0.246884728830591	0.246884728830591
E83Y	0.724369354669906	0.020963247285676	4	0.725733644185667	0.724424917369174	0.0538887340471169	0.0269443670235585
E84Y	0.692581690718656	0.0223990699968985	4	0.717502104049487	0.69366310900094	0.0561313979377207	0.0280656989688603
E85Y	0.897260777928925	0.0152164025768551	4	0.837511422905767	0.89547453923201	0.0463718381127084	0.0231859190563542
D86Y	0.369123019021836	0.0240771525472343	4	0.29726743834603	0.365782111225597	0.0601299319647533	0.0300649659823767
V87Y	0.835692849284378	0.0248999952389543	4	0.747515058970882	0.831459658864717	0.0622233980991478	0.0311116990495739
I88Y	0.0675581967478756	0.0248403530822237	4	0.0666486732158637	0.0675146324241707	0.0592199769206265	0.0296099884603132
E89Y	0.883826780818715	0.0218180889657201	4	0.768934103886021	0.878964873925837	0.0597507283092507	0.0298753641546253
V90Y	0.0547972562416866	0.0375947040253318	4	0.171815279999298	0.0630764332844772	0.0807840996806039	0.0403920498403019
Y91Y	1	1e-05	4	0.97700111565636	1	1e-05	1e-05
Q92Y	0.655114890983949	0.0207534931965191	4	0.644310320566062	0.654679084226864	0.0536318942956302	0.0268159471478151
E93Y	0.665348513691701	0.0161304992926709	4	0.65585627560186	0.665048230199408	0.0467217142929271	0.0233608571464635
Q94Y	0.720621954368878	0.0260022248007606	4	0.69088941610405	0.719134547166936	0.0611024324020027	0.0305512162010013
T95Y	-0.608227061664174	0.159887676237045	4	-0.159525327752852	-0.4984724612198	0.267247359500381	0.13362367975019
G96Y	NA	NA	NA	0.046342736185469	0.046342736185469	0.246884728830591	0.246884728830591
G97Y	0.0762229291707628	0.0582597155815248	4	0.00933481796137805	0.0691637328026555	0.099453738683616	0.049726869341808
H98Y	NA	NA	NA	0.637197011446288	0.637197011446288	0.246884728830591	0.246884728830591
S99Y	NA	NA	NA	0.569764271687966	0.569764271687966	0.246884728830591	0.246884728830591
T100Y	NA	NA	NA	0.559892623914302	0.559892623914302	0.246884728830591	0.246884728830591
V101Y	NA	NA	NA	0.583156617954982	0.583156617954982	0.246884728830591	0.246884728830591
M1W	NA	NA	NA	0.467248266236864	0.467248266236864	0.246884728830591	0.246884728830591
S2W	0.725508492916419	0.0126341386694526	4	0.697810229273415	0.724817455754944	0.0411701381390778	0.0205850690695389
D3W	0.276572063140506	0.0294668951332275	4	0.310883175625008	0.278504348518014	0.0656854403962562	0.0328427201981281
Q4W	0.43912002124087	0.021246665782949	4	0.478027656708423	0.440725131235593	0.0548380489353121	0.027419024467656
E5W	0.635131126283908	0.0459010608425657	4	0.607273165292541	0.632761699163894	0.0846894845189495	0.0423447422594748
A6W	0.806033485736257	0.0320575832825035	4	0.725603680887705	0.80113000043299	0.071073075023028	0.035536537511514
K7W	0.463015639929813	0.0294749501613946	4	0.460289532208147	0.462862075194042	0.0652206094265129	0.0326103047132565
P8W	0.409723012700841	0.066941727619368	4	0.458977661230861	0.415603386327122	0.10713612990626	0.0535680649531302
S9W	0.498644653519485	0.0372458354066694	4	0.527961506606249	0.500700960934668	0.0749748758424444	0.0374874379212222
T10W	0.80627731547093	0.0383385740536471	4	0.717340018335385	0.799869351393835	0.0792742500103021	0.039637125005151
E11W	0.140007490241985	0.0281054658938042	4	0.312173245980979	0.14927944135058	0.0744330628436045	0.0372165314218022
D12W	-0.143048922196177	0.104435351824907	4	0.120554535556712	-0.097028697323135	0.172211928737444	0.086105964368722
L13W	0.634218114955024	0.0130619389936996	4	0.598587400080837	0.633299848590588	0.0420587068539131	0.0210293534269566
G14W	0.621833020948108	0.0211350936742697	4	0.601186922543204	0.620985568303411	0.0542863894890185	0.0271431947445093
D15W	0.221266892615471	0.0777888218540823	4	0.303883199287254	0.232510934373354	0.119689641889084	0.0598448209445421
K16W	0.337499104561986	0.0214555443719355	4	0.429498345866478	0.341330234255234	0.0575950032545508	0.0287975016272754
K17W	0.645605306217334	0.0241262638932769	4	0.573326398182614	0.642238180487989	0.0602200800845916	0.0301100400422958
E18W	0.769941509817965	0.0272997528340803	4	0.67998939171193	0.765228756614101	0.0655845311361318	0.0327922655680659
G19W	0.520015006649689	0.0209988904151148	4	0.56062761312464	0.521671712381552	0.0545336169001071	0.0272668084500536
E20W	0.266358977920481	0.0276326203059617	4	0.414262412430168	0.274197380605196	0.0710721018684059	0.035536050934203
Y21W	0.663321874903177	0.0343530172662271	4	0.614926568923035	0.660173883933528	0.0721843462346985	0.0360921731173492
I22W	-0.0450293777264256	0.0521734894765485	4	-0.0311966919067157	-0.0437074456603906	0.0911230440186179	0.045561522009309
K23W	0.963413539027417	0.0207187726984213	4	0.773396778206821	0.955761441575974	0.0652842397641909	0.0326421198820954
L24W	-0.121398056912735	0.114368969936734	4	-0.0853321734710708	-0.114615361144974	0.149271048395916	0.0746355241979579
K25W	-0.0435849322625674	0.0696663078989418	4	0.0691770487861267	-0.0296424185436815	0.114749884659451	0.0573749423297256
V26W	NA	NA	NA	-0.0133677916841843	-0.0133677916841843	0.246884728830591	0.246884728830591
I27W	0.941105557405704	0.0296240484532196	4	0.636527085030753	0.923866429831448	0.0960795346091295	0.0480397673045648
G28W	0.448554702719385	0.172363366984484	4	0.335880338937923	0.419399957605994	0.200569948495979	0.100284974247989
Q29W	NA	NA	NA	0.460054118531905	0.460054118531905	0.246884728830591	0.246884728830591
D30W	0.0423296984548215	0.0392192866195627	4	0.0898697052301426	0.0458278682972885	0.0778724239514311	0.0389362119757155
S31W	0.974288830421868	0.0232262265562698	4	0.804648159227276	0.966667659138229	0.0669947414371638	0.0334973707185819
S32W	0.341975504896845	0.0292397334717946	4	0.385503221976904	0.344408997209474	0.0656871161430254	0.0328435580715127
E33W	-0.105668972396881	0.0723488449576411	4	-0.00820702558228	-0.0932135205121056	0.115817821613988	0.0579089108069941
I34W	-0.132491532647232	0.0928549844925028	4	-0.0472993969923155	-0.119006730673965	0.133686820447289	0.0668434102236446
H35W	0.803306836237918	0.0136812964927611	4	0.699842190151987	0.800517342896874	0.0458942567961102	0.0229471283980551
F36W	-0.155236217965716	0.0673456803163983	4	-0.0507908488840885	-0.142700565368547	0.111618892671165	0.0558094463355825
K37W	0.479658831122799	0.0532132860100558	4	0.327603190369966	0.464866078710693	0.102549508874808	0.051274754437404
V38W	-0.0563766311444368	0.0655759643629452	4	-0.0616125055084647	-0.0569904692079752	0.104617097784978	0.052308548892489
K39W	NA	NA	NA	0.29858895590735	0.29858895590735	0.246884728830591	0.246884728830591
M40W	NA	NA	NA	0.549178260460265	0.549178260460265	0.246884728830591	0.246884728830591
T41W	0.0307308955008669	0.0737704271194279	4	0.0510018751014086	0.0333657743232412	0.112711532895515	0.0563557664477573
T42W	-0.0549588240490946	0.0428094854486257	4	0.0558141958399701	-0.0461211012052617	0.0863145942833253	0.0431572971416626
H43W	0.240681511703657	0.0577708624598285	4	0.381337897410904	0.255414506584262	0.105959984454344	0.0529799922271719
L44W	-0.00597195471047895	0.0546150637247434	4	-0.0144261795940454	-0.00681393330898566	0.0936083690070155	0.0468041845035077
K45W	0.354961284344336	0.0206055344833952	4	0.420130968456237	0.357571940371063	0.0548871614655904	0.0274435807327952
K46W	0.624216406050865	0.0205046417931016	4	0.540109300429849	0.620862968506871	0.0557198488320405	0.0278599244160202
L47W	-0.0195859707282177	0.0457561623338711	4	-0.0167818343599285	-0.0193481571488089	0.0841778566535606	0.0420889283267803
K48W	0.0442853411958531	0.0422765476107719	4	0.101434420869163	0.0487925397645557	0.0817969689081156	0.0408984844540578
E49W	-0.137033512600752	0.0964510576742337	4	0.038531727872522	-0.108343467618403	0.148178749618195	0.0740893748090974
S50W	0.665028265473324	0.0187844426503523	4	0.605059002419471	0.662830468945126	0.0519683426498543	0.0259841713249271
Y51W	0.957162477271822	0.0731321521973225	4	0.585375029104637	0.909200686774873	0.167489210666335	0.0837446053331673
C52W	0.0890909011700549	0.0301583701679864	4	0.0350715161674678	0.0859814335628367	0.0672607093542558	0.0336303546771279
Q53W	0.819030650312108	0.0198954540735885	4	0.679935140040091	0.813643152989947	0.0588359305799058	0.0294179652899529
R54W	-0.336035917339844	0.108745530992182	4	-0.0116018117291996	-0.277480097566038	0.190423092167523	0.0952115460837617
Q55W	0.478537475712648	0.0250646416808521	4	0.489899213045086	0.479086356126389	0.0595683509629028	0.0297841754814514
G56W	0.068192103652937	0.0372191760172129	4	0.199445287864032	0.0773921788638336	0.0817523508662816	0.0408761754331408
V57W	0.580788407263469	0.0325914028683298	4	0.466950655904636	0.573739760043712	0.0743182411305702	0.0371591205652851
P58W	-0.180512401123552	0.0717543852458741	4	-0.0654137855869186	-0.165908542234017	0.117032929725139	0.0585164648625693
M59W	0.241972963892376	0.0407034528974897	4	0.336998657315216	0.249209764410937	0.0825093290153426	0.0412546645076713
N60W	0.488528465992929	0.0309614766695465	4	0.421145468741932	0.484552567183053	0.068924567625761	0.0344622838128805
S61W	0.407410943909286	0.019707277894354	4	0.346251237093231	0.405063629503976	0.0533935137213082	0.0266967568606541
L62W	-0.282670039662979	0.125547119507916	4	0.00302062494465108	-0.224755168119024	0.195229470189164	0.0976147350945818
R63W	0.821392439015247	0.0175890537787722	4	0.580296836297931	0.813099541904609	0.0657715232624809	0.0328857616312405
F64W	0.171544467600112	0.0554340943208458	4	0.140000241060132	0.168360537665601	0.0948962100871902	0.0474481050435951
L65W	-0.170067255321178	0.137409129951548	4	-0.0353763013851287	-0.140744703580794	0.176436549676524	0.0882182748382621
F66W	0.653788970529889	0.0316287342280312	4	0.454900416843029	0.641815969284986	0.0827489082998134	0.0413744541499067
E67W	0.638391444192131	0.0192734792949676	4	0.543630988178761	0.634831579012442	0.0545156834526518	0.0272578417263259
G68W	0.137672364255628	0.0436216755946229	4	0.0262697480757489	0.128629474481937	0.0873022525489759	0.043651126274488
Q69W	0.383232454691142	0.0238042059962177	4	0.421285298594814	0.384982578004264	0.0583730778934358	0.0291865389467179
R70W	0.618185114239906	0.0239155727826596	4	0.584631317766019	0.616635024485489	0.0584033597472751	0.0292016798736375
I71W	-0.036161898064191	0.108328215250722	4	-0.027421138067808	-0.0345892779180879	0.143531570612385	0.0717657853061926
A72W	NA	NA	NA	0.542895300786126	0.542895300786126	0.246884728830591	0.246884728830591
D73W	-0.0203038849195322	0.0649633453626617	4	0.00458193873175246	-0.0174104332593767	0.104307371644153	0.0521536858220764
N74W	0.430007476871728	0.047347917425698	4	0.482173194154972	0.434571991315536	0.0871565486759141	0.043578274337957
H75W	0.337861444851215	0.0200149666218701	4	0.363524429803112	0.338861171123467	0.0527645353568927	0.0263822676784463
T76W	0.127013767255136	0.0503156493880417	4	0.0617699210268105	0.120980177199059	0.0910576191019653	0.0455288095509827
P77W	-0.286232253020047	0.0764033156287009	4	-0.125826865703305	-0.264737884979653	0.127313172241891	0.0636565861209453
K78W	0.534310492838239	0.0498870719873624	4	0.537313961507627	0.534586097470116	0.0886238807777471	0.0443119403888735
E79W	0.457982918922653	0.0544818747199508	4	0.487160186789604	0.460882377909271	0.0938431781617963	0.0469215890808981
L80W	0.0344802649741018	0.0378727985504491	4	0.00563823970181429	0.0324256348160177	0.0756919626293133	0.0378459813146566
G81W	0.412748762016433	0.0241460773176126	4	0.408471856769541	0.412549365632666	0.0582953705778365	0.0291476852889182
M82W	0.0460662013045504	0.0380805049432667	4	0.0498134943701014	0.046334507823569	0.0755738237980467	0.0377869118990234
E83W	0.459011535235531	0.0226526458092341	4	0.515966273220013	0.461509831683437	0.0574484088470942	0.0287242044235471
E84W	0.889329665813429	0.0292055768113205	4	0.775398289587983	0.882967160262991	0.0699543553554223	0.0349771776777112
E85W	0.750472573310721	0.031040634059477	4	0.672254705927338	0.745846267077927	0.0696569126168116	0.0348284563084058
D86W	-0.103132796304316	0.0367245302251583	4	0.0126353731420256	-0.0951185082350338	0.079614241221764	0.039807120610882
V87W	0.317873745451213	0.0321505198446091	4	0.412089133540701	0.32363331693356	0.0721529879459514	0.0360764939729757
I88W	-0.0550411425684599	0.0840964977786118	4	-0.023475606202575	-0.050447428344797	0.122626363027073	0.0613131815135363
E89W	0.98476682356503	0.0182853430125965	4	0.834745978251464	0.979409618414353	0.0572187848210261	0.0286093924105131
V90W	-0.101568825271999	0.103620230503894	4	-0.04932644561412	-0.0925071231210146	0.140849108069874	0.0704245540349372
Y91W	0.614714036158456	0.016431469082563	4	0.543141772987061	0.612408988543244	0.0488259867383671	0.0244129933691835
Q92W	0.657927113842464	0.0153982996432407	4	0.626632787446401	0.656980707853344	0.0458473196584393	0.0229236598292197
E93W	0.941741760938055	0.029190481304371	4	0.817722339774133	0.934819267788723	0.0708331613925214	0.0354165806962607
Q94W	0.615082028363243	0.0166500853559153	4	0.592665882497281	0.614350804907705	0.0476688476397666	0.0238344238198833
T95W	0.86523785067599	0.0347650360070681	4	0.661975992943871	0.851868040592495	0.087619240797081	0.0438096203985405
G96W	-0.315313117010108	0.381613152195359	4	-0.136387178171222	-0.237312376806906	0.341448477502338	0.170724238751169
G97W	-0.241610055752904	0.127854860339418	4	-0.115807103501369	-0.215735072383301	0.167650943016381	0.0838254715081903
H98W	NA	NA	NA	0.560015556810375	0.560015556810375	0.246884728830591	0.246884728830591
S99W	NA	NA	NA	0.558560499714853	0.558560499714853	0.246884728830591	0.246884728830591
T100W	NA	NA	NA	0.515821728845948	0.515821728845948	0.246884728830591	0.246884728830591
V101W	NA	NA	NA	0.51133453812061	0.51133453812061	0.246884728830591	0.246884728830591
M1R	NA	NA	NA	0.563548119818221	0.563548119818221	0.246884728830591	0.246884728830591
S2R	0.789331865046152	0.016766700245623	4	0.764416138775416	0.788513598783688	0.0478890030311891	0.0239445015155946
D3R	0.571059948247615	0.0197797303090385	4	0.555215293550993	0.570449679544869	0.0522788717763576	0.0261394358881788
Q4R	0.723545887656672	0.011835695910614	4	0.73957141500961	0.723921028746941	0.0396169250778414	0.0198084625389207
E5R	0.719942935775685	0.0177140949544592	4	0.734046167573295	0.720431369833731	0.049198689245745	0.0245993446228725
A6R	0.667224489683374	0.024557727294469	4	0.691763686754874	0.66838712773748	0.0590721922313771	0.0295360961156886
K7R	0.72493905541045	0.0212724144834902	4	0.714898421521083	0.724524354126296	0.0543624713245753	0.0271812356622877
P8R	0.720195379708215	0.0233351397668417	4	0.657779500998786	0.717378767246057	0.0586377003407237	0.0293188501703619
S9R	0.675466775994248	0.0300584627577017	4	0.704399619909719	0.677127009779824	0.0662911444468625	0.0331455722234312
T10R	0.696924473190928	0.0113194153369787	4	0.70312959776614	0.697063534623558	0.0386274801027746	0.0193137400513873
E11R	0.614558521661966	0.0212679777045029	4	0.601972349437571	0.614038787732211	0.0543771748475851	0.0271885874237926
D12R	0.780508348720115	0.0139437887663807	4	0.710524880498717	0.778586329342279	0.0446529592726843	0.0223264796363422
L13R	0.816323129324833	0.0142982236737192	4	0.760299019953315	0.814746478661263	0.0447198558594434	0.0223599279297217
G14R	0.672221345188176	0.0146514803134666	4	0.670196009021528	0.672162979824444	0.0443293126745757	0.0221646563372878
D15R	0.740180063269096	0.0135986745249055	4	0.680472631464359	0.738579761869928	0.0436648270148529	0.0218324135074265
K16R	0.701470752542005	0.00973906916331058	4	0.704851274327914	0.701536139985766	0.0356677954311755	0.0178338977155877
K17R	0.802906020906063	0.0111672847683447	4	0.771863438128512	0.802219476765595	0.0386111308851524	0.0193055654425762
E18R	0.675640161986313	0.0169630731560139	4	0.690334502829622	0.676128208397427	0.0480576409335498	0.0240288204667749
G19R	0.92207313496382	0.00912827259798062	4	0.857859107269901	0.920907563687325	0.0355198914974853	0.0177599457487426
E20R	0.861530754250905	0.0149000657011514	4	0.82567012119084	0.860480316266832	0.0451386402134721	0.0225693201067361
Y21R	0.579526089690065	0.0156182962302318	4	0.618127302553793	0.580709638318288	0.0463636070364903	0.0231818035182452
I22R	0.369327789785354	0.0203051497139957	4	0.289117645901286	0.366159613499692	0.0552051507789044	0.0276025753894522
K23R	0.933468975252169	0.0133623846239811	4	0.844442041739467	0.931123210249266	0.0445331840119249	0.0222665920059625
L24R	0.0111538168850248	0.0418948550986666	4	0.049266516533583	0.0141346502001447	0.0805589884221074	0.0402794942110537
K25R	0.780339082286642	0.0115968156528379	4	0.710217807122894	0.778729984995516	0.0405010015753254	0.0202505007876627
V26R	NA	NA	NA	0.080126148041396	0.080126148041396	0.246884728830591	0.246884728830591
I27R	0.109830791801086	0.0460493697669312	4	0.255490865085082	0.122256357998712	0.093780037654306	0.046890018827153
G28R	0.652724341285689	0.0153287247008251	4	0.490654649079003	0.647844493389439	0.0531996031328641	0.0265998015664321
Q29R	0.877507145582783	0.015930697105333	4	0.784330537978185	0.874594907281166	0.049130291161471	0.0245651455807355
D30R	0.594813738466435	0.0419727057313974	4	0.490273676898793	0.586623550086385	0.0847826570778465	0.0423913285389233
S31R	0.863376492289857	0.013658155689418	4	0.730577264194664	0.859802007013461	0.0477917360242181	0.0238958680121091
S32R	0.730190133054966	0.0208214438779969	4	0.671644865968022	0.727821266855958	0.0549118912164146	0.0274559456082073
E33R	0.289245744555511	0.0360871783102151	4	0.287886474033435	0.289153168121865	0.0732461314160563	0.0366230657080282
I34R	0.336471567501351	0.017603658849749	4	0.246566624052815	0.333376653235673	0.0516345106931172	0.0258172553465586
H35R	0.723012685702258	0.0112677899853434	4	0.670323797222317	0.721837153931641	0.0393010948483401	0.01965054742417
F36R	0.0901466850781892	0.0327381989599794	4	0.0777959873812594	0.0893787198009291	0.0693111479967648	0.0346555739983824
K37R	0.860858193317179	0.0109901142602884	4	0.771040290255461	0.858902590942943	0.0402129832878527	0.0201064916439264
V38R	-0.070053265987407	0.040092556945881	4	0.000708188755222089	-0.0647391444050158	0.0800745808166049	0.0400372904083024
K39R	0.684796572372314	0.0158169210650816	4	0.645083101986842	0.683563916138689	0.0467088766226712	0.0233544383113356
M40R	0.602662464086787	0.0180803506317902	4	0.6470844570801	0.604231606432978	0.0503551123234153	0.0251775561617076
T41R	0.141839235166023	0.0311250257065087	4	0.18494822809989	0.144395498483251	0.0680389697323448	0.0340194848661724
T42R	0.193198805272832	0.0228707307998412	4	0.224513115644553	0.194585033403531	0.0569178394242668	0.0284589197121334
H43R	0.994229974726405	0.0142188652987762	4	0.877484819630403	0.99096221529264	0.0476803420302003	0.0238401710151002
L44R	0.0408384788464332	0.0575193720973314	4	0.0438118928168444	0.0411487135098825	0.0965588765457735	0.0482794382728868
K45R	0.772569939964237	0.0109326147854756	4	0.74808392625406	0.772039535652189	0.038078258285638	0.019039129142819
K46R	0.817240966187753	0.0157042368722423	4	0.761105643415261	0.8155106267901	0.0470316169958473	0.0235158084979236
L47R	0.0262001311080542	0.0542513852088126	4	0.0403176473574299	0.0275976962229603	0.0932929957628932	0.0466464978814466
K48R	-0.0708179614546879	0.057170644961012	4	0.148151696558983	-0.0480956427925475	0.117104483873719	0.0585522419368597
E49R	0.910422668372095	0.0253322739517055	4	0.730283901471197	0.901631858566323	0.0713524279057892	0.0356762139528946
S50R	0.948313623803353	0.0197097458589404	4	0.837841827518858	0.944073196899164	0.0562463861311046	0.0281231930655523
Y51R	0.15326087928271	0.067902471625519	4	0.145701419754896	0.152346989947447	0.106902373231271	0.0534511866156355
C52R	0.228566880274257	0.0177462158657224	4	0.19162428969638	0.227285216346906	0.0496421379108081	0.024821068955404
Q53R	0.783862070577098	0.0104989904392627	4	0.794155578977194	0.784076383899072	0.0371366485718444	0.0185683242859222
R54R	1	1e-05	4	0.98058010541233	1	1e-05	1e-05
Q55R	0.953414581014327	0.0242248968328268	4	0.865688878603636	0.949311937670729	0.0612617720572837	0.0306308860286418
G56R	0.42785857721076	0.0298008177288054	4	0.401413171287511	0.426353345231928	0.0659119049552536	0.0329559524776268
V57R	0.899100549182744	0.0196401631390876	4	0.674145758262905	0.890495044701355	0.0675607716698621	0.0337803858349311
P58R	0.526024264684326	0.0298845657986973	4	0.422038630632896	0.520089877887492	0.070017748092691	0.0350088740463455
M59R	0.67453028153141	0.0178138550951832	4	0.652941176503875	0.673778526775136	0.0494404858191484	0.0247202429095742
N60R	0.435638082891879	0.0190826450811837	4	0.44826220778208	0.43610781226113	0.0512275753857502	0.0256137876928751
S61R	0.41531039361989	0.0175429814171733	4	0.415347428308656	0.415311664269315	0.0488717201340653	0.0244358600670326
L62R	0.811157552607711	0.011148652257057	4	0.620765660414058	0.806953676856505	0.0474350959040888	0.0237175479520444
R63R	1	1e-05	4	0.984854753937186	1	1e-05	1e-05
F64R	0.0623961135517202	0.0531138200563746	4	0.0684910180861167	0.0629880564322043	0.0920329944690377	0.0460164972345188
L65R	0.0188846522182989	0.0356174811556071	4	0.159735185501359	0.0283611633429959	0.0808029256767536	0.0404014628383768
F66R	-0.0341633054039646	0.0607589443521365	4	0.0244446155280615	-0.0277417129416585	0.101492449074104	0.0507462245370519
E67R	0.0684736778538551	0.0521083306398914	4	0.220282270736392	0.0829650026914522	0.101313114996033	0.0506565574980163
G68R	0.110597656755056	0.0294190773995021	4	0.114357516160429	0.110809074986622	0.0651530696835772	0.0325765348417886
Q69R	0.61965182507186	0.0108363500158579	4	0.680088183721887	0.620949688723153	0.0387375391841015	0.0193687695920508
R70R	1	1e-05	4	0.983218534940391	1	1e-05	1e-05
I71R	0.0544596835414033	0.0784040226549908	4	0.0628301727403019	0.0556066783731476	0.116898680434361	0.0584493402171804
A72R	0.714513632517288	0.0182252890744849	4	0.691746596946659	0.713703202708605	0.0500781396467539	0.0250390698233769
D73R	-0.0675625430562878	0.0812428055563585	4	0.0140818802323692	-0.0560270986313539	0.122834913464627	0.0614174567323136
N74R	0.841443899894464	0.0263908754018306	4	0.79841026461712	0.839260543658888	0.0619903144462536	0.0309951572231268
H75R	0.277967375008338	0.0131637880311106	4	0.434208264125719	0.282024559980148	0.0486723299583615	0.0243361649791807
T76R	0.0606841201626859	0.0352374984935845	4	0.0598333241046056	0.0606274480821657	0.0722431602901732	0.0361215801450866
P77R	0.271688969238566	0.0225981935613074	4	0.194831153058954	0.268325381681107	0.0583354572754163	0.0291677286377081
K78R	0.984060119748942	0.0158090043372031	4	0.887701494525157	0.981070719611982	0.0491146324872136	0.0245573162436068
E79R	0.259723831441048	0.0379698488778204	4	0.370085578952595	0.267604420337476	0.0806149544653426	0.0403074772326713
L80R	-0.0256759244486301	0.0525636135747676	4	0.00143597033919311	-0.0230674439521393	0.0917895620710814	0.0458947810355407
G81R	0.408611456782211	0.0220628711507722	4	0.451406314988413	0.410441852803906	0.0561064790977082	0.0280532395488541
M82R	0.096858046016701	0.0423915476019999	4	0.0822964491440107	0.0957067339650407	0.080557882326643	0.0402789411633215
E83R	0.75239789310264	0.0489770050661117	4	0.764684475704589	0.753506624452665	0.0877208359287908	0.0438604179643954
E84R	0.811074578281569	0.0484215830186693	4	0.752591001027859	0.805851571668128	0.0886391372263947	0.0443195686131974
E85R	0.869137394841742	0.0145006729667125	4	0.826889523590469	0.867932085838442	0.0446393246675817	0.0223196623337909
D86R	0.02502056545819	0.0524607644383622	4	0.160115660759799	0.0379952997088047	0.0996304158230587	0.0498152079115294
V87R	0.788061331435236	0.0163767378815017	4	0.729291557923169	0.786174701319062	0.048203647027601	0.0241018235138005
I88R	0.0355564951748412	0.0409948051679763	4	0.0662984187709879	0.0379131582054736	0.0793170639397211	0.0396585319698606
E89R	0.430713368518519	0.0275119418672583	4	0.476400931305299	0.43312464498567	0.0635469094240347	0.0317734547120174
V90R	-0.0486094816778245	0.0397185351165636	4	0.0424935086728275	-0.0418268035848729	0.0810552344967445	0.0405276172483722
Y91R	0.371235823462049	0.0281120556052884	4	0.343439489410051	0.369738525572338	0.0637995626275088	0.0318997813137544
Q92R	0.796988964836817	0.0125082697186316	4	0.755333843370719	0.795959819238892	0.0412347418466431	0.0206173709233215
E93R	0.553478716262345	0.01918242462985	4	0.569589680206151	0.554081204258268	0.0514093495021549	0.0257046747510775
Q94R	0.513511784624083	0.0122931820003286	4	0.557069700998592	0.514569885640797	0.0409030196419264	0.0204515098209632
T95R	0.869988678951266	0.0225654310238912	4	0.671368383853847	0.861308357967379	0.0692782717971122	0.0346391358985561
G96R	0.0216421069291252	0.0384994315174055	4	0.1018261998695	0.0274418860590068	0.0788360403057945	0.0394180201528972
G97R	0.10935343179412	0.0233688281648407	4	0.110319929074813	0.109397106589612	0.0572347102102703	0.0286173551051352
H98R	NA	NA	NA	0.595142343319031	0.595142343319031	0.246884728830591	0.246884728830591
S99R	NA	NA	NA	0.6745964585375	0.6745964585375	0.246884728830591	0.246884728830591
T100R	NA	NA	NA	0.623513419290682	0.623513419290682	0.246884728830591	0.246884728830591
V101R	NA	NA	NA	0.62470208608043	0.62470208608043	0.246884728830591	0.246884728830591
M1H	NA	NA	NA	0.488467586855473	0.488467586855473	0.246884728830591	0.246884728830591
S2H	0.769917261564558	0.00974742949005726	4	0.740930656297789	0.769356118734588	0.0359037085433897	0.0179518542716949
D3H	0.705922099796344	0.0183236830904381	4	0.632958125715551	0.703311307673425	0.051849819521094	0.025924909760547
Q4H	0.68704816537611	0.0309592579830145	4	0.655835191461597	0.685206584225648	0.0674701240648014	0.0337350620324007
E5H	0.455386404649428	0.0209418033530106	4	0.491499289490199	0.456855711793311	0.0543281192725337	0.0271640596362669
A6H	NA	NA	NA	0.624575975450458	0.624575975450458	0.246884728830591	0.246884728830591
K7H	0.775069846075004	0.038320659394102	4	0.682392158078607	0.768395280994191	0.0795390618112967	0.0397695309056484
P8H	0.36690375494086	0.0188210687382182	4	0.388303100252959	0.367689486491345	0.050945397711529	0.0254726988557645
S9H	NA	NA	NA	0.64577666566132	0.64577666566132	0.246884728830591	0.246884728830591
T10H	0.682200241858455	0.0160182608362263	4	0.669478127666178	0.681800494794872	0.0465687624685948	0.0232843812342974
E11H	0.587736064970849	0.040320342152765	4	0.595075432109419	0.588290139949092	0.0781552705251585	0.0390776352625792
D12H	0.70026008273313	0.0161687963610042	4	0.658469076926055	0.698935000221107	0.0473222007168085	0.0236611003584042
L13H	0.322417782442425	0.0256834135796898	4	0.437041338075421	0.328085138132007	0.0652547483823321	0.032627374191166
G14H	0.955045481691154	0.0225506720760829	4	0.834797286479613	0.949793550840935	0.0612568559486433	0.0306284279743217
D15H	0.871998369736043	0.0103028277587993	4	0.756774164126341	0.869643280637954	0.0401946047533716	0.0200973023766858
K16H	0.832436600794776	0.0215338722215867	4	0.753256781299417	0.829127776619451	0.0569428073548001	0.0284714036774
K17H	0.622162648784818	0.0189820631619131	4	0.618935086373596	0.62204316441264	0.0510274133780891	0.0255137066890446
E18H	0.685206290727357	0.0160496877761033	4	0.660422869219977	0.684426080370847	0.0467659207203847	0.0233829603601924
G19H	0.617641046294074	0.0137612645796431	4	0.649146977148142	0.618495302856901	0.0431634767966659	0.021581738398333
E20H	0.53523072832563	0.0350679712811144	4	0.530864166001632	0.53494117529138	0.0720500885569895	0.0360250442784947
Y21H	0.978939983208508	0.0101828898911387	4	0.847223448038434	0.976278511382861	0.0409472033386801	0.02047360166934
I22H	0.251388217627129	0.0450419917842756	4	0.230108187777896	0.249609311609774	0.0836012517763353	0.0418006258881676
K23H	0.607841553336034	0.0269610806133192	4	0.600184793268459	0.607445120804724	0.062031975379236	0.031015987689618
L24H	-0.0026736971888785	0.0327513546498216	4	0.0351430682596359	-0.000321367959047726	0.0698625453298637	0.0349312726649319
K25H	0.994520061693421	0.0375458871058248	4	0.699257373732471	0.973655052508329	0.106501739061037	0.0532508695305186
V26H	NA	NA	NA	0.114842086681558	0.114842086681558	0.246884728830591	0.246884728830591
I27H	NA	NA	NA	0.381228030906646	0.381228030906646	0.246884728830591	0.246884728830591
G28H	0.0760179680626765	0.112523561371309	4	0.201468782457653	0.0993007240396133	0.154927962597397	0.0774639812986983
Q29H	0.490081848527173	0.0288697043791649	4	0.448749932389628	0.487798743304715	0.065141866730183	0.0325709333650915
D30H	0.428349696204359	0.0216051355400676	4	0.39496599309082	0.426950210393238	0.0552010944826274	0.0276005472413137
S31H	-0.137688823538559	0.0778760868533487	4	0.0741111589194384	-0.108835010213653	0.13718879722909	0.0685943986145449
S32H	0.192410148519477	0.072572119318326	4	0.295623332582231	0.205636088152896	0.116586916479636	0.0582934582398181
E33H	0.00804113790918332	0.0777541453816825	4	0.111432559197728	0.022107243944502	0.121540196745846	0.060770098372923
I34H	0.223288692084846	0.0276324566829183	4	0.183777147790767	0.221194720033449	0.0634955308870017	0.0317477654435009
H35H	1	1e-05	4	0.98299761287792	1	1e-05	1e-05
F36H	NA	NA	NA	0.269971950713987	0.269971950713987	0.246884728830591	0.246884728830591
K37H	0.0672046789688786	0.082476697624962	4	0.176564185187418	0.0828570366359294	0.126567973400857	0.0632839867004285
V38H	-0.142041962734807	0.0716330078060379	4	-0.0409868452266209	-0.129238902148005	0.115470053412531	0.0577350267062653
K39H	0.414428336955413	0.0343545896734645	4	0.390663857739919	0.412882452164951	0.0714335809246576	0.0357167904623288
M40H	NA	NA	NA	0.584436387466575	0.584436387466575	0.246884728830591	0.246884728830591
T41H	NA	NA	NA	0.261851861633844	0.261851861633844	0.246884728830591	0.246884728830591
T42H	NA	NA	NA	0.277049073978221	0.277049073978221	0.246884728830591	0.246884728830591
H43H	1	1e-05	4	0.960258441761649	1	1e-05	1e-05
L44H	0.0110378454351686	0.043122059100981	4	0.0266751012758182	0.0122937987320361	0.0813865525460237	0.0406932762730119
K45H	0.630664826782072	0.0167870865452527	4	0.615919666242722	0.630180006268249	0.0477865747744196	0.0238932873872098
K46H	0.756112097123981	0.0234263648434894	4	0.623067687426492	0.750085855715328	0.0636411872689536	0.0318205936344768
L47H	0.0765099529929307	0.0372114052534356	4	0.0592304196611182	0.0752989946283093	0.0746904209092212	0.0373452104546106
K48H	-0.282630882643429	0.117326787689726	4	-0.125189276700305	-0.252403045351758	0.163311034724816	0.0816555173624081
E49H	0.0973345036843269	0.0506464097254549	4	0.210524274067985	0.107864423605837	0.0952771653229154	0.0476385826614577
S50H	NA	NA	NA	0.503953684631861	0.503953684631861	0.246884728830591	0.246884728830591
Y51H	-0.00347898721063772	0.080123855239165	4	0.120425340778408	0.0138198594846264	0.126005863651334	0.0630029318256672
C52H	-0.149922372243947	0.113832765439138	4	-0.0381834601680086	-0.128988364952363	0.154435739309176	0.0772178696545879
Q53H	0.92398826770375	0.0127361756392682	4	0.770713733303791	0.92013415185034	0.0476095133653143	0.0238047566826571
R54H	NA	NA	NA	0.360827345954834	0.360827345954834	0.246884728830591	0.246884728830591
Q55H	0.551785575187027	0.0633072101232307	4	0.581764022564695	0.555192380707808	0.102808451649636	0.051404225824818
G56H	0.964047661216444	0.0323774634387812	4	0.721834144424536	0.949142586284306	0.0901257079214447	0.0450628539607223
V57H	-0.0646750525590652	0.0725462885239659	4	0.139467337749358	-0.0385239648539299	0.130581494159642	0.0652907470798212
P58H	-0.0891401451033971	0.052625506961753	4	0.0892880602970837	-0.0719550036335155	0.105566247466129	0.0527831237330644
M59H	NA	NA	NA	0.451856015090125	0.451856015090125	0.246884728830591	0.246884728830591
N60H	0.629826068531741	0.0158274197844617	4	0.607874281008936	0.629144274408739	0.0463715534297209	0.0231857767148605
S61H	NA	NA	NA	0.350924157460364	0.350924157460364	0.246884728830591	0.246884728830591
L62H	0.647986973791203	0.0183438615936602	4	0.444073754616151	0.640682817212914	0.0627997292097015	0.0313998646048507
R63H	0.550735862729798	0.0226073817039274	4	0.489093561741743	0.5480371146038	0.0575875044838935	0.0287937522419467
F64H	0.472946141099276	0.0455688635245875	4	0.366671468465201	0.463966960753375	0.0890200458841755	0.0445100229420878
L65H	0.860702150773761	0.0241748961844896	4	0.532092292609777	0.845364384955232	0.0905922795945906	0.0452961397972953
F66H	0.833778770323727	0.0170030619909611	4	0.536614047005181	0.823886479690016	0.0717655257493262	0.0358827628746631
E67H	0.0372710263144596	0.0502072381664292	4	0.181576336635756	0.050589926075338	0.0982770387723886	0.0491385193861943
G68H	-0.296311220976313	0.115489549428959	4	-0.113413357433576	-0.261641578662851	0.165838733119064	0.0829193665595319
Q69H	0.419150553833882	0.0337668037729957	4	0.531590569335996	0.426347670349381	0.075671068155662	0.037835534077831
R70H	0.810594257930407	0.0304303337531857	4	0.74348638615542	0.806698577373059	0.0682410001400565	0.0341205000700283
I71H	-0.140565598266372	0.0797583807498977	4	-0.0364257462407032	-0.126083256847492	0.123497251678789	0.0617486258393944
A72H	0.542500052465574	0.0243857073088696	4	0.54586205981739	0.542658277130296	0.0586152161548094	0.0293076080774047
D73H	0.199304963534593	0.030251733329254	4	0.138420959529781	0.19579013114835	0.0676959348352962	0.0338479674176481
N74H	0.518337666859017	0.0171206794676441	4	0.550836539933809	0.519426751866804	0.0485808216209454	0.0242904108104727
H75H	1	1e-05	4	0.943450266849063	1	1e-05	1e-05
T76H	-0.17103461284838	0.0594472200245624	4	-0.0868932931904305	-0.161993006286937	0.101896971893832	0.0509484859469162
P77H	0.0423957927657269	0.0511456619968049	4	0.0552122759804322	0.0435987462071702	0.090029309172236	0.045014654586118
K78H	0.50693233239881	0.0280514302367596	4	0.537021931917248	0.508549853508675	0.0637748060087439	0.031887403004372
E79H	NA	NA	NA	0.469736218931438	0.469736218931438	0.246884728830591	0.246884728830591
L80H	0.0389213785128298	0.0574393863436134	4	0.0328362884493282	0.0382872743200275	0.0964910261758527	0.0482455130879264
G81H	0.918053068267341	0.0188847598424016	4	0.757295897569186	0.912131219859731	0.0592090640766539	0.029604532038327
M82H	NA	NA	NA	0.18348460983069	0.18348460983069	0.246884728830591	0.246884728830591
E83H	0.282392893626186	0.0450792921946966	4	0.355637913369321	0.288520464020829	0.0858636343790512	0.0429318171895256
E84H	0.0985302466910976	0.064954761815032	4	0.289585554903028	0.120741476499674	0.12068501482714	0.0603425074135699
E85H	0.477706188485556	0.0309618783211421	4	0.524902501905339	0.480491016478674	0.0679870633210249	0.0339935316605124
D86H	0.0840894298944948	0.0276289934903106	4	0.202680149581999	0.0903735725017871	0.0682533647951981	0.034126682397599
V87H	0.573977920932681	0.0159085485255928	4	0.544400622668032	0.573054726525648	0.0466275564142673	0.0233137782071337
I88H	0.111439700257756	0.0387661823878465	4	0.107041670093637	0.111119543583409	0.0763659528015657	0.0381829764007828
E89H	0.120174804928596	0.0681368937276415	4	0.289483810141104	0.140705253938087	0.12052062762316	0.06026031381158
V90H	0.164913576026752	0.0478339879585626	4	0.141409631798535	0.162837726261977	0.0866817635363627	0.0433408817681813
Y91H	0.66313332511554	0.0128158113699914	4	0.577393350002227	0.660964238458083	0.0433976262782426	0.0216988131391213
Q92H	0.567585947349903	0.0155421219972185	4	0.577787318690845	0.567897251793494	0.0457960124816052	0.0228980062408026
E93H	0.749318584417512	0.0162464330614279	4	0.6734442094986	0.746901624523476	0.048730849682311	0.0243654248411555
Q94H	0.49144690263596	0.0136773160842081	4	0.478403253820597	0.491095334516958	0.0427708138521867	0.0213854069260934
T95H	0.231848477899064	0.0520474823336695	4	0.287313846409813	0.237137490709331	0.0923483383588222	0.0461741691794111
G96H	NA	NA	NA	0.108138043900413	0.108138043900413	0.246884728830591	0.246884728830591
G97H	NA	NA	NA	0.0677768550448457	0.0677768550448457	0.246884728830591	0.246884728830591
H98H	1	1e-05	NA	0.978784347423474	1	1e-05	1e-05
S99H	NA	NA	NA	0.588769495219755	0.588769495219755	0.246884728830591	0.246884728830591
T100H	NA	NA	NA	0.54447551122205	0.54447551122205	0.246884728830591	0.246884728830591
V101H	NA	NA	NA	0.498695776595257	0.498695776595257	0.246884728830591	0.246884728830591
M1K	NA	NA	NA	0.537709421465303	0.537709421465303	0.246884728830591	0.246884728830591
S2K	0.693716386861434	0.0264046488364825	4	0.723097742312781	0.695207818986451	0.0616231214289643	0.0308115607144821
D3K	0.552643001649346	0.018397557462779	4	0.547334532751894	0.552452316074726	0.0501671987322541	0.025083599366127
Q4K	0.573095371964343	0.0166001316357857	4	0.613219598288474	0.574400440786492	0.0479559407601108	0.0239779703800554
E5K	0.90970196557614	0.0143780096557742	4	0.852353775425435	0.908079301123866	0.0448991949437135	0.0224495974718567
A6K	0.488150589805892	0.040607416352402	4	0.576173801623261	0.494839493058941	0.081850203123997	0.0409251015619985
K7K	1	1e-05	4	0.995914498636673	1	1e-05	1e-05
P8K	0.192194640324821	0.0349231137334148	4	0.305052676869602	0.199649547503839	0.077143100322235	0.0385715501611175
S9K	0.987641548477311	0.0240809746100951	4	0.875484741263412	0.982426055627336	0.0628097090148685	0.0314048545074343
T10K	0.787273042349927	0.0144487699562019	4	0.75047379918952	0.786226830761886	0.0444198075756682	0.0222099037878341
E11K	0.696624779006624	0.0106688007815844	4	0.675834728925134	0.696185072265816	0.0375432037658377	0.0187716018829189
D12K	0.648962249276469	0.0342012925874387	4	0.644958776922751	0.648702909286004	0.07101637534171	0.035508187670855
L13K	0.784016091481328	0.024904485492391	4	0.72216174957076	0.781046112786453	0.0607617743885769	0.0303808871942885
G14K	0.839114132501729	0.0247213232363467	4	0.759126580705132	0.835300374966012	0.0614708924442098	0.0307354462221049
D15K	0.644161198616391	0.0136236357273449	4	0.631863722164995	0.643831008194561	0.0426749370438036	0.0213374685219018
K16K	1	1e-05	4	0.997131925917965	1	1e-05	1e-05
K17K	1	1e-05	4	0.99735345100855	1	1e-05	1e-05
E18K	0.814471826637871	0.0105246310636178	4	0.797636999608423	0.814120483349369	0.0372333023329679	0.0186166511664839
G19K	0.819682415997581	0.0191016076395524	4	0.790045164061532	0.818578592451472	0.0515063584622236	0.0257531792311118
E20K	0.818241861748365	0.0116184064626622	4	0.806890089533055	0.817980894849412	0.0391919761769919	0.0195959880884959
Y21K	0.65565863310297	0.0319823165704241	4	0.635772438853761	0.65444892428023	0.0684912423197015	0.0342456211598507
I22K	0.0423657849607816	0.0723268243491444	4	0.0972983198338453	0.0493841949505241	0.112634742768191	0.0563173713840954
K23K	1	1e-05	4	0.990113803802823	1	1e-05	1e-05
L24K	0.317505321146154	0.0561029500281791	4	0.205963987103487	0.306124866694605	0.100921541100055	0.0504607705500275
K25K	1	1e-05	4	0.987123968146192	1	1e-05	1e-05
V26K	0.136683400260195	0.140878370271533	4	0.126811127680315	0.134491964930683	0.170258817402034	0.0851294087010169
I27K	0.712266524781404	0.0739238653705855	4	0.559207705884835	0.692335517910538	0.123869109192918	0.0619345545964589
G28K	NA	NA	NA	0.275976539692792	0.275976539692792	0.246884728830591	0.246884728830591
Q29K	0.869218607486577	0.0580387600969284	4	0.74995627557444	0.856674687973072	0.103748543251029	0.0518742716255143
D30K	0.206553487871881	0.0322249357834935	4	0.234734347059229	0.208279982277437	0.0689544435820099	0.034477221791005
S31K	0.0103911533632103	0.0736451558095157	4	0.224625347168015	0.0381967653582486	0.133470779887911	0.0667353899439553
S32K	0.96391341253999	0.0167553893626683	4	0.75914920440563	0.957193065714893	0.0600241213420768	0.0300120606710384
E33K	0.477544117533265	0.0175016573265371	4	0.421461483642113	0.475624316058941	0.0498627594603947	0.0249313797301973
I34K	0.0502245459606179	0.035719333011931	4	0.0711358912879314	0.0516352260744013	0.073000948423575	0.0365004742117875
H35K	0.663928922518223	0.0173251789222566	4	0.630406830842116	0.662792584559329	0.0489178124489489	0.0244589062244744
F36K	NA	NA	NA	0.0271042688640375	0.0271042688640375	0.246884728830591	0.246884728830591
K37K	1	1e-05	4	0.986948698808515	1	1e-05	1e-05
V38K	0.185563727525689	0.0274498927933324	4	0.117924790943439	0.182001539060854	0.0644367406338101	0.0322183703169051
K39K	1	1e-05	4	0.988135227418059	1	1e-05	1e-05
M40K	0.778262873982209	0.0224146603262002	4	0.731025867087443	0.776211665067644	0.0567455222724422	0.0283727611362211
T41K	0.209528804833198	0.0662060060263261	4	0.227551231747682	0.211659599809556	0.105381407768041	0.0526907038840207
T42K	0.38827174390048	0.0218874638114125	4	0.311401713575703	0.385008934972965	0.0573240943580566	0.0286620471790283
H43K	0.997022882184437	0.0409985163257188	4	0.871448193030223	0.987395574279285	0.0856809432519794	0.0428404716259897
L44K	0.100235798442248	0.0454118459759731	4	0.096008016010652	0.0998797189504176	0.083806528630948	0.041903264315474
K45K	1	1e-05	4	0.993245758014515	1	1e-05	1e-05
K46K	1	1e-05	4	0.98030892591469	1	1e-05	1e-05
L47K	-0.0302860397119666	0.0394987359805664	4	0.0515904824749028	-0.0242215131352348	0.0801188152294674	0.0400594076147337
K48K	1	1e-05	4	0.96071280989666	1	1e-05	1e-05
E49K	0.500496144801492	0.0319023290379758	4	0.588688179027187	0.505848403312575	0.0714035919781139	0.035701795989057
S50K	0.257171799106613	0.0473564723565587	4	0.407547052937826	0.270331844035406	0.0958453554584793	0.0479226777292396
Y51K	0.208429796403552	0.0574871471640373	4	0.156178887232259	0.202980871749058	0.0978339062826482	0.0489169531413241
C52K	-0.273049971943993	0.111091813304765	4	-0.123776705724817	-0.245633705407816	0.156876807178512	0.0784384035892561
Q53K	0.519735882314195	0.0529330508210541	4	0.617608825349012	0.529212175887552	0.0962798985337026	0.0481399492668513
R54K	0.345814132226164	0.0354267720786876	4	0.387629270307008	0.348613425348409	0.0732165220958512	0.0366082610479256
Q55K	0.932442481129662	0.0125959458474085	4	0.849949674459902	0.930390455224232	0.0428482590861808	0.0214241295430904
G56K	-0.0473773040221588	0.07825311799576	4	0.126206243226557	-0.0236309443800128	0.131080970325949	0.0655404851629744
V57K	0.617631942772595	0.0773580179766935	4	0.545000234713556	0.607794130344759	0.118521270363315	0.0592606351816573
P58K	0.743886346680987	0.0222104661589872	4	0.570799200037689	0.736435773440435	0.0658016160588188	0.0329008080294094
M59K	0.946775699972461	0.0137572422293488	4	0.754806541317874	0.941572099419534	0.0529922494033652	0.0264961247016826
N60K	0.35564963492605	0.0257134167248224	4	0.378981685721124	0.356804527175092	0.060589410598648	0.030294705299324
S61K	0.0176590551521386	0.0465195170155729	4	0.180751048440275	0.0317014678469568	0.0965339191854769	0.0482669595927384
L62K	NA	NA	NA	0.362921170930041	0.362921170930041	0.246884728830591	0.246884728830591
R63K	0.356568996018628	0.0236801731407469	4	0.387169609971723	0.357969379347725	0.0580115911174464	0.0290057955587232
F64K	0.0192120706532717	0.0555742798616626	4	0.0392960553450386	0.0212438640637703	0.0947572608311417	0.0473786304155709
L65K	-0.324676013214366	0.145621905640242	4	-0.0907753918081517	-0.271404955495132	0.199700592000888	0.0998502960004442
F66K	-0.0560633582949535	0.0743100456459927	4	0.00380470450049976	-0.0482320627576778	0.114805337114741	0.0574026685573707
E67K	0.249529480805547	0.0224939505648064	4	0.30042442495012	0.251747008407436	0.0569877089070601	0.0284938544535301
G68K	-0.0770428485093783	0.0629900925216065	4	-0.0176932863210963	-0.070328218446671	0.103769982606872	0.0518849913034361
Q69K	0.704883871597795	0.0155181612996693	4	0.699732054364196	0.704726894031797	0.0457328038887767	0.0228664019443883
R70K	0.516895246025903	0.0334565212384651	4	0.559152376325282	0.519576784178269	0.0708682347721274	0.0354341173860637
I71K	0.413151106598277	0.0332928668477729	4	0.251992880645917	0.402971249096502	0.0801591442283856	0.0400795721141928
A72K	-0.148799075225389	0.0914378549074614	4	0.18159610767132	-0.0971752726053733	0.175981312538049	0.0879906562690245
D73K	-0.0433382283101202	0.0562569880828015	4	-0.00325123753382883	-0.0392381102524752	0.0960359610510811	0.0480179805255406
N74K	0.836371945583044	0.012145671527319	4	0.755312667139496	0.834425928724849	0.0419669873957843	0.0209834936978922
H75K	0.335111399799442	0.0364980375576449	4	0.433740827699879	0.34190001233228	0.0778407968745619	0.0389203984372809
T76K	-0.067575564761531	0.0581497225215241	4	-0.0426463164717523	-0.0649490409465026	0.0974964886924481	0.048748244346224
P77K	0.183756392501908	0.0373722528358687	4	0.137428659036316	0.180496675303708	0.0756803638543363	0.0378401819271681
K78K	1	1e-05	4	0.995954660131613	1	1e-05	1e-05
E79K	0.591230646567911	0.0180446961418637	4	0.55531763706071	0.589964485131612	0.0500694204301164	0.0250347102150582
L80K	0.149523855402115	0.0634591401939174	4	0.124989137180913	0.146729755944172	0.102813552873133	0.0514067764365666
G81K	0.307454896728944	0.0650574778353401	4	0.385331023155963	0.316521074550932	0.107049038516164	0.0535245192580819
M82K	-0.0127187684165304	0.0778874025457648	4	0.0268239399414444	-0.00733113282948888	0.117168884272743	0.0585844421363715
E83K	0.930220897649234	0.0182156623601779	4	0.828431290040723	0.926599376141159	0.0533301607613912	0.0266650803806956
E84K	0.762422742679959	0.0207480801413396	4	0.754682041087155	0.762110596474635	0.0536036703175949	0.0268018351587974
E85K	0.964299802297828	0.023631401567161	4	0.858708752443088	0.959477111232458	0.0616667953539862	0.0308333976769931
D86K	0.104791842678959	0.0547948650611371	4	0.162597430635895	0.110565913759924	0.0953486562382182	0.0476743281191091
V87K	0.676575113664909	0.0170919749131371	4	0.659108100342062	0.675990716929346	0.0482857238208181	0.0241428619104091
I88K	0.00556866393004746	0.0662158735017522	4	0.0493464085527344	0.0107451952404443	0.106175471695951	0.0530877358479755
E89K	0.35309909591272	0.0245283577364798	4	0.39748182141403	0.355199501000441	0.0595527021107433	0.0297763510553717
V90K	0.0398446342794633	0.0430815011656258	4	0.0894087371555694	0.0438220807582709	0.0823389686349128	0.0411694843174564
Y91K	0.191736684452972	0.0478882962179113	4	0.233340573407758	0.195414909944651	0.0872860070410936	0.0436430035205468
Q92K	0.742262395393077	0.0211705610320622	4	0.702551756373833	0.740629784843381	0.0547524921148352	0.0273762460574176
E93K	0.335338260170701	0.0198703468763945	4	0.433117525309864	0.339120887409615	0.0556153236786383	0.0278076618393192
Q94K	0.402010369805941	0.0426375100570082	4	0.464877635986897	0.407007515360276	0.0825078790928869	0.0412539395464434
T95K	NA	NA	NA	0.440299866140269	0.440299866140269	0.246884728830591	0.246884728830591
G96K	-0.0784834026228401	0.0987381085845815	4	0.002640344874362	-0.0649645788212813	0.13854900124824	0.0692745006241199
G97K	0.141777446366338	0.062650840549079	4	0.0708106713788349	0.13378685343088	0.104160284073313	0.0520801420366567
H98K	NA	NA	NA	0.572321366056906	0.572321366056906	0.246884728830591	0.246884728830591
S99K	NA	NA	NA	0.61816045578137	0.61816045578137	0.246884728830591	0.246884728830591
T100K	NA	NA	NA	0.588154353252932	0.588154353252932	0.246884728830591	0.246884728830591
V101K	NA	NA	NA	0.533768303787522	0.533768303787522	0.246884728830591	0.246884728830591
M1D	NA	NA	NA	0.431962414087209	0.431962414087209	0.246884728830591	0.246884728830591
S2D	0.919731567154989	0.0312348248734936	4	0.843459773671633	0.915193821099399	0.0697810112778984	0.0348905056389492
D3D	1	1e-05	4	0.978243849828271	1	1e-05	1e-05
Q4D	0.112725759442164	0.0337238920590847	4	0.368457370194878	0.129075283548381	0.0942081901832299	0.047104095091615
E5D	0.824125730943067	0.0142759187917813	4	0.787770184626472	0.82310415127538	0.0441237571797175	0.0220618785898588
A6D	0.825231861323301	0.0175142862283163	4	0.778635469359532	0.823635678077083	0.0495582004770059	0.0247791002385029
K7D	0.47842374264759	0.0245504906670811	4	0.491759196250329	0.479055383259284	0.0589001567287377	0.0294500783643689
P8D	-0.133307762310232	0.134030912083839	4	0.133051587788907	-0.0764419362350645	0.197623110246076	0.0988115551230382
S9D	0.941727024837958	0.0549170687587177	4	0.859426972397955	0.933489757434685	0.0970808435568814	0.0485404217784407
T10D	0.24154962824924	0.0248539955236074	4	0.425985160187104	0.250388333589364	0.0711419223266353	0.0355709611633176
E11D	0.640795181813158	0.0161571282880367	4	0.604422454214343	0.639642704491533	0.0471662020963588	0.0235831010481794
D12D	1	1e-05	4	0.977215907708147	1	1e-05	1e-05
L13D	0.774411121988197	0.0169021329677926	4	0.679278593846644	0.77126243960657	0.0508255560512521	0.0254127780256261
G14D	0.730135720193802	0.015490281276774	4	0.687293458810478	0.728832576378144	0.0462685213021332	0.0231342606510666
D15D	1	1e-05	4	0.972275624482325	1	1e-05	1e-05
K16D	0.377985945779393	0.0186050660438371	4	0.471232451156382	0.381371862351417	0.0533956767364733	0.0266978383682366
K17D	0.65171933920736	0.0310986299804165	4	0.628037170891633	0.65031616190067	0.0674723387854324	0.0337361693927162
E18D	0.866016541686151	0.0108355119234536	4	0.803295870590141	0.864669724630292	0.0388121881586959	0.0194060940793479
G19D	0.704189584133706	0.0106180378100045	4	0.713403135042853	0.704383541820596	0.0373529398760728	0.0186764699380364
E20D	0.683483744044055	0.0264288548066315	4	0.709143011044623	0.684787371960081	0.0615746639248022	0.0307873319624011
Y21D	0.334905974797741	0.0183693048606695	4	0.409026503978597	0.337564517162808	0.0519762586906999	0.02598812934535
I22D	-0.0689090501806931	0.0573311934681433	4	0.0259246351072511	-0.0590434687349106	0.100618372024726	0.0503091860123632
K23D	0.347122757451843	0.0425443324228	4	0.374078828935763	0.349261110198367	0.0809609112962847	0.0404804556481424
L24D	-0.0212738431341792	0.0588472339634055	4	0.0224307833567044	-0.016619810023396	0.0988263910449383	0.0494131955224691
K25D	-0.200541872104848	0.0976887030391822	4	-0.0380975548439895	-0.173711614744788	0.147216347429952	0.0736081737149761
V26D	NA	NA	NA	0.0588419640287941	0.0588419640287941	0.246884728830591	0.246884728830591
I27D	NA	NA	NA	0.292235417760359	0.292235417760359	0.246884728830591	0.246884728830591
G28D	NA	NA	NA	0.322272480255724	0.322272480255724	0.246884728830591	0.246884728830591
Q29D	NA	NA	NA	0.399216191505799	0.399216191505799	0.246884728830591	0.246884728830591
D30D	1	1e-05	4	0.974200008965819	1	1e-05	1e-05
S31D	-0.212143736958614	0.109356258015504	4	0.0563766625876411	-0.163456729702986	0.177609345227943	0.0888046726139717
S32D	0.128420801664872	0.0942257610717983	4	0.27384747193866	0.151725308657654	0.14166594308727	0.0708329715436352
E33D	0.143615771255534	0.0454875976652548	4	0.265987628710533	0.153938124505216	0.0905132635874834	0.0452566317937417
I34D	-0.0471997855645458	0.0569173259865814	4	0.0177650537440256	-0.0404852156013833	0.0979576246674525	0.0489788123337263
H35D	0.564418831888979	0.0305439480217535	4	0.541193116124224	0.563065814690873	0.0667753680455227	0.0333876840227614
F36D	0.140595780844337	0.0582758387171563	4	0.101096980035361	0.136426148822171	0.0980774995562779	0.049038749778139
K37D	0.252075518361033	0.0930021286013837	4	0.171371147065069	0.239284036132372	0.133446513920095	0.0667232569600477
V38D	0.0918526336805113	0.0432452928766901	4	0.0570782500015915	0.0890522852630888	0.0819603853664057	0.0409801926832029
K39D	-0.0010778042836373	0.0737791784741294	4	0.0742994734818826	0.00872095704724262	0.115333763369391	0.0576668816846953
M40D	NA	NA	NA	0.580728737585222	0.580728737585222	0.246884728830591	0.246884728830591
T41D	-0.421236261450076	0.166612897111051	4	-0.117124776990927	-0.344509657378474	0.23147493009001	0.115737465045005
T42D	0.333143808781014	0.0296019167473064	4	0.255747180805998	0.328766250798543	0.0677776464094685	0.0338888232047343
H43D	0.706850805814846	0.0189146259380584	4	0.665125797663236	0.705311431087412	0.0515281466505263	0.0257640733252631
L44D	0.0885751054565635	0.0564775321265877	4	0.0729859939903062	0.0869750339250498	0.0956077533672017	0.0478038766836008
K45D	0.562090741672794	0.0371689964078241	4	0.526557593908105	0.559603200166801	0.0750602746970851	0.0375301373485426
K46D	0.297283128968289	0.0234442421677638	4	0.297478344632778	0.297291977696222	0.0573371904827474	0.0286685952413737
L47D	0.178190653358601	0.035769845061227	4	0.122982393643406	0.174461391175492	0.0741773787036876	0.0370886893518438
K48D	-0.0364755179715228	0.0422123147967232	4	-0.0157633139640922	-0.0348442869845319	0.0804554003834448	0.0402277001917224
E49D	0.459384982427869	0.0191257791310576	4	0.429332025776547	0.458264312610884	0.0515506660460478	0.0257753330230239
S50D	0.390636537638682	0.0429608793637931	4	0.418473454066467	0.39286465542152	0.0814474289242271	0.0407237144621136
Y51D	0.0995967598052475	0.0302835992915124	4	0.093381429362554	0.0992375927818065	0.066245432691861	0.0331227163459305
C52D	0.012948293974103	0.0347847525075536	4	0.0341918529659814	0.014346356703896	0.0718986719640235	0.0359493359820117
Q53D	0.853721385673083	0.0194990979210133	4	0.790404824399628	0.851315986365322	0.0531776104018107	0.0265888052009054
R54D	NA	NA	NA	0.157550504308881	0.157550504308881	0.246884728830591	0.246884728830591
Q55D	0.538823881001541	0.0216801049992263	4	0.546110535459167	0.539130361878	0.0549188102861384	0.0274594051430692
G56D	0.482634057271006	0.0204719415752402	4	0.400096493508679	0.47934823822646	0.0555816855941286	0.0277908427970643
V57D	0.041408768934782	0.0537633770132399	4	0.123698500110368	0.0494889671646141	0.0958713381604482	0.0479356690802241
P58D	0.0210674110661221	0.0394349500682593	4	0.13605148745446	0.02957145050257	0.0827860494613914	0.0413930247306957
M59D	0.598894900309956	0.0399058189057808	4	0.529967175635489	0.593740797395276	0.0797484277128356	0.0398742138564178
N60D	0.73867779256251	0.011838434644075	4	0.652566709552398	0.736661565276781	0.0416361501772712	0.0208180750886356
S61D	0.267230540016607	0.0442974943662087	4	0.271302962538412	0.26756581077248	0.0825831733607417	0.0412915866803709
L62D	0.0809769062527394	0.0395876394063081	4	0.14590028512212	0.0857957477490867	0.079149040862338	0.039574520431169
R63D	-0.126267505304424	0.0476477952076654	4	0.0319294954942385	-0.112345270176931	0.097176477127184	0.048588238563592
F64D	0.000659572528431351	0.108926899351727	4	0.0376541213405932	0.00734569473264869	0.144704312227275	0.0723521561136374
L65D	NA	NA	NA	0.124798017130475	0.124798017130475	0.246884728830591	0.246884728830591
F66D	0.0749748233124424	0.0430780733688097	4	0.0812712467657282	0.0754800650725402	0.0812446584524332	0.0406223292262166
E67D	0.498218676004109	0.0561731924917609	4	0.719444103392246	0.520815465893546	0.116393133822717	0.0581965669113585
G68D	0.156838471676708	0.0325640050277455	4	0.140475504224161	0.155826102537814	0.0691478384111642	0.0345739192055821
Q69D	0.716271670968526	0.0152142804880896	4	0.579057838591422	0.712170145563762	0.0509162712625414	0.0254581356312707
R70D	NA	NA	NA	0.593719211748862	0.593719211748862	0.246884728830591	0.246884728830591
I71D	0.0575036707181101	0.178032117322315	4	0.0496783198214481	0.0554298979840152	0.198646860271466	0.0993234301357329
A72D	0.556295386610913	0.0188459389550281	4	0.531001928921045	0.555365490703121	0.0510453400374653	0.0255226700187326
D73D	1	1e-05	4	0.962595602978099	1	1e-05	1e-05
N74D	0.814675201799246	0.0106547440606748	4	0.773676204176804	0.813809196907093	0.0378595616952305	0.0189297808476153
H75D	0.7091624742695	0.01813999026204	4	0.688050586131532	0.708414354759712	0.0499252127118998	0.0249626063559499
T76D	-0.0855690480764776	0.0657738393647844	4	-0.0353745765801137	-0.079668730580495	0.106037119008049	0.0530185595040244
P77D	0.0621320493657348	0.0316988265376641	4	0.0693974275959851	0.0625703326478597	0.0680008856113038	0.0340004428056519
K78D	0.898449151258179	0.0337301809325781	4	0.786984206438609	0.891321690912563	0.0755389025095809	0.0377694512547905
E79D	0.747654130310339	0.0198748375652638	4	0.607378455381769	0.742226334694827	0.0589077010954454	0.0294538505477227
L80D	0.121786749605718	0.0783961466547267	4	0.0830696460160483	0.116481866354843	0.117611850287761	0.0588059251438807
G81D	0.296647304911571	0.0308031677381551	4	0.35990352035782	0.30036174161781	0.0685085346939425	0.0342542673469712
M82D	NA	NA	NA	0.0666724113777899	0.0666724113777899	0.246884728830591	0.246884728830591
E83D	0.652401144632276	0.0155284840919931	4	0.638400859940121	0.651974276231086	0.0458039637397857	0.0229019818698928
E84D	0.688110419222617	0.0170111840925731	4	0.75042015458089	0.690185600410572	0.0493427348516461	0.0246713674258231
E85D	0.808929236471891	0.0110436426014485	4	0.783446689654468	0.808371762548413	0.0382964602702195	0.0191482301351097
D86D	1	1e-05	4	0.955967761493808	1	1e-05	1e-05
V87D	0.421242635984817	0.0293918439451693	4	0.461331410210075	0.423494872517535	0.0657641658646499	0.032882082932325
I88D	0.0061728921390421	0.056013045398477	4	0.0254319543139987	0.00813504756947943	0.0951928534875094	0.0475964267437547
E89D	0.582014686072115	0.0146406536393955	4	0.544536517582492	0.580935429637793	0.0447514555725188	0.0223757277862594
V90D	0.0711979047179844	0.0350769374630466	4	0.0837233781633294	0.0720286851729296	0.0721199216021177	0.0360599608010589
Y91D	0.353955532836542	0.0162510117806437	4	0.287627781559589	0.351842101843145	0.0483066884437948	0.0241533442218974
Q92D	0.400618592384591	0.0253502495372989	4	0.431098426387926	0.40210701863219	0.0602568357468183	0.0301284178734091
E93D	0.595279493973577	0.0149408723668163	4	0.557709212379596	0.594176051112391	0.0452446762241612	0.0226223381120806
Q94D	0.207528122532303	0.0239689375102817	4	0.318579562014545	0.212669300081044	0.0625637303157754	0.0312818651578877
T95D	NA	NA	NA	0.2225517225069	0.2225517225069	0.246884728830591	0.246884728830591
G96D	0.0207938186651658	0.13053538940299	4	0.0718754615782553	0.0314744375653091	0.163256367512559	0.0816281837562795
G97D	0.0611543418337852	0.0369767695065458	4	0.0695423144696461	0.0617387268277937	0.0743174139152384	0.0371587069576192
H98D	NA	NA	NA	0.527952482804026	0.527952482804026	0.246884728830591	0.246884728830591
S99D	NA	NA	NA	0.544468336368873	0.544468336368873	0.246884728830591	0.246884728830591
T100D	NA	NA	NA	0.455540839914915	0.455540839914915	0.246884728830591	0.246884728830591
V101D	NA	NA	NA	0.456964014344297	0.456964014344297	0.246884728830591	0.246884728830591
M1E	NA	NA	NA	0.46299541541074	0.46299541541074	0.246884728830591	0.246884728830591
S2E	0.948947388921719	0.00970839280913219	4	0.855940295178663	0.947153964644465	0.0378330325978456	0.0189165162989228
D3E	0.53605646420693	0.0124948727551256	4	0.573010502661312	0.536968509517126	0.0411031637841294	0.0205515818920647
Q4E	0.297344438749514	0.0196604360514923	4	0.436186005026308	0.302661008291921	0.0584433423665567	0.0292216711832783
E5E	1	1e-05	4	0.993529656304468	1	1e-05	1e-05
A6E	0.523684992230957	0.0286929530962684	4	0.574915669004629	0.526498514075765	0.0652817167195475	0.0326408583597737
K7E	0.764164574213533	0.0103162649675802	4	0.702612290544617	0.762904888332376	0.0377835856733518	0.0188917928366759
P8E	-0.201990882845402	0.101701589975812	4	0.154717675651548	-0.141067975340359	0.192371812855623	0.0961859064278114
S9E	0.763028610597904	0.0350758489193244	4	0.761863726742083	0.762951349270958	0.0720518238985686	0.0360259119492843
T10E	0.299918417024026	0.0221596840173364	4	0.446882113898592	0.30623065803093	0.0630534693575477	0.0315267346787739
E11E	1	1e-05	4	0.992499626166633	1	1e-05	1e-05
D12E	0.601034066522243	0.0318823067948165	4	0.630961603719269	0.602849258607665	0.068576806125506	0.034288403062753
L13E	0.480050155889154	0.0180315254041341	4	0.537448200141923	0.482072376102356	0.0507257025407983	0.0253628512703991
G14E	0.724209735301039	0.0128912596043514	4	0.687308473333287	0.723270835300419	0.0417918629758889	0.0208959314879445
D15E	0.714402051134501	0.0107144826897232	4	0.683239077987707	0.713740196297042	0.0377767105070081	0.018888355253504
K16E	0.705036333600439	0.0185319693979557	4	0.692317456481666	0.704576241496276	0.0504135714406425	0.0252067857203213
K17E	0.867660461834974	0.00852716792721264	4	0.769442282027099	0.865993074737269	0.0355978927053838	0.0177989463526919
E18E	1	1e-05	4	0.989717654550929	1	1e-05	1e-05
G19E	0.811144667226527	0.0114809683747805	4	0.761041962226954	0.81000616730263	0.0396181358227704	0.0198090679113852
E20E	1	1e-05	4	0.996096990147919	1	1e-05	1e-05
Y21E	0.320733895507641	0.0283323620780015	4	0.408610530978035	0.325502606437604	0.0668064599541593	0.0334032299770797
I22E	-0.265609350697992	0.126858736905439	4	-0.138251496857912	-0.239576926430799	0.167033588629759	0.0835167943148797
K23E	0.612810358755283	0.0180431811583782	4	0.597093017322752	0.612256267634264	0.0497117119704724	0.0248558559852362
L24E	-0.178874166503197	0.0639701711702741	4	-0.109694612603036	-0.170939589729894	0.105355129629563	0.0526775648147816
K25E	0.129245072220788	0.0235087505040562	4	0.233749190814548	0.133994472469797	0.0614118004701998	0.0307059002350999
V26E	0.0275847837071438	0.0466016558656092	4	0.0247528617307442	0.0273405584884397	0.0850974128686139	0.042548706434307
I27E	NA	NA	NA	0.322619076623663	0.322619076623663	0.246884728830591	0.246884728830591
G28E	0.214524173319044	0.0238511594685593	4	0.251331006103998	0.216220175389353	0.0584019704942759	0.0292009852471379
Q29E	NA	NA	NA	0.596081527510065	0.596081527510065	0.246884728830591	0.246884728830591
D30E	0.524862346926254	0.0218739936285336	4	0.480112601035301	0.522964028128548	0.0559030769195453	0.0279515384597726
S31E	NA	NA	NA	0.381576396913837	0.381576396913837	0.246884728830591	0.246884728830591
S32E	NA	NA	NA	0.536375703396122	0.536375703396122	0.246884728830591	0.246884728830591
E33E	1	1e-05	4	0.970028267066523	1	1e-05	1e-05
I34E	0.00297364319927457	0.0857944966709869	4	0.0203571685027931	0.00554697577566175	0.123822818253724	0.0619114091268619
H35E	0.39213852933229	0.0226132565448485	4	0.436558415698916	0.394083749918626	0.0569278580393638	0.0284639290196819
F36E	-0.135583767104601	0.073951517823704	4	-0.102646537751477	-0.131293352959711	0.113221017377403	0.0566105086887016
K37E	0.0693798384763532	0.021919930974603	4	0.241521555763257	0.076696906936421	0.0652451245764581	0.032622562288229
V38E	-0.0622757851885493	0.0497324551814416	4	-0.0182800795150368	-0.0582500137811588	0.0893602326721498	0.0446801163360749
K39E	0.166899293343608	0.0221779118639474	4	0.237632145073349	0.16993973321055	0.0574155600340817	0.0287077800170409
M40E	0.732826672355385	0.0614003901298901	4	0.686985552655261	0.72775675970653	0.101493382405336	0.0507466912026679
T41E	0.127615754343784	0.0439536010904714	4	0.133022276957421	0.128057684691346	0.082209689926457	0.0411048449632285
T42E	0.166434743337011	0.0362195782109791	4	0.178452820764837	0.167256061639618	0.0734634626834492	0.0367317313417246
H43E	0.778663132087873	0.0149042882124237	4	0.727798889762367	0.777172795042811	0.0455535527231295	0.0227767763615647
L44E	-0.0365345535505776	0.104552420093191	4	-0.0296132355103123	-0.0353251032893564	0.140281503970426	0.0701407519852128
K45E	0.69385921167585	0.0240052304970651	4	0.680943068694353	0.693260389453569	0.0581617517444714	0.0290808758722357
K46E	0.115873602007627	0.0255843490951992	4	0.249120998376015	0.122437620332642	0.0667568733698744	0.0333784366849372
L47E	0.0342600141368031	0.0425962038107725	4	0.0131496384270123	0.032583505122806	0.0808919813758354	0.0404459906879177
K48E	-0.051778883304111	0.0529841972185052	4	-0.000385862740495184	-0.0467985454263578	0.0931294927667725	0.0465647463833863
E49E	1	1e-05	4	0.966920450038921	1	1e-05	1e-05
S50E	0.398788093774165	0.0320464472735545	4	0.441984526861682	0.40142074942865	0.069180692101873	0.0345903460509365
Y51E	0.053765716212082	0.0496178259988279	4	0.0573605743123021	0.0540939702015861	0.0883394455906616	0.0441697227953308
C52E	0.0776739239000084	0.0489376926280703	4	0.037057629198958	0.074011418726248	0.0883772277419158	0.0441886138709579
Q53E	0.964071257150905	0.0137387806016346	4	0.884681759536676	0.96192210013716	0.0447178087811266	0.0223589043905633
R54E	NA	NA	NA	0.269020068263382	0.269020068263382	0.246884728830591	0.246884728830591
Q55E	0.743235094655147	0.0431500793555073	4	0.695707314567659	0.739415476740401	0.0823268877122842	0.0411634438561421
G56E	0.400160224690885	0.0484217720967628	4	0.344700200494489	0.395207225629433	0.0884811441616487	0.0442405720808243
V57E	0.0583259197437542	0.050017457916806	4	0.177098418862409	0.0692506005445544	0.0951640850913889	0.0475820425456945
P58E	0.576706763558677	0.0420279041901294	4	0.49595922774676	0.570372933009444	0.0829469243121292	0.0414734621560646
M59E	0.670040428076244	0.0228003411672822	4	0.58347392746269	0.66621955865623	0.0591892804242193	0.0295946402121097
N60E	0.975919253751862	0.0157988618822366	4	0.770602191412115	0.969553520668458	0.0582933858494363	0.0291466929247182
S61E	0.114510667146134	0.0537323603998186	4	0.212591137353777	0.124136379791336	0.097145008153702	0.048572504076851
L62E	NA	NA	NA	0.19843837095416	0.19843837095416	0.246884728830591	0.246884728830591
R63E	0.41097443132314	0.0262026495783703	4	0.387702906371148	0.409801723008633	0.0612324900986004	0.0306162450493002
F64E	-0.271359808407921	0.0750660589736461	4	-0.166746854908664	-0.25755461884585	0.119115192126262	0.0595575960631311
L65E	-0.0410946818769467	0.0893113238615827	4	0.0023818364016302	-0.0344353208974759	0.127812494333855	0.0639062471669273
F66E	0.120131310424783	0.0394303975295493	4	0.0948399797785243	0.118261003800119	0.0774016920304397	0.0387008460152198
E67E	1	1e-05	4	0.889439412086962	1	1e-05	1e-05
G68E	0.0393597455461563	0.0351207712577931	4	0.0365738954967351	0.03917475214489	0.0721078537873998	0.0360539268936999
Q69E	0.95646485407611	0.0168076982933292	4	0.820276691952424	0.951981673594174	0.0535736742902255	0.0267868371451128
R70E	0.777625504822598	0.134959485158695	4	0.705356480590109	0.762112634905089	0.168132144863058	0.0840660724315291
I71E	-0.0444055680979609	0.0973728036161258	4	-0.0364344712281412	-0.0430925710396336	0.134046373364887	0.0670231866824437
A72E	0.0534999776333389	0.0918832516910285	4	0.313627231994306	0.0943114305686155	0.160097993533694	0.0800489967668469
D73E	0.0408822017178035	0.0384874226398064	4	0.241273726892972	0.0553724856545574	0.0920617620835629	0.0460308810417814
N74E	0.624534197388279	0.016412681780148	4	0.644979168492962	0.625191917011927	0.0472712109055995	0.0236356054527997
H75E	0.704888329153979	0.01286285473677	4	0.663881923125019	0.703847220185759	0.0418374078765731	0.0209187039382865
T76E	-0.167317139310258	0.0774076957373196	4	-0.108005035022782	-0.159278979354266	0.117696494533591	0.0588482472667955
P77E	0.150391488885274	0.0319681774712561	4	0.0903795278619441	0.146742381626843	0.069798054134558	0.034899027067279
K78E	0.800929199466423	0.0108018063097151	4	0.737510930702335	0.799571548120415	0.0387723234732967	0.0193861617366483
E79E	1	1e-05	4	0.983946346654542	1	1e-05	1e-05
L80E	-0.0530261217813764	0.153446506992229	4	-0.0329087329350663	-0.0482565499276849	0.180243077170933	0.0901215385854663
G81E	0.803426768581407	0.015099718334606	4	0.74162192956731	0.801592828337331	0.0462585664229762	0.0231292832114881
M82E	0.12964512397812	0.0360143480074419	4	0.0919567656795728	0.127083094642625	0.073772198788646	0.036886099394323
E83E	1	1e-05	4	0.99454983320092	1	1e-05	1e-05
E84E	1	1e-05	4	0.990331375942121	1	1e-05	1e-05
E85E	1	1e-05	4	0.996957785401647	1	1e-05	1e-05
D86E	0.63719161721025	0.0151920774658461	4	0.543020979326873	0.634380702186239	0.0479591797310369	0.0239795898655184
V87E	0.69043324017666	0.0161263666543213	4	0.635640543058122	0.688700323212888	0.0476602681367229	0.0238301340683614
I88E	0.0973662125758555	0.0300602398843918	4	0.0533638846200541	0.09484111607976	0.06674027023873	0.033370135119365
E89E	1	1e-05	4	0.958146812675301	1	1e-05	1e-05
V90E	-0.0251095489632034	0.0483247162983888	4	0.00463835711205582	-0.0224576866289197	0.0873641686176439	0.043682084308822
Y91E	0.362809733217968	0.0317172806664353	4	0.336402759905975	0.361215863529167	0.0682916904758955	0.0341458452379478
Q92E	0.505423346472774	0.0148002045776205	4	0.54845252854711	0.506675565676539	0.0451529595517979	0.0225764797758989
E93E	1	1e-05	4	0.992912858327604	1	1e-05	1e-05
Q94E	0.367970047922024	0.017933377131282	4	0.42006105850826	0.369795653868435	0.0503810921070757	0.0251905460535378
T95E	0.068073616773664	0.0575305532239679	4	0.146958237667574	0.076305569959377	0.0995319001278879	0.0497659500639439
G96E	-0.0338506242490206	0.0502757931374641	4	0.0262543398377855	-0.0282962613784193	0.090717752821684	0.045358876410842
G97E	-0.0884169012292251	0.0803348987811574	4	-0.017748170759735	-0.0785281671592728	0.121164086146487	0.0605820430732433
H98E	NA	NA	NA	0.603335042431496	0.603335042431496	0.246884728830591	0.246884728830591
S99E	NA	NA	NA	0.613827329293198	0.613827329293198	0.246884728830591	0.246884728830591
T100E	NA	NA	NA	0.525372287748543	0.525372287748543	0.246884728830591	0.246884728830591
V101E	NA	NA	NA	0.503153839444334	0.503153839444334	0.246884728830591	0.246884728830591
M1S	NA	NA	NA	0.572839904329147	0.572839904329147	0.246884728830591	0.246884728830591
S2S	1	1e-05	4	0.995925373553019	1	1e-05	1e-05
D3S	0.68691988837969	0.0140394377502455	4	0.657863461654751	0.686116562762641	0.0435832552550957	0.0217916276275479
Q4S	0.862329087492636	0.012002522418075	4	0.811225846297441	0.861116351670487	0.0405907024063288	0.0202953512031644
E5S	0.720359748893489	0.0184147196177188	4	0.72746576811956	0.720615233848806	0.050200490871497	0.0251002454357485
A6S	0.694578149087631	0.016811678715335	4	0.698118108238987	0.694694707753195	0.0477563316853137	0.0238781658426569
K7S	0.57223574641659	0.0167972854727328	4	0.599309546194961	0.573126455319637	0.0479736164349293	0.0239868082174647
P8S	0.676215132057514	0.0234134316694934	4	0.617274761728286	0.673546837414078	0.0585908576722429	0.0292954288361214
S9S	1	1e-05	4	0.996546929248629	1	1e-05	1e-05
T10S	0.67189671642801	0.0120143788075488	4	0.672855669921754	0.671919495389499	0.0398596543417457	0.0199298271708729
E11S	0.639288142962285	0.0171442897806564	4	0.632555352386767	0.639062216544691	0.0482788717907649	0.0241394358953825
D12S	0.754377911029386	0.0124543446445138	4	0.731757089814942	0.753821383457463	0.0407816636019614	0.0203908318009807
L13S	0.80610896455303	0.015634926565794	4	0.746559094570208	0.804281226368961	0.0470449181563584	0.0235224590781792
G14S	0.506529853728245	0.0299112527408215	4	0.593030217044796	0.511470524976854	0.0687601717993312	0.0343800858996656
D15S	0.559947316396366	0.0194008466579395	4	0.607081079720058	0.56172924903541	0.0524149075747965	0.0262074537873982
K16S	0.742999220931467	0.0209368616815711	4	0.714972119737099	0.741859154219655	0.0541344587025862	0.0270672293512931
K17S	0.685699691522657	0.0162386821221248	4	0.690453702834815	0.685851059456776	0.0468690949977345	0.0234345474988672
E18S	0.685154696475861	0.0232827438877835	4	0.700203640965108	0.685832347048231	0.0572020347557908	0.0286010173778954
G19S	0.66033321398165	0.0183441535685752	4	0.684958738368134	0.661215311998861	0.0502864821772338	0.0251432410886169
E20S	0.901340113438809	0.0185608925595511	4	0.826966175144395	0.898645667018997	0.052281510836597	0.0261407554182985
Y21S	0.70793362120713	0.0112492622366599	4	0.676014259469311	0.707222619304689	0.0387765400135476	0.0193882700067738
I22S	0.3400839016884	0.017019656470427	4	0.274078911997891	0.337884594344553	0.0495104795109909	0.0247552397554955
K23S	0.696755507974662	0.0296645267615726	4	0.652255642537432	0.694233571133658	0.0662594119498144	0.0331297059749072
L24S	-0.140585806141391	0.080957921630952	4	-0.0259566553500821	-0.12443878036751	0.125726039495023	0.0628630197475114
K25S	0.558418061863043	0.0211261630789622	4	0.504921575859333	0.556223101482838	0.0551495257832125	0.0275747628916062
V26S	NA	NA	NA	0.142748471953198	0.142748471953198	0.246884728830591	0.246884728830591
I27S	0.101741432067931	0.0942998413972959	4	0.240945744083698	0.124063536904764	0.140888376494639	0.0704441882473196
G28S	NA	NA	NA	0.442141710510246	0.442141710510246	0.246884728830591	0.246884728830591
Q29S	0.189795186721837	0.103589177715023	4	0.379181367293458	0.222637030053771	0.15678300039372	0.0783915001968601
D30S	-0.0270276652649995	0.0500375164092315	4	0.159992185559091	-0.00981933712529683	0.103942062923138	0.0519710314615688
S31S	1	1e-05	4	0.961204551794723	1	1e-05	1e-05
S32S	1	1e-05	4	0.983203883852028	1	1e-05	1e-05
E33S	0.435598651713663	0.0204906022294968	4	0.362221245051265	0.432674941766461	0.0551157515335911	0.0275578757667955
I34S	0.199025950458457	0.0176772168836832	4	0.205762417484677	0.199258784094062	0.049090675113758	0.024545337556879
H35S	0.514161013994117	0.0199664585688607	4	0.538240409679614	0.515096864965655	0.0526663068187721	0.026333153409386
F36S	0.0569241644786592	0.0520169976862323	4	0.0592636533193452	0.0571471329756247	0.0908707388140371	0.0454353694070186
K37S	-0.305229870178875	0.0951476387820742	4	-0.0107970913621331	-0.257660214188837	0.170825238322832	0.0854126191614159
V38S	-0.115223950889385	0.0769823089182424	4	0.00675340133732755	-0.0987717929461483	0.122817773993948	0.0614088869969738
K39S	0.573317964663496	0.0182334204061723	4	0.445933038343156	0.568781539157891	0.0552135238474975	0.0276067619237488
M40S	0.678773615523356	0.0139548293144184	4	0.660041777057573	0.678258769936409	0.043290122855028	0.021645061427514
T41S	0.726261672951737	0.0175977540797472	4	0.654242818203475	0.723783277650149	0.0506845638225139	0.025342281911257
T42S	0.545582720652525	0.0132980930852162	4	0.512299732551406	0.544709858105373	0.0424144883866421	0.0212072441933211
H43S	0.499789104183637	0.0153247682043992	4	0.571665599307333	0.50195273239066	0.0470467073715643	0.0235233536857821
L44S	0.0143423984220772	0.0609913366856234	4	0.0240758785264552	0.0154125136288808	0.100106994542717	0.0500534972713586
K45S	0.636384940762703	0.0111714552938464	4	0.66190600641358	0.636949576023295	0.0385311865866054	0.0192655932933027
K46S	0.345165155537707	0.0229693843011241	4	0.390648238074536	0.347186908727424	0.0574575388319118	0.0287287694159559
L47S	0.0676748616900545	0.0375487484605768	4	0.0485448130804612	0.0663229234823967	0.0751122022578653	0.0375561011289326
K48S	-0.0442854576556298	0.0533031803296294	4	-0.0153757586908026	-0.0414686856400216	0.0926102971017711	0.0463051485508855
E49S	0.873084400642617	0.024416488311383	4	0.717500685674983	0.86575342613921	0.0672824025342111	0.0336412012671056
S50S	1	1e-05	4	0.9856264883092	1	1e-05	1e-05
Y51S	-0.0649577003836322	0.0665847401922229	4	0.0107606368014831	-0.0559603807801178	0.108396123038249	0.0541980615191245
C52S	0.617607367835106	0.0172058195012972	4	0.406096374506428	0.610485262057381	0.06159675457042	0.03079837728521
Q53S	0.955581714346809	0.0213354658116919	4	0.862745895293146	0.951736487183835	0.0574730391491054	0.0287365195745527
R54S	0.206955482494565	0.0249928879229083	4	0.215882154080072	0.207385550914836	0.0594537474383546	0.0297268737191773
Q55S	0.741230788379305	0.0167663842063071	4	0.751921025009607	0.74158186385707	0.047720244393943	0.0238601221969715
G56S	0.703692970589392	0.0151717280740092	4	0.624569647074117	0.701334274570418	0.0471316036488527	0.0235658018244263
V57S	0.21470203300356	0.0294360407574615	4	0.276634768996795	0.218186427847322	0.0667128936221536	0.0333564468110768
P58S	0.761386455400753	0.0193458562492093	4	0.663582186569235	0.757698965914318	0.0548203105950816	0.0274101552975408
M59S	0.456782699298973	0.0294496679522111	4	0.52912068447577	0.460854281432541	0.0672840211665927	0.0336420105832963
N60S	0.683638722867117	0.0100805730710518	4	0.670372400654337	0.683373302360432	0.0363663187011195	0.0181831593505598
S61S	1	1e-05	4	0.951459560626186	1	1e-05	1e-05
L62S	0.13081029516452	0.0808040741640791	4	0.22056791354452	0.143433189973699	0.12311217047553	0.0615560852377651
R63S	0.40173688351566	0.0280767163331219	4	0.383332286675405	0.400746667106188	0.0635807926304281	0.031790396315214
F64S	0.0383986016128537	0.0504823261627091	4	0.0570845485903133	0.0401318252751586	0.0894153311749876	0.0447076655874938
L65S	-0.0395295491301826	0.0585818194147863	4	0.0593236292434117	-0.0290452807227374	0.102268526725427	0.0511342633627136
F66S	-0.00526941156857824	0.0316950373578343	4	0.0505659674211644	-0.00190152574614092	0.0692618281500027	0.0346309140750013
E67S	0.156348061841575	0.0334224825863459	4	0.287651073253292	0.164672302554326	0.0770333562129216	0.0385166781064608
G68S	0.305138286804927	0.0562766745984605	4	0.258599330150601	0.300376763059586	0.0963230245675634	0.0481615122837817
Q69S	0.725812978786781	0.0145931518355713	4	0.689369443182863	0.724766823860046	0.0446495175515685	0.0223247587757842
R70S	0.931507315502392	0.0117486914505465	4	0.789023941005559	0.928195875138208	0.0448582616614533	0.0224291308307267
I71S	0.0668843002503536	0.0429243081177397	4	0.0975835127697824	0.0693395969971743	0.0814823692360449	0.0407411846180224
A72S	0.935212510693509	0.013072489246588	4	0.869785014944531	0.933525001915224	0.042966528240955	0.0214832641204775
D73S	-0.123175085706745	0.0436431631080049	4	-0.026018273794407	-0.11528500195085	0.0860480662135814	0.0430240331067907
N74S	0.874200180844492	0.00964818748923067	4	0.803560139187301	0.872846338020902	0.0367868902945651	0.0183934451472825
H75S	0.822913037672727	0.0191280503676395	4	0.698778111542367	0.818283537466087	0.0563794284548158	0.0281897142274079
T76S	0.543889649488319	0.0113792740700432	4	0.422218336154907	0.541148810733487	0.0427268296241273	0.0213634148120637
P77S	0.0661466775204275	0.0240681137347897	4	0.0935303531478242	0.0674194191210419	0.0584681129909344	0.0292340564954672
K78S	0.961626339834253	0.0159195746624289	4	0.879290606837688	0.959054674042566	0.048522307561894	0.024261153780947
E79S	0.322043271380721	0.0321938303172966	4	0.419855630370642	0.328030294734307	0.0724816878070801	0.03624084390354
L80S	-0.0765449353426989	0.157018473988437	4	-0.0251386173924442	-0.0641419063291566	0.18410910363882	0.0920545518194101
G81S	0.894526409163914	0.0621911522050974	4	0.750298657030453	0.878392730039977	0.110995336887067	0.0554976684435336
M82S	0.0929116295611302	0.0430384062935896	4	0.0796959321580731	0.0918520650642624	0.081261861888699	0.0406309309443495
E83S	0.898693438160273	0.0441111939334498	4	0.832417911577627	0.893258231302652	0.0843536473260494	0.0421768236630247
E84S	0.789680978307936	0.0312471998723964	4	0.769097496404131	0.788455919704768	0.0675991909893281	0.0337995954946641
E85S	0.699518763564843	0.0143671841520902	4	0.734570686942165	0.700509830527166	0.0442460231351196	0.0221230115675598
D86S	0.862391411632567	0.0267214498138957	4	0.633739391047875	0.850652659994159	0.0797049776662747	0.0398524888331374
V87S	0.670982756719658	0.0154801811388052	4	0.659865609080558	0.670644817433917	0.0457035725092981	0.0228517862546491
I88S	0.142829764153435	0.0288420848845748	4	0.1165318024504	0.141378422225479	0.0646982495261191	0.0323491247630596
E89S	0.661728397782613	0.0181270110444342	4	0.627240715767345	0.660507137955663	0.0501595712782004	0.0250797856391002
V90S	0.530694741587147	0.014203881763826	4	0.326215550092077	0.524977122110412	0.0551079440011416	0.0275539720005708
Y91S	0.14737315268313	0.0207996653763356	4	0.206930419617791	0.14978054785612	0.0549226383743245	0.0274613191871623
Q92S	0.814600164430786	0.0114065240631625	4	0.75570006234406	0.813270240887149	0.0397490943862492	0.0198745471931246
E93S	0.630622127462522	0.019377630723374	4	0.60897382080568	0.629804636919015	0.0517690483917989	0.0258845241958994
Q94S	0.795885905148135	0.0160789484373576	4	0.708487038433626	0.79312963121538	0.0490500363773589	0.0245250181886795
T95S	0.636142481788969	0.0184659426811409	4	0.629825773100779	0.635914766210367	0.0502731537707726	0.0251365768853863
G96S	0.382491648200104	0.027915380258922	4	0.329578108631097	0.379660242204478	0.0643499861571649	0.0321749930785824
G97S	0.0281588615345436	0.0513163039262456	4	0.132663196691308	0.0379972697308924	0.0951580507138399	0.04757902535692
H98S	NA	NA	NA	0.633789167762545	0.633789167762545	0.246884728830591	0.246884728830591
S99S	1	1e-05	NA	0.984400008386464	1	1e-05	1e-05
T100S	NA	NA	NA	0.664072826731056	0.664072826731056	0.246884728830591	0.246884728830591
V101S	NA	NA	NA	0.610103344801667	0.610103344801667	0.246884728830591	0.246884728830591
M1T	NA	NA	NA	0.516305286420278	0.516305286420278	0.246884728830591	0.246884728830591
S2T	0.750111603953974	0.0103362453129627	4	0.753324932512675	0.750177490437816	0.0368052094922245	0.0184026047461123
D3T	NA	NA	NA	0.430060410472688	0.430060410472688	0.246884728830591	0.246884728830591
Q4T	0.924947212552003	0.0190762057384944	4	0.810245347650306	0.920680672870359	0.0555766397066765	0.0277883198533382
E5T	0.822260945676858	0.0173958879886163	4	0.677720558567875	0.817341972969929	0.0552577796019713	0.0276288898009856
A6T	0.900586737552686	0.011518435372005	4	0.841205248619503	0.899233089757041	0.0399706093114455	0.0199853046557227
K7T	0.694047588055073	0.0154410089495346	4	0.634726253134466	0.69224876159044	0.0467219845421882	0.0233609922710941
P8T	0.322612450114564	0.0232044527911203	4	0.349866750024424	0.323835763521347	0.0572884399333098	0.0286442199666549
S9T	0.714788523737438	0.0296454294255075	4	0.72519599547584	0.7153779872329	0.0654759135688114	0.0327379567844057
T10T	1	1e-05	4	0.988563048289323	1	1e-05	1e-05
E11T	0.378883876707102	0.0287101307808122	4	0.414164934660193	0.380822562562638	0.0647527634150224	0.0323763817075112
D12T	0.0413073192796157	0.109448818206854	4	0.271139785250808	0.0830084626176817	0.169440471578364	0.0847202357891821
L13T	0.67528137739195	0.039210864371104	4	0.668126323397919	0.674754986754003	0.0768898960033965	0.0384449480016983
G14T	0.39476454233578	0.0554169863374654	4	0.451960731855428	0.400536062168074	0.0959607517982495	0.0479803758991248
D15T	0.248000853882561	0.0207461355463162	4	0.334225314688243	0.251477569408579	0.0561998940888525	0.0280999470444263
K16T	0.669668889097516	0.0132924757119783	4	0.66940108977422	0.669661868818993	0.0420701793426676	0.0210350896713338
K17T	0.755374368940843	0.0748807372113628	4	0.72432102716074	0.751285216863982	0.114040753139061	0.0570203765695305
E18T	0.544665177863151	0.0254827593807048	4	0.553060778613061	0.545077199356261	0.0601004858921686	0.0300502429460843
G19T	0.964770454761719	0.0269653808743002	4	0.850291287919397	0.958842342971162	0.0670021045282254	0.0335010522641127
E20T	-0.098121981351227	0.0587697396404573	4	0.229548522971836	-0.0632699557918329	0.140623185938319	0.0703115929691597
Y21T	0.851774469581223	0.014585798132857	4	0.755489184799907	0.84901183909599	0.0470516204007206	0.0235258102003603
I22T	0.870771530367322	0.0105339791201751	4	0.580598598939181	0.864710347004359	0.0557124567673173	0.0278562283836586
K23T	0.63603414670988	0.0196817266322995	4	0.584256075403738	0.634049377999301	0.052988472864952	0.026494236432476
L24T	0.483016065778493	0.0298705694904846	4	0.329441870339869	0.474255565360396	0.0747458970053174	0.0373729485026587
K25T	0.577100731330047	0.0289014276036296	4	0.476869669836881	0.571558389391655	0.0684418452005459	0.034220922600273
V26T	NA	NA	NA	0.505006419544619	0.505006419544619	0.246884728830591	0.246884728830591
I27T	0.474428226716217	0.0208991358793907	4	0.446261862275838	0.473284475795613	0.0540834932893528	0.0270417466446764
G28T	NA	NA	NA	0.290018663047199	0.290018663047199	0.246884728830591	0.246884728830591
Q29T	NA	NA	NA	0.574695871805555	0.574695871805555	0.246884728830591	0.246884728830591
D30T	0.518442799249743	0.0458573150449593	4	0.43033318897303	0.51095527201553	0.0877925852722031	0.0438962926361015
S31T	0.472854930548014	0.0301377893280732	4	0.487111692062283	0.473675051432936	0.0661311385826748	0.0330655692913374
S32T	0.494848611187362	0.0218513590952251	4	0.528275047519516	0.496265181348672	0.0555487422416245	0.0277743711208122
E33T	-0.257061463088552	0.0840583797270659	4	-0.0137408289533744	-0.221664867535087	0.149213313068956	0.0746066565344778
I34T	0.592528950285126	0.0212946808685334	4	0.482574705245354	0.587983029916944	0.0585993197334941	0.0292996598667471
H35T	NA	NA	NA	0.573664450436446	0.573664450436446	0.246884728830591	0.246884728830591
F36T	NA	NA	NA	0.0393762875930743	0.0393762875930743	0.246884728830591	0.246884728830591
K37T	0.091199183667017	0.0398170689179016	4	0.123641799494378	0.0936201028730487	0.0780263656427192	0.0390131828213596
V38T	0.763523229605315	0.0220045115038989	4	0.676094599230279	0.759793254038747	0.0581045497872181	0.0290522748936091
K39T	0.41668733067508	0.0289748754103743	4	0.363278997174486	0.413726992874835	0.0657329969564078	0.0328664984782039
M40T	0.782739220553449	0.0126182858579442	4	0.713547844836838	0.781015093994561	0.0423130398244778	0.0211565199122389
T41T	1	1e-05	4	0.973178692165192	1	1e-05	1e-05
T42T	1	1e-05	4	0.986310603813218	1	1e-05	1e-05
H43T	0.595453743017288	0.0245718174232358	4	0.616453494948418	0.596449230151321	0.0590294975571437	0.0295147487785718
L44T	-0.0734998093497419	0.0493267373731646	4	0.0224372833195053	-0.064786318410735	0.0922395509624819	0.046119775481241
K45T	0.260213074729127	0.0180347139207719	4	0.379229986139757	0.264406936499323	0.0542507338874813	0.0271253669437406
K46T	0.456280678437657	0.0164056360991445	4	0.42575887273851	0.455299192584049	0.0474290147893049	0.0237145073946525
L47T	0.0978415779517557	0.0369847098094463	4	0.0719963966787837	0.0960406000453386	0.074586838334332	0.037293419167166
K48T	-0.175515199838216	0.0437694341137382	4	-0.0811458460450484	-0.16783111729757	0.0859588714556423	0.0429794357278212
E49T	-0.114597994872084	0.0609204030001932	4	0.0520712130329376	-0.0962930716467153	0.112755152028059	0.0563775760140297
S50T	0.81530979299513	0.0186953510944361	4	0.733806104784374	0.812336437477721	0.0528570805890081	0.0264285402945041
Y51T	NA	NA	NA	0.116575103912752	0.116575103912752	0.246884728830591	0.246884728830591
C52T	NA	NA	NA	0.145894220035854	0.145894220035854	0.246884728830591	0.246884728830591
Q53T	0.993699976050646	0.0143703915677679	4	0.816912068189003	0.988700345605852	0.0527569334970637	0.0263784667485319
R54T	0.151025613145948	0.0605876891105482	4	0.184436738859001	0.154677235406659	0.100199836941479	0.0500999184707397
Q55T	0.556526948339823	0.0209983749240683	4	0.623976195079638	0.559278333491991	0.0555635379864034	0.0277817689932017
G56T	0.142423445519335	0.0322953394811097	4	0.169536529323737	0.14408792915443	0.0690158779520329	0.0345079389760165
V57T	0.0833278803388415	0.0613700328076284	4	0.247541799138061	0.101481540377811	0.11286998011054	0.0564349900552701
P58T	-0.0419472038914	0.270608056943053	4	0.158852712592888	0.029140804580794	0.279469947219244	0.139734973609622
M59T	0.876966084711132	0.0204473998219573	4	0.747371175959077	0.87181285242094	0.0588766119455708	0.0294383059727854
N60T	0.259401007059578	0.0188213310267338	4	0.320077743007225	0.261628938107297	0.0520528199809507	0.0260264099904754
S61T	0.509608847734544	0.0164933013642161	4	0.475675195137553	0.508512005080889	0.047638388380986	0.023819194190493
L62T	NA	NA	NA	0.486488965048492	0.486488965048492	0.246884728830591	0.246884728830591
R63T	0.328456317078722	0.0283579617266128	4	0.312902751020004	0.327611566516642	0.0639012690983382	0.0319506345491691
F64T	0.0279234446719897	0.0420868139067699	4	0.0371755360744751	0.0286501153666621	0.0801600016119433	0.0400800008059716
L65T	0.79327711710761	0.037066055072215	4	0.625251157493319	0.78154455716535	0.0858353805479934	0.0429176902739967
F66T	0.0291305710000903	0.0552106919774916	4	0.0676302357615279	0.0330024653368517	0.0948981567912804	0.0474490783956402
E67T	-0.111071725852277	0.0552204656289455	4	0.0837974319732657	-0.0914707000859804	0.110945564156822	0.0554727820784109
G68T	0.0124679430684048	0.0564784363070955	4	0.0500602582222863	0.0163264861002427	0.0961706767911668	0.0480853383955834
Q69T	0.876730004474543	0.0345261422813431	4	0.729923727418887	0.867135651597159	0.0800878276310781	0.0400439138155391
R70T	0.709476351393537	0.0345601296628613	4	0.6822623334418	0.707696174754513	0.0717541972451309	0.0358770986225654
I71T	0.089464836661644	0.0268433040798058	4	0.127967788715392	0.0914500865938444	0.0624392122046455	0.0312196061023227
A72T	0.92845794753541	0.0115194990012427	4	0.820959439892779	0.926007213287023	0.0421508431300511	0.0210754215650255
D73T	0.114437366784339	0.0557747155845479	4	0.0934723622624782	0.112309572111293	0.094980864520003	0.0474904322600015
N74T	0.685457421415133	0.0171518024567209	4	0.699138510719125	0.6859167002893	0.0483380066953695	0.0241690033476848
H75T	0.637709744973642	0.0125963594882063	4	0.567914078177338	0.635973507494906	0.0422981401449011	0.0211490700724506
T76T	1	1e-05	4	0.98143587701506	1	1e-05	1e-05
P77T	0.0292486868506731	0.0305308297328476	4	0.0786434232133653	0.0321250199785527	0.067535096747883	0.0337675483739415
K78T	0.237641216769252	0.0251421608743943	4	0.405582141853649	0.245778243586618	0.0696782735462986	0.0348391367731493
E79T	0.0336935752742503	0.0840286436545939	4	0.191117487399713	0.0565875892638761	0.134082429543682	0.067041214771841
L80T	-0.37509121813344	0.161462453827868	4	-0.153727201831333	-0.320542627573947	0.209201554249185	0.104600777124593
G81T	-0.197626267802586	0.0857806897391974	4	0.0566277979332561	-0.159993477567527	0.153110861003543	0.0765554305017716
M82T	-0.0454764012839154	0.0323168724476865	4	0.00766217440880914	-0.0422121602754898	0.0699088111628046	0.0349544055814023
E83T	0.989454924523897	0.0281563688965051	4	0.796757387626671	0.979059457087249	0.0770280055917956	0.0385140027958978
E84T	0.623907093179921	0.0270347411061457	4	0.623166766394489	0.623868663107688	0.0621044490791929	0.0310522245395964
E85T	0.423986940702617	0.0247428691022669	4	0.486569464048238	0.426973313645563	0.060576738694666	0.030288369347333
D86T	0.63694051951031	0.0223518287441757	4	0.491177656594186	0.630627920834418	0.0632292016290873	0.0316146008145437
V87T	0.950396844991207	0.0174044318018344	4	0.831139607393767	0.946336378481816	0.0532507964066324	0.0266253982033162
I88T	0.0359174028202666	0.0391845018078979	4	0.126618596591689	0.0425860484474711	0.0804009492935147	0.0402004746467574
E89T	0.807893123152924	0.0546700051916859	4	0.635145016733154	0.790673100680988	0.106981069048677	0.0534905345243384
V90T	0.839396351111388	0.0147704118751654	4	0.6609364022294	0.83421302703768	0.0536685648622244	0.0268342824311122
Y91T	0.184215280543441	0.025427210091667	4	0.218992213716776	0.185918450923886	0.0604672186503083	0.0302336093251541
Q92T	0.728498157194057	0.0313798146001666	4	0.687723587621907	0.726061710071002	0.0682744266084638	0.0341372133042319
E93T	0.699061741810793	0.0376317736167132	4	0.617285786098483	0.693270685878808	0.0779248740705956	0.0389624370352978
Q94T	0.504995777333923	0.0306015461312519	4	0.546959668393654	0.507444730343955	0.0673472403640928	0.0336736201820464
T95T	1	1e-05	4	0.965987278055944	1	1e-05	1e-05
G96T	0.0289473153121334	0.172218653038562	4	0.0813492683246957	0.0424979983039536	0.195647052400379	0.0978235262001893
G97T	0.229150031781532	0.0535629076182439	4	0.174644772480842	0.22381605127201	0.0938902362641255	0.0469451181320627
H98T	NA	NA	NA	0.50991980356408	0.50991980356408	0.246884728830591	0.246884728830591
S99T	NA	NA	NA	0.68990658759697	0.68990658759697	0.246884728830591	0.246884728830591
T100T	1	1e-05	NA	0.977815153957639	1	1e-05	1e-05
V101T	NA	NA	NA	0.608187502432821	0.608187502432821	0.246884728830591	0.246884728830591
M1N	NA	NA	NA	0.524199287581023	0.524199287581023	0.246884728830591	0.246884728830591
S2N	0.699326974276604	0.0133059477379873	4	0.736172084611808	0.700293810978405	0.042503033774575	0.0212515168872875
D3N	0.588561401573042	0.0161451813716237	4	0.592556298617364	0.588687890072105	0.0467204324189475	0.0233602162094738
Q4N	0.896862486201055	0.0247959571805025	4	0.786018248598994	0.891562308266656	0.0637130592303357	0.0318565296151678
E5N	0.567132896113737	0.0279192292250142	4	0.650963906494976	0.571619282830244	0.065997819117669	0.0329989095588345
A6N	0.939017346410062	0.0345571265674623	4	0.847926044105434	0.933059187655791	0.074900690480384	0.037450345240192
K7N	0.553975997817418	0.0172795857976634	4	0.577355725809945	0.554766512976274	0.0486544583187436	0.0243272291593718
P8N	0.317383437372775	0.0240720002453094	4	0.386336647626259	0.32058874600304	0.0599719978991579	0.0299859989495789
S9N	0.964907933991524	0.0366160599397413	4	0.876021257399312	0.958771492158295	0.0772262709731721	0.0386131354865861
T10N	0.839432538502305	0.0170997511966956	4	0.760258172645758	0.836782423886218	0.0502552728932031	0.0251276364466015
E11N	0.219617573119835	0.0327253467896659	4	0.385529951518151	0.229930191732371	0.0799851310528154	0.0399925655264077
D12N	0.826711257871794	0.0133995643799226	4	0.777764490732573	0.825418068956526	0.0429744393827725	0.0214872196913862
L13N	0.659276896996437	0.0268512995044716	4	0.650423371924578	0.658820271612023	0.0618973115091085	0.0309486557545542
G14N	0.817985770902222	0.026002579240184	4	0.762387744803822	0.815204374488825	0.061955272379551	0.0309776361897755
D15N	0.794122939881728	0.0108858947451201	4	0.717640295328636	0.792473136675513	0.0394233422501983	0.0197116711250991
K16N	0.668954637695081	0.012728766929239	4	0.662853499820063	0.668801310480406	0.041117433838197	0.0205587169190985
K17N	0.751616759426331	0.0224914270127447	4	0.716715464447684	0.750096249250244	0.0564802629481425	0.0282401314740712
E18N	0.713191436272974	0.0199434499343477	4	0.705559858942489	0.71289516187893	0.0524477348519863	0.0262238674259932
G19N	0.743387446984247	0.0231322915123103	4	0.725933739667752	0.742606361901325	0.0570253852087653	0.0285126926043827
E20N	0.978980088416883	0.0138033861871106	4	0.852097742682928	0.975529537348758	0.0476323869789495	0.0238161934894748
Y21N	0.582180258874202	0.0205758573191322	4	0.574867805050059	0.581887731651427	0.0533554888074061	0.026677744403703
I22N	0.0044953075573449	0.0419013890824704	4	0.033556249211686	0.00676852035353101	0.0802937910203426	0.0401468955101713
K23N	0.53573438910592	0.0160532525030584	4	0.55932820494028	0.536477309096631	0.0467527756431419	0.0233763878215709
L24N	0.0588812555333308	0.0522159761971521	4	0.0188899529367241	0.055056639023471	0.0918330208516987	0.0459165104258493
K25N	0.695953994602475	0.01971943817214	4	0.574093036309764	0.691274186232421	0.057123039913099	0.0285615199565495
V26N	-0.373786691126383	0.121787331710105	4	-0.156413346135708	-0.33077957930758	0.177358180194454	0.0886790900972271
I27N	0.575324361193863	0.0256201957415543	4	0.463408424004743	0.569803827239057	0.0649460474011451	0.0324730237005725
G28N	NA	NA	NA	0.399071792770463	0.399071792770463	0.246884728830591	0.246884728830591
Q29N	0.695659203608661	0.0864737292943842	4	0.61833775915137	0.684135977128859	0.127299670246627	0.0636498351233136
D30N	0.815391516308458	0.0217872067658446	4	0.629660958031213	0.807542621404889	0.0665327413738836	0.0332663706869418
S31N	0.710531362831308	0.0234896680490526	4	0.679055038405983	0.709101966276651	0.0577719659756579	0.0288859829878289
S32N	0.73956644023804	0.0223205158470051	4	0.693706340200216	0.737583024279227	0.0565669229374679	0.0282834614687339
E33N	0.29053003066876	0.0443296671532855	4	0.288868529350042	0.290393152913274	0.0826122832779201	0.04130614163896
I34N	0.0526342169247685	0.0873400885425659	4	0.0531031894288053	0.0527047029463701	0.125071263578294	0.0625356317891468
H35N	0.600558775366746	0.0230702735623618	4	0.573333457131149	0.599343513649094	0.0571035733830818	0.0285517866915409
F36N	-0.0265716802559963	0.0869872832005427	4	-0.0355735919408913	-0.0279200104362338	0.12479301240345	0.062396506201725
K37N	0.22308711470578	0.0250535512401197	4	0.248374275571347	0.224308211630152	0.0597501822489954	0.0298750911244977
V38N	-0.111469661989638	0.0571831938796574	4	-0.076654058599559	-0.107856162003524	0.0967960637008007	0.0483980318504004
K39N	0.506036422497667	0.0234159080152607	4	0.457194795921547	0.503825085690551	0.0581914103940476	0.0290957051970238
M40N	0.71154620685882	0.0210052938567726	4	0.656729835542948	0.709309434398134	0.0550269526124205	0.0275134763062103
T41N	0.097222321251841	0.0514895569707933	4	0.198738261472612	0.106808610789794	0.0950677244316653	0.0475338622158327
T42N	-0.0112617968234434	0.040255613583728	4	0.126142165466263	-0.000904079351652886	0.0860751150914466	0.0430375575457233
H43N	0.564521711909442	0.0177218327583687	4	0.595365675933396	0.565590374430732	0.0494654535944076	0.0247327267972038
L44N	-0.0543453996719557	0.0706129384714985	4	-0.0191796549746492	-0.0499456228829724	0.110107879509483	0.0550539397547413
K45N	0.534062814504561	0.0345892657334228	4	0.58491118419061	0.537391628231496	0.0725708924761182	0.0362854462380591
K46N	0.546832503022777	0.0139548123010517	4	0.523287519651545	0.546185368656714	0.0433528700510377	0.0216764350255189
L47N	0.0332394894754958	0.0419331532993202	4	0.0266585380957939	0.0327243528354753	0.079968827299227	0.0399844136496135
K48N	0.0511351543522147	0.0345413660167942	4	0.0360528795180749	0.0501490636797104	0.0715128858720134	0.0357564429360067
E49N	0.0697307416096827	0.062819059502857	4	0.229895197357606	0.087807615575996	0.113792205530457	0.0568961027652284
S50N	NA	NA	NA	0.586919344919958	0.586919344919958	0.246884728830591	0.246884728830591
Y51N	0.242864461344376	0.0296277845293288	4	0.184623306900661	0.239567622470377	0.0667798868716926	0.0333899434358463
C52N	-0.0264183979096436	0.0439558553131677	4	-0.00201614423052461	-0.0244236583908705	0.0824702699953538	0.0412351349976769
Q53N	0.39916990079457	0.0251847595355873	4	0.524775779266346	0.405265532626325	0.065497900535843	0.0327489502679215
R54N	-0.109750861774439	0.130641239784615	4	0.0899407495060954	-0.0679707324797434	0.1812358818359	0.0906179409179498
Q55N	0.599739778357597	0.0207271952102625	4	0.61336054365984	0.600288509354693	0.0536192009898513	0.0268096004949256
G56N	0.583626398067188	0.0317953607313243	4	0.521272301462745	0.579854130736437	0.0697009312215068	0.0348504656107534
V57N	0.286314942551598	0.0877493369748159	4	0.312036294323057	0.290196212744171	0.125778732118824	0.062889366059412
P58N	-0.107304361092352	0.12169971268191	4	0.0576027912701038	-0.0746964677505696	0.168073061021348	0.0840365305106741
M59N	0.675116739887052	0.0274475948719059	4	0.60636678480562	0.671496327037231	0.0644923638215443	0.0322461819107721
N60N	1	1e-05	4	0.946559049329077	1	1e-05	1e-05
S61N	0.0446332794375798	0.0781619786794091	4	0.173734256401023	0.0622766317132858	0.124782891229466	0.062391445614733
L62N	0.260670565272159	0.0594366437428777	4	0.258028599896129	0.260386711651533	0.0985014626923318	0.0492507313461659
R63N	0.509818281074333	0.0436103666188145	4	0.419366309343979	0.502477767958046	0.0854639578018449	0.0427319789009224
F64N	-0.30424264247366	0.0922423352959771	4	-0.13216061517201	-0.277155733555548	0.143843934467	0.0719219672334998
L65N	0.347507246081479	0.0520461612033051	4	0.233766277030766	0.336661494135155	0.0968429464135893	0.0484214732067946
F66N	0.200305748042145	0.0333499083667984	4	0.138288012686173	0.196381995805866	0.0715969570501117	0.0357984785250558
E67N	0.816228962417068	0.052153290111598	4	0.629103100817017	0.79835238667952	0.106341966372597	0.0531709831862985
G68N	0.330565989420536	0.0330909372718284	4	0.215043825393945	0.323310297552113	0.0751002524716627	0.0375501262358314
Q69N	0.742950028484844	0.0352665747209873	4	0.680517329270687	0.738788142871959	0.0739359326144351	0.0369679663072175
R70N	0.772956780647132	0.0283869082705514	4	0.727322485095904	0.770475882881015	0.0646738946039392	0.0323369473019696
I71N	-0.032070111822001	0.0830016428726208	4	-0.0157216124373147	-0.0297174414018375	0.12125278572167	0.0606263928608348
A72N	0.983393879798482	0.0386701941151274	4	0.869639252382707	0.975132073020969	0.0817629746285111	0.0408814873142555
D73N	0.145231180403779	0.071980702642604	4	0.146022164782514	0.145331817779348	0.110801834482623	0.0554009172413115
N74N	1	1e-05	4	0.973965959734222	1	1e-05	1e-05
H75N	0.822317101041891	0.0265402497238099	4	0.724191868031083	0.817311874056213	0.0651430682652915	0.0325715341326457
T76N	-0.0746049032750432	0.0532559704847624	4	-0.0420520605184878	-0.0714357028250493	0.0926672789417051	0.0463336394708525
P77N	-0.0026906862752874	0.0538370324986765	4	0.0139012032818997	-0.00105948190982422	0.0928992926388667	0.0464496463194334
K78N	0.910421821052098	0.015595570106016	4	0.810358884844138	0.907358127135997	0.0489812334295492	0.0244906167147746
E79N	0.302763657877231	0.101184591874653	4	0.365863336775334	0.313495100518402	0.139374531122624	0.0696872655613121
L80N	NA	NA	NA	0.0113115123569288	0.0113115123569288	0.246884728830591	0.246884728830591
G81N	0.00444740928875703	0.103193980340183	4	0.264157822610326	0.0493422044811982	0.170260777814686	0.0851303889073428
M82N	0.030793635647062	0.0347620813499679	4	0.043421145678164	0.0316241604096334	0.0717468082835602	0.0358734041417801
E83N	0.641302587733294	0.0239444700953478	4	0.625066137862968	0.640551645625054	0.0581163156319553	0.0290581578159776
E84N	0.30349279462521	0.0297829630553607	4	0.467886184145199	0.312844527236662	0.0758538824809736	0.0379269412404868
E85N	0.8132836759038	0.014128615450172	4	0.757664256086255	0.811736465083822	0.0444216100206534	0.0222108050103267
D86N	0.841069198531506	0.0158708978983938	4	0.660581668737488	0.835448569933229	0.0559020042201746	0.0279510021100873
V87N	0.568187780133637	0.0178048284279132	4	0.585500475912658	0.568790331095154	0.0493702623941528	0.0246851311970764
I88N	-0.0134777606869069	0.0420883225667154	4	0.00858575858110554	-0.0117448073732233	0.08034259863684	0.04017129931842
E89N	0.652678373260445	0.019663594947026	4	0.6006718563581	0.650686613910753	0.0529700341768585	0.0264850170884292
V90N	-0.0325254059291064	0.100999341284548	4	-0.00506063628789534	-0.0278615371330109	0.137569654910058	0.068784827455029
Y91N	0.250190968906835	0.0171745608983919	4	0.288813722267659	0.251489210603702	0.0488089408304752	0.0244044704152376
Q92N	0.325412225403088	0.0263449821775326	4	0.422824740177562	0.330346391365483	0.0648272107804573	0.0324136053902287
E93N	0.607553080406167	0.0194697187049426	4	0.576958281609999	0.60639246727719	0.0520679101272859	0.026033955063643
Q94N	0.25366093820824	0.0247015437581741	4	0.358009074722195	0.258632402481318	0.0630800015856334	0.0315400007928167
T95N	0.314493167972931	0.0551092257017326	4	0.319345868419963	0.314980395063916	0.0940957733251035	0.0470478866625517
G96N	NA	NA	NA	0.213025635571964	0.213025635571964	0.246884728830591	0.246884728830591
G97N	-0.216076074972072	0.0654217854175948	4	-0.0712044904438156	-0.199127029661684	0.114361016195469	0.0571805080977343
H98N	NA	NA	NA	0.623868902442844	0.623868902442844	0.246884728830591	0.246884728830591
S99N	NA	NA	NA	0.706856002346037	0.706856002346037	0.246884728830591	0.246884728830591
T100N	NA	NA	NA	0.54677760668507	0.54677760668507	0.246884728830591	0.246884728830591
V101N	NA	NA	NA	0.483444521275063	0.483444521275063	0.246884728830591	0.246884728830591
M1Q	NA	NA	NA	0.501661102633217	0.501661102633217	0.246884728830591	0.246884728830591
S2Q	0.711881529513795	0.012438482673451	4	0.719803831977458	0.712076195409124	0.0406217387825638	0.0203108693912819
D3Q	0.529310106143065	0.0181300935455431	4	0.532201784358371	0.529412521541601	0.0497604385253092	0.0248802192626546
Q4Q	1	1e-05	4	0.991787164896203	1	1e-05	1e-05
E5Q	0.831084987973449	0.0362130109609691	4	0.761281249933068	0.826315389580233	0.0754767465575456	0.0377383732787728
A6Q	NA	NA	NA	0.696773900981464	0.696773900981464	0.246884728830591	0.246884728830591
K7Q	0.66035947397189	0.030705685669821	4	0.642731153993871	0.659327414285144	0.0668822909596621	0.0334411454798311
P8Q	0.966418512998831	0.0160560969787649	4	0.735085207187727	0.959133060242065	0.0616567280957109	0.0308283640478554
S9Q	NA	NA	NA	0.703427169306401	0.703427169306401	0.246884728830591	0.246884728830591
T10Q	0.693480003270926	0.0176310252541425	4	0.669604630665521	0.692656876755757	0.0491985002700469	0.0245992501350235
E11Q	0.476955924623758	0.0210531704936382	4	0.509787566818697	0.478298542688534	0.054405547413138	0.027202773706569
D12Q	0.513282920323382	0.0521587416766128	4	0.550416342403438	0.516830699266092	0.0916690288546754	0.0458345144273377
L13Q	0.632860418818489	0.0321784152582138	4	0.628840631160473	0.632614481144492	0.0685724623590891	0.0342862311795445
G14Q	0.83780021620709	0.0244023507809815	4	0.752657014714914	0.833790553320037	0.0613447305539697	0.0306723652769848
D15Q	0.386575107180474	0.0199434235876919	4	0.477938072924295	0.390122011283068	0.0553178342203142	0.0276589171101571
K16Q	0.601450674920505	0.0137143171128421	4	0.629650715613351	0.602212757020231	0.0430242664232144	0.0215121332116072
K17Q	0.724854724047526	0.0217148541539047	4	0.702549459099122	0.723915111407302	0.0551304084532162	0.0275652042266081
E18Q	0.736056503140109	0.0135558204023681	4	0.723236306242618	0.735713945230657	0.0425649439815611	0.0212824719907806
G19Q	0.610462169810871	0.0151212667634029	4	0.64514512858925	0.611492745230427	0.0454717506063882	0.0227358753031941
E20Q	0.755778006887942	0.0163601099431971	4	0.726598610484788	0.754842209075881	0.0473314168444592	0.0236657084222296
Y21Q	0.831615998154656	0.0150852366234926	4	0.712472711197049	0.828083939403812	0.0493570310131266	0.0246785155065633
I22Q	0.0682242568217246	0.12282348118065	4	0.107067997128456	0.0759618144647156	0.156405742563739	0.0782028712818695
K23Q	0.762346561214429	0.0322516591864058	4	0.691051567400225	0.757975288334791	0.0707535053772402	0.0353767526886201
L24Q	0.0871153180958941	0.0855866939119603	4	0.0745570576324456	0.0852601207506457	0.123560131405158	0.0617800657025788
K25Q	0.462687451958402	0.0219710016216287	4	0.49410251790614	0.464025761669145	0.0556688845351007	0.0278344422675503
V26Q	0.1880096740681	0.0699674398986208	4	0.138446912415627	0.18185825917555	0.11009030832879	0.0550451541643951
I27Q	NA	NA	NA	0.410447023576696	0.410447023576696	0.246884728830591	0.246884728830591
G28Q	NA	NA	NA	0.285196665701668	0.285196665701668	0.246884728830591	0.246884728830591
Q29Q	1	1e-05	4	0.990956830889031	1	1e-05	1e-05
D30Q	0.37439528738086	0.0389966524078305	4	0.366691530272973	0.373831398776662	0.0766481218794264	0.0383240609397132
S31Q	NA	NA	NA	0.407897778795315	0.407897778795315	0.246884728830591	0.246884728830591
S32Q	NA	NA	NA	0.495690636520806	0.495690636520806	0.246884728830591	0.246884728830591
E33Q	0.508327389133719	0.0312957248328898	4	0.466581099282426	0.505839163969418	0.0682032639502725	0.0341016319751362
I34Q	-0.00392264578416418	0.0792706568200306	4	0.0520917396461311	0.00382602138977316	0.119248820079341	0.0596244100396703
H35Q	0.632301427698715	0.0229401205549833	4	0.616726564430307	0.631609957565264	0.0567383314753795	0.0283691657376897
F36Q	0.120232471396959	0.0531101618162066	4	0.119232348739394	0.120135344580951	0.0920119578801646	0.0460059789400823
K37Q	0.799534425483815	0.03983379834085	4	0.642181223119404	0.787787915954932	0.0879133632671398	0.0439566816335699
V38Q	-0.0246512017995744	0.0408128277624674	4	0.00224512225124318	-0.0225977947360395	0.0790122413060952	0.0395061206530476
K39Q	0.545225396665626	0.0204051138454855	4	0.513858419697207	0.54398059232971	0.0534437598070481	0.0267218799035241
M40Q	0.0415341326682524	0.0535178508904133	4	0.246500415933928	0.0615772705484368	0.110683653449645	0.0553418267248227
T41Q	NA	NA	NA	0.275953311644051	0.275953311644051	0.246884728830591	0.246884728830591
T42Q	NA	NA	NA	0.248600120711219	0.248600120711219	0.246884728830591	0.246884728830591
H43Q	0.695273232727369	0.0160497601687948	4	0.686102167155563	0.694984515868977	0.0465929057735728	0.0232964528867864
L44Q	0.0860228420549482	0.0408465595859063	4	0.0630621271052523	0.0842685620089497	0.0789627941512763	0.0394813970756381
K45Q	0.742241193233413	0.0143248756999778	4	0.689168517463542	0.740744897302617	0.0446657878360799	0.0223328939180399
K46Q	0.625730210605345	0.0141664631188494	4	0.563348484320814	0.623990368258021	0.0447277048868583	0.0223638524434292
L47Q	-0.010911884415976	0.0355332333221499	4	0.0188174699643016	-0.00891608861953152	0.072972895804917	0.0364864479024585
K48Q	-0.0523176270758752	0.0300759940071508	4	0.0336095776219298	-0.047384213823337	0.06893258132465	0.034466290662325
E49Q	0.4220453882563	0.0241994847022905	4	0.449236769013626	0.423315768290417	0.0586418152417956	0.0293209076208978
S50Q	NA	NA	NA	0.482515436674715	0.482515436674715	0.246884728830591	0.246884728830591
Y51Q	0.0660563000432776	0.0581781624878044	4	0.0979721974020857	0.0694204023506372	0.0977172009049232	0.0488586004524616
C52Q	0.0974721084076036	0.0675659252549813	4	0.0852551884513686	0.0960016016023478	0.106621046274225	0.0533105231371124
Q53Q	1	1e-05	4	0.990039529371445	1	1e-05	1e-05
R54Q	NA	NA	NA	0.406479490302304	0.406479490302304	0.246884728830591	0.246884728830591
Q55Q	1	1e-05	4	0.984615081632324	1	1e-05	1e-05
G56Q	0.939222771744791	0.0227372568640035	4	0.691424453667473	0.9283143869162	0.0759045174946413	0.0379522587473206
V57Q	0.34263204522001	0.137669131397742	4	0.382144920696569	0.351246823189143	0.168451313928292	0.0842256569641462
P58Q	0.397027627734712	0.0628607628118612	4	0.417411418154122	0.399329587936715	0.102128490871162	0.0510642454355809
M59Q	-0.00264967854865855	0.0754347289794357	4	0.207485505035278	0.0251988352092111	0.134500764980188	0.0672503824900942
N60Q	0.318240354500428	0.025977915396913	4	0.380517641460504	0.32135308613826	0.0622236289609825	0.0311118144804913
S61Q	NA	NA	NA	0.431871225391641	0.431871225391641	0.246884728830591	0.246884728830591
L62Q	0.756555411558302	0.0185994144431244	4	0.555355380539142	0.749251683782012	0.0629456653921372	0.0314728326960686
R63Q	0.242155978992267	0.0339795719818712	4	0.34781497662195	0.248958923789567	0.0753474218873555	0.0376737109436778
F64Q	0.381246579744976	0.0264959981483307	4	0.222657642523053	0.373169987036279	0.0706121026686903	0.0353060513343451
L65Q	-0.0573899111994189	0.100947586023534	4	0.0447112851130598	-0.0400592000531552	0.142393321437651	0.0711966607188256
F66Q	0.0102540673800048	0.041425478355926	4	0.0644531555153243	0.0144492175979225	0.0806899281027669	0.0403449640513835
E67Q	0.365100810039716	0.0491974902187615	4	0.386929263103092	0.367078656224036	0.0881086225977819	0.044054311298891
G68Q	0.742744848465428	0.0662053881449629	4	0.421223800258461	0.704731666350661	0.147811664823627	0.0739058324118134
Q69Q	1	1e-05	4	0.994189881118041	1	1e-05	1e-05
R70Q	0.740956725230269	0.03162645659107	4	0.691312496261958	0.737968367289385	0.0689092626238324	0.0344546313119162
I71Q	0.00889086962386959	0.0498033891012553	4	0.0313876449517226	0.0109520757011228	0.0887682927386263	0.0443841463693131
A72Q	0.362568780178882	0.0783572663817565	4	0.434358562338482	0.372400956946325	0.119398506903024	0.059699253451512
D73Q	0.276013270450873	0.0590177447418904	4	0.200067494464068	0.267904999488866	0.10084023900641	0.050420119503205
N74Q	0.463017044761777	0.0305199213388202	4	0.509709311206697	0.465735093908125	0.0674159305648933	0.0337079652824466
H75Q	0.716188999581132	0.0104096282166763	4	0.66817747601658	0.715197720639934	0.0375658302965755	0.0187829151482877
T76Q	-0.0615161352900694	0.0527122481193813	4	-0.0301033265493312	-0.0584861349241773	0.0920643747040631	0.0460321873520316
P77Q	0.0536014054520943	0.0299638170744143	4	0.0613934632658649	0.0540472044994872	0.0658553501576855	0.0329276750788428
K78Q	0.515553060291419	0.0366810740929221	4	0.587005710580817	0.520494067609734	0.076131314667341	0.0380656573336705
E79Q	0.419056079997317	0.03898500780907	4	0.49680377793721	0.424745369919361	0.0792390315905668	0.0396195157952834
L80Q	-0.0655645161749459	0.0684627228655468	4	-0.0213925301078311	-0.0601857161964379	0.108384298306756	0.0541921491533778
G81Q	0.71856260485916	0.0439682204009657	4	0.627227821946834	0.711094599492983	0.0859372464250081	0.0429686232125041
M82Q	-0.0750245819976644	0.0573224620680468	4	0.0101885223522106	-0.0661610426008316	0.0998038519712926	0.0499019259856463
E83Q	0.34761167536406	0.0258695362231702	4	0.457891946703073	0.353101832006809	0.0651586363249725	0.0325793181624862
E84Q	0.840998222367338	0.0446354247313022	4	0.720284444872346	0.830990678034779	0.0893765270279799	0.04468826351399
E85Q	0.645380652656837	0.0245939822017625	4	0.652303997037343	0.645709133786825	0.0589086584783792	0.0294543292391896
D86Q	0.00391429236732538	0.0320163527832292	4	0.120682852898022	0.011024608685639	0.0738501933877727	0.0369250966938863
V87Q	0.820072407903298	0.0136716360370971	4	0.710093761071433	0.817109328937069	0.0462727021689554	0.0231363510844777
I88Q	0.0765187320912897	0.0610474896653973	4	0.062489524686613	0.0749750735960372	0.100213110025754	0.0501065550128772
E89Q	0.291227501010796	0.0352912755055195	4	0.35912723705422	0.295756788748931	0.0742647768080955	0.0371323884040477
V90Q	0.0266406245302502	0.0548633673197272	4	0.0638991818822073	0.0303664860258227	0.0944941492250471	0.0472470746125235
Y91Q	0.390063553075676	0.0241052583868357	4	0.368590579553743	0.389064061192717	0.0584087829377962	0.0292043914688981
Q92Q	1	1e-05	4	0.987387640025118	1	1e-05	1e-05
E93Q	0.678438466657754	0.0192494552755736	4	0.632450337652582	0.676712903700582	0.0521541435653964	0.0260770717826982
Q94Q	1	1e-05	4	0.972918212595344	1	1e-05	1e-05
T95Q	-0.373286339829542	0.13719317884156	4	-0.06063257305487	-0.305304558248378	0.211224411789708	0.105612205894854
G96Q	NA	NA	NA	0.186087444761975	0.186087444761975	0.246884728830591	0.246884728830591
G97Q	-0.233653229109388	0.071345847140772	4	-0.0569688077810773	-0.211346808438896	0.124845551389383	0.0624227756946916
H98Q	NA	NA	NA	0.600151510346551	0.600151510346551	0.246884728830591	0.246884728830591
S99Q	NA	NA	NA	0.583312763683258	0.583312763683258	0.246884728830591	0.246884728830591
T100Q	NA	NA	NA	0.568261376066347	0.568261376066347	0.246884728830591	0.246884728830591
V101Q	NA	NA	NA	0.490893589414576	0.490893589414576	0.246884728830591	0.246884728830591
M1G	NA	NA	NA	0.46837099937284	0.46837099937284	0.246884728830591	0.246884728830591
S2G	0.743424886296389	0.026426953288789	4	0.739460119579085	0.743223468711351	0.0613199974774246	0.0306599987387123
D3G	0.681302442049364	0.0126433859193724	4	0.632235333276421	0.68007740520437	0.0416681638998427	0.0208340819499213
Q4G	0.69298411969115	0.0286217719018729	4	0.662683438118004	0.691323947874745	0.0645091355571586	0.0322545677785793
E5G	0.971690007492857	0.0211862289873288	4	0.849189398405476	0.966650105958603	0.0594143142685811	0.0297071571342906
A6G	0.974919111628233	0.0136036427537931	4	0.873159629671414	0.972190745386075	0.0456566748707391	0.0228283374353695
K7G	0.425102417776137	0.0219050057508853	4	0.48645751346831	0.427708681648679	0.056583618188539	0.0282918090942695
P8G	0.511832244830785	0.0458891546469211	4	0.497278966933897	0.510594726138785	0.0844168601532119	0.0422084300766059
S9G	0.6267089640104	0.0231567124309454	4	0.683587260252689	0.629256937833064	0.0581473160271646	0.0290736580135823
T10G	0.459416099307224	0.0215233983477614	4	0.558299548459977	0.463546387242127	0.0581479760073548	0.0290739880036774
E11G	0.930365521877633	0.0228334640201753	4	0.814500265482564	0.925244363920425	0.0613147379474899	0.0306573689737449
D12G	0.808867846268432	0.0159346956034506	4	0.767970275266129	0.807589280377477	0.0469271176933176	0.0234635588466588
L13G	0.563401416950155	0.0156824770233847	4	0.59747032122469	0.564450161242054	0.046360421971174	0.023180210985587
G14G	1	1e-05	4	0.993938901991781	1	1e-05	1e-05
D15G	0.737918190615166	0.0179357038717994	4	0.700331471730209	0.736600743948391	0.0499461611305849	0.0249730805652925
K16G	0.69089519407798	0.0201356880141942	4	0.655384253275767	0.689503814304687	0.0531529877008121	0.0265764938504061
K17G	0.507892945097493	0.0278135169234866	4	0.573011700513985	0.51136541581465	0.0647818342773752	0.0323909171386876
E18G	0.895386393965866	0.0114029941138589	4	0.825998669431204	0.893820141072101	0.0401143121818862	0.0200571560909431
G19G	1	1e-05	4	0.987659918973192	1	1e-05	1e-05
E20G	0.777453790083671	0.0222762914838572	4	0.7455444657991	0.776076351339153	0.0561070671838041	0.0280535335919021
Y21G	0.438101786888719	0.0256919057751366	4	0.475147585709846	0.439934025510627	0.0608815237465976	0.0304407618732988
I22G	0.29982451260905	0.0487922779418301	4	0.226248985774952	0.293207906019542	0.0899500940302034	0.0449750470151017
K23G	0.315265121752042	0.0522337339173081	4	0.393861622949606	0.322784104779442	0.0939829803110033	0.0469914901555017
L24G	0.0333771975062081	0.0706599060036602	4	0.0427645967568729	0.0345523892863875	0.109580617024763	0.0547903085123815
K25G	-0.0335524970622559	0.0571479926673583	4	0.0759776639577597	-0.0221906699226479	0.101809579936002	0.050904789968001
V26G	0.155027504435207	0.033155090313449	4	0.139314304789511	0.154038800159863	0.0698560683213727	0.0349280341606864
I27G	0.0527805422241362	0.0446283318992869	4	0.158755886468954	0.0615649446266051	0.0879359846629351	0.0439679923314676
G28G	1	1e-05	4	0.972434503781089	1	1e-05	1e-05
Q29G	-0.0622792158511419	0.0566466662545712	4	0.150299172902567	-0.0404014827734877	0.115428110871623	0.0577140554358115
D30G	0.813355595740983	0.00950394153382742	4	0.606285486417128	0.809445231681279	0.0451007978897723	0.0225503989448861
S31G	0.591174186126904	0.0180664803044819	4	0.636112135730563	0.592760379125905	0.0503496855712118	0.0251748427856059
S32G	0.737742851965136	0.0153748372855612	4	0.694727012802609	0.736443885180298	0.0460872069043065	0.0230436034521533
E33G	0.0268179091992969	0.033823490403193	4	0.117412082975424	0.0326258169405659	0.0739641593501207	0.0369820796750603
I34G	-0.0228128109433857	0.0419279977343153	4	0.0402259524912871	-0.0178788895595112	0.0817168877168176	0.0408584438584088
H35G	0.311961170749065	0.0242669990776053	4	0.380529304149204	0.315173189533321	0.060220235670239	0.0301101178351195
F36G	0.0648493677292876	0.0466413382490213	4	0.0630239720708444	0.0646918229559632	0.0851382712192456	0.0425691356096228
K37G	0.116664584080478	0.0504339163802458	4	0.145036673559379	0.119293960627127	0.0895782332366686	0.0447891166183343
V38G	-0.0552635760676927	0.0424860051543127	4	-0.00578208609899495	-0.0513432974250927	0.0816683761289756	0.0408341880644878
K39G	0.971191255343903	0.0202550558124565	4	0.678238639775357	0.959647503201331	0.0777458791616037	0.0388729395808018
M40G	0.59138388430891	0.0383803509070782	4	0.564769967651297	0.589464403283296	0.076225122994142	0.038112561497071
T41G	0.532627827712768	0.0191701564084851	4	0.428517323235722	0.528736892795972	0.0549697881002113	0.0274848940501057
T42G	0.310537222131216	0.0257351280949232	4	0.298558159824902	0.309943805419675	0.0604621993296336	0.0302310996648168
H43G	0.646651538580016	0.0190666869596015	4	0.626392178676948	0.645898317736818	0.051291776044269	0.0256458880221345
L44G	0.0271854641189043	0.0456997930060517	4	0.0350773038373987	0.027854001651166	0.0841414472446116	0.0420707236223058
K45G	0.931403323792173	0.0226251853881314	4	0.757145901380097	0.923768452787219	0.0665744032288475	0.0332872016144237
K46G	-0.0173486628144788	0.0566458168917177	4	0.20423781684357	0.00545584086246962	0.116980805180385	0.0584904025901926
L47G	0.0868169463516436	0.0585342117778585	4	0.0669294741948681	0.0847092335636165	0.0977774300146996	0.0488887150073498
K48G	-0.112933024713916	0.0460912314175435	4	-0.0500614260651936	-0.107565289182266	0.0863455116887466	0.0431727558443733
E49G	0.308182382158864	0.0208883312700079	4	0.293160931240515	0.307572708994118	0.0538632672003019	0.026931633600151
S50G	0.278539493830891	0.0381913062701708	4	0.400206358039586	0.287274379538599	0.0819528389713157	0.0409764194856579
Y51G	-0.077521784477898	0.07271983418387	4	0.0132270513005209	-0.0658724198999866	0.115564562633364	0.0577822813166821
C52G	0.0817029140230111	0.0251777121308035	4	0.0794801685714282	0.0815950732862701	0.05967072568292	0.02983536284146
Q53G	0.264882950067992	0.0263193320664649	4	0.361593798608318	0.269777046974975	0.0647419494190604	0.0323709747095302
R54G	0.270684993864975	0.0160386666027546	4	0.26862425862103	0.270620162717802	0.0465493271161677	0.0232746635580839
Q55G	0.230618291484441	0.0234605859179827	4	0.355822681606838	0.236297328091535	0.0629991632423025	0.0314995816211512
G56G	1	1e-05	4	0.992857654376769	1	1e-05	1e-05
V57G	0.12955401897704	0.0329688384357139	4	0.197694108687946	0.133818944510878	0.0714587859427855	0.0357293929713927
P58G	0.578835691242715	0.0303582050611563	4	0.475337353484745	0.57284092320314	0.0705916368504839	0.035295818425242
M59G	0.269340048874359	0.0276740784541465	4	0.370958676983747	0.274733157987672	0.0669254455155582	0.0334627227577791
N60G	0.879829949577911	0.0180575395097475	4	0.771632903266446	0.876012697949125	0.0535110950275485	0.0267555475137742
S61G	0.344370974180573	0.0273256813114233	4	0.362538139171642	0.345323641215343	0.0626114941361265	0.0313057470680633
L62G	-0.10348871939961	0.0498417766027386	4	0.0183996477961631	-0.0923132094297501	0.0953005017981802	0.0476502508990901
R63G	0.143863658116453	0.0247047257039104	4	0.244819371549248	0.148674087041597	0.0628334423869678	0.0314167211934839
F64G	-0.00187902552449204	0.043264740245805	4	0.0526554733725612	0.00251440219093401	0.0827754285439788	0.0413877142719894
L65G	-0.0763308910950352	0.0500647829958208	4	0.0316833143403467	-0.0663872219559692	0.0941387274443411	0.0470693637221705
F66G	0.0563236033711894	0.037093398128036	4	0.100970736323878	0.0594432676306662	0.0752880010495563	0.0376440005247781
E67G	0.633772836401815	0.0191325530643808	4	0.56018108168995	0.63102767626853	0.0531088758817528	0.0265544379408764
G68G	1	1e-05	4	0.979222113775245	1	1e-05	1e-05
Q69G	0.485802686684085	0.0232987438853821	4	0.436329581493436	0.483573461982965	0.0580529770472967	0.0290264885236483
R70G	0.765516242876451	0.0110919450629187	4	0.707808915441083	0.764248396885082	0.0391282334875219	0.019564116743761
I71G	0.128717800438503	0.0686861095219267	4	0.0990792199917489	0.125098387810345	0.108070303707483	0.0540351518537415
A72G	0.882630609224679	0.0163463222905503	4	0.760808417281543	0.878726897773463	0.051692633378162	0.025846316689081
D73G	0.00354715946835032	0.0366905715488516	4	0.0242980389016135	0.0049824450405386	0.0741397869264487	0.0370698934632244
N74G	0.836987496473598	0.0114442930241159	4	0.754785088420852	0.835125416425762	0.0407224075428695	0.0203612037714347
H75G	-0.0153355132625195	0.0519567254884199	4	0.189271352866836	0.00414440744638772	0.108865915364676	0.054432957682338
T76G	0.150487794931404	0.0340852048642148	4	0.100682593022499	0.147271719312697	0.0719199381912634	0.0359599690956317
P77G	0.00333231888215962	0.0389769114145314	4	0.0703203775523941	0.00823331451569362	0.0785603540145964	0.0392801770072982
K78G	0.841430102396869	0.0400006263032482	4	0.756159550913286	0.835039943849142	0.0809440368515899	0.040472018425795
E79G	0.755514510572446	0.0123590078398015	4	0.679069213894847	0.753647814495553	0.0421497586913496	0.0210748793456748
L80G	-0.0387198420884396	0.0585380518922736	4	-0.00682779774597769	-0.0353396632670813	0.0980820365766278	0.0490410182883139
G81G	1	1e-05	4	0.93099367519821	1	1e-05	1e-05
M82G	0.162983831035162	0.0588718407766981	4	0.130575366396662	0.159531418094963	0.0984365599638481	0.0492182799819241
E83G	0.78652330910839	0.0278849483476615	4	0.762973534213004	0.785264459860703	0.0634212027645859	0.031710601382293
E84G	0.802295942539771	0.0127180333763138	4	0.744866765260961	0.800853880877182	0.0420588409905781	0.0210294204952891
E85G	0.96152087184321	0.0110279852122741	4	0.85869000940863	0.9592743920991	0.0409450977967105	0.0204725488983553
D86G	0.757940010724694	0.00947910223986488	4	0.578336256535859	0.754557025686536	0.0428064913999519	0.0214032456999759
V87G	0.397978472236672	0.0142552637882273	4	0.459736826196198	0.399711422602371	0.0448537321378086	0.0224268660689043
I88G	0.0816695840224613	0.0539751879721838	4	0.0840880093337489	0.0819078975538012	0.0929140697669377	0.0464570348834689
E89G	0.747811342386024	0.00937252190910468	4	0.643547233442621	0.745869111991653	0.0376875945473946	0.0188437972736973
V90G	0.136927715273562	0.0306634228537772	4	0.117000191477256	0.135762559328353	0.0668653777229893	0.0334326888614946
Y91G	0.226765645860093	0.0512862940788028	4	0.273865318764133	0.231197426770322	0.0911432352207879	0.0455716176103939
Q92G	0.692594958435228	0.0161047430970292	4	0.575242179578575	0.688888286569112	0.0509669926244408	0.0254834963122204
E93G	0.485781125544261	0.0175918611953531	4	0.517579076119434	0.486875039206065	0.0492878159832095	0.0246439079916047
Q94G	-0.0403442762832515	0.0519196790070413	4	0.195880978930491	-0.0178685871043576	0.114204368539084	0.057102184269542
T95G	0.53825661794528	0.0227605904365836	4	0.434545495075565	0.533686648782694	0.0602835465097564	0.0301417732548782
G96G	1	1e-05	4	0.983183157296515	1	1e-05	1e-05
G97G	1	1e-05	4	0.987899052640188	1	1e-05	1e-05
H98G	NA	NA	NA	0.608973557215408	0.608973557215408	0.246884728830591	0.246884728830591
S99G	NA	NA	NA	0.64910102562292	0.64910102562292	0.246884728830591	0.246884728830591
T100G	NA	NA	NA	0.572354071361293	0.572354071361293	0.246884728830591	0.246884728830591
V101G	NA	NA	NA	0.541290426304725	0.541290426304725	0.246884728830591	0.246884728830591
M1C	NA	NA	NA	0.449755122838978	0.449755122838978	0.246884728830591	0.246884728830591
S2C	0.718328396406212	0.0102899891640748	4	0.723549334586705	0.718434977877191	0.0367227101625962	0.0183613550812981
D3C	0.164209894066462	0.0489557409055741	4	0.275831322386714	0.174278543428583	0.0932795230175613	0.0466397615087807
Q4C	0.502632936421492	0.0408669606905958	4	0.526538859357137	0.504460276234772	0.0790056636092622	0.0395028318046311
E5C	-0.123621464820128	0.0665808511908724	4	0.128561109678741	-0.0936571189450669	0.133443737359265	0.0667218686796326
A6C	0.874638378355961	0.0611220756081251	4	0.780542872166517	0.864273627230979	0.104432736482787	0.0522163682413936
K7C	0.363703789916737	0.0526053737855844	4	0.419568048003563	0.369082442096103	0.0929566573544288	0.0464783286772144
P8C	0.849261143447846	0.0328960754416412	4	0.668551501193354	0.837973831765205	0.082061023490855	0.0410305117454275
S9C	0.69907568931615	0.0220223305183952	4	0.641957029451571	0.696636941675857	0.0565689504119242	0.0282844752059621
T10C	0.636052163665333	0.0156179879885513	4	0.639720053067039	0.636164622370604	0.0458873983658033	0.0229436991829017
E11C	0.513910514013505	0.0438751038293962	4	0.486161445532995	0.511646019312069	0.082460320118336	0.041230160059168
D12C	0.670660312523443	0.0161530269748699	4	0.570773882985166	0.667496168483184	0.049894912921893	0.0249474564609465
L13C	0.429197874516209	0.0329181429161427	4	0.496576374101014	0.43340905221695	0.0713541246745092	0.0356770623372546
G14C	0.646102260222561	0.0182162045321908	4	0.596068877797281	0.644322096450412	0.0507401990867537	0.0253700995433769
D15C	0.639609730844419	0.0304259093350682	4	0.57794102140765	0.636030289513441	0.0679542188906508	0.0339771094453254
K16C	0.52396445159268	0.0259269607567961	4	0.522344954801644	0.523883657059066	0.0606598177017342	0.0303299088508671
K17C	0.506914166996225	0.0505740169443969	4	0.525562463888679	0.508646748219333	0.0895117683084473	0.0447558841542237
E18C	0.268898491493808	0.0380190211420735	4	0.352292437163968	0.274860554061786	0.0784945341382369	0.0392472670691185
G19C	0.656094692966555	0.0226993159635425	4	0.641273481312538	0.655443285982284	0.0563981129532272	0.0281990564766136
E20C	0.277352549908549	0.0656575408295708	4	0.369822540133032	0.28820535496632	0.108832058801296	0.0544160294006478
Y21C	0.790071805843687	0.0122977810916023	4	0.723621726947332	0.788457023338103	0.0416345085098398	0.0208172542549199
I22C	0.995711067113457	0.0362085930047809	4	0.658995140279605	0.97270632203461	0.112261467171224	0.0561307335856118
K23C	0.393397191679733	0.0297411247864234	4	0.360207709555773	0.391511666224201	0.0660003911035063	0.0330001955517531
L24C	0.595837101615173	0.0254014007364796	4	0.414028411812954	0.586941773011226	0.0716517735443273	0.0358258867721637
K25C	NA	NA	NA	0.266116751509846	0.266116751509846	0.246884728830591	0.246884728830591
V26C	NA	NA	NA	0.353287163670988	0.353287163670988	0.246884728830591	0.246884728830591
I27C	0.447207881317146	0.0459300408713569	4	0.412168393613353	0.444225916155565	0.0849284157361353	0.0424642078680677
G28C	-0.204306704636037	0.103574156877786	4	0.0363543770699923	-0.162578178500814	0.166545041573369	0.0832725207866847
Q29C	NA	NA	NA	0.485912530992256	0.485912530992256	0.246884728830591	0.246884728830591
D30C	-0.25038377377927	0.0680317239731283	4	-0.0293844839842204	-0.223621703543218	0.129023531366166	0.0645117656830829
S31C	0.557858623887992	0.0252754849980847	4	0.536767029043728	0.556831544640595	0.0599706505894458	0.0299853252947229
S32C	0.472947508473279	0.0366682939707218	4	0.46868244057628	0.472652671307238	0.0739344553946417	0.0369672276973209
E33C	0.0336680788442788	0.0834647397182509	4	0.0885064455079114	0.0415973907612328	0.123062347937652	0.061531173968826
I34C	0.103381379523932	0.0394474329710245	4	0.202738588265982	0.110731834659352	0.0814033818469805	0.0407016909234902
H35C	0.851845027224685	0.0148690696913411	4	0.711244517193377	0.847734841562629	0.0505711704394196	0.0252855852197098
F36C	0.0594992414828671	0.0359496839336963	4	0.0870796471385559	0.061371001040394	0.0734121118498657	0.0367060559249328
K37C	-0.0930170564159638	0.101037465541293	4	0.00201548659551153	-0.0768742596271731	0.141780341782949	0.0708901708914744
V38C	NA	NA	NA	0.448034213971005	0.448034213971005	0.246884728830591	0.246884728830591
K39C	NA	NA	NA	0.248655414762303	0.248655414762303	0.246884728830591	0.246884728830591
M40C	NA	NA	NA	0.629950838394771	0.629950838394771	0.246884728830591	0.246884728830591
T41C	0.0243156516049766	0.106626021891946	4	0.118137138387583	0.0409776889525312	0.146493439765932	0.0732467198829658
T42C	0.488121070763404	0.0288834001298946	4	0.421108328176996	0.484417741050246	0.0662646322913278	0.0331323161456639
H43C	0.997419308485615	0.01815566458196	4	0.820578934109138	0.991147581660295	0.0595767692171783	0.0297883846085892
L44C	0.182063969610936	0.0528265526933352	4	0.182036785083737	0.182061342323449	0.0917155316881521	0.045857765844076
K45C	0.418952329625396	0.0203484351220959	4	0.409053256812607	0.418560531083218	0.0530456111755653	0.0265228055877827
K46C	0.0515891980644439	0.0525753968683957	4	0.163889910550104	0.0623960254347153	0.0972650391266909	0.0486325195633455
L47C	-0.0572459459651478	0.0410638822125264	4	0.0676697267567578	-0.0476550657998199	0.0856893808746173	0.0428446904373087
K48C	-0.148781638061677	0.0559891027751746	4	-0.0672144765870234	-0.140474587447933	0.098140948127739	0.0490704740638695
E49C	-0.45718990537248	0.149195672301942	4	-0.11882519298422	-0.378674682080487	0.227244078427339	0.113622039213669
S50C	0.931886935198986	0.0199855439749471	4	0.808188247029572	0.927074942003436	0.0576806538892264	0.0288403269446132
Y51C	0.0803057122693858	0.0209746656580752	4	0.11116240796988	0.0815630532399974	0.0542483772311587	0.0271241886155793
C52C	1	1e-05	4	0.960394598161358	1	1e-05	1e-05
Q53C	-0.108616308174218	0.0537175009687919	4	0.209717963875152	-0.0773824654357482	0.132476793891084	0.0662383969455419
R54C	0.584410445812456	0.050760854767474	4	0.421404803523278	0.569215137956011	0.101313450178495	0.0506567250892475
Q55C	0.772412117990074	0.0254523447069362	4	0.675762328467833	0.767674328190891	0.0635563252332567	0.0317781626166284
G56C	0.258363374418542	0.178022242110547	4	0.261845045588754	0.259286004019687	0.198615478312053	0.0993077391560266
V57C	0.152799673271694	0.0858289453649505	4	0.270670171923004	0.170254346259167	0.130592704933097	0.0652963524665486
P58C	-0.0950869708062765	0.053636596740624	4	0.0427956094866146	-0.0815767944075002	0.10123028231202	0.0506151411560098
M59C	NA	NA	NA	0.516126405377617	0.516126405377617	0.246884728830591	0.246884728830591
N60C	0.208217754164275	0.0246119952914898	4	0.256365196669266	0.210503724508083	0.0597975207282239	0.0298987603641119
S61C	0.519567907903694	0.0295936275942042	4	0.447213522264057	0.515476620604778	0.0674691594242215	0.0337345797121107
L62C	0.84895210718108	0.0254397245100923	4	0.630507477479775	0.838248962107507	0.0763244997041724	0.0381622498520862
R63C	0.369317014402703	0.0441249192438	4	0.357901072132697	0.368380534022197	0.0824449258361984	0.0412224629180992
F64C	0.136538610465516	0.0287645906153363	4	0.131178370365907	0.13624353857006	0.0643323764005996	0.0321661882002998
L65C	0.072837412824737	0.089500078158128	4	0.226487454330787	0.0964143183191657	0.138566471936458	0.0692832359682288
F66C	0.0994251825106203	0.0348869563118188	4	0.11924149454211	0.1007328954104	0.0719952651432232	0.0359976325716116
E67C	0.705118083066349	0.0259217269140716	4	0.509368986145052	0.695354294907777	0.0741254051737994	0.0370627025868997
G68C	NA	NA	NA	0.125369546638837	0.125369546638837	0.246884728830591	0.246884728830591
Q69C	0.684032380945581	0.0651378609061219	4	0.565703951826076	0.670241792593681	0.110877163474098	0.0554385817370492
R70C	0.587693427308049	0.0220150304433593	4	0.577020223272651	0.587237867055295	0.0554095963710545	0.0277047981855273
I71C	-0.162538283069951	0.0977441760164388	4	-0.00772196464783504	-0.136955789926073	0.146127652996771	0.0730638264983857
A72C	0.65794090061546	0.0220060945916251	4	0.606765289552885	0.655757440517539	0.0563130673409291	0.0281565336704645
D73C	0.109991169224439	0.0431796158103187	4	0.0960264254645523	0.108868172090757	0.0814280248384416	0.0407140124192208
N74C	0.912040922569725	0.0187911883261565	4	0.754900669783032	0.906279941685119	0.058709831230954	0.029354915615477
H75C	0.708004206822224	0.0239177374453891	4	0.582845245863553	0.702221720418381	0.0636551350841633	0.0318275675420816
T76C	0.519143499475823	0.014176033622864	4	0.398536685936214	0.5157775354635	0.0478650724129272	0.0239325362064636
P77C	0.81225558666146	0.0206463156508049	4	0.561624684727443	0.802196399168317	0.0726323436584593	0.0363161718292297
K78C	0.315038938732553	0.0626517231199611	4	0.410571495019201	0.325795681056795	0.106104843123401	0.0530524215617003
E79C	0.0724689667744684	0.0909372169772698	4	0.189095684339974	0.0906074789218783	0.135090767976246	0.0675453839881231
L80C	NA	NA	NA	0.135171102004636	0.135171102004636	0.246884728830591	0.246884728830591
G81C	0.822720378541194	0.0433237960554996	4	0.618829298033015	0.806273820092833	0.0986152704091939	0.049307635204597
M82C	NA	NA	NA	0.0853438229264208	0.0853438229264208	0.246884728830591	0.246884728830591
E83C	0.574981897915096	0.0288307173804492	4	0.555251834698208	0.5738934331505	0.0645618950554736	0.0322809475277368
E84C	0.881197563904136	0.0271443013249928	4	0.772262741502394	0.875521077934919	0.066788585124607	0.0333942925623035
E85C	0.903803964608696	0.0137317153951539	4	0.763250340538111	0.900000934259285	0.0485050060032059	0.0242525030016029
D86C	0.718034223113616	0.0205577959705891	4	0.538157787200145	0.710844514531552	0.0639028024019667	0.0319514012009834
V87C	NA	NA	NA	0.576616467051595	0.576616467051595	0.246884728830591	0.246884728830591
I88C	-0.0267708556421352	0.0741214556054224	4	0.0794294621834491	-0.0129095277724721	0.118373782000801	0.0591868910004005
E89C	-0.164699166464119	0.0782526258423654	4	0.0847399566369481	-0.130575892322458	0.144814735335895	0.0724073676679477
V90C	0.756092873268158	0.0139865144516516	4	0.577105299792712	0.751162527943684	0.0522241914050665	0.0261120957025333
Y91C	0.403708237860658	0.0204345131212658	4	0.345595401048083	0.401398828377582	0.0543331288617409	0.0271665644308704
Q92C	0.771976131246453	0.0303881470430069	4	0.669857328198915	0.766055772226544	0.0705205020499152	0.0352602510249576
E93C	0.590791017332024	0.0194415628535828	4	0.521495003375663	0.588165931827266	0.0533635762810141	0.026681788140507
Q94C	0.651260022225194	0.0244652105980129	4	0.614997701397438	0.64954812340761	0.0592191496990175	0.0296095748495088
T95C	0.583868730193936	0.080831820335173	4	0.478449325844465	0.569038894830654	0.124629385247793	0.0623146926238966
G96C	0.054328390389224	0.179583961666679	4	0.106343404248886	0.0682008412997572	0.201082797118145	0.100541398559073
G97C	0.0742809627032755	0.029325743133863	4	0.0992553179700224	0.0756810740527456	0.065283115066511	0.0326415575332555
H98C	NA	NA	NA	0.492071832633962	0.492071832633962	0.246884728830591	0.246884728830591
S99C	NA	NA	NA	0.565182079993598	0.565182079993598	0.246884728830591	0.246884728830591
T100C	NA	NA	NA	0.505308454875171	0.505308454875171	0.246884728830591	0.246884728830591
V101C	NA	NA	NA	0.490239226850625	0.490239226850625	0.246884728830591	0.246884728830591
M1P	NA	NA	NA	0.377298066903996	0.377298066903996	0.246884728830591	0.246884728830591
S2P	0.753890828303846	0.00920820839058989	4	0.735254615225376	0.753549647879305	0.0347182087852436	0.0173591043926218
D3P	0.371620292146756	0.0732407439630203	4	0.378752422282816	0.372541549852014	0.112027747335317	0.0560138736676586
Q4P	0.641794731664187	0.0123474110075435	4	0.615803870133416	0.64116064916343	0.0406426652938723	0.0203213326469362
E5P	0.915946494082313	0.0143111424694858	4	0.722388949771731	0.910494544938889	0.0542348905542032	0.0271174452771016
A6P	0.731818701804847	0.0136638104647919	4	0.695793374194989	0.730848636814408	0.0430923804265662	0.0215461902132831
K7P	0.631506840397573	0.0204624318006818	4	0.567803742665386	0.62897195230613	0.0546124782454967	0.0273062391227483
P8P	1	1e-05	4	0.959216804781034	1	1e-05	1e-05
S9P	0.991274067542292	0.00922626827915014	4	0.853422007950901	0.988745497180693	0.0392907025338257	0.0196453512669129
T10P	0.693569170197423	0.013190023032012	4	0.66674978853571	0.692871386103636	0.0421132106802647	0.0210566053401324
E11P	0.34466132266965	0.0434571398735657	4	0.407467070206669	0.349741782513047	0.0834238638919318	0.0417119319459659
D12P	0.997626154399334	0.0142841471856183	4	0.83410465604633	0.993028676636743	0.0514066509308179	0.0257033254654089
L13P	0.592194752757581	0.0235121602428437	4	0.589304749145288	0.592063392535832	0.0574328269214011	0.0287164134607005
G14P	-0.0521208965464749	0.0575719353675105	4	0.205950483316782	-0.0251726771862816	0.124745693757021	0.0623728468785105
D15P	0.702519448474022	0.0226960000178092	4	0.675555070268494	0.701334502764423	0.056582233710915	0.0282911168554575
K16P	0.747298745761006	0.0229667474363514	4	0.686584924702229	0.744600272187068	0.0580486278067872	0.0290243139033936
K17P	0.625215111264424	0.0338892575296868	4	0.628229865385503	0.625408735999232	0.070639621345825	0.0353198106729125
E18P	0.638712701589814	0.0164609046336781	4	0.649724651620934	0.639067965942327	0.0472485312635531	0.0236242656317766
G19P	0.600499636171529	0.0157750676000864	4	0.598493664318909	0.600437532979344	0.0461334339601246	0.0230667169800623
E20P	0.775560511751276	0.0421939963935506	4	0.592962093295322	0.761185358088258	0.0941110711942592	0.0470555355971296
Y21P	0.671377924726537	0.0188633997968507	4	0.605760565144559	0.668963396532722	0.0523277985940764	0.0261638992970382
I22P	0.410878549307529	0.0252500065401733	4	0.274087386248357	0.404223735759839	0.0666172872989805	0.0333086436494902
K23P	-0.0995275769485814	0.0646287530830569	4	0.0896757893269368	-0.077629266018813	0.120048776518438	0.060024388259219
L24P	-0.0337186334552981	0.0272241011990032	4	0.024970053981498	-0.0306519030920446	0.0637024529700671	0.0318512264850335
K25P	0.121466889414074	0.0775561413871664	4	0.12867638702059	0.122445562200017	0.116097547033873	0.0580487735169364
V26P	NA	NA	NA	0.126033549708803	0.126033549708803	0.246884728830591	0.246884728830591
I27P	-0.026093606623378	0.085445792652971	4	0.0948797149453164	-0.00824763080403709	0.130598606349324	0.0652993031746618
G28P	NA	NA	NA	0.145358685478206	0.145358685478206	0.246884728830591	0.246884728830591
Q29P	0.7416964509013	0.0190309870795545	4	0.573887638873885	0.735468750893856	0.0601420131403672	0.0300710065701836
D30P	0.308031934062007	0.0371803408660508	4	0.257685051212017	0.304506338476326	0.0756233002050557	0.0378116501025279
S31P	0.477616609676233	0.0453396870126665	4	0.385940618527797	0.469906555438958	0.08750040741756	0.04375020370878
S32P	0.136863626874413	0.0442623050072601	4	0.226771526128163	0.144260087707124	0.0861546265076122	0.0430773132538061
E33P	0.174241777226282	0.0626454747818944	4	0.165131269396839	0.173216046148265	0.101751441838951	0.0508757209194755
I34P	0.137370630890209	0.0401229169946146	4	0.119442376686469	0.136023292195329	0.0780503495842228	0.0390251747921114
H35P	0.229514650019749	0.046011755997701	4	0.322679955940905	0.237456199697698	0.0883689567170793	0.0441844783585397
F36P	0.0720230865376733	0.0809477931518223	4	0.0595816937183888	0.0702707408563294	0.11930357069184	0.0596517853459202
K37P	0.0599171814049108	0.104441136982444	4	0.083031869358361	0.0639527573583774	0.140435434259202	0.0702177171296012
V38P	-0.0509364971477342	0.0552411060843266	4	0.0110076980307179	-0.0447037102340979	0.0960454521041378	0.0480227260520689
K39P	0.482762337125792	0.030353525731977	4	0.320759617028161	0.473380276256607	0.0763530725150416	0.0381765362575208
M40P	0.735775723191431	0.017606887140285	4	0.659714768433506	0.733156914832736	0.0508946304819013	0.0254473152409507
T41P	0.455519049918725	0.0211160126569707	4	0.333292298098752	0.450506398004395	0.0592862868024113	0.0296431434012056
T42P	0.0936156562950597	0.0401631673871367	4	0.157168616608317	0.0983961998754008	0.0797346024924415	0.0398673012462207
H43P	0.814362404724249	0.0148323490101872	4	0.77263865000847	0.813145615314848	0.0451709613447607	0.0225854806723803
L44P	0.0734256478484946	0.029907403760346	4	0.0668347398645014	0.0730492383472432	0.0657777127959857	0.0328888563979929
K45P	0.0213528783949793	0.0415057592757849	4	0.167132231483367	0.0326567507679437	0.0885184854726565	0.0442592427363283
K46P	-0.0306999508913419	0.0667418173870625	4	0.0849929920696652	-0.0169240330538091	0.112186519933791	0.0560932599668955
L47P	0.0799182986190035	0.0340504052378542	4	0.0634118458150325	0.0788534440227257	0.0709449138828444	0.0354724569414222
K48P	-0.0631994275895376	0.0931509043704393	4	-0.032916534337728	-0.0583931896808798	0.130752317672463	0.0653761588362316
E49P	-0.231944456477629	0.0815678374260781	4	-0.080369651288239	-0.210455098542468	0.130946224856931	0.0654731124284657
S50P	0.177451161301524	0.0200430586946775	4	0.306416772669766	0.182481917143327	0.0581995593579879	0.0290997796789939
Y51P	0.0432735727189046	0.0754643405056824	4	0.0672611582655961	0.0464536497442573	0.11439660019735	0.0571983000986749
C52P	0.000961042651887511	0.137222829881739	4	0.0370337361976392	0.00880582489016185	0.167963903826994	0.0839819519134972
Q53P	0.640445607190121	0.016509688020972	4	0.566203813266561	0.638043571233592	0.0490751451000367	0.0245375725500183
R54P	-0.174992480090234	0.0754113253714323	4	-0.056440591734428	-0.15928542304842	0.120931380781387	0.0604656903906933
Q55P	0.412219550641754	0.0210850599774192	4	0.462094387800314	0.414262096442217	0.0549569724293953	0.0274784862146976
G56P	-0.166141257727923	0.0461516562153403	4	0.00860776853559448	-0.151203970082003	0.0976993073163191	0.0488496536581595
V57P	-0.0816931620188503	0.0505287760788041	4	0.0157450471971316	-0.0726476918155684	0.093669902696269	0.0468349513481345
P58P	1	1e-05	4	0.939786441056522	1	1e-05	1e-05
M59P	0.666363748032148	0.0198772233916891	4	0.57355447676702	0.662772192424361	0.055308068805087	0.0276540344025435
N60P	0.349345567751425	0.019776603983896	4	0.305564736265179	0.347659572606967	0.0528609655015102	0.0264304827507551
S61P	-0.0116562343648803	0.0402817878373713	4	0.121671060237834	-0.00159978034593391	0.0856581669088391	0.0428290834544195
L62P	-0.0111427121792754	0.0406643055720921	4	0.0930882851333205	-0.00321192371418871	0.0832421748943135	0.0416210874471568
R63P	-0.152172660463964	0.0651352630934707	4	-0.00897628088606966	-0.135484424506241	0.113854174058841	0.0569270870294204
F64P	0.064411212399826	0.0355538411384777	4	0.0589226677443356	0.0640425552007092	0.0726299861236613	0.0363149930618307
L65P	0.0937808142585531	0.0383104084354316	4	0.0860842905157072	0.0932266550300062	0.075859043438026	0.037929521719013
F66P	0.0218168841690702	0.0463796910108295	4	0.0467508883087741	0.0239578324803012	0.0851398751037144	0.0425699375518572
E67P	0.14297181331092	0.0432123863503412	4	0.14133438611067	0.142840045100157	0.0813770215960254	0.0406885107980127
G68P	0.292676200250983	0.0234579609179894	4	0.196711082464676	0.288323867212055	0.0607324035684472	0.0303662017842236
Q69P	0.421072804608735	0.0277697896867808	4	0.411435541657296	0.420559660551641	0.063089028849307	0.0315445144246535
R70P	0.709480565249005	0.0294795326596275	4	0.650935019467976	0.706182144495495	0.0666056499029301	0.033302824951465
I71P	0.0349716939193469	0.0948231699679639	4	0.0624185885647522	0.0393934305057146	0.132152118459343	0.0660760592296716
A72P	0.448870197786222	0.0199973304575702	4	0.455931885279516	0.449145059652846	0.052522655469895	0.0262613277349475
D73P	-0.106357444184326	0.0841870636289173	4	-0.0415749320965416	-0.096921008628583	0.124321473421398	0.062160736710699
N74P	0.210841830080939	0.0231798251832548	4	0.329203701910976	0.216149135049594	0.062018515870687	0.0310092579353435
H75P	0.381144718696371	0.0140480135682504	4	0.375446966037547	0.380987098860122	0.0433463814231148	0.0216731907115574
T76P	0.0923403883876744	0.0315599041635778	4	0.0696575295888259	0.0909776835745244	0.0680222361268969	0.0340111180634484
P77P	1	1e-05	4	0.962950441556398	1	1e-05	1e-05
K78P	0.158901986200053	0.0382872972586824	4	0.249038010764905	0.165388258076726	0.0793042925754559	0.039652146287728
E79P	-0.230897247354781	0.0958621803951765	4	-0.00305068073842049	-0.193854003299225	0.157076635112191	0.0785383175560957
L80P	-0.0631692806205175	0.0623002427755646	4	-0.0198584420851236	-0.058316874971641	0.102283710787118	0.0511418553935589
[truncated: 21 more rows]
