# Supplementary material for: A framework for exhaustively mapping functional missense variants
Source: Mol Syst Biol. 2017 Dec 21;13(12):957. doi: 10.15252/msb.20177908 (PMC5740498; doi:10.15252/msb.20177908)
Supplement: Supplementary file 3 — Dataset EV1 [file MSB-13-957-s003.zip › SUMO1_scores.csv]

mut	screen.score	screen.sd	df	predicted.score	joint.score	joint.sd	joint.se
M1A	NA	NA	NA	0.564250549158792	0.564250549158792	0.260784783572692	0.260784783572692
S2A	0.777166502550011	0.0157521202835117	4	0.783980223489204	0.777366253563833	0.0472855066459549	0.0236427533229774
D3A	0.543669204463548	0.0181779717982825	4	0.561834751959026	0.544280995692313	0.0511907306185124	0.0255953653092562
Q4A	0.667507682361746	0.0229981911011741	4	0.671409256244753	0.667672453669628	0.0581320870360862	0.0290660435180431
E5A	0.817892336860072	0.0128714592148536	4	0.753563987566152	0.81634305511811	0.04355302617684	0.02177651308842
A6A	1	1e-05	4	0.976116510154333	1	1e-05	1e-05
K7A	0.4724860071543	0.0432187531455615	4	0.527994072347397	0.476733597412421	0.084538903342914	0.042269451671457
P8A	0.701353532010454	0.0170875373446769	4	0.627989873992603	0.699026255092221	0.05104358239287	0.025521791196435
S9A	0.797091376955149	0.0129766942555978	4	0.761330920528648	0.796223252822598	0.0429602496562625	0.0214801248281312
T10A	0.73259598233656	0.00920453098080042	4	0.715420155675562	0.732298124115558	0.0356043348208156	0.0178021674104078
E11A	0.711189245054753	0.017425932429732	4	0.688624199589077	0.710459708429923	0.0500851574165403	0.0250425787082701
D12A	0.821072730494193	0.0136299602513873	4	0.756409335913559	0.819425943730122	0.0449088134087368	0.0224544067043684
L13A	0.864611062754361	0.0329853458026728	4	0.785399683379658	0.859899509977213	0.0736174911626372	0.0368087455813186
G14A	0.471668306081954	0.0263003195585088	4	0.570771847141638	0.476425740032067	0.0661217299965601	0.03306086499828
D15A	0.736890543919215	0.0209079788638432	4	0.711780901753644	0.735922776918464	0.0553608759963737	0.0276804379981869
K16A	0.724348406496427	0.0169971375363901	4	0.700890571215789	0.723608078419877	0.0494262533803249	0.0247131266901624
K17A	0.575972280742298	0.0153241786025378	4	0.626523216931675	0.577415120374584	0.0473297717708166	0.0236648858854083
E18A	0.687215126507574	0.0115299290883957	4	0.698767677181245	0.687464986226067	0.0400473113825368	0.0200236556912684
G19A	0.691448295056788	0.01326398321979	4	0.700203288738554	0.691665420719913	0.0431283414838272	0.0215641707419136
E20A	0.611579866321119	0.0343942497602187	4	0.65583772267838	0.61431784264101	0.0736937236230732	0.0368468618115366
Y21A	0.458208614200117	0.0303640993647946	4	0.504976449718881	0.460781501651877	0.0687488090413452	0.0343744045206726
I22A	0.0648249689518279	0.042984179539097	4	0.141746066268448	0.0706816128529972	0.0854472456794733	0.0427236228397367
K23A	0.537494582031592	0.0292819469298369	4	0.530092602592322	0.537101110535956	0.0665566733430792	0.0332783366715396
L24A	0.0933797326498191	0.0383582081489902	4	0.0918404152918188	0.0932742807357852	0.0776510584187446	0.0388255292093723
K25A	NA	NA	NA	0.425911672474546	0.425911672474546	0.260784783572692	0.260784783572692
V26A	0.875519249121783	0.0253090494624908	4	0.674374178859323	0.866210436566658	0.0744583995161388	0.0372291997580694
I27A	-0.0506907483431262	0.0775642951451503	4	0.269798123674194	-0.00920003145249371	0.160055128836801	0.0800275644184006
G28A	0.953930811865133	0.0245851586618706	4	0.670758781706908	0.94118382101972	0.0841768337750763	0.0420884168875381
Q29A	NA	NA	NA	0.685402558113082	0.685402558113082	0.260784783572692	0.260784783572692
D30A	0.754982474509122	0.0396272552339006	4	0.61588390369222	0.745160439977524	0.086783800998042	0.043391900499021
S31A	NA	NA	NA	0.591625287554737	0.591625287554737	0.260784783572692	0.260784783572692
S32A	0.831072020197559	0.0157380131026791	4	0.764950876255914	0.829135298163529	0.0485463410635073	0.0242731705317537
E33A	0.363956675443243	0.0202285649953772	4	0.356250213940667	0.363668947139763	0.0541777021914172	0.0270888510957086
I34A	0.144281621568798	0.0227835589965591	4	0.234339658739932	0.148050944283164	0.0605728984378872	0.0302864492189436
H35A	0.410757056221188	0.0198954825226614	4	0.46049113159606	0.412584475050913	0.0544768713977857	0.0272384356988928
F36A	0.102775900272327	0.0400989159358437	4	0.113102364991885	0.103513132381974	0.0797214532540446	0.0398607266270223
K37A	0.828788675301974	0.0345027840781102	4	0.578256463205095	0.813243829744429	0.0948112686298491	0.0474056343149245
V38A	0.45500868933294	0.0136620180490704	4	0.502016603236543	0.456208586696932	0.0444162461891596	0.0222081230945798
K39A	0.0281128633157975	0.0412817754227669	4	0.203967687857392	0.0410107616145071	0.093107605545839	0.0465538027729195
M40A	0.327305528403886	0.0494770839892186	4	0.422802515945015	0.335579655331873	0.0940746496604072	0.0470373248302036
T41A	0.624399811372325	0.0109432271757095	4	0.537200058682804	0.622607841839342	0.040840318918655	0.0204201594593275
T42A	0.573878492840004	0.0110768004933376	4	0.499657395103906	0.57233500668865	0.0405785086747561	0.0202892543373781
H43A	0.81715198840754	0.0166969193640199	4	0.734731683887235	0.814595326952621	0.0508324694041366	0.0254162347020683
L44A	-0.0877692057201608	0.0448833631859402	4	-0.0300677126623701	-0.0831971805251124	0.0865247315590969	0.0432623657795485
K45A	0.798370411797676	0.017283308955245	4	0.716945517437281	0.795758768307782	0.0517328999630083	0.0258664499815042
K46A	0.69847884026418	0.0146454446112691	4	0.620915231027746	0.696360373757245	0.0471800344403923	0.0235900172201962
L47A	-0.0894052546674707	0.0574236902027295	4	-0.0291517193350867	-0.083429398640419	0.100198795744433	0.0500993978722166
K48A	-0.0243025095790075	0.0399309453021553	4	-0.015407236216093	-0.0236699248061923	0.079515629617287	0.0397578148086435
E49A	0.855659616196133	0.0300283719914747	4	0.678838156747781	0.84603365463308	0.0785133762250983	0.0392566881125491
S50A	0.773425733557602	0.0201991313563802	4	0.749368482306232	0.77252879067507	0.0543063648235519	0.0271531824117759
Y51A	0.0151965825207709	0.0459227358298717	4	0.087971235707154	0.0210856688676117	0.0885186476559733	0.0442593238279867
C52A	-0.136304925266673	0.129463797212382	4	0.0160254469414331	-0.106012670681086	0.17506790907481	0.0875339545374051
Q53A	0.761356537672736	0.02794426421326	4	0.704116665578312	0.75844573539978	0.0660131773741451	0.0330065886870725
R54A	0.0103024120536944	0.0510258075541992	4	0.121529351465525	0.0202142008246888	0.0971406335230111	0.0485703167615055
Q55A	0.615297505918585	0.0183898606206588	4	0.639197365397366	0.616111483899276	0.0515915797186073	0.0257957898593036
G56A	0.427183481351079	0.0235039802984873	4	0.479734832159289	0.429449535023739	0.0597925671045174	0.0298962835522587
V57A	0.813098257413925	0.00931599314947511	4	0.71669934308981	0.811406646843539	0.0379327178843068	0.0189663589421534
P58A	0.563229486343396	0.0156519344092142	4	0.506725836831571	0.561583253991412	0.0480581452570914	0.0240290726285457
M59A	0.584706905176088	0.019131841454385	4	0.576717214906466	0.584424202958049	0.0525512359929841	0.0262756179964921
N60A	0.345830542064734	0.0226455468400177	4	0.383915611773056	0.347415314717719	0.0581314277566876	0.0290657138783438
S61A	0.549124023738948	0.0142248319311527	4	0.494313684966435	0.547668861351151	0.045608997132128	0.022804498566064
L62A	-0.193430874435435	0.0816603943916948	4	0.0866837068255708	-0.155511227469703	0.155422385674838	0.077711192837419
R63A	0.0743058529113831	0.0498099045164728	4	0.188735050386524	0.0842811979890699	0.0961007463911718	0.0480503731955859
F64A	0.190972459984528	0.0425608473601032	4	0.160158986168098	0.188647735910069	0.0828969911008863	0.0414484955504432
L65A	0.0273803954682869	0.0700543761413949	4	0.164090705435933	0.0435683060245671	0.119709819853555	0.0598549099267774
F66A	0.246010157270987	0.0586143039534524	4	0.229941123910883	0.244386749154137	0.0999135554035026	0.0499567777017513
E67A	0.51502304800662	0.0179521985484426	4	0.521573413968848	0.515241006720793	0.0507531144103742	0.0253765572051871
G68A	-0.0994781947450015	0.0371073580679814	4	0.00813803628027145	-0.0923303176117973	0.0807513251020363	0.0403756625510181
Q69A	0.8646969390164	0.0133993896720367	4	0.753581459406941	0.861913824985373	0.0466900926250493	0.0233450463125246
R70A	0.555828636221088	0.0252322675854013	4	0.601272418417432	0.557925647605542	0.0619391680856532	0.0309695840428266
I71A	-0.0546319624063269	0.0412626527894537	4	-0.00548578024976901	-0.0510289315590736	0.0820229691213374	0.0410114845606687
A72A	1	1e-05	4	0.938882675347288	1	1e-05	1e-05
D73A	-0.224888621726161	0.075365458224885	4	-0.0910901264065001	-0.207996021223599	0.124595559564002	0.0622977797820011
N74A	0.657484045729053	0.0280115504929689	4	0.665768482268934	0.657906294429008	0.0649176681309464	0.0324588340654732
H75A	0.648895832225656	0.0144643912217812	4	0.55640901807921	0.646400159252352	0.0475743082437501	0.0237871541218751
T76A	-0.00825933506430765	0.0329736755589303	4	-9.98743799038617e-05	-0.00777416566970584	0.0712053363278223	0.0356026681639112
P77A	0.413417411730062	0.0186675831636201	4	0.246015468738411	0.407632934133953	0.0601773322090773	0.0300886661045387
K78A	0.602916329766464	0.0276840391319691	4	0.655262455170898	0.605554732441551	0.0654734274359366	0.0327367137179683
E79A	0.371591541812836	0.0358138130580365	4	0.420757562273821	0.374750628947717	0.0755999373797812	0.0377999686898906
L80A	NA	NA	NA	0.024636267856399	0.024636267856399	0.260784783572692	0.260784783572692
G81A	0.828774684488971	0.0163142707004832	4	0.766256429167471	0.826878476294425	0.0493535298225955	0.0246767649112977
M82A	0.0952238668145447	0.0317170594156248	4	0.0933767562917451	0.0951179815258237	0.0696209460594041	0.034810473029702
E83A	0.921835052144431	0.0133504272904729	4	0.793175635392847	0.918623995899678	0.0476860050103985	0.0238430025051993
E84A	0.565678300081738	0.0251410878562413	4	0.602751183714763	0.567383137212632	0.0615691407218511	0.0307845703609255
E85A	0.758642041832776	0.0172546360524525	4	0.71442216776017	0.757225999589536	0.0502655620368235	0.0251327810184118
D86A	0.686040877662688	0.014466846814558	4	0.542307119033903	0.682161711594842	0.050809613967997	0.0254048069839985
V87A	0.805759204533688	0.0107616457030689	4	0.753585981302749	0.804704466937908	0.0392715814798778	0.0196357907399389
I88A	0.0650201121419325	0.046353367497944	4	0.07195464659606	0.065586102709264	0.0867622023335683	0.0433811011667842
E89A	0.45438565141935	0.0190201808379979	4	0.466412670659746	0.454808811647134	0.0524096963544116	0.0262048481772058
V90A	0.930653441584163	0.019887374897026	4	0.717155344132122	0.922811789969513	0.0670192828790812	0.0335096414395406
Y91A	0.366943530681112	0.0184025424193528	4	0.348998790780921	0.366331964210607	0.0515314075235458	0.0257657037617729
Q92A	0.633223460716374	0.0167562911352659	4	0.610426380892253	0.632513863544529	0.0490366333483401	0.0245183166741701
E93A	0.509268374681746	0.0157611881873313	4	0.537524304647608	0.510097188266638	0.0475259647839201	0.02376298239196
Q94A	0.812294023064753	0.0240905280213246	4	0.714332222832682	0.807969075144951	0.0629463626246595	0.0314731813123298
T95A	0.740575396259987	0.0149786697052166	4	0.695049860452648	0.73930447238553	0.0466146078210907	0.0233073039105453
G96A	NA	NA	NA	0.242006234058046	0.242006234058046	0.260784783572692	0.260784783572692
G97A	0.116648166906234	0.0349930640126997	4	0.115123978859983	0.116552335804964	0.0736451622035453	0.0368225811017726
H98A	NA	NA	NA	0.621026533008265	0.621026533008265	0.260784783572692	0.260784783572692
S99A	NA	NA	NA	0.697182899390011	0.697182899390011	0.260784783572692	0.260784783572692
T100A	NA	NA	NA	0.639757580042724	0.639757580042724	0.260784783572692	0.260784783572692
V101A	NA	NA	NA	0.686667679023375	0.686667679023375	0.260784783572692	0.260784783572692
M1V	NA	NA	NA	0.669039752898755	0.669039752898755	0.260784783572692	0.260784783572692
S2V	0.842756597556167	0.0131777309262957	4	0.815153376304928	0.842076373787558	0.0431696592717558	0.0215848296358779
D3V	0.475572900649418	0.022137674169108	4	0.502942711209528	0.476687294393347	0.0571702290388191	0.0285851145194096
Q4V	0.350799282833333	0.0297354651238613	4	0.503361594175896	0.359027960285214	0.0754475569236982	0.0377237784618491
E5V	0.885938763017373	0.0233218258436324	4	0.782437769590482	0.88150883042089	0.0622120378793658	0.0311060189396829
A6V	0.887634870674617	0.01377730109001	4	0.835058313504463	0.886281798299697	0.044771208996515	0.0223856044982575
K7V	0.224272196001781	0.0421160391460004	4	0.360003050577337	0.234413391591702	0.089421280474138	0.044710640237069
P8V	0.132029396618336	0.0483099026242422	4	0.274264159415911	0.144086941950353	0.0973183568728071	0.0486591784364035
S9V	0.678459815821119	0.0309887419380287	4	0.64299265182798	0.676470735620551	0.0691890266094512	0.0345945133047256
T10V	0.883829869976716	0.0151628971717307	4	0.816570483526601	0.881929766613536	0.0476327571436758	0.0238163785718379
E11V	0.685121117438567	0.0115084967443972	4	0.674735933445748	0.684896914147778	0.0400011020308706	0.0200005510154353
D12V	0.726119625926123	0.0230438800955629	4	0.701271374956092	0.725068237792322	0.0584053092051044	0.0292026546025522
L13V	0.735464980330932	0.0114561938619861	4	0.720447127288214	0.735142205244934	0.0399357158952492	0.0199678579476246
G14V	0.829015559507044	0.0375269312602623	4	0.76180365353432	0.824504251383129	0.0784945725491703	0.0392472862745851
D15V	0.745863958821661	0.0164749067916931	4	0.675474987174355	0.74370865047221	0.0499259530436731	0.0249629765218366
K16V	0.627659914916359	0.013505461511868	4	0.604892462307914	0.627085257273115	0.0436704474279108	0.0218352237139554
K17V	0.949881274061938	0.0270038432074827	4	0.845101138661641	0.944723411332521	0.0674901298278211	0.0337450649139105
E18V	0.64979442276596	0.0105847250419384	4	0.672714399779342	0.650250308696443	0.0383766159264703	0.0191883079632352
G19V	0.773279354431848	0.0188843963585413	4	0.774673122323574	0.773328055092915	0.0521590522608131	0.0260795261304066
E20V	0.687909533411674	0.0147188599994554	4	0.683889195879334	0.687799192068669	0.0455816073869058	0.0227908036934529
Y21V	0.533712437507886	0.0414271821111781	4	0.589538315261658	0.537820292139864	0.0825026339961611	0.0412513169980805
I22V	0.507804814032509	0.0272115744462956	4	0.591619151349637	0.511960787892975	0.0663856556807012	0.0331928278403506
K23V	0.769708859775896	0.0230364154365008	4	0.694193106694249	0.76651460132919	0.0601328427272399	0.03006642136362
L24V	0.814322914519052	0.0151583515773908	4	0.656190171441912	0.809856905519251	0.0532003330196498	0.0266001665098249
K25V	0.606954557333073	0.0575545887265103	4	0.474223928706348	0.593763505527401	0.106390913587658	0.0531954567938289
V26V	1	1e-05	4	0.990801977961	1	1e-05	1e-05
I27V	0.611704798980039	0.012708162388282	4	0.721118260329105	0.614307273231589	0.0453129405522304	0.0226564702761152
G28V	NA	NA	NA	0.270636432610352	0.270636432610352	0.260784783572692	0.260784783572692
Q29V	NA	NA	NA	0.571566365452436	0.571566365452436	0.260784783572692	0.260784783572692
D30V	0.0751330000503791	0.0359930091602885	4	0.154942356124756	0.0802850296275704	0.0773741010737275	0.0386870505368637
S31V	-0.106366358645984	0.0750760011041931	4	0.112740932545966	-0.0787960554193577	0.136987058846074	0.068493529423037
S32V	1.02163139809489	0.0241219955378901	4	0.821253677374113	1.01277381110683	0.072517880444216	0.036258940222108
E33V	0.565699228109973	0.0199031102227318	4	0.495957879826206	0.563135719737361	0.0552594319707415	0.0276297159853707
I34V	0.75112260765819	0.0269965109152017	4	0.818142057466675	0.754420827108219	0.0651921371630097	0.0325960685815049
H35V	0.58364787672316	0.0181041127317183	4	0.583879412259309	0.583655643908413	0.0509726703411287	0.0254863351705644
F36V	0.107540736249637	0.0498746795688201	4	0.0890456782837482	0.10592651912354	0.090737607130503	0.0453688035652515
K37V	-0.112614923540597	0.0895362725620655	4	0.0805094845599254	-0.0843192691407734	0.146527858524885	0.0732639292624423
V38V	1	1e-05	4	0.984731581557975	1	1e-05	1e-05
K39V	NA	NA	NA	0.365825316153638	0.365825316153638	0.260784783572692	0.260784783572692
M40V	0.784123796511878	0.0101341833464376	4	0.749912544184627	0.783471735842238	0.037667773773586	0.018833886886793
T41V	-0.274156910375026	0.0639966414472093	4	-0.034923920636138	-0.248011091777567	0.129042578364168	0.0645212891820838
T42V	0.693857775252671	0.0192864453593704	4	0.540010511494897	0.688371718376994	0.0599812552418513	0.0299906276209257
H43V	0.740166804674077	0.0193695732273339	4	0.718233345653582	0.739381426599321	0.0530430376839812	0.0265215188419906
L44V	-0.121723994275414	0.0499786490193401	4	0.148782286289247	-0.0980697546653442	0.118598118919073	0.0592990594595365
K45V	0.610632144156498	0.0259102961396862	4	0.616848003618176	0.610926318920202	0.0621283014206588	0.0310641507103294
K46V	0.569938220214729	0.0204550985412875	4	0.5215046087101	0.568110417240518	0.0552660940720208	0.0276330470360104
L47V	0.507176152753629	0.0144378972203026	4	0.44399251240365	0.505474238198284	0.0462531846146376	0.0231265923073188
K48V	0.00417862276489384	0.0627267950436167	4	0.0335613280405104	0.00733298594584142	0.104383988507698	0.0521919942538489
E49V	0.523675863196855	0.0238696581291068	4	0.432128078933022	0.519669524430597	0.0622234877189119	0.0311117438594559
S50V	0.824502732850994	0.0191431295135461	4	0.784984141723383	0.823103635857668	0.0530524778477725	0.0265262389238863
Y51V	0.354371110174406	0.0448256960426598	4	0.259907406264718	0.346895056694217	0.0887862243544318	0.0443931121772159
C52V	0.252512216009574	0.0229790703728081	4	0.1732117626468	0.249165865338817	0.0602476681286843	0.0301238340643422
Q53V	0.560651618613773	0.042165389621553	4	0.592479456240119	0.563032228789206	0.0824733400143174	0.0412366700071587
R54V	0.719565919492217	0.0200707313577898	4	0.53962591902733	0.712898159689573	0.0637443223645656	0.0318721611822828
Q55V	1.06621570820229	0.0132009687474165	4	0.950859577961235	1.06336810803002	0.0465742206853045	0.0232871103426522
G56V	0.151304884394137	0.0624600315587142	4	0.220256282550529	0.158679008093384	0.105883961159133	0.0529419805795666
V57V	1	1e-05	4	0.980229682085598	1	1e-05	1e-05
P58V	-0.148343554880967	0.0934713275299942	4	0.0395053654764099	-0.119795066296078	0.149306920767043	0.0746534603835217
M59V	0.875282612920578	0.00968399079172495	4	0.824800374856736	0.874362394088625	0.0371130607905318	0.0185565303952659
N60V	0.332503781207864	0.031362862613279	4	0.329578013757688	0.332337828846165	0.0691795795922636	0.0345897897961318
S61V	0.00975778681403755	0.0425249153175301	4	0.165019694388553	0.0214623853820239	0.0920827777037849	0.0460413888518925
L62V	1.11572785515197	0.0327665618676464	4	0.942591774537286	1.10549385848449	0.0818369617987103	0.0409184808993551
R63V	0.377998109061135	0.0408380342714843	4	0.412596805147731	0.380510419942022	0.0810281673040972	0.0405140836520486
F64V	-0.0235900195248167	0.0812434964067558	4	0.0527698509923821	-0.0132986983158366	0.124726354866851	0.0623631774334254
L65V	0.749632651721849	0.0299401056305171	4	0.684890247023749	0.746117945577751	0.0689562823513977	0.0344781411756989
F66V	0.0152615935528134	0.0444763399559896	4	0.0726348245917904	0.0197696224883642	0.0860507417198101	0.0430253708599051
E67V	0.342016297585357	0.0268050088036092	4	0.381777076751669	0.343959837790056	0.0638843402858301	0.031942170142915
G68V	0.0186644555886233	0.0327921251988752	4	0.0594417939430283	0.0210765551313243	0.0716042638892613	0.0358021319446307
Q69V	0.246337181187983	0.0345632913712693	4	0.36948468430014	0.253990717508535	0.0789367445817135	0.0394683722908567
R70V	0.739577265632514	0.0337905967390437	4	0.709591944837453	0.73775282457792	0.0725373252051538	0.0362686626025769
I71V	0.929069625952652	0.00982788783578923	4	0.68583492774412	0.924571141232114	0.0492598599118003	0.0246299299559002
A72V	0.652750095969302	0.0208503367360143	4	0.647751239800698	0.652557942558882	0.0550742047043963	0.0275371023521982
D73V	-0.0295175479760736	0.0365887163871229	4	0.0182079756810898	-0.0263890166955427	0.0764764397867512	0.0382382198933756
N74V	0.70784909548383	0.0358978709565355	4	0.67354229035478	0.70563992382773	0.0752062125590839	0.037603106279542
H75V	0.391980048940665	0.0281921543376205	4	0.418950914837144	0.393363133255669	0.065398488886093	0.0326992444430465
T76V	-0.0857412047346447	0.0659158344757848	4	0.00844215852874937	-0.0751738357989892	0.111227579096071	0.0556137895480357
P77V	-0.020414364360509	0.0354017908924658	4	0.0211806708442773	-0.0177705322904503	0.0748286334121443	0.0374143167060721
K78V	0.613828788753471	0.0170409093184919	4	0.631872191667282	0.614399657695475	0.0494255315752597	0.0247127657876298
E79V	0.975227122831396	0.0168483736707464	4	0.819311606063838	0.970348156718964	0.0560360647683283	0.0280180323841641
L80V	-0.0226424406593179	0.0332443235643879	4	0.129981144858803	-0.0134972697371724	0.0801633547528189	0.0400816773764094
G81V	0.278477643488627	0.046609522879479	4	0.396299350191401	0.288142929717344	0.0928362326834424	0.0464181163417212
M82V	0.0154094664098581	0.0355657998453281	4	0.0926281435835022	0.0203388680946099	0.0766941030499504	0.0383470515249752
E83V	0.754791519968268	0.0239858945761206	4	0.733120349410141	0.753838725158538	0.0596643937573698	0.0298321968786849
E84V	0.554679276079855	0.0156347000487398	4	0.575132284907591	0.555274536910127	0.0472066062055438	0.0236033031027719
E85V	0.55383025058038	0.0137292616393912	4	0.59936568170473	0.554998136281135	0.0444943943781618	0.0222471971890809
D86V	0.125951289357505	0.0253398779244097	4	0.166477656016464	0.127828991768965	0.061935183592852	0.030967591796426
V87V	1	1e-05	4	0.976649869961065	1	1e-05	1e-05
I88V	0.88245988636243	0.0300083232002874	4	0.769012196767147	0.876287820738901	0.0722052657399195	0.0361026328699598
E89V	0.569344149665274	0.0276539873543914	4	0.580899332032052	0.569925965329279	0.0644742745390936	0.0322371372695468
V90V	1	1e-05	4	0.957612938693029	1	1e-05	1e-05
Y91V	0.874186112796241	0.0409771625304503	4	0.665854751467763	0.859010790279894	0.0971695823312388	0.0485847911656194
Q92V	0.859888773499827	0.0221757068697326	4	0.750044794857414	0.85540897755826	0.0609699371330706	0.0304849685665353
E93V	0.525250394468715	0.0142695912830605	4	0.54660309842836	0.525819024725574	0.0449567974433676	0.0224783987216838
Q94V	0.81860627159056	0.0260703353769743	4	0.736433146045375	0.814694429279454	0.0647379296509804	0.0323689648254902
T95V	1.03309996246806	0.0350421903324234	4	0.901004031847808	1.02478369770946	0.0803841105116785	0.0401920552558392
G96V	NA	NA	NA	0.119335062058888	0.119335062058888	0.260784783572692	0.260784783572692
G97V	0.133598071346709	0.0331074004395768	4	0.106093629181228	0.131956394057305	0.071640900605479	0.0358204503027395
H98V	NA	NA	NA	0.6106009370154	0.6106009370154	0.260784783572692	0.260784783572692
S99V	NA	NA	NA	0.683904331639028	0.683904331639028	0.260784783572692	0.260784783572692
T100V	NA	NA	NA	0.636442092542058	0.636442092542058	0.260784783572692	0.260784783572692
V101V	1	1e-05	NA	0.981287700406153	1	1e-05	1e-05
M1L	NA	NA	NA	0.669015347129104	0.669015347129104	0.260784783572692	0.260784783572692
S2L	0.749490887935285	0.0126277676051673	4	0.756528016085658	0.749657236984803	0.0420056670795736	0.0210028335397868
D3L	0.503514734359088	0.0238809160214729	4	0.479441270033522	0.502460749813017	0.0595579461451038	0.0297789730725519
Q4L	0.904530750697129	0.0191675169228146	4	0.795426280626017	0.900663322628928	0.0563211602031503	0.0281605801015752
E5L	0.621433501278422	0.0286056143880328	4	0.635471795241627	0.622163403384617	0.0657378894973899	0.032868944748695
A6L	0.887636970598664	0.0397076015814949	4	0.832464316448759	0.88373377643499	0.0804769937455012	0.0402384968727506
K7L	0.52391181003451	0.0192666442736238	4	0.532310442375583	0.524211001283698	0.0527553981439333	0.0263776990719666
P8L	0.791650658342709	0.0111716255374708	4	0.694373099914009	0.789610740140604	0.0417446164325189	0.0208723082162594
S9L	0.641890583229748	0.0126264909987661	4	0.61596937271822	0.641277898193587	0.0421740380456291	0.0210870190228145
T10L	0.775172710934667	0.0128375751544517	4	0.749630806776811	0.774559141077043	0.0425423402672855	0.0212711701336428
E11L	0.842717108073392	0.0149480925345019	4	0.706516409828906	0.838922376243247	0.0511319632054355	0.0255659816027177
D12L	0.630957132553654	0.0189114482706897	4	0.611667738749444	0.630282196038409	0.0523193965369925	0.0261596982684963
L13L	1	1e-05	4	0.967167392349717	1	1e-05	1e-05
G14L	0.878122650674179	0.0143552187666841	4	0.803319729771106	0.876118988365254	0.0465627619240605	0.0232813809620302
D15L	0.613339802701197	0.0228437277446503	4	0.610817761361089	0.613233977170713	0.0579125084730999	0.0289562542365499
K16L	0.630041866018914	0.0118134479118228	4	0.612753036086855	0.629658950391507	0.0406104324596467	0.0203052162298233
K17L	0.573569549960468	0.0154698882732886	4	0.603544629116625	0.574433008167961	0.0470808896776763	0.0235404448388381
E18L	0.58291483296296	0.0306309894022536	4	0.601419758889438	0.583941315430648	0.0683860221200567	0.0341930110600283
G19L	0.717452356629225	0.0166674178546913	4	0.717254071677156	0.717446216400585	0.0487360831103558	0.0243680415551779
E20L	0.676848375515078	0.0379809099939077	4	0.661018546225753	0.675773885641473	0.0773094481103769	0.0386547240551884
Y21L	0.531371798755698	0.0255185224177988	4	0.568442057077226	0.533100913748435	0.062081764064264	0.031040882032132
I22L	0.394844521114059	0.0190414761311456	4	0.469316018050521	0.397467566368133	0.0541634622417319	0.027081731120866
K23L	0.823617716383676	0.0251488486683727	4	0.740939364029376	0.819814542187662	0.0634958514919237	0.0317479257459619
L24L	1	1e-05	4	0.989127201411994	1	1e-05	1e-05
K25L	-0.123280485967575	0.0476416109914199	4	0.092729473695815	-0.105200970202897	0.106538278207782	0.0532691391038909
V26L	1.2618559359777	0.0255018101902821	4	0.872394222721952	1.24370112273157	0.102621973010052	0.0513109865050261
I27L	0.995756631261305	0.0182517865297629	4	0.840933486333246	0.990521938391423	0.0583467394433505	0.0291733697216753
G28L	-0.242577777622783	0.116327829873848	4	6.67977503729941e-05	-0.198328785518854	0.179569996954157	0.0897849984770787
Q29L	0.684696930929933	0.0168631791244709	4	0.660933660032384	0.683952688874626	0.0492194832508199	0.02460974162541
D30L	0.334641420878064	0.0192017540147273	4	0.291678040744968	0.333115873526205	0.053232409839748	0.026616204919874
S31L	-0.036804869404023	0.0373586167902288	4	0.176468089218517	-0.0225497594240696	0.0931938083922798	0.0465969041961399
S32L	0.246696333949234	0.0322713055713146	4	0.360299305657726	0.253315773565222	0.0751775872728164	0.0375887936364082
E33L	0.345767788121893	0.0515385798502912	4	0.366565114007818	0.347638054050694	0.0925670248606953	0.0462835124303476
I34L	0.465097566102708	0.0298024243993999	4	0.47844407749354	0.465818963639798	0.0672699769007827	0.0336349884503914
H35L	0.54359450644537	0.012308260392417	4	0.557570658008003	0.543916718951385	0.0414765414529703	0.0207382707264852
F36L	0.0287403694264187	0.0248091740339608	4	0.0571344132512173	0.0300296450180291	0.0609141507463385	0.0304570753731692
K37L	0.429482407887441	0.0312499429484234	4	0.360169798406925	0.425564284427028	0.0708660374792601	0.03543301873963
V38L	0.724220140807482	0.0126205833771975	4	0.671588481477812	0.722976684251421	0.042733641200527	0.0213668206002635
K39L	0.444034417041751	0.0324766936799938	4	0.405501561996494	0.441775725271038	0.0711430132305513	0.0355715066152756
M40L	0.869888449298401	0.0105595435849183	4	0.767549818416909	0.867857646601419	0.0407744774763799	0.02038723873819
T41L	0.234892922113014	0.0474319603970542	4	0.24564465366723	0.235789186324258	0.08797889583217	0.043989447916085
T42L	0.575738391340459	0.0193762398013362	4	0.443416119892816	0.570998714963081	0.0583327312393887	0.0291663656196943
H43L	0.729620159379533	0.0144840925280958	4	0.691313216257922	0.728585111304346	0.0456101307058163	0.0228050653529081
L44L	1	1e-05	4	0.984265388092439	1	1e-05	1e-05
K45L	0.65278676942593	0.0150654195624609	4	0.621216714542142	0.651900475885227	0.046444129673416	0.023222064836708
K46L	0.541928599003168	0.0144069830577732	4	0.537470141422875	0.541808756217511	0.0450618174064938	0.0225309087032469
L47L	1	1e-05	4	0.991908986349359	1	1e-05	1e-05
K48L	0.0437159559189896	0.030743144539453	4	0.0566247803978618	0.0444344942549583	0.0684604287746111	0.0342302143873056
E49L	0.433066170693019	0.0231056016171361	4	0.393828626493453	0.431401679420597	0.0588111461076862	0.0294055730538431
S50L	0.979455707581818	0.0132627831832569	4	0.875933442714019	0.976888560413668	0.0460129027960963	0.0230064513980481
Y51L	-0.0946126904030263	0.0521398462741776	4	0.016508620874457	-0.0845137658390051	0.098348757374185	0.0491743786870925
C52L	0.00120042442426876	0.0588918737946685	4	0.0188723997225846	0.00299336994238182	0.100223765814247	0.0501118829071233
Q53L	0.694158562939236	0.0134221321257207	4	0.658217831857066	0.693256864385899	0.0437431588058135	0.0218715794029068
R54L	0.561478595960094	0.0215241975178095	4	0.488478949042941	0.558585432898372	0.0578197054191171	0.0289098527095586
Q55L	0.675922326601748	0.0147522967584436	4	0.711909035379378	0.676912192283119	0.0460104602742703	0.0230052301371352
G56L	0.302137022214562	0.0240968170167026	4	0.300488291736938	0.30206421370412	0.0596524709548972	0.0298262354774486
V57L	0.683496448064877	0.0214764969877801	4	0.7216872643841	0.68500682629209	0.0564625732536259	0.0282312866268129
P58L	0.556454240932741	0.0275145932665497	4	0.430749063114624	0.550155157680057	0.0698511292936506	0.0349255646468253
M59L	0.443029660302277	0.0204825406663576	4	0.543947693601709	0.446843053316039	0.0578258312196887	0.0289129156098443
N60L	0.122726965762252	0.0324730691451913	4	0.23437473660918	0.129270768612683	0.0752764363635297	0.0376382181817648
S61L	0.55091069545483	0.0135888694760958	4	0.445826390842567	0.548242369961585	0.0466919772888227	0.0233459886444114
L62L	1	1e-05	4	0.987814064572009	1	1e-05	1e-05
R63L	0.456914820747156	0.0193095750718099	4	0.441795226991547	0.456375045947406	0.0528710965242643	0.0264355482621321
F64L	0.195032156232739	0.026634694238294	4	0.144233145288435	0.192564068661339	0.0640191498988223	0.0320095749494111
L65L	1	1e-05	4	0.965408658322549	1	1e-05	1e-05
F66L	0.0543340237575451	0.0354060298447831	4	0.0981931215847976	0.0571220750384783	0.0749106731612745	0.0374553365806372
E67L	0.574485379179563	0.0491051169652635	4	0.495576721792167	0.567695488268915	0.092441771251165	0.0462208856255825
G68L	0.169220349428357	0.0311194553746031	4	0.165689457399757	0.169021540636361	0.0688754125971874	0.0344377062985937
Q69L	0.469018722534741	0.0132588407203597	4	0.495370243325466	0.469671998635571	0.0432922514224157	0.0216461257112079
R70L	0.714623328627767	0.0198588883474422	4	0.716864625089589	0.714705536453635	0.0536149060107534	0.0268074530053767
I71L	0.00954632078963269	0.0526501354875756	4	0.230945649067457	0.0298463985773442	0.113295672065935	0.0566478360329674
A72L	0.848710180635436	0.0470795486101143	4	0.792646561891133	0.844068566341489	0.0888944811191501	0.044447240559575
D73L	0.0195844113237025	0.0546774679677537	4	0.044064240725755	0.0219071913232976	0.0959711253397607	0.0479855626698804
N74L	0.786034064582709	0.017188782036466	4	0.73795009393413	0.784499972550203	0.0502714545717266	0.0251357272858633
H75L	0.331315192949112	0.0132174760779389	4	0.411163408327072	0.333288673589673	0.0447764501671273	0.0223882250835637
T76L	-0.0409206799896636	0.0475927170699656	4	-0.0135553072213034	-0.0386324179600138	0.0884299693530204	0.0442149846765102
P77L	-0.0668710478710216	0.0337649955290252	4	-0.0140061459486814	-0.0636567995655425	0.0732485892259902	0.0366242946129951
K78L	0.223713704520297	0.0302810389928586	4	0.431019892083883	0.235088969273565	0.0826265910163131	0.0413132955081566
E79L	0.678719767845864	0.0326869289519289	4	0.623228198469756	0.675447187373827	0.0720214305317035	0.0360107152658517
L80L	1	1e-05	4	0.976661327287991	1	1e-05	1e-05
G81L	0.714335622989896	0.0219201526000708	4	0.60908939435783	0.710090807847344	0.0602726202702438	0.0301363101351219
M82L	0.209024031535729	0.0236383315299603	4	0.208597311289443	0.209005530419592	0.0590184242444212	0.0295092121222106
E83L	0.865605289896202	0.0225875358287868	4	0.763296387307025	0.861358527352432	0.0610610647124846	0.0305305323562423
E84L	0.24469481239208	0.0332277597818214	4	0.445473129108705	0.256719768810325	0.0859119718631069	0.0429559859315534
E85L	0.878298308692281	0.012823251406516	4	0.779262128871058	0.875921843687325	0.0449681036041193	0.0224840518020596
D86L	-0.0959782660262767	0.0551465688169329	4	0.0371545871830803	-0.0832478782436394	0.10385673609093	0.051928368045465
V87L	0.868106628051664	0.00995855478735235	4	0.802288380270902	0.86687347669149	0.0380939500776141	0.019046975038807
I88L	0.427006818416731	0.013214734371868	4	0.398621009565683	0.426305393706183	0.043246443413063	0.0216232217065315
E89L	0.760655596845291	0.0142429945825827	4	0.719889267613034	0.759571944374482	0.0452579622645102	0.0226289811322551
V90L	0.0296796997659213	0.0236510067598884	4	0.270389781034077	0.0401214109406642	0.0767439648809053	0.0383719824404526
Y91L	0.479964410992794	0.0216883031919755	4	0.447895581240561	0.478684137773289	0.0566225235221078	0.0283112617610539
Q92L	0.372807039548951	0.0138437200735486	4	0.47083071483251	0.375341553266858	0.0467670218353575	0.0233835109176788
E93L	0.428078418292804	0.0205471584194753	4	0.497409392633582	0.43070618173558	0.0562059739198416	0.0281029869599208
Q94L	0.8324831727849	0.0144852695625325	4	0.735837376732647	0.829871610847506	0.0478273987270679	0.023913699363534
T95L	0.838935505423317	0.049260863247176	4	0.751835659613619	0.831419063823784	0.0931898182540164	0.0465949091270082
G96L	0.14331150588078	0.0602955498346865	4	0.182978088334635	0.147421940291303	0.102236723113908	0.0511183615569542
G97L	0.419864911045279	0.0240146072562942	4	0.309390145712522	0.415002218493563	0.0637053289404869	0.0318526644702435
H98L	NA	NA	NA	0.598560547092581	0.598560547092581	0.260784783572692	0.260784783572692
S99L	NA	NA	NA	0.619764303786862	0.619764303786862	0.260784783572692	0.260784783572692
T100L	NA	NA	NA	0.619759505615948	0.619759505615948	0.260784783572692	0.260784783572692
V101L	NA	NA	NA	0.78889042602574	0.78889042602574	0.260784783572692	0.260784783572692
M1I	NA	NA	NA	0.606358621912791	0.606358621912791	0.260784783572692	0.260784783572692
S2I	0.771991535425824	0.0149008844748638	4	0.758061787508185	0.771604625832094	0.0459358646870214	0.0229679323435107
D3I	0.67442750434283	0.014374743484669	4	0.528604253771188	0.670516329656409	0.0507958502802039	0.025397925140102
Q4I	0.742552656118558	0.0160057798125209	4	0.68713472751153	0.740902641533682	0.048602137320316	0.024301068660158
E5I	-0.321339078809976	0.0775639235063216	4	0.114315937936119	-0.264939106314225	0.188233103360652	0.0941165516803262
A6I	0.710318426915749	0.0153679211132681	4	0.715429183809789	0.71046470410908	0.0466545412891016	0.0233272706445508
K7I	0.921265924764557	0.0183497106831768	4	0.751446177346271	0.915494426391785	0.0598616584675704	0.0299308292337852
P8I	0.356430222056781	0.03658064882003	4	0.393759845609017	0.358876771051457	0.0761118506632419	0.038055925331621
S9I	0.502205300543618	0.02283202869368	4	0.537771114881655	0.503696919414111	0.0583311861677182	0.0291655930838591
T10I	0.79537309662255	0.0138178577909863	4	0.761102106904518	0.794488593849	0.0443934455148472	0.0221967227574236
E11I	0.0582943343664058	0.0618364771354196	4	0.272216373456286	0.0809683971544437	0.122324247473096	0.0611621237365482
D12I	0.821751933932185	0.0176775309206142	4	0.675098789740558	0.816944368902441	0.0566889369873672	0.0283444684936836
L13I	0.658845637264978	0.0137385868919353	4	0.673492879968144	0.65922155609806	0.0439852303517656	0.0219926151758828
G14I	0.551050235474616	0.0206392064236864	4	0.584162363988435	0.552310650445451	0.0551240725489586	0.0275620362744793
D15I	0.384151604451703	0.0261221587957979	4	0.471766334800983	0.388330389323981	0.0651318500204876	0.0325659250102438
K16I	0.672178809774995	0.0177513963008976	4	0.630985130438077	0.670822946798097	0.0509628974245346	0.0254814487122673
K17I	0.494095059914642	0.0152693093114466	4	0.560043449014931	0.495970830086896	0.0477606267925697	0.0238803133962848
E18I	0.606622404326259	0.0245046092500196	4	0.576360955145797	0.605264447807602	0.0605360373911961	0.0302680186955981
G19I	0.701675009727024	0.0172472079036715	4	0.680308726897102	0.700991087586584	0.0497896391018988	0.0248948195509494
E20I	0.730929420375587	0.0227365746100819	4	0.640737615703779	0.727161958392658	0.0605127687703726	0.0302563843851863
Y21I	0.601099770704972	0.0348907577044991	4	0.600358725275368	0.601053306230547	0.0735207292048312	0.0367603646024156
I22I	1	1e-05	4	0.984136966673652	1	1e-05	1e-05
K23I	0.760193699300545	0.0396147335997568	4	0.681360625269847	0.754628769521809	0.0816523217089482	0.0408261608544741
L24I	0.400284750639598	0.0256988527253	4	0.434015478260104	0.40186869184644	0.0622407999208319	0.0311203999604159
K25I	0.532785915683509	0.0410650488798151	4	0.398830769977086	0.523008922854666	0.0879835318339302	0.0439917659169651
V26I	0.482317876130649	0.0218530937526847	4	0.520665104421566	0.483859964150335	0.0570087615917545	0.0285043807958772
I27I	1	1e-05	4	0.963240122827871	1	1e-05	1e-05
G28I	NA	NA	NA	0.184254039969086	0.184254039969086	0.260784783572692	0.260784783572692
Q29I	NA	NA	NA	0.430456403372337	0.430456403372337	0.260784783572692	0.260784783572692
D30I	-0.0329932248551079	0.0558142095857303	4	0.0703803063783174	-0.0230003705865918	0.101594545082955	0.0507972725414775
S31I	0.481289836515028	0.024339351758109	4	0.472434943717956	0.480895041077355	0.060012499350242	0.030006249675121
S32I	0.623070708532561	0.0222730876469999	4	0.533427185249439	0.619399356104655	0.0598055606793237	0.0299027803396618
E33I	0.868155859005347	0.0202586073616934	4	0.587410081801168	0.857658954753354	0.0759910812751219	0.0379955406375609
I34I	1	1e-05	4	0.930447939614238	1	1e-05	1e-05
H35I	0.621229058129427	0.0140928078136832	4	0.596393101354677	0.62057564586443	0.0447038323450559	0.022351916172528
F36I	0.139183033082806	0.0321909978482258	4	0.0919475786902101	0.136437159673186	0.0710748872640811	0.0355374436320406
K37I	-0.0272424114192185	0.048388971247446	4	0.0756237643755345	-0.0185091648976332	0.0934808333715602	0.0467404166857801
V38I	1.03678709597875	0.023466590788408	4	0.95158100785208	1.03311853862958	0.0612716773997263	0.0306358386998632
K39I	0.0137342793087528	0.0659119786238626	4	0.148315595665584	0.0288335124859715	0.11528763541645	0.057643817708225
M40I	0.812055765497208	0.0122697497693184	4	0.755165977281151	0.810748211999885	0.0422240892349199	0.02111204461746
T41I	0.6007765069352	0.0186249326211095	4	0.40457696502674	0.594011900390859	0.0629380516339601	0.03146902581698
T42I	0.178919223158063	0.0283227203909098	4	0.224658311298669	0.181275057989182	0.0660750766831434	0.0330375383415717
H43I	0.617626723422238	0.0206472099130454	4	0.627446769436307	0.618000663440303	0.0548026160157905	0.0274013080078953
L44I	0.0995625924287506	0.0504113226566953	4	0.223801114291045	0.110512308273555	0.0977329359273992	0.0488664679636996
K45I	0.839309521372784	0.0139764913258313	4	0.742020265026489	0.836770500823735	0.0469647120719955	0.0234823560359978
K46I	0.735881044021827	0.0209398875736231	4	0.556181986038864	0.728944984127354	0.0651526079601296	0.0325763039800648
L47I	0.521142193092246	0.0222584435225742	4	0.428626723136673	0.517355609241147	0.0599556616820204	0.0299778308410102
K48I	0.223051120929455	0.0277665394695217	4	0.140314471245876	0.218869144865345	0.0670676338790839	0.033533816939542
E49I	0.0955142117241563	0.0594916147935781	4	0.133986459108758	0.0994531706372444	0.101370336362143	0.0506851681810717
S50I	1.0863723386032	0.0172505239286779	4	0.95491123569393	1.08216356291166	0.054780960598225	0.0273904802991125
Y51I	0.306642565667458	0.0242693764389668	4	0.198259698958063	0.301823589992268	0.0639196720900713	0.0319598360450356
C52I	-0.206021991159758	0.0574922731661919	4	-0.0943763235226233	-0.19493722822984	0.104135199545186	0.052067599772593
Q53I	-0.124704888112887	0.0445592206914657	4	0.146683366833687	-0.103344290656887	0.111905577186748	0.0559527885933738
R54I	0.393314844171703	0.0345343229373924	4	0.319168864209449	0.388710342634868	0.0752471575444039	0.037623578772202
Q55I	0.994347960136874	0.0139892843521812	4	0.855821999289494	0.990729536034585	0.0495498747536585	0.0247749373768292
G56I	0.227461067550177	0.0457965494675546	4	0.239186447548169	0.228407514525738	0.0861843821261796	0.0430921910630898
V57I	0.880732331337728	0.0145651091653452	4	0.781220346206774	0.878028900668654	0.0481215025050913	0.0240607512525456
P58I	-0.0288788285509626	0.135387165787835	4	0.0575033646843666	-0.0110769860088341	0.172593477710891	0.0862967388554453
M59I	0.653150017087983	0.0143468091799612	4	0.652956503439053	0.653144836609241	0.0449550472625437	0.0224775236312719
N60I	0.0769790001977441	0.0338635048588734	4	0.188466899110774	0.0837761665834685	0.0770373997632294	0.0385186998816147
S61I	0.152576370330655	0.0403819386441354	4	0.226026064938437	0.157854478905015	0.0822219768080012	0.0411109884040006
L62I	1.11711338698995	0.0184998416692732	4	0.980774350917232	1.11244315286908	0.057228081158822	0.028614040579411
R63I	0.538741515129149	0.0204227480232315	4	0.449947924165131	0.535395694379326	0.0570078342098861	0.0285039171049431
F64I	NA	NA	NA	0.114949774259182	0.114949774259182	0.260784783572692	0.260784783572692
L65I	0.654007150448801	0.0773402677635971	4	0.643671237150748	0.65267242148718	0.118336032777226	0.0591680163886129
F66I	0.143350983648712	0.0254336636171212	4	0.155323203892142	0.143907648409169	0.0615248440017797	0.0307624220008898
E67I	-0.357781716498118	0.132841714179941	4	-0.0240030511100618	-0.290026573315004	0.214230096130325	0.107115048065162
G68I	-0.252700015449904	0.0618452853453575	4	-0.172363984755006	-0.244183940275218	0.106020362670853	0.0530101813354263
Q69I	0.0608118616218637	0.0860065696750819	4	0.244522850552451	0.0868174122220277	0.141698026576362	0.0708490132881812
R70I	0.667973467492129	0.020422001619256	4	0.652116739156979	0.667375993010239	0.0545252082909998	0.0272626041454999
I71I	1	1e-05	4	0.974407185725474	1	1e-05	1e-05
A72I	1.0419440396291	0.0273026877335942	4	0.893352438510703	1.03455261102416	0.0716589211814091	0.0358294605907045
D73I	-0.0947665032731552	0.110123844106684	4	-0.0253581023404334	-0.0826664563392174	0.15020842646414	0.0751042132320702
N74I	0.525976847053534	0.0176967017898713	4	0.553113128389786	0.526867358302164	0.0505772625416947	0.0252886312708474
H75I	0.407267694465639	0.0191175004667153	4	0.404426339051892	0.40716723041406	0.0525116101160321	0.0262558050580161
T76I	-0.0946410445128002	0.0361691312158843	4	-0.0117812435957631	-0.0892676196084571	0.0777822204068666	0.0388911102034333
P77I	-0.149355253383499	0.0907850162403012	4	-0.0760975717114761	-0.138494389431849	0.133343034792821	0.0666715173964105
K78I	0.853560245017551	0.0148022213413786	4	0.74613231097456	0.850595562511714	0.048985627989869	0.0244928139949345
E79I	0.333704337068011	0.0506076965460674	4	0.3415981524987	0.334402525970747	0.091404823724845	0.0457024118624225
L80I	-0.0532536463375043	0.0512491748710381	4	0.120400612889214	-0.0377170780560923	0.104559682267895	0.0522798411339476
G81I	0.10146897330322	0.149894587410027	4	0.268499749527066	0.138756159993666	0.193577820733185	0.0967889103665925
M82I	-0.0302507810193204	0.0285952453075868	4	0.0512411984471722	-0.0260151718151342	0.0680971459175882	0.0340485729587941
E83I	0.807538974367035	0.0402137016103515	4	0.734270685633555	0.802294266550878	0.0820144007027173	0.0410072003513587
E84I	NA	NA	NA	0.553128411056041	0.553128411056041	0.260784783572692	0.260784783572692
E85I	0.255085444393574	0.0314048827979941	4	0.375030269138278	0.261897428498299	0.0745875818799102	0.0372937909399551
D86I	0.0125394419046166	0.0928599930308749	4	0.0701846480486486	0.0212514795208774	0.134254875882878	0.067127437941439
V87I	0.838005114068619	0.0136785991020381	4	0.830744580503202	0.837819566626944	0.0438365131286438	0.0219182565643219
I88I	1	1e-05	4	0.980424702280761	1	1e-05	1e-05
E89I	0.778278586929358	0.0170004784274224	4	0.650452393067816	0.774243630902623	0.0540938549079003	0.0270469274539501
V90I	0.362492118539088	0.0523957499779182	4	0.481852475420812	0.373388204469497	0.0994226827602059	0.049711341380103
Y91I	-0.156296722495842	0.0638132024575853	4	0.0387798687190381	-0.135031214427721	0.121400579401557	0.0607002897007787
Q92I	0.493719858724687	0.0281505310477176	4	0.479822104614893	0.493008170795053	0.065145247773409	0.0325726238867045
E93I	0.0840616635119334	0.037337186715347	4	0.279479493487994	0.0971163492084713	0.090691129205988	0.045345564602994
Q94I	0.491243176291438	0.0226950660636067	4	0.485846499327612	0.491018142488496	0.057711516303543	0.0288557581517715
T95I	0.799038836659147	0.0361215433022755	4	0.736960512633228	0.795018035847682	0.0765415214663522	0.0382707607331761
G96I	NA	NA	NA	0.00547925358617213	0.00547925358617213	0.260784783572692	0.260784783572692
G97I	-0.287744439663238	0.132547094712981	4	-0.16258157595561	-0.262382031215683	0.174128769805227	0.0870643849026135
H98I	NA	NA	NA	0.601139590391003	0.601139590391003	0.260784783572692	0.260784783572692
S99I	NA	NA	NA	0.645655631772868	0.645655631772868	0.260784783572692	0.260784783572692
T100I	NA	NA	NA	0.624438617386254	0.624438617386254	0.260784783572692	0.260784783572692
V101I	NA	NA	NA	0.810963182516602	0.810963182516602	0.260784783572692	0.260784783572692
M1M	1	1e-05	NA	0.974460112654977	1	1e-05	1e-05
S2M	0.702554768826198	0.0288702299347109	4	0.717340290016091	0.703330260349015	0.0660882257864041	0.033044112893202
D3M	0.315912408955173	0.0269599268942697	4	0.341237413676907	0.31715711919102	0.0637469828735774	0.0318734914367887
Q4M	0.544096224961447	0.0291149243153391	4	0.582621715972125	0.546133084129229	0.066879242519175	0.0334396212595875
E5M	0.909617648851023	0.0154595557409592	4	0.802143101671609	0.906523759372694	0.0501282256711465	0.0250641128355733
A6M	1.03884632456569	0.0786397981142023	4	0.935885127514248	1.02535628555868	0.124464730586252	0.0622323652931258
K7M	-0.0192618502282635	0.0359392342947643	4	0.237146249092328	-0.00273276452996851	0.0977622487381973	0.0488811243690987
P8M	NA	NA	NA	0.453056611422728	0.453056611422728	0.260784783572692	0.260784783572692
S9M	0.506910989868278	0.0219672807124447	4	0.566791483635968	0.509331086354798	0.0578854027030254	0.0289427013515127
T10M	0.663792677052858	0.0142339822731393	4	0.677187364973168	0.664148515961762	0.0448169681357744	0.0224084840678872
E11M	0.925167307254965	0.0212594270409469	4	0.779078443861408	0.919445863547881	0.0624569347403011	0.0312284673701505
D12M	-0.35980050856136	0.0922719192255789	4	0.071697142661195	-0.294938296893292	0.203071537221236	0.101535768610618
L13M	0.472890005361647	0.0147349347733392	4	0.584403255233533	0.475953825369398	0.0491116856109819	0.024555842805491
G14M	0.525777998674421	0.0185637289314242	4	0.597123418049542	0.528230054556549	0.0532829756345228	0.0266414878172614
D15M	NA	NA	NA	0.4881291872762	0.4881291872762	0.260784783572692	0.260784783572692
K16M	0.724929119024516	0.0195306332927927	4	0.637706503970749	0.72178087973709	0.0555615915764256	0.0277807957882128
K17M	0.594415026313491	0.0164076834591532	4	0.613959443104273	0.595011108403833	0.048440509056899	0.0242202545284495
E18M	0.753937304395508	0.0286336976331728	4	0.73520322589017	0.752962344823842	0.0658319505872137	0.0329159752936068
G19M	1.00351875685216	0.0141045537391169	4	0.887990938925547	1.00047685459708	0.048234561024741	0.0241172805123705
E20M	0.733163767743566	0.0165277710760902	4	0.724719464980462	0.732904399237067	0.0485365958587408	0.0242682979293704
Y21M	NA	NA	NA	0.61441760849024	0.61441760849024	0.260784783572692	0.260784783572692
I22M	0.727944168289957	0.0150227076074403	4	0.603195689314955	0.724451647036315	0.0504664083185477	0.0252332041592738
K23M	0.57662974286755	0.0619766443762465	4	0.522173855518792	0.57084615092955	0.104583211028233	0.0522916055141167
L24M	0.372089448860905	0.0234594697159722	4	0.452746420535232	0.375561135058162	0.06100732110636	0.03050366055318
K25M	0.0747366925599734	0.038088853088821	4	0.137919137225789	0.079036720515707	0.0789538604038574	0.0394769302019287
V26M	0.0033720159930461	0.105773788491822	4	0.186914944846697	0.0343184359420011	0.159658071092912	0.079829035546456
I27M	0.317082205832614	0.0341622541272148	4	0.419392339454648	0.323371470997566	0.0766804201359561	0.0383402100679781
G28M	NA	NA	NA	0.24007416246959	0.24007416246959	0.260784783572692	0.260784783572692
Q29M	NA	NA	NA	0.56976897108129	0.56976897108129	0.260784783572692	0.260784783572692
D30M	NA	NA	NA	0.321884403755861	0.321884403755861	0.260784783572692	0.260784783572692
S31M	-0.189973773915355	0.0747641061269134	4	0.0407145802302978	-0.161051696621033	0.138747356643407	0.0693736783217035
S32M	0.526539951223065	0.021124755531388	4	0.481912074185762	0.524802779940992	0.0561309119366076	0.0280654559683038
E33M	0.2014778941047	0.0333366790789119	4	0.261877164874639	0.205106455001172	0.0730497936001744	0.0365248968000872
I34M	0.540252579178321	0.0150933983390214	4	0.545188391644591	0.540391396627021	0.0462037110923931	0.0231018555461966
H35M	0.589877140081076	0.0194894727917626	4	0.586902695938331	0.589769997710444	0.0530679206421401	0.0265339603210701
F36M	-0.305820777326188	0.0990715448516272	4	-0.145428305576974	-0.28021768779247	0.150184880423708	0.0750924402118541
K37M	0.253253073480127	0.0467457936747873	4	0.205473161649232	0.249323019756041	0.0881572576953614	0.0440786288476807
V38M	0.964375711183188	0.0155512693634858	4	0.736457918716271	0.957776803186206	0.060533958295561	0.0302669791477805
K39M	-0.148356257592454	0.0646233387699275	4	0.0830400189353076	-0.122846566469863	0.128317313572099	0.0641586567860496
M40M	1	1e-05	NA	0.953082788864785	1	1e-05	1e-05
T41M	0.852685603871568	0.0178834891604212	4	0.614857166235052	0.844801317673175	0.0661568517449441	0.033078425872472
T42M	0.449610146066477	0.0261131283039386	4	0.404797088994393	0.447473490812005	0.0631124028413229	0.0315562014206614
H43M	NA	NA	NA	0.655539149571313	0.655539149571313	0.260784783572692	0.260784783572692
L44M	0.847711475212218	0.0149333184996961	4	0.735891794628149	0.844599024283481	0.049478627939416	0.024739313969708
K45M	0.482807321859155	0.0298176658466195	4	0.475598274993615	0.482417474329783	0.0672414688427138	0.0336207344213569
K46M	0.186859529668419	0.0355551663352289	4	0.261490279606142	0.191622392575583	0.0765278586869773	0.0382639293434886
L47M	0.477215877946477	0.0171368794703112	4	0.468640683310812	0.476943091018032	0.0494977920435929	0.0247488960217965
K48M	0.362851317455883	0.0273900025228268	4	0.283034510632248	0.358868906617167	0.0663930516169111	0.0331965258084555
E49M	0.576550945508676	0.048556104911849	4	0.493697235273776	0.569494512789228	0.0921079665522098	0.0460539832761049
S50M	0.805966924399521	0.0196570218364407	4	0.74205339242691	0.80364562363713	0.054638573798562	0.027319286899281
Y51M	-0.0743706076501269	0.064176581970431	4	0.0215392515298947	-0.0638623577047702	0.109617949355877	0.0548089746779385
C52M	NA	NA	NA	0.0143774464039308	0.0143774464039308	0.260784783572692	0.260784783572692
Q53M	0.145557789116463	0.0482269869404354	4	0.340081777887547	0.162022096944923	0.104003849092611	0.0520019245463057
R54M	0.319871318004197	0.0456537517888773	4	0.291257918617257	0.317568329058147	0.0863184629796635	0.0431592314898317
Q55M	1.21323662145264	0.038680132557881	4	1.00862291686659	1.19910991112912	0.0936973441765482	0.0468486720882741
G56M	0.689942561248558	0.0327261289446231	4	0.548026531691746	0.681563708020315	0.0783706046015447	0.0391853023007723
V57M	0.486791182534446	0.0388692493030332	4	0.515365580354814	0.488772960669662	0.0785842338906933	0.0392921169453466
P58M	NA	NA	NA	0.298582480167545	0.298582480167545	0.260784783572692	0.260784783572692
M59M	1	1e-05	NA	0.977649361007926	1	1e-05	1e-05
N60M	0.0858906357772657	0.0408245360808835	4	0.190836277654184	0.0935087048835344	0.0849935419115382	0.0424967709557691
S61M	0.42613985294379	0.0269496504780439	4	0.413419168641129	0.425514864821617	0.0635573690730734	0.0317786845365367
L62M	NA	NA	NA	0.675648588593984	0.675648588593984	0.260784783572692	0.260784783572692
R63M	0.397479572848688	0.0567488629973764	4	0.372879351817417	0.395065618009545	0.0981401662263293	0.0490700831131647
F64M	-0.0533155170893615	0.0848698676362181	4	-0.0413247223228938	-0.0516374316840981	0.125418656966185	0.0627093284830924
L65M	0.853118161516502	0.0417560297193816	4	0.749934378841848	0.845469751574009	0.0859424606117529	0.0429712303058764
F66M	0.110146709906095	0.0387970286519069	4	0.125657117963866	0.111220574319736	0.078262937256462	0.039131468628231
E67M	0.844044614713853	0.017559049006734	4	0.673883092473715	0.838502570721827	0.0585286562836133	0.0292643281418066
G68M	-0.421972853226572	0.11450385512053	4	-0.226349386567917	-0.386757357184208	0.169240834352888	0.0846204171764438
Q69M	-0.112331605392421	0.126788115161678	4	0.194122425454085	-0.0524036828659694	0.202496313399213	0.101248156699607
R70M	0.611398595987402	0.0183483851064697	4	0.630130308456373	0.612035168030711	0.0514579957020617	0.0257289978510309
I71M	-0.0173854091053692	0.0716163522445996	4	0.113218033038035	-0.00161743179647096	0.12054547299744	0.0602727364987201
A72M	1.39854271227213	0.0477184951229747	4	1.03307299107245	1.36790854608362	0.134328621203704	0.0671643106018521
D73M	NA	NA	NA	0.03719404845917	0.03719404845917	0.260784783572692	0.260784783572692
N74M	0.464262052718034	0.0191391115238445	4	0.512835073394	0.465981360168499	0.0533024882097947	0.0266512441048973
H75M	NA	NA	NA	0.452119062318976	0.452119062318976	0.260784783572692	0.260784783572692
T76M	-0.147390967916972	0.0366309073087915	4	-0.0742826937544769	-0.142593368242821	0.0777460310653944	0.0388730155326972
P77M	-0.101699565136805	0.135734103050575	4	-0.0437535294152129	-0.0897336298459492	0.170918994571991	0.0854594972859953
K78M	0.835598797002037	0.0196775574886426	4	0.761555058349149	0.832906865982539	0.0551155576063579	0.027557778803179
E79M	0.915447559780783	0.0658608222611178	4	0.747574200251763	0.896626133968121	0.119505705069502	0.0597528525347512
L80M	0.526236194126015	0.0186432513482425	4	0.415900111967629	0.522428392381889	0.0555721024898634	0.0277860512449317
G81M	NA	NA	NA	0.449859443767991	0.449859443767991	0.260784783572692	0.260784783572692
M82M	1	1e-05	NA	0.961462703144677	1	1e-05	1e-05
E83M	0.931041933151852	0.0231432745377273	4	0.826544224324623	0.926602127480153	0.0620208473518807	0.0310104236759403
E84M	NA	NA	NA	0.755348786755936	0.755348786755936	0.260784783572692	0.260784783572692
E85M	1.00506782155064	0.0343236345810191	4	0.90092524160636	0.998637536295791	0.0770252280142025	0.0385126140071012
D86M	NA	NA	NA	0.272941315339092	0.272941315339092	0.260784783572692	0.260784783572692
V87M	0.850645348436193	0.0121331099318653	4	0.788963098780517	0.849243074196132	0.0421247376449837	0.0210623688224918
I88M	0.264901494988861	0.0153996003210434	4	0.268090627887385	0.264992955309087	0.0467015414839545	0.0233507707419773
E89M	0.572899516181407	0.0227203740311951	4	0.60506124835897	0.574242048036737	0.0580942327328504	0.0290471163664252
V90M	0.34030951112322	0.0510651057355247	4	0.387970442664965	0.344559708716719	0.0928672993233017	0.0464336496616508
Y91M	NA	NA	NA	0.407814901475055	0.407814901475055	0.260784783572692	0.260784783572692
Q92M	0.867989886077485	0.0129566354862994	4	0.7650098239667	0.865493703251355	0.0454216549225651	0.0227108274612826
E93M	0.60877174553796	0.0224778540795842	4	0.638491150439417	0.60999963196963	0.0576993037277985	0.0288496518638992
Q94M	0.644178348610927	0.0327557909240981	4	0.5935115190503	0.641184381166149	0.0719096111502368	0.0359548055751184
T95M	0.813348846227736	0.0121793414019779	4	0.701874886852375	0.810805179370678	0.0444284761177394	0.0222142380588697
G96M	NA	NA	NA	0.0258045629468408	0.0258045629468408	0.260784783572692	0.260784783572692
G97M	-0.23486416177818	0.121448060980525	4	-0.141480014367118	-0.217226505929696	0.161693452007413	0.0808467260037063
H98M	NA	NA	NA	0.566945766018735	0.566945766018735	0.260784783572692	0.260784783572692
S99M	NA	NA	NA	0.647012537049047	0.647012537049047	0.260784783572692	0.260784783572692
T100M	NA	NA	NA	0.606967945333781	0.606967945333781	0.260784783572692	0.260784783572692
V101M	NA	NA	NA	0.669567691058403	0.669567691058403	0.260784783572692	0.260784783572692
M1F	NA	NA	NA	0.537431920960815	0.537431920960815	0.260784783572692	0.260784783572692
S2F	0.740893062487375	0.0104365100626379	4	0.741269393589484	0.740900445078481	0.0379596133183884	0.0189798066591942
D3F	0.209075612737404	0.0448102380444992	4	0.320198407521271	0.217867308417242	0.0901631769836968	0.0450815884918484
Q4F	0.858135991281659	0.0242370197284038	4	0.743793117182952	0.853058495769547	0.0643127372576184	0.0321563686288092
E5F	0.618672251785884	0.0367819398249311	4	0.602671583379109	0.617618192443069	0.0758925543734306	0.0379462771867153
A6F	0.728823065974894	0.056553218160003	4	0.714811738868185	0.727452447727841	0.0977521807055359	0.048876090352768
K7F	0.515043135006849	0.0341672224590529	4	0.494873522499506	0.513803088189107	0.0728034279696874	0.0364017139848437
P8F	0.745679459718146	0.0546608180504176	4	0.633885126281911	0.735074726132378	0.101137191355867	0.0505685956779336
S9F	0.490622086614645	0.0195378995140878	4	0.560509680590009	0.493145535046805	0.0547132811383693	0.0273566405691847
T10F	0.708338578816075	0.0168906965636595	4	0.688575356787241	0.707718635973664	0.0492092045384267	0.0246046022692133
E11F	0.301271101881157	0.0252386919291354	4	0.363536960308638	0.304145068747009	0.0625884693195933	0.0312942346597966
D12F	0.610254714784508	0.0150275902674526	4	0.587607168413902	0.609620462361216	0.0462393065586858	0.0231196532793429
L13F	0.669397637248933	0.0141827777894951	4	0.660184568755688	0.669153743023486	0.0447032827145818	0.0223516413572909
G14F	0.91274831584879	0.0210075610178709	4	0.845309042515358	0.910137194634837	0.056803813839837	0.0284019069199185
D15F	0.654001133777028	0.0187358312351688	4	0.614691337556107	0.652638012642034	0.0524297617749125	0.0262148808874562
K16F	0.684213258867532	0.0294340591286778	4	0.626708105915954	0.681141391475976	0.0679724346273283	0.0339862173136642
K17F	0.53184704779535	0.0553366624898562	4	0.5747227166498	0.535959668347091	0.0972173702393183	0.0486086851196591
E18F	0.651747400837458	0.0303347617385679	4	0.637892194717443	0.650985865994382	0.0679529879673957	0.0339764939836979
G19F	1.13095928055491	0.0516332439698349	4	0.954641499316822	1.11507684097445	0.105356866487901	0.0526784332439504
E20F	0.733116370407652	0.0508196876834808	4	0.662151788870882	0.726815766684115	0.0938026014619087	0.0469013007309543
Y21F	0.899120672749239	0.0126596890348318	4	0.802669482744761	0.896835058364833	0.0445343205871149	0.0222671602935574
I22F	0.224704114733103	0.0203901273111386	4	0.332289236915563	0.228751785363452	0.0581196130829646	0.0290598065414823
K23F	-0.0133893072832458	0.058789269889088	4	0.211251765479714	0.00936641523201496	0.120786074922389	0.0603930374611943
L24F	0.140566520873633	0.0203550563877416	4	0.206793400282481	0.143054047378634	0.0557832610912967	0.0278916305456483
K25F	0.0986557402306704	0.0413228359860606	4	0.149671107389166	0.102400860324904	0.0821698350106705	0.0410849175053352
V26F	0.174059968994794	0.0309944693337672	4	0.187141635831611	0.174793746973165	0.0687792301344459	0.0343896150672229
I27F	0.605766436233319	0.0187301203061398	4	0.52283555464257	0.602891540272125	0.0540963006894691	0.0270481503447345
G28F	NA	NA	NA	0.275156925394424	0.275156925394424	0.260784783572692	0.260784783572692
Q29F	-0.0364504816663425	0.0653432485379162	4	0.207734627130577	-0.00926441956817721	0.131397839577095	0.0656989197885473
D30F	0.0999446129662859	0.0704087006685248	4	0.182314060762446	0.109741468880487	0.11475001053561	0.057375005267805
S31F	0.966759298186924	0.0157554133182676	4	0.79599960853415	0.961752292024179	0.055362681597961	0.0276813407989805
S32F	0.314181809564193	0.0252948412126246	4	0.37358207736045	0.316929328545004	0.0625426650466857	0.0312713325233429
E33F	-0.0793757879191647	0.0690470724850176	4	0.0572085405227346	-0.0634081578297942	0.118687762079336	0.0593438810396681
I34F	1.18223436024842	0.0646440913452198	4	0.791114491608031	1.13910403029258	0.161946073783012	0.0809730368915058
H35F	0.705793482543827	0.0128276865787083	4	0.644318485842315	0.704317835008929	0.043377648554697	0.0216888242773485
F36F	1	1e-05	4	0.970069850207669	1	1e-05	1e-05
K37F	0.0164890278284201	0.156201118571903	4	0.13569848207591	0.0439624056097235	0.192274710576426	0.0961373552882129
V38F	0.329492528935107	0.039743218148695	4	0.305704752865059	0.327808258064404	0.0794997271333658	0.0397498635666829
K39F	NA	NA	NA	0.27088198194905	0.27088198194905	0.260784783572692	0.260784783572692
M40F	0.230378915108531	0.0303556224390213	4	0.375117322696982	0.238339458559154	0.075498716226003	0.0377493581130015
T41F	-0.252370391924171	0.0920396392436118	4	-0.0403918358871823	-0.220574210214574	0.152088293218909	0.0760441466094543
T42F	-0.041939433004239	0.0545966868915575	4	0.0808095292798365	-0.0303079175985179	0.102152892411267	0.0510764462056333
H43F	0.477987454350313	0.0232179737311443	4	0.544903049540654	0.480839290001388	0.0599768397402482	0.0299884198701241
L44F	0.845090904621611	0.0171493663640964	4	0.568645746484249	0.836290658330667	0.0693184095290256	0.0346592047645128
K45F	0.221753725212445	0.0406156179375836	4	0.342577061731189	0.230482725200705	0.0861526324710835	0.0430763162355418
K46F	0.479259090718467	0.0206992526656617	4	0.438272093254699	0.477694552641568	0.0554056051424809	0.0277028025712405
L47F	0.0582241307764081	0.0298472414722416	4	0.115780187418259	0.0613395409233821	0.0685086568616267	0.0342543284308133
K48F	-0.0905991553616879	0.0525485544005284	4	-0.045180327750334	-0.0864420078271059	0.0943658699975828	0.0471829349987914
E49F	0.422624473732967	0.0335230622283765	4	0.350346971565571	0.418259502780997	0.0738886608542461	0.036944330427123
S50F	1.09228333571057	0.018428821751024	4	0.907072243298566	1.08596253498494	0.0614795193405095	0.0307397596702548
Y51F	0.614764617681108	0.0152652053995031	4	0.477415322650676	0.610859011510745	0.0517826740125251	0.0258913370062626
C52F	-0.00603331980845473	0.0469600670882739	4	0.0265723198514725	-0.00334012154105011	0.0878698914195467	0.0439349457097733
Q53F	0.965973865328453	0.0216960984249509	4	0.785506719264376	0.958766649390436	0.0664580260655911	0.0332290130327956
R54F	0.605102185834253	0.0502244857358109	4	0.459563558842581	0.592318557430773	0.0998582980269874	0.0499291490134937
Q55F	0.453482226812878	0.0263655039035069	4	0.510300871239354	0.456216222628387	0.0638905051338292	0.0319452525669146
G56F	0.445008575559004	0.0351933510668131	4	0.410277617330962	0.442813208795479	0.074367893164344	0.037183946582172
V57F	0.292856533203946	0.0253351444724881	4	0.404355944346842	0.298021699328674	0.0656646443585624	0.0328323221792812
P58F	-0.0376065927851976	0.0741226303583992	4	0.0480683612152513	-0.0269459647411182	0.118628059432518	0.0593140297162592
M59F	0.844856966785676	0.0220204852675657	4	0.709315769362356	0.839366279589029	0.0627241137594223	0.0313620568797112
N60F	0.377810792498142	0.0208377741457636	4	0.361187620750756	0.377172176697637	0.0551402202687301	0.0275701101343651
S61F	0.495784495134769	0.0296080634417781	4	0.425796307827108	0.492024881944784	0.0687882243056696	0.0343941121528348
L62F	0.604493719929037	0.0159888337200189	4	0.540926985583878	0.602603026854697	0.048861662538626	0.024430831269313
R63F	0.274952337405851	0.0275419330881284	4	0.317661336176841	0.277094504135033	0.0649503087392255	0.0324751543696128
F64F	1	1e-05	4	0.965153511911012	1	1e-05	1e-05
L65F	0.52687659105202	0.0295896120061185	4	0.519792806584498	0.526496289966857	0.066949346483692	0.033474673241846
F66F	1	1e-05	4	0.965497906039825	1	1e-05	1e-05
E67F	0.944761357923134	0.0223348050176745	4	0.704859451650936	0.934910063147457	0.0744134016503732	0.0372067008251866
G68F	-0.054435516526804	0.0630809678057361	4	0.00337496642913897	-0.0481980447446516	0.105874297244606	0.0529371486223032
Q69F	0.517970528329064	0.0483148675067512	4	0.478214567210024	0.514600013401345	0.0895815008445866	0.0447907504222933
R70F	0.171812165316105	0.0682653645716823	4	0.35155573343898	0.192615036674712	0.123686355215113	0.0618431776075565
I71F	-0.22972017638102	0.10714187485598	4	-0.0510106344394799	-0.199265385678756	0.160087146504361	0.0800435732521806
A72F	0.583534091254982	0.0614429436935841	4	0.623191535474734	0.587713538637199	0.103406947946588	0.0517034739732942
D73F	0.175842800659761	0.0471387606837525	4	0.126063910912118	0.171716757385744	0.0886753216482492	0.0443376608241246
N74F	0.827122612271763	0.0305535251500965	4	0.758792074164258	0.823341319940904	0.069924393309628	0.034962196654814
H75F	0.206988292023421	0.0360266618944098	4	0.29003180603627	0.212353788499279	0.0776204186793144	0.0388102093396572
T76F	-0.20035037514246	0.0555510814718223	4	-0.118332992140914	-0.192455744555006	0.0996005731232489	0.0498002865616244
P77F	0.0297866412538563	0.0419085625441954	4	0.0358714243242715	0.0302391956626935	0.0817703029582263	0.0408851514791131
K78F	0.973595505659119	0.0385914719115462	4	0.820861439447135	0.963073116533164	0.0869969238997907	0.0434984619498953
E79F	-0.141440425989848	0.270866439577193	4	0.135031482073393	-0.0469382065741414	0.297880958365294	0.148940479182647
L80F	-0.09393074093191	0.0524398266981187	4	0.0193954513877666	-0.0835775900090494	0.0988831728117559	0.0494415864058779
G81F	0.978279316504171	0.0444344133179117	4	0.817120219707985	0.965627444495918	0.0950650552359938	0.0475325276179969
M82F	0.00564606970140186	0.0574381847517291	4	0.0571306624682292	0.0107533960567389	0.0997760788009632	0.0498880394004816
E83F	0.256048208118514	0.0344342101744116	4	0.421508222817928	0.266295413540544	0.0831544813248477	0.0415772406624238
E84F	0.760226849187141	0.0352026081220919	4	0.717262828135832	0.757510395916659	0.0746333507146279	0.0373166753573139
E85F	0.965624018204673	0.0360149323541836	4	0.876033149637132	0.959837255706956	0.0780448564011972	0.0390224282005986
D86F	-0.123067999108255	0.0716351663670639	4	0.0419947201385821	-0.103135091148749	0.124969878122824	0.0624849390614122
V87F	0.828065610712735	0.015756720570206	4	0.747801025882323	0.825711907453151	0.049180086495206	0.024590043247603
I88F	0.0925566823471247	0.018733104820629	4	0.164395534023419	0.0950474431900218	0.0535672972287534	0.0267836486143767
E89F	0.637550290323338	0.051735412610157	4	0.621915706517763	0.636139415356729	0.0926943167196235	0.0463471583598117
V90F	0.210158517395901	0.0522157437372711	4	0.23851865032532	0.21273935278034	0.093455035549632	0.046727517774816
Y91F	0.620387101509547	0.0141175169183001	4	0.595406395681909	0.619728759078594	0.0447478278757016	0.0223739139378508
Q92F	0.0557595151153008	0.0366047915276641	4	0.252342883938584	0.0686513528032394	0.0898895866758508	0.0449447933379254
E93F	1.10279177466305	0.0537896589805384	4	0.854980367506561	1.07962417696554	0.119102245619968	0.0595511228099838
Q94F	0.58026338988505	0.0327122650880522	4	0.547981361066602	0.578358188915294	0.0712636522030778	0.0356318261015389
T95F	0.192592287465356	0.0362205440406426	4	0.290473159793296	0.19894825967747	0.0788965502605938	0.0394482751302969
G96F	NA	NA	NA	0.136846798479442	0.136846798479442	0.260784783572692	0.260784783572692
G97F	0.398551882542268	0.0341785684257262	4	0.275250692275806	0.39096884645315	0.0784625323747895	0.0392312661873947
H98F	NA	NA	NA	0.600138590056219	0.600138590056219	0.260784783572692	0.260784783572692
S99F	NA	NA	NA	0.603986386704089	0.603986386704089	0.260784783572692	0.260784783572692
T100F	NA	NA	NA	0.536773958214632	0.536773958214632	0.260784783572692	0.260784783572692
V101F	NA	NA	NA	0.571110849632635	0.571110849632635	0.260784783572692	0.260784783572692
M1Y	NA	NA	NA	0.52003320599712	0.52003320599712	0.260784783572692	0.260784783572692
S2Y	0.734572306343643	0.00734528666285941	4	0.724894788341918	0.734437910148498	0.0316062498160828	0.0158031249080414
D3Y	0.48379856097731	0.0179482227436919	4	0.483235086546814	0.483779815785254	0.0507335042034573	0.0253667521017286
Q4Y	0.585965275137146	0.0366331649671241	4	0.61509738769422	0.587877127988717	0.0759550241843604	0.0379775120921802
E5Y	0.779114858056607	0.035804613719768	4	0.733101315855377	0.776159039217213	0.0754694268841654	0.0377347134420827
A6Y	0.267816062910493	0.0297252908752648	4	0.419946357809418	0.276018782745476	0.0753890719780386	0.0376945359890193
K7Y	0.539170437559747	0.0189996915947398	4	0.516377110243252	0.538369307672264	0.0525000871799513	0.0262500435899756
P8Y	0.769234745438637	0.0351619871397157	4	0.664353107153095	0.762610643053558	0.0781308704760473	0.0390654352380237
S9Y	0.61296827504147	0.0404103924642444	4	0.614986996217836	0.61311343558255	0.0800384985646928	0.0400192492823464
T10Y	0.905003281119121	0.0233595567079386	4	0.787401965307947	0.899962048258976	0.0632855297446259	0.0316427648723129
E11Y	0.331870524392505	0.0270846204172817	4	0.4286319871268	0.336647208046049	0.0670375496160297	0.0335187748080148
D12Y	0.609699665665687	0.018248586830635	4	0.600402116906772	0.60938536144196	0.0512212402701668	0.0256106201350834
L13Y	0.710037374175398	0.0135469773956595	4	0.671675064545817	0.709066196313867	0.0440101371713188	0.0220050685856594
G14Y	0.975995193658375	0.0517089669139166	4	0.84428114244803	0.964114760131748	0.0999530542618662	0.0499765271309331
D15Y	0.482102817746182	0.0199342849198286	4	0.532252041389827	0.483948952189747	0.0545482674453808	0.0272741337226904
K16Y	0.585018847721795	0.0202617939251985	4	0.564727649128893	0.584260057969256	0.0543433147846285	0.0271716573923142
K17Y	0.615994210167909	0.0393063859490423	4	0.624461710272253	0.616587615581867	0.0787874672733406	0.0393937336366703
E18Y	0.615932711283327	0.0150443368982978	4	0.637839485966247	0.616546882657198	0.0462572632395737	0.0231286316197869
G19Y	0.597377886147965	0.0180083063561397	4	0.678010664211744	0.600068989399283	0.0528488598862603	0.0264244299431302
E20Y	0.894178561649288	0.0247325859127003	4	0.798181388675688	0.889832508252545	0.0637280728994152	0.0318640364497076
Y21Y	1	1e-05	4	0.984997111306239	1	1e-05	1e-05
I22Y	-0.13994048132647	0.112047051482784	4	0.0449983802133229	-0.107236392559068	0.165346924456198	0.0826734622280991
K23Y	0.144147148488864	0.059352708980941	4	0.298756437494852	0.15994354761701	0.110923419610621	0.0554617098053106
L24Y	-0.0679967384112899	0.0616836594729278	4	0.0753194506027149	-0.0528399135594956	0.11197065508165	0.0559853275408249
K25Y	-0.01980863603475	0.116661512035024	4	0.0904052746476835	0.000337235714424587	0.159273034809083	0.0796365174045415
V26Y	-0.0293735903187434	0.0561928530039856	4	0.084726181824571	-0.0182763096714837	0.102995451875027	0.0514977259375137
I27Y	0.132896379251834	0.0583878739197545	4	0.256948109551521	0.145385428060248	0.106330097351497	0.0531650486757484
G28Y	NA	NA	NA	0.256146455431323	0.256146455431323	0.260784783572692	0.260784783572692
Q29Y	NA	NA	NA	0.613985749922888	0.613985749922888	0.260784783572692	0.260784783572692
D30Y	0.229675326744912	0.0474013519032573	4	0.237570761719006	0.230333100770098	0.0879221825640758	0.0439610912820379
S31Y	0.975575038884639	0.0157975099817683	4	0.770015306612208	0.969531996687517	0.0587131282502077	0.0293565641251038
S32Y	0.234527676038933	0.0271196937806261	4	0.336411747037426	0.239563431252985	0.0674407185425509	0.0337203592712754
E33Y	0.614933861156204	0.0360227063489579	4	0.466919319280868	0.60537152568133	0.0832548224473068	0.0416274112236534
I34Y	0.167411474197406	0.027378256555207	4	0.206087390535887	0.169340399159499	0.0646137540222752	0.0323068770111376
H35Y	0.720997766800514	0.0151073256722962	4	0.668221409560231	0.719512125016236	0.0470365276425789	0.0235182638212895
F36Y	0.553678950675642	0.0181997780289235	4	0.42817740375254	0.54944732782283	0.0559135835630478	0.0279567917815239
K37Y	-0.151189624743508	0.0744093243930506	4	-0.0160071046881216	-0.134311778682373	0.123827468069353	0.0619137340346765
V38Y	0.492888937047649	0.0501313351276399	4	0.367221448070433	0.481869400469137	0.0975689249046168	0.0487844624523084
K39Y	0.412698838247446	0.13105426300141	4	0.367907993661598	0.403704328921777	0.166448580761157	0.0832242903805784
M40Y	NA	NA	NA	0.631718454253788	0.631718454253788	0.260784783572692	0.260784783572692
T41Y	NA	NA	NA	0.236444931713089	0.236444931713089	0.260784783572692	0.260784783572692
T42Y	-0.156682758044117	0.0616321128200163	4	0.0098752251271633	-0.139081093366992	0.114917615774697	0.0574588078873486
H43Y	0.55636332801314	0.0144899190257268	4	0.613476278226429	0.557907115680852	0.0461343046439578	0.0230671523219789
L44Y	0.280440857331463	0.0283004901949972	4	0.190355161978871	0.275804363119782	0.0682358092003907	0.0341179046001954
K45Y	0.222406859434605	0.0317282498366149	4	0.335983294828985	0.228919774192521	0.0744723710841425	0.0372361855420713
K46Y	0.700588734722729	0.0173012451089908	4	0.564770518941934	0.696228089855625	0.0551949492748347	0.0275974746374174
L47Y	0.11577576091251	0.0486740798914233	4	0.125153999224054	0.116576255794284	0.0893241436560804	0.0446620718280402
K48Y	-0.0836725274639288	0.0485829907507171	4	-0.0247982067765555	-0.0786558165191177	0.0906886345894196	0.0453443172947098
E49Y	0.289676648098564	0.0428432793860463	4	0.299222929108451	0.290401284305762	0.0828552412943077	0.0414276206471539
S50Y	0.120428251256712	0.0345823933848625	4	0.370641206042697	0.13598688171474	0.0948755142683383	0.0474377571341692
Y51Y	1	1e-05	4	0.965166137274291	1	1e-05	1e-05
C52Y	-0.00900962721303683	0.0759031548742578	4	0.0124461588686045	-0.00628387623917023	0.117133585312809	0.0585667926564045
Q53Y	0.974136634759883	0.0306695436441832	4	0.85614234175658	0.967583619864116	0.0734550062515553	0.0367275031257776
R54Y	-0.0524405807292994	0.100454321691855	4	0.082814760998874	-0.0305973945553694	0.148060173831398	0.0740300869156988
Q55Y	0.847933577783444	0.0160839841157677	4	0.798980213585251	0.846469130779737	0.0485282485352589	0.0242641242676294
G56Y	0.136465997623238	0.0848609312295064	4	0.188484564114032	0.143745222539304	0.126633828282562	0.0633169141412809
V57Y	0.91474373232505	0.023402541111308	4	0.686664378852166	0.904949402733827	0.0747167243095825	0.0373583621547913
P58Y	0.0296311781558268	0.0527363462164231	4	0.099190792792769	0.0360185752465194	0.0957822062885474	0.0478911031442737
M59Y	NA	NA	NA	0.655769219456881	0.655769219456881	0.260784783572692	0.260784783572692
N60Y	0.352328851040033	0.0270061003944546	4	0.357738797744625	0.35259517995777	0.0635832416858534	0.0317916208429267
S61Y	0.865804732564394	0.0261453829434844	4	0.637828384765413	0.854922194276377	0.0791195503323194	0.0395597751661597
L62Y	0.627500913800031	0.0343532042481787	4	0.598072395055379	0.625682380782177	0.0732121438211383	0.0366060719105692
R63Y	0.54607621664063	0.0498209201758619	4	0.450266051021114	0.537722296301941	0.0944782922538289	0.0472391461269144
F64Y	-0.0711982958943639	0.0820757038357668	4	0.0983864980863852	-0.0481403974978599	0.135816119626784	0.0679080598133921
L65Y	1.00589490638207	0.0226767656484327	4	0.721388606295684	0.994040563405714	0.080985150182307	0.0404925750911535
F66Y	0.789216613768302	0.0158854864223423	4	0.589042430569424	0.783300092473729	0.0583467539361337	0.0291733769680669
E67Y	0.347969189812715	0.0303635060947559	4	0.374914549767765	0.349451535482667	0.0681933495022981	0.034096674751149
G68Y	-0.362175517854874	0.133224879791584	4	-0.184643013994027	-0.326054645729889	0.181886439480737	0.0909432197403686
Q69Y	0.411124068131009	0.0191985623552118	4	0.452517106114919	0.412593620009999	0.053184964644021	0.0265924823220105
R70Y	0.296571828558519	0.0517485628443186	4	0.443877935149872	0.309867900870817	0.101767268266624	0.0508836341333122
I71Y	-0.0418232905714068	0.0737342673407266	4	-0.00212594765956229	-0.0369063820527422	0.115576427566401	0.0577882137832007
A72Y	0.767081043572239	0.0194160571400565	4	0.691847066329641	0.764380884574585	0.0547736153357263	0.0273868076678632
D73Y	0.121534550314959	0.0472652913190318	4	0.0992044489574899	0.11967911067349	0.0879619779298594	0.0439809889649297
N74Y	0.858929012778638	0.0151674595447428	4	0.797776610456181	0.857200928927204	0.0474138660103486	0.0237069330051743
H75Y	0.371821636416203	0.0187984193248299	4	0.43837114220742	0.374136772669732	0.0534387266094361	0.0267193633047181
T76Y	-0.0385764429678054	0.0356898081824498	4	-0.0284866114561663	-0.0379302373278702	0.0745246266088922	0.0372623133044461
P77Y	-0.102690348109023	0.0942320601660038	4	-0.0476374737125288	-0.0942659699613202	0.13535369000465	0.0676768450023248
K78Y	1.07593586873594	0.0193765599319079	4	0.900623158020381	1.06965620967939	0.06212509805738	0.03106254902869
E79Y	1.22226539416223	0.0244376553780239	4	0.952458622487726	1.21018964748187	0.0820160442786932	0.0410080221393466
L80Y	0.283773979932793	0.0531970662751563	4	0.199131541077194	0.275939966669539	0.0972841998711276	0.0486420999355638
G81Y	NA	NA	NA	0.480058156246228	0.480058156246228	0.260784783572692	0.260784783572692
M82Y	NA	NA	NA	0.066749945324922	0.066749945324922	0.260784783572692	0.260784783572692
E83Y	0.724369354669906	0.020963247285676	4	0.732002261536132	0.724664287086691	0.0552491638953987	0.0276245819476993
E84Y	0.692581690718656	0.0223990699968985	4	0.723143955318122	0.693840157213385	0.0576050381351994	0.0288025190675997
E85Y	0.897260777928925	0.0152164025768551	4	0.864509324823827	0.896332364513645	0.046715946169837	0.0233579730849185
D86Y	0.369123019021836	0.0240771525472343	4	0.281696924161193	0.365265263909234	0.062269258137199	0.0311346290685995
V87Y	0.835692849284378	0.0248999952389543	4	0.753636507513713	0.831953935610027	0.0631142710310338	0.0315571355155169
I88Y	0.0675581967478756	0.0248403530822237	4	0.0754868340700092	0.067918640698931	0.0606915542565448	0.0303457771282724
E89Y	0.883826780818715	0.0218180889657201	4	0.790026098172679	0.880060497915524	0.059385978564071	0.0296929892820355
V90Y	0.0547972562416866	0.0375947040253318	4	0.179317972607177	0.0631692494432223	0.0828445039156596	0.0414222519578298
Y91Y	1	1e-05	4	0.968231204482542	1	1e-05	1e-05
Q92Y	0.655114890983949	0.0207534931965191	4	0.650240454375154	0.654928357173394	0.0549330594229075	0.0274665297114538
E93Y	0.665348513691701	0.0161304992926709	4	0.676983665120729	0.665697557356768	0.0479220650978858	0.0239610325489429
Q94Y	0.720621954368878	0.0260022248007606	4	0.676978026477194	0.718549460422113	0.0629257964880152	0.0314628982440076
T95Y	-0.608227061664174	0.159887676237045	4	-0.143564212729831	-0.499205015349077	0.272571783917896	0.136285891958948
G96Y	NA	NA	NA	0.090057026427467	0.090057026427467	0.260784783572692	0.260784783572692
G97Y	0.0762229291707628	0.0582597155815248	4	0.0179475013490166	0.0703675680301188	0.100962508643792	0.0504812543218959
H98Y	NA	NA	NA	0.665929588311253	0.665929588311253	0.260784783572692	0.260784783572692
S99Y	NA	NA	NA	0.608233844150844	0.608233844150844	0.260784783572692	0.260784783572692
T100Y	NA	NA	NA	0.599036413700449	0.599036413700449	0.260784783572692	0.260784783572692
V101Y	NA	NA	NA	0.603005454638856	0.603005454638856	0.260784783572692	0.260784783572692
M1W	NA	NA	NA	0.507029498045953	0.507029498045953	0.260784783572692	0.260784783572692
S2W	0.725508492916419	0.0126341386694526	4	0.710373455999848	0.725150543031216	0.0420662545948402	0.0210331272974201
D3W	0.276572063140506	0.0294668951332275	4	0.316715650844078	0.27871875754298	0.0673811965708582	0.0336905982854291
Q4W	0.43912002124087	0.021246665782949	4	0.498306847392492	0.441436685035564	0.056810793336248	0.028405396668124
E5W	0.635131126283908	0.0459010608425657	4	0.593528275392769	0.631765991780385	0.0869838402545081	0.0434919201272541
A6W	0.806033485736257	0.0320575832825035	4	0.707618912656006	0.80033482487706	0.073719448073926	0.036859724036963
K7W	0.463015639929813	0.0294749501613946	4	0.471836345313387	0.46348745272062	0.0668129881723914	0.0334064940861957
P8W	0.409723012700841	0.066941727619368	4	0.42519603567969	0.411483031410613	0.108311723882508	0.0541558619412541
S9W	0.498644653519485	0.0372458354066694	4	0.530591872958391	0.50077398079194	0.0767538797997593	0.0383769398998796
T10W	0.80627731547093	0.0383385740536471	4	0.704638114200137	0.799317777364681	0.0817611535633832	0.0408805767816916
E11W	0.140007490241985	0.0281054658938042	4	0.314188357429346	0.148913542232414	0.0754906017317821	0.037745300865891
D12W	-0.143048922196177	0.104435351824907	4	0.123418675770839	-0.098594579266415	0.174075904446838	0.0870379522234192
L13W	0.634218114955024	0.0130619389936996	4	0.603497525688134	0.633467559744104	0.0430175083746943	0.0215087541873472
G14W	0.621833020948108	0.0211350936742697	4	0.602843930009386	0.621093509672909	0.0555996702850458	0.0277998351425229
D15W	0.221266892615471	0.0777888218540823	4	0.315238601447173	0.233463182267537	0.122840294575371	0.0614201472876854
K16W	0.337499104561986	0.0214555443719355	4	0.433743001083896	0.341301811192963	0.0589981383578161	0.0294990691789081
K17W	0.645605306217334	0.0241262638932769	4	0.578980679694588	0.642659703136183	0.0612430468911478	0.0306215234455739
E18W	0.769941509817965	0.0272997528340803	4	0.678685899242859	0.765402623196434	0.0669659115496075	0.0334829557748038
G19W	0.520015006649689	0.0209988904151148	4	0.579064178640542	0.522300371886943	0.0564423337973766	0.0282211668986883
E20W	0.266358977920481	0.0276326203059617	4	0.439391327270167	0.275064946905086	0.0746830747610779	0.037341537380539
Y21W	0.663321874903177	0.0343530172662271	4	0.631330937081958	0.661345007493665	0.0732742043860327	0.0366371021930164
I22W	-0.0450293777264256	0.0521734894765485	4	-0.03742440006954	-0.0443378169011198	0.0930790659321592	0.0465395329660796
K23W	0.963413539027417	0.0207187726984213	4	0.773066617049003	0.956141107885986	0.0658985364270468	0.0329492682135234
L24W	-0.121398056912735	0.114368969936734	4	-0.0804601032167627	-0.114035660513535	0.152334969418863	0.0761674847094315
K25W	-0.0435849322625674	0.0696663078989418	4	0.0799456459849158	-0.029029118479315	0.117818954631082	0.0589094773155408
V26W	NA	NA	NA	0.122580017527883	0.122580017527883	0.260784783572692	0.260784783572692
I27W	0.941105557405704	0.0296240484532196	4	0.678132000688094	0.926971973188373	0.0894570563176113	0.0447285281588056
G28W	0.448554702719385	0.172363366984484	4	0.343629513492728	0.422492733317013	0.203168763960118	0.101584381980059
Q29W	NA	NA	NA	0.460637044938527	0.460637044938527	0.260784783572692	0.260784783572692
D30W	0.0423296984548215	0.0392192866195627	4	0.102804282863052	0.046559044389895	0.0801543037223041	0.0400771518611521
S31W	0.974288830421868	0.0232262265562698	4	0.78824114688394	0.966357077464011	0.0694884091716041	0.0347442045858021
S32W	0.341975504896845	0.0292397334717946	4	0.369275717472882	0.343424737759384	0.066762902220132	0.033381451110066
E33W	-0.105668972396881	0.0723488449576411	4	0.0139199177178224	-0.091101116116877	0.120046720437072	0.060023360218536
I34W	-0.132491532647232	0.0928549844925028	4	-0.0599447794000314	-0.121527895810467	0.135174104399097	0.0675870521995485
H35W	0.803306836237918	0.0136812964927611	4	0.696401055368014	0.800574267671975	0.0469616071769405	0.0234808035884703
F36W	-0.155236217965716	0.0673456803163983	4	-0.0415321639601425	-0.142233537351245	0.114469835691305	0.0572349178456526
K37W	0.479658831122799	0.0532132860100558	4	0.326871678140932	0.465513825881859	0.104052037107965	0.0520260185539824
V38W	-0.0563766311444368	0.0655759643629452	4	-0.0552356394688485	-0.0562491982927133	0.106844215892788	0.0534221079463939
K39W	NA	NA	NA	0.301605774736975	0.301605774736975	0.260784783572692	0.260784783572692
M40W	NA	NA	NA	0.533994981010526	0.533994981010526	0.260784783572692	0.260784783572692
T41W	0.0307308955008669	0.0737704271194279	4	0.0543964715291618	0.0336633705041472	0.11513340210816	0.05756670105408
T42W	-0.0549588240490946	0.0428094854486257	4	0.0598674526144566	-0.0462489794909829	0.0881845769849738	0.0440922884924869
H43W	0.240681511703657	0.0577708624598285	4	0.396379745879381	0.256207480222604	0.109374083428071	0.0546870417140356
L44W	-0.00597195471047895	0.0546150637247434	4	-0.0204157391328588	-0.00734104399955536	0.0957305790204725	0.0478652895102362
K45W	0.354961284344336	0.0206055344833952	4	0.431517892955487	0.357870842223202	0.0566341228340469	0.0283170614170234
K46W	0.624216406050865	0.0205046417931016	4	0.542599772553198	0.621129153776853	0.0567405655862529	0.0283702827931265
L47W	-0.0195859707282177	0.0457561623338711	4	-0.0110569061948036	-0.0188980814944522	0.0861117132450989	0.0430558566225495
K48W	0.0442853411958531	0.0422765476107719	4	0.0832274446913218	0.0472051763235666	0.0828111793785492	0.0414055896892746
E49W	-0.137033512600752	0.0964510576742337	4	0.0362246192168854	-0.109994075091121	0.149727693182504	0.0748638465912522
S50W	0.665028265473324	0.0187844426503523	4	0.610704608795057	0.663139800513443	0.0529510349653837	0.0264755174826919
Y51W	0.957162477271822	0.0731321521973225	4	0.587120512961647	0.911657370470991	0.16679904558371	0.0833995227918549
C52W	0.0890909011700549	0.0301583701679864	4	0.0442141111923947	0.0866378609076972	0.0684203730109359	0.034210186505468
Q53W	1.2209555278779	0.0198954540735885	4	0.865112667808211	1.20788052764244	0.0858013363926115	0.0429006681963058
R54W	-0.336035917339844	0.108745530992182	4	-0.0367072690112987	-0.28439404345829	0.185228584564702	0.0926142922823509
Q55W	0.478537475712648	0.0250646416808521	4	0.508821288418409	0.479926069587572	0.0613019964043036	0.0306509982021518
G56W	0.068192103652937	0.0372191760172129	4	0.196068890687288	0.0767095777491577	0.0827011867793601	0.04135059338968
V57W	0.580788407263469	0.0325914028683298	4	0.492738117111531	0.575609979632696	0.0736791278731493	0.0368395639365747
P58W	-0.180512401123552	0.0717543852458741	4	-0.0635997917259013	-0.166373426317277	0.119179951802556	0.0595899759012779
M59W	0.241972963892376	0.0407034528974897	4	0.343882032862775	0.24935025364451	0.0846016302628993	0.0423008151314496
N60W	0.488528465992929	0.0309614766695465	4	0.423548368128728	0.484887259210924	0.0702791642621453	0.0351395821310726
S61W	0.407410943909286	0.019707277894354	4	0.357358975948558	0.405588608350689	0.0542055993942534	0.0271027996971267
L62W	-0.282670039662979	0.125547119507916	4	0.0109025225648066	-0.225714021815763	0.198431811428518	0.0992159057142589
R63W	0.821392439015247	0.0175890537787722	4	0.585831663249096	0.81370770396266	0.0653384061069496	0.0326692030534748
F64W	0.171544467600112	0.0554340943208458	4	0.142177633068717	0.1687231269674	0.0968832483410062	0.0484416241705031
L65W	-0.170067255321178	0.137409129951548	4	-0.0621935438235083	-0.147573610372047	0.176198036048259	0.0880990180241297
F66W	0.653788970529889	0.0316287342280312	4	0.430603679451652	0.641028504278287	0.0866986211376985	0.0433493105688492
E67W	0.638391444192131	0.0192734792949676	4	0.545957892794988	0.635097482754079	0.0554563746699347	0.0277281873349674
G68W	0.137672364255628	0.0436216755946229	4	0.0196521376466043	0.128563518170568	0.0894258491872347	0.0447129245936173
Q69W	0.383232454691142	0.0238042059962177	4	0.419095786173529	0.384797799730379	0.059699299657005	0.0298496498285025
R70W	0.618185114239906	0.0239155727826596	4	0.612024630720814	0.617915021654072	0.0594151378206381	0.0297075689103191
I71W	-0.036161898064191	0.108328215250722	4	-0.0222815546245988	-0.0337747919750755	0.146424880043049	0.0732124400215243
A72W	NA	NA	NA	0.581848220032701	0.581848220032701	0.260784783572692	0.260784783572692
D73W	-0.0203038849195322	0.0649633453626617	4	0.0068442750136778	-0.0172970028638254	0.106573560154322	0.0532867800771612
N74W	0.430007476871728	0.047347917425698	4	0.479879132483682	0.434158024351523	0.088910143238938	0.044455071619469
H75W	0.337861444851215	0.0200149666218701	4	0.362697118566229	0.338779279740221	0.0540471800376177	0.0270235900188089
T76W	0.127013767255136	0.0503156493880417	4	0.0679969179029286	0.121821342247208	0.0925848246401952	0.0462924123200976
P77W	-0.286232253020047	0.0764033156287009	4	-0.133329443650172	-0.266695779140821	0.128010260503008	0.0640051302515041
K78W	0.534310492838239	0.0498870719873624	4	0.567519205113356	0.537209549925738	0.0910843490940908	0.0455421745470454
E79W	0.457982918922653	0.0544818747199508	4	0.455712070767207	0.457768146324719	0.0954993147665708	0.0477496573832854
L80W	0.0344802649741018	0.0378727985504491	4	0.00353509266081175	0.0323853569925219	0.0774706319309826	0.0387353159654913
G81W	0.412748762016433	0.0241460773176126	4	0.439604357629221	0.413937031575234	0.0599740888072917	0.0299870444036458
M82W	0.0460662013045504	0.0380805049432667	4	0.0554424694736763	0.0467041946582031	0.0773600228329333	0.0386800114164667
E83W	0.459011535235531	0.0226526458092341	4	0.518555064258274	0.461489968568601	0.0588557748921828	0.0294278874460914
E84W	0.889329665813429	0.0292055768113205	4	0.781592881653822	0.883616781055098	0.0706883148706621	0.035344157435331
E85W	1.33249373203405	0.031040634059477	4	0.990982127878603	1.31331070445233	0.104464107742114	0.0522320538710568
D86W	-0.103132796304316	0.0367245302251583	4	0.0163555900903192	-0.0952728621255874	0.0813078863610995	0.0406539431805498
V87W	0.317873745451213	0.0321505198446091	4	0.423289074203677	0.323994451018182	0.0743650831081932	0.0371825415540966
I88W	-0.0550411425684599	0.0840964977786118	4	-0.0229990573287236	-0.0505921114831147	0.125123899391079	0.0625619496955393
E89W	0.98476682356503	0.0182853430125965	4	0.829976005736347	0.979523927472134	0.0584003897027922	0.0292001948513961
V90W	-0.101568825271999	0.103620230503894	4	-0.0395891231332092	-0.0912961831938138	0.144085474069387	0.0720427370346934
Y91W	0.614714036158456	0.016431469082563	4	0.549399830156308	0.612719228928899	0.0496503664823402	0.0248251832411701
Q92W	0.657927113842464	0.0153982996432407	4	0.615592841441392	0.656713119762131	0.0472278739223838	0.0236139369611919
E93W	0.941741760938055	0.029190481304371	4	0.843936720130204	0.936558058483218	0.0699394788745722	0.0349697394372861
Q94W	0.615082028363243	0.0166500853559153	4	0.592235406139954	0.614375257050928	0.0488690003599965	0.0244345001799982
T95W	0.86523785067599	0.0347650360070681	4	0.661708625130425	0.852519424005263	0.0883726271716845	0.0441863135858422
G96W	-0.315313117010108	0.381613152195359	4	-0.149788566922704	-0.245375612702364	0.345713358159855	0.172856679079927
G97W	-0.241610055752904	0.127854860339418	4	-0.11634137658689	-0.216947895227615	0.170290687178367	0.0851453435891834
H98W	NA	NA	NA	0.552470712410416	0.552470712410416	0.260784783572692	0.260784783572692
S99W	NA	NA	NA	0.589379823426414	0.589379823426414	0.260784783572692	0.260784783572692
T100W	NA	NA	NA	0.52280909184982	0.52280909184982	0.260784783572692	0.260784783572692
V101W	NA	NA	NA	0.524651799469053	0.524651799469053	0.260784783572692	0.260784783572692
M1R	NA	NA	NA	0.595814158910194	0.595814158910194	0.260784783572692	0.260784783572692
S2R	0.789331865046152	0.016766700245623	4	0.768054229316202	0.788669164496645	0.0490325055956328	0.0245162527978164
D3R	0.571059948247615	0.0197797303090385	4	0.551757843527316	0.570354691165802	0.0536185505818403	0.0268092752909202
Q4R	0.723545887656672	0.011835695910614	4	0.743278270532921	0.7239837282621	0.040675105092589	0.0203375525462945
E5R	0.719942935775685	0.0177140949544592	4	0.736193714432496	0.720476732470155	0.0504557664830886	0.0252278832415443
A6R	0.667224489683374	0.024557727294469	4	0.706681158773591	0.668998739257293	0.0608356078718342	0.0304178039359171
K7R	0.72493905541045	0.0212724144834902	4	0.712284194977732	0.724443147861908	0.0557304032401627	0.0278652016200813
P8R	0.720195379708215	0.0233351397668417	4	0.681369471962411	0.718532689016925	0.0591221016471304	0.0295610508235652
S9R	0.675466775994248	0.0300584627577017	4	0.704411678323132	0.677043996913988	0.0678473917511649	0.0339236958755824
T10R	0.696924473190928	0.0113194153369787	4	0.702319535642583	0.697039072956858	0.0396311291842165	0.0198155645921082
E11R	0.614558521661966	0.0212679777045029	4	0.61572381394864	0.614604176960881	0.0556703455934338	0.0278351727967169
D12R	0.780508348720115	0.0139437887663807	4	0.719473585526682	0.778919115069861	0.0453283774364665	0.0226641887182332
L13R	0.816323129324833	0.0142982236737192	4	0.743661613219447	0.814384347730667	0.0463760037860543	0.0231880018930271
G14R	0.672221345188176	0.0146514803134666	4	0.667486003708859	0.672091958692083	0.0454712858355625	0.0227356429177812
D15R	0.740180063269096	0.0135986745249055	4	0.685536155550371	0.7387915565193	0.044522780020755	0.0222613900103775
K16R	0.701470752542005	0.00973906916331058	4	0.703924962994834	0.701515739059648	0.0366038527792456	0.0183019263896228
K17R	0.802906020906063	0.0111672847683447	4	0.817180118619389	0.80320523601274	0.0393939213984012	0.0196969606992006
E18R	0.675640161986313	0.0169630731560139	4	0.679583041089365	0.675764357516287	0.049207129760418	0.024603564880209
G19R	0.92207313496382	0.00912827259798062	4	0.854863632473894	0.920917097358317	0.0364422375528463	0.0182211187764231
E20R	0.861530754250905	0.0149000657011514	4	0.80900306652425	0.860071834770032	0.0466823813088314	0.0233411906544157
Y21R	0.579526089690065	0.0156182962302318	4	0.609113414188967	0.580386316866048	0.0473164679542641	0.0236582339771321
I22R	0.369327789785354	0.0203051497139957	4	0.298736701568489	0.366682597880065	0.0559017355253603	0.0279508677626802
K23R	0.933468975252169	0.0133623846239811	4	0.863329323262837	0.931716915005677	0.0446401424898976	0.0223200712449488
L24R	0.0111538168850248	0.0418948550986666	4	0.0444300061953692	0.0136279768751809	0.0822039386483836	0.0411019693241918
K25R	0.780339082286642	0.0115968156528379	4	0.706552577640218	0.778734163972849	0.0415530118076516	0.0207765059038258
V26R	NA	NA	NA	0.247179712466123	0.247179712466123	0.260784783572692	0.260784783572692
I27R	0.109830791801086	0.0460493697669312	4	0.276511668357421	0.123353154813447	0.0976572339956853	0.0488286169978427
G28R	0.652724341285689	0.0153287247008251	4	0.543158661255038	0.649596184293285	0.0500289748762764	0.0250144874381382
Q29R	0.877507145582783	0.015930697105333	4	0.850041090168203	0.876693093128134	0.0477874121411719	0.0238937060705859
D30R	0.594813738466435	0.0419727057313974	4	0.474324361078195	0.585839673122482	0.0877299208681892	0.0438649604340946
S31R	0.863376492289857	0.013658155689418	4	0.740908976602563	0.860251317107798	0.0478562845333027	0.0239281422666514
S32R	0.730190133054966	0.0208214438779969	4	0.684672234613594	0.728442780409772	0.0557145216531686	0.0278572608265843
E33R	0.289245744555511	0.0360871783102151	4	0.2833261713214	0.28886267612397	0.0749741451593582	0.0374870725796791
I34R	0.336471567501351	0.017603658849749	4	0.250466380741721	0.33366355350134	0.0524769507366135	0.0262384753683067
H35R	0.723012685702258	0.0112677899853434	4	0.667181823750841	0.721832043206475	0.0403356558340043	0.0201678279170021
F36R	0.0901466850781892	0.0327381989599794	4	0.0725511338912894	0.0891074669925134	0.0710097451155323	0.0355048725577662
K37R	0.860858193317179	0.0109901142602884	4	0.776717888834335	0.8591218403929	0.040802294011523	0.0204011470057615
V38R	-0.070053265987407	0.040092556945881	4	0.00708295601233441	-0.0645471293966259	0.0821076976620837	0.0410538488310418
K39R	0.684796572372314	0.0158169210650816	4	0.642330149123155	0.683546656196183	0.0479169284521829	0.0239584642260915
M40R	0.602662464086787	0.0180803506317902	4	0.657401321031156	0.604496426613483	0.051879916949319	0.0259399584746595
T41R	0.141839235166023	0.0311250257065087	4	0.199561941385639	0.14508989246966	0.0701512280369021	0.0350756140184511
T42R	0.193198805272832	0.0228707307998412	4	0.230507508202792	0.1947660612317	0.0584295153400186	0.0292147576700093
H43R	1.00580351168268	0.0142188652987762	4	0.882649226142808	1.00253521753704	0.0489230272175409	0.0244615136087705
L44R	0.0408384788464332	0.0575193720973314	4	0.0438702526807071	0.041139616919484	0.0986701709656829	0.0493350854828414
K45R	0.772569939964237	0.0109326147854756	4	0.768317420858572	0.772482632991932	0.0389062282014759	0.019453114100738
K46R	0.817240966187753	0.0157042368722423	4	0.760315332098371	0.815577059190692	0.0481583240401679	0.024079162020084
L47R	0.0262001311080542	0.0542513852088126	4	0.0375133659822956	0.0272660156692376	0.0953117373798762	0.0476558686899381
K48R	-0.0708179614546879	0.057170644961012	4	0.152964586392021	-0.0487116824649313	0.118836585562226	0.059418292781113
E49R	0.910422668372095	0.0253322739517055	4	0.730507226717925	0.902089057267435	0.0720557548965165	0.0360278774482583
S50R	1.05450346267235	0.0197097458589404	4	0.921321608627996	1.04965387682421	0.0589330604203029	0.0294665302101514
Y51R	0.15326087928271	0.067902471625519	4	0.152225512771432	0.153141613328551	0.109150324656865	0.0545751623284327
C52R	0.228566880274257	0.0177462158657224	4	0.201426661618433	0.227673829868389	0.0506540784379674	0.0253270392189837
Q53R	0.783862070577098	0.0104989904392627	4	0.782397023565861	0.783833161681158	0.0380797883772282	0.0190398941886141
R54R	1	1e-05	4	0.974185078238093	1	1e-05	1e-05
Q55R	1.04886165988369	0.0242248968328268	4	0.929458760261509	1.0435620038487	0.0646842268134164	0.0323421134067082
G56R	0.42785857721076	0.0298008177288054	4	0.396400281548541	0.426158299211058	0.0675756122229085	0.0337878061114543
V57R	1.11222265508454	0.0196401631390876	4	0.797424280376711	1.10079881865068	0.0794067526547757	0.0397033763273879
P58R	0.526024264684326	0.0298845657986973	4	0.41009795826532	0.519741951931526	0.0722430238069537	0.0361215119034769
M59R	0.67453028153141	0.0178138550951832	4	0.713821008443049	0.675827910058592	0.0510120760899442	0.0255060380449721
N60R	0.435638082891879	0.0190826450811837	4	0.456570087480865	0.43637689058632	0.0525986837363426	0.0262993418681713
S61R	0.41531039361989	0.0175429814171733	4	0.398681108078345	0.414769268676659	0.0501944544534308	0.0250972272267154
L62R	1.23280612599266	0.011148652257057	4	0.940192362217811	1.22668234614219	0.0574401382143325	0.0287200691071663
R63R	1	1e-05	4	0.964642422400162	1	1e-05	1e-05
F64R	0.0623961135517202	0.0531138200563746	4	0.0701345897453851	0.0631113248162431	0.0940793320947521	0.0470396660473761
L65R	0.0188846522182989	0.0356174811556071	4	0.182581712202374	0.0293487808569486	0.0844886436339042	0.0422443218169521
F66R	-0.0341633054039646	0.0607589443521365	4	0.0331428786314322	-0.0271407183081604	0.104046641575879	0.0520233207879397
E67R	0.0684736778538551	0.0521083306398914	4	0.212719118623235	0.0815757847154324	0.101805042868979	0.0509025214344895
G68R	0.110597656755056	0.0294190773995021	4	0.109051624135832	0.110515109040621	0.0667128029631256	0.0333564014815628
Q69R	0.61965182507186	0.0108363500158579	4	0.687079349302954	0.621024214502028	0.0398736541165797	0.0199368270582898
R70R	1	1e-05	4	0.979215979349256	1	1e-05	1e-05
I71R	0.0544596835414033	0.0784040226549908	4	0.0687981571318058	0.0563334226981451	0.119392439677744	0.059696219838872
A72R	0.714513632517288	0.0182252890744849	4	0.721604467329535	0.714753042939124	0.0511741052591595	0.0255870526295797
D73R	-0.0675625430562878	0.0812428055563585	4	0.000625169947128573	-0.0583726833922588	0.124172279159564	0.0620861395797818
N74R	0.841443899894464	0.0263908754018306	4	0.793995127781274	0.839158671736409	0.0635734162230613	0.0317867081115307
H75R	0.277967375008338	0.0131637880311106	4	0.412934521062715	0.28128992611652	0.0477558195588888	0.0238779097794444
T76R	0.0606841201626859	0.0352374984935845	4	0.054096129202221	0.0602671995884494	0.0739567491235155	0.0369783745617578
P77R	0.271688969238566	0.0225981935613074	4	0.182221844960177	0.267973579357345	0.0602688710253218	0.0301344355126609
K78R	1.01619807563701	0.0158090043372031	4	0.941638244580974	1.014004618817	0.0490105653520663	0.0245052826760332
E79R	0.259723831441048	0.0379698488778204	4	0.35742957060997	0.266354056309042	0.0810107263005759	0.040505363150288
L80R	-0.0256759244486301	0.0525636135747676	4	-0.00204051835361834	-0.0235120321769753	0.0937168144526868	0.0468584072263434
G81R	0.408611456782211	0.0220628711507722	4	0.463704078679127	0.410847345100575	0.0578383404748604	0.0289191702374302
M82R	0.096858046016701	0.0423915476019999	4	0.0809522453089219	0.0956624467276369	0.082411138991731	0.0412055694958655
E83R	0.75239789310264	0.0489770050661117	4	0.7541463983778	0.752547988740561	0.0896163691727064	0.0448081845863532
E84R	0.811074578281569	0.0484215830186693	4	0.773713849764599	0.80790072967532	0.0896181410872608	0.0448090705436304
E85R	0.869137394841742	0.0145006729667125	4	0.837906072678056	0.868292589151878	0.0454959826265413	0.0227479913132706
D86R	0.02502056545819	0.0524607644383622	4	0.149868332061137	0.0364304316517455	0.100051267851112	0.050025633925556
V87R	0.788061331435236	0.0163767378815017	4	0.746848461573841	0.786806685087157	0.0487909832980954	0.0243954916490477
I88R	0.0355564951748412	0.0409948051679763	4	0.0642599084299284	0.0376481506225715	0.0810534060547924	0.0405267030273962
E89R	0.430713368518519	0.0275119418672583	4	0.475565499632036	0.43296070193544	0.0649794695298814	0.0324897347649407
V90R	-0.0486094816778245	0.0397185351165636	4	0.0689801752993693	-0.0402884627551507	0.0847801140167567	0.0423900570083784
Y91R	0.371235823462049	0.0281120556052884	4	0.347777716057339	0.370036118773986	0.0652280959827799	0.0326140479913899
Q92R	0.796988964836817	0.0125082697186316	4	0.758224693201405	0.796081093489994	0.0421894104582857	0.0210947052291429
E93R	0.553478716262345	0.01918242462985	4	0.59129617250931	0.554820237912166	0.0530693861734772	0.0265346930867386
Q94R	0.513511784624083	0.0122931820003286	4	0.557948451320243	0.51453502146175	0.0419296012723906	0.0209648006361953
T95R	0.869988678951266	0.0225654310238912	4	0.682080939611523	0.862196092285838	0.0686439000118701	0.0343219500059351
G96R	0.0216421069291252	0.0384994315174055	4	0.106739376676054	0.0274917370939125	0.0807393416901583	0.0403696708450792
G97R	0.10935343179412	0.0233688281648407	4	0.098785142749192	0.108900227298322	0.0586831674927287	0.0293415837463644
H98R	NA	NA	NA	0.599038228167275	0.599038228167275	0.260784783572692	0.260784783572692
S99R	NA	NA	NA	0.700638734012617	0.700638734012617	0.260784783572692	0.260784783572692
T100R	NA	NA	NA	0.65328396309511	0.65328396309511	0.260784783572692	0.260784783572692
V101R	NA	NA	NA	0.686743936594416	0.686743936594416	0.260784783572692	0.260784783572692
M1H	NA	NA	NA	0.489345502307559	0.489345502307559	0.260784783572692	0.260784783572692
S2H	0.769917261564558	0.00974742949005726	4	0.747746220357681	0.769510516321598	0.0367395583431247	0.0183697791715624
D3H	0.705922099796344	0.0183236830904381	4	0.6338786527956	0.703476984412872	0.0529406863451291	0.0264703431725646
Q4H	0.68704816537611	0.0309592579830145	4	0.654708482683188	0.685236110449661	0.0690705960823852	0.0345352980411926
E5H	0.455386404649428	0.0209418033530106	4	0.498923176349329	0.457066993409672	0.0558320462907789	0.0279160231453895
A6H	NA	NA	NA	0.646101333689996	0.646101333689996	0.260784783572692	0.260784783572692
K7H	0.775069846075004	0.038320659394102	4	0.668846636237416	0.767799593352263	0.0821103522056378	0.0410551761028189
P8H	0.36690375494086	0.0188210687382182	4	0.408203771107518	0.36834217816944	0.0526106776410454	0.0263053388205227
S9H	NA	NA	NA	0.635886157301875	0.635886157301875	0.260784783572692	0.260784783572692
T10H	0.682200241858455	0.0160182608362263	4	0.65881500326044	0.681503442503851	0.0478662003883501	0.023933100194175
E11H	0.587736064970849	0.040320342152765	4	0.586465700868909	0.587644905627353	0.0799335721491015	0.0399667860745508
D12H	0.70026008273313	0.0161687963610042	4	0.663637052474873	0.699158896062149	0.0483485383031223	0.0241742691515612
L13H	0.322417782442425	0.0256834135796898	4	0.44441234159509	0.328143172394689	0.0669784891460874	0.0334892445730437
G14H	0.955045481691154	0.0225506720760829	4	0.843697814300791	0.950430757678407	0.06163255569039	0.030816277845195
D15H	0.871998369736043	0.0103028277587993	4	0.746256340885077	0.869562638012221	0.0414948246236126	0.0207474123118063
K16H	0.832436600794776	0.0215338722215867	4	0.73679359765571	0.828644387269327	0.0590775952297046	0.0295387976148523
K17H	0.622162648784818	0.0189820631619131	4	0.619610642365209	0.62207303228136	0.0523076150161451	0.0261538075080725
E18H	0.685206290727357	0.0160496877761033	4	0.651105066415891	0.684188257987697	0.0481026384457365	0.0240513192228682
G19H	0.617641046294074	0.0137612645796431	4	0.646412749296622	0.618380654390527	0.044198136278089	0.0220990681390445
E20H	0.53523072832563	0.0350679712811144	4	0.560607902582499	0.536829481475752	0.0739920838398176	0.0369960419199088
Y21H	1.02151308267384	0.0101828898911387	4	0.876486016635432	1.01873586063159	0.0424159164069541	0.0212079582034771
I22H	0.251388217627129	0.0450419917842756	4	0.231522885547905	0.249809050894289	0.0854554818798998	0.0427277409399499
K23H	0.607841553336034	0.0269610806133192	4	0.604350659827089	0.607669970833412	0.0635174628123527	0.0317587314061763
L24H	-0.0026736971888785	0.0327513546498216	4	0.0356940993218481	-0.000406784176493145	0.0714795164100715	0.0357397582050358
K25H	1.00551013349821	0.0375458871058248	4	0.716316947580285	0.98609014675363	0.105455972224603	0.0527279861123014
V26H	NA	NA	NA	0.136530772668519	0.136530772668519	0.260784783572692	0.260784783572692
I27H	NA	NA	NA	0.399017232240936	0.399017232240936	0.260784783572692	0.260784783572692
G28H	0.0760179680626765	0.112523561371309	4	0.165129633166273	0.0918313580305511	0.153760606711617	0.0768803033558085
Q29H	0.490081848527173	0.0288697043791649	4	0.440474288988849	0.487480007319738	0.0669253376153357	0.0334626688076678
D30H	0.428349696204359	0.0216051355400676	4	0.397808245216232	0.427134889651464	0.0564706382901152	0.0282353191450576
S31H	-0.137688823538559	0.0778760868533487	4	0.0652616720738747	-0.111322813012311	0.136995904817951	0.0684979524089754
S32H	0.192410148519477	0.072572119318326	4	0.294645949751061	0.204897857991174	0.118537560280754	0.0592687801403768
E33H	0.00804113790918332	0.0777541453816825	4	0.0960506796801666	0.0194591855565593	0.122307371466688	0.061153685733344
I34H	0.223288692084846	0.0276324566829183	4	0.19014600010724	0.221621156349922	0.0648027747772672	0.0324013873886336
H35H	1	1e-05	4	0.982597720008879	1	1e-05	1e-05
F36H	NA	NA	NA	0.276723848709655	0.276723848709655	0.260784783572692	0.260784783572692
K37H	0.0672046789688786	0.082476697624962	4	0.206679240295658	0.0862485865167492	0.132109826018396	0.0660549130091981
V38H	-0.142041962734807	0.0716330078060379	4	-0.0285993576967876	-0.128343042070325	0.118703491980962	0.059351745990481
K39H	0.414428336955413	0.0343545896734645	4	0.413954818946039	0.414399074839861	0.0728702057896287	0.0364351028948144
M40H	NA	NA	NA	0.594979916220284	0.594979916220284	0.260784783572692	0.260784783572692
T41H	NA	NA	NA	0.251430566309832	0.251430566309832	0.260784783572692	0.260784783572692
T42H	NA	NA	NA	0.298172702915035	0.298172702915035	0.260784783572692	0.260784783572692
H43H	1	1e-05	4	0.97063164844848	1	1e-05	1e-05
L44H	0.0110378454351686	0.043122059100981	4	0.0244409144616346	0.0120613561582436	0.0832081325398513	0.0416040662699257
K45H	0.630664826782072	0.0167870865452527	4	0.619384545457596	0.630313084015357	0.048964442448901	0.0244822212244505
K46H	0.756112097123981	0.0234263648434894	4	0.651486866624284	0.751614836359895	0.0624405719411801	0.0312202859705901
L47H	0.0765099529929307	0.0372114052534356	4	0.0576191301146178	0.0752519393875676	0.0764436007182437	0.0382218003591219
K48H	-0.282630882643429	0.117326787689726	4	-0.154018647382956	-0.259012559723742	0.16188437698192	0.0809421884909601
E49H	0.0973345036843269	0.0506464097254549	4	0.221386086699986	0.108314216859865	0.0979740972331203	0.0489870486165601
S50H	NA	NA	NA	0.555712615666112	0.555712615666112	0.260784783572692	0.260784783572692
Y51H	-0.00347898721063772	0.080123855239165	4	0.144460204667391	0.0162211756185623	0.130948759036179	0.0654743795180894
C52H	-0.149922372243947	0.113832765439138	4	-0.0493630805940775	-0.131907105896805	0.155908116171603	0.0779540580858016
Q53H	0.92398826770375	0.0127361756392682	4	0.81185071196221	0.921315259552576	0.045519860746468	0.022759930373234
R54H	NA	NA	NA	0.354416631629376	0.354416631629376	0.260784783572692	0.260784783572692
Q55H	0.551785575187027	0.0633072101232307	4	0.577593039054028	0.554578981595477	0.104878806753676	0.0524394033768382
G56H	0.964047661216444	0.0323774634387812	4	0.718668221365823	0.949705560972646	0.0909703626472688	0.0454851813236344
V57H	-0.0646750525590652	0.0725462885239659	4	0.126975691831694	-0.0412729668114282	0.12985410721708	0.0649270536085401
P58H	-0.0891401451033971	0.052625506961753	4	0.0721162765560745	-0.0743608456573616	0.104467752885076	0.0522338764425381
M59H	NA	NA	NA	0.542796475986128	0.542796475986128	0.260784783572692	0.260784783572692
N60H	0.629826068531741	0.0158274197844617	4	0.618748790055254	0.62949982044926	0.0474302601944037	0.0237151300972019
S61H	NA	NA	NA	0.385138771282027	0.385138771282027	0.260784783572692	0.260784783572692
L62H	0.647986973791203	0.0183438615936602	4	0.474500845550579	0.6420926852711	0.0601957895207429	0.0300978947603715
R63H	0.550735862729798	0.0226073817039274	4	0.502912308798234	0.548749072696785	0.0583634659213964	0.0291817329606982
F64H	0.472946141099276	0.0455688635245875	4	0.365656690464812	0.464325567939008	0.0906899771574924	0.0453449885787462
L65H	0.860702150773761	0.0241748961844896	4	0.575110272231771	0.848051259232397	0.0838097386564266	0.0419048693282133
F66H	0.833778770323727	0.0170030619909611	4	0.549477507169327	0.824803208366049	0.0699875382115786	0.0349937691057893
E67H	0.0372710263144596	0.0502072381664292	4	0.163902143126959	0.0483903976880831	0.0977528779039045	0.0488764389519523
G68H	-0.296311220976313	0.115489549428959	4	-0.132559732905969	-0.266625458566603	0.165011248582603	0.0825056242913017
Q69H	0.419150553833882	0.0337668037729957	4	0.537533748458841	0.426348753541765	0.0775010791882081	0.0387505395941041
R70H	1.2336628223264	0.0304303337531857	4	0.974659792453177	1.21938465193307	0.090101747709874	0.045050873854937
I71H	-0.140565598266372	0.0797583807498977	4	-0.0459745631921899	-0.128019319954546	0.124769683041377	0.0623848415206886
A72H	0.542500052465574	0.0243857073088696	4	0.541577427475306	0.54245884238112	0.0600485062686787	0.0300242531343394
D73H	0.199304963534593	0.030251733329254	4	0.137546266574442	0.195919252200881	0.0692168856393669	0.0346084428196834
N74H	0.518337666859017	0.0171206794676441	4	0.570929397246826	0.520009139777414	0.050302778406007	0.0251513892030035
H75H	1	1e-05	4	0.921029392325816	1	1e-05	1e-05
T76H	-0.17103461284838	0.0594472200245624	4	-0.101664439369152	-0.163936945350598	0.102823867570444	0.0514119337852218
P77H	0.0423957927657269	0.0511456619968049	4	0.0448225729979629	0.0426125135288265	0.0919575294963637	0.0459787647481818
K78H	0.50693233239881	0.0280514302367596	4	0.570960240292727	0.510200174057056	0.0664551642506939	0.0332275821253469
E79H	NA	NA	NA	0.452907536780612	0.452907536780612	0.260784783572692	0.260784783572692
L80H	0.0389213785128298	0.0574393863436134	4	0.0225690664100145	0.0372991811930386	0.0987043186911098	0.0493521593455549
G81H	1.08926165007794	0.0188847598424016	4	0.876556119624528	1.08182921285026	0.0651631626421308	0.0325815813210654
M82H	NA	NA	NA	0.174735826457048	0.174735826457048	0.260784783572692	0.260784783572692
E83H	0.282392893626186	0.0450792921946966	4	0.365140572974672	0.288975818402789	0.0882170132215122	0.0441085066107561
E84H	0.0985302466910976	0.064954761815032	4	0.292304508120521	0.119989818571672	0.122398167599227	0.0611990837996137
E85H	0.477706188485556	0.0309618783211421	4	0.52089694553308	0.480126443432629	0.0693870149233156	0.0346935074616578
D86H	0.0840894298944948	0.0276289934903106	4	0.203594002973389	0.0901014468739955	0.0694884766421835	0.0347442383210917
V87H	0.573977920932681	0.0159085485255928	4	0.550137184026731	0.57327227076964	0.0476956211015735	0.0238478105507867
I88H	0.111439700257756	0.0387661823878465	4	0.111150242739995	0.111419674473329	0.0781278139993205	0.0390639069996603
E89H	0.120174804928596	0.0681368937276415	4	0.274734640220672	0.138033227331273	0.120022750508006	0.060011375254003
V90H	0.164913576026752	0.0478339879585626	4	0.156094506738372	0.164172710869932	0.088402934010761	0.0442014670053805
Y91H	0.66313332511554	0.0128158113699914	4	0.593612497425309	0.661466053049753	0.0436399377409065	0.0218199688704532
Q92H	0.567585947349903	0.0155421219972185	4	0.570968180087989	0.567683817262066	0.0469342273711236	0.0234671136855618
E93H	0.749318584417512	0.0162464330614279	4	0.699283579723667	0.747807118871351	0.0488234867340185	0.0244117433670093
Q94H	0.49144690263596	0.0136773160842081	4	0.4861457170945	0.491311439931658	0.0438273234587921	0.0219136617293961
T95H	0.231848477899064	0.0520474823336695	4	0.274180566444535	0.235689504996705	0.0937112493109532	0.0468556246554766
G96H	NA	NA	NA	0.104375250792658	0.104375250792658	0.260784783572692	0.260784783572692
G97H	NA	NA	NA	0.0669263838204538	0.0669263838204538	0.260784783572692	0.260784783572692
H98H	1	1e-05	NA	0.981025178235186	1	1e-05	1e-05
S99H	NA	NA	NA	0.605726059546047	0.605726059546047	0.260784783572692	0.260784783572692
T100H	NA	NA	NA	0.546757790275077	0.546757790275077	0.260784783572692	0.260784783572692
V101H	NA	NA	NA	0.479647737508095	0.479647737508095	0.260784783572692	0.260784783572692
M1K	NA	NA	NA	0.52878201106666	0.52878201106666	0.260784783572692	0.260784783572692
S2K	0.693716386861434	0.0264046488364825	4	0.724543296209423	0.695201810248717	0.0631209737984761	0.031560486899238
D3K	0.552643001649346	0.018397557462779	4	0.543159081473984	0.552319869076182	0.0514496364380821	0.025724818219041
Q4K	0.573095371964343	0.0166001316357857	4	0.622959010573704	0.574633442514635	0.0493878257385882	0.0246939128692941
E5K	1.09926111830117	0.0143780096557742	4	0.962270580263213	1.09558603632689	0.0501558992046377	0.0250779496023188
A6K	0.488150589805892	0.040607416352402	4	0.566083891389874	0.493779902492171	0.0827605592857145	0.0413802796428573
K7K	1	1e-05	4	0.99537773944226	1	1e-05	1e-05
P8K	0.192194640324821	0.0349231137334148	4	0.306923115167822	0.199394511433775	0.0786461347761035	0.0393230673880518
S9K	0.987641548477311	0.0240809746100951	4	0.87264783052565	0.982566577244981	0.064136855305758	0.032068427652879
T10K	0.787273042349927	0.0144487699562019	4	0.755011127823873	0.78640339862868	0.0454275728891222	0.0227137864445611
E11K	0.696624779006624	0.0106688007815844	4	0.682116270076841	0.696333953690868	0.0384567496268813	0.0192283748134406
D12K	0.648962249276469	0.0342012925874387	4	0.665218893226366	0.649962658395593	0.0727884582247689	0.0363942291123845
L13K	0.784016091481328	0.024904485492391	4	0.719419174432236	0.781072213403793	0.0622320662131976	0.0311160331065988
G14K	0.839114132501729	0.0247213232363467	4	0.764766724171485	0.835749686296462	0.0624492322029225	0.0312246161014613
D15K	0.644161198616391	0.0136236357273449	4	0.632761099032009	0.643871002845668	0.0437641588999681	0.021882079449984
K16K	1	1e-05	4	0.990582110734709	1	1e-05	1e-05
K17K	1	1e-05	4	0.995831379796131	1	1e-05	1e-05
E18K	0.814471826637871	0.0105246310636178	4	0.805652362121925	0.81429738081508	0.038148035172704	0.019074017586352
G19K	0.819682415997581	0.0191016076395524	4	0.786331298608031	0.818504139831907	0.052845040769631	0.0264225203848155
E20K	0.818241861748365	0.0116184064626622	4	0.831509148930776	0.81853096192086	0.0402211170073868	0.0201105585036934
Y21K	0.65565863310297	0.0319823165704241	4	0.638884630543556	0.654689489151355	0.0700599457941124	0.0350299728970562
I22K	0.0423657849607816	0.0723268243491444	4	0.0875025150095928	0.0478626972045483	0.114430496251181	0.0572152481255907
K23K	1	1e-05	4	0.996727203024076	1	1e-05	1e-05
L24K	0.317505321146154	0.0561029500281791	4	0.206615290190482	0.306735797444787	0.102591614437093	0.0512958072185464
K25K	1	1e-05	4	0.986981649122077	1	1e-05	1e-05
V26K	0.136683400260195	0.140878370271533	4	0.164122059414954	0.14251859630478	0.173824806650283	0.0869124033251413
I27K	0.712266524781404	0.0739238653705855	4	0.55953947940181	0.693307166164488	0.125558842336629	0.0627794211683144
G28K	NA	NA	NA	0.273665678063094	0.273665678063094	0.260784783572692	0.260784783572692
Q29K	1.15045857438739	0.0580387600969284	4	0.969747694315693	1.13236319010386	0.113065462874829	0.0565327314374146
D30K	0.206553487871881	0.0322249357834935	4	0.235633328717025	0.208245624573984	0.0705814789477973	0.0352907394738987
S31K	0.0103911533632103	0.0736451558095157	4	0.180597003838554	0.0314505053827967	0.127703215333037	0.0638516076665183
S32K	0.96391341253999	0.0167553893626683	4	0.783608255289215	0.958301406116527	0.0580444491531394	0.0290222245765697
E33K	0.477544117533265	0.0175016573265371	4	0.426113460513333	0.475874353512521	0.0508669283027899	0.025433464151395
I34K	0.0502245459606179	0.035719333011931	4	0.0718848944492188	0.0516128621474295	0.0747077224011695	0.0373538612005848
H35K	0.663928922518223	0.0173251789222566	4	0.621879951996413	0.662577070522814	0.0503187026379541	0.025159351318977
F36K	NA	NA	NA	0.0500451301389895	0.0500451301389895	0.260784783572692	0.260784783572692
K37K	1	1e-05	4	0.981637565233328	1	1e-05	1e-05
V38K	0.185563727525689	0.0274498927933324	4	0.114377132402886	0.182004537830188	0.0660062375064172	0.0330031187532086
K39K	1	1e-05	4	0.990948959191461	1	1e-05	1e-05
M40K	0.778262873982209	0.0224146603262002	4	0.734569888721799	0.776462521373087	0.0579604089502337	0.0289802044751168
T41K	0.209528804833198	0.0662060060263261	4	0.236384596938991	0.212553793987483	0.107805305509135	0.0539026527545676
T42K	0.38827174390048	0.0218874638114125	4	0.325119163317274	0.385728304873334	0.0579045745633398	0.0289522872816699
H43K	0.997022882184437	0.0409985163257188	4	0.890925394709137	0.989290769929624	0.0852950872653392	0.0426475436326696
L44K	0.100235798442248	0.0454118459759731	4	0.0972438924901478	0.0999961645333984	0.0857019015728234	0.0428509507864117
K45K	1	1e-05	4	0.995222553790112	1	1e-05	1e-05
K46K	1	1e-05	4	0.980973764948657	1	1e-05	1e-05
L47K	-0.0302860397119666	0.0394987359805664	4	0.0363749649980608	-0.0255931611255789	0.080801492654126	0.040400746327063
K48K	1	1e-05	4	0.962363423492791	1	1e-05	1e-05
E49K	0.500496144801492	0.0319023290379758	4	0.580130929679262	0.505086323864888	0.0722745468434556	0.0361372734217278
S50K	0.257171799106613	0.0473564723565587	4	0.418500537577667	0.270600539247267	0.098503837322904	0.049251918661452
Y51K	0.208429796403552	0.0574871471640373	4	0.167618560300596	0.204378169891294	0.0993847846746388	0.0496923923373194
C52K	-0.273049971943993	0.111091813304765	4	-0.121585157657814	-0.246453594496473	0.159490780111372	0.0797453900556859
Q53K	0.519735882314195	0.0529330508210541	4	0.625640078648459	0.529493596259116	0.0987322032511309	0.0493661016255654
R54K	0.345814132226164	0.0354267720786876	4	0.393983726864225	0.348877874535032	0.0750932564065353	0.0375466282032676
Q55K	1.07245221044465	0.0125959458474085	4	0.974891898711456	1.07015167929174	0.0444719130628388	0.0222359565314194
G56K	-0.0473773040221588	0.07825311799576	4	0.120576225618332	-0.0254660164061043	0.131898017165031	0.0659490085825154
V57K	0.617631942772595	0.0773580179766935	4	0.551748986967166	0.609122441780893	0.120347887958766	0.0601739439793829
P58K	0.743886346680987	0.0222104661589872	4	0.548459737870881	0.73590422925169	0.068899540869061	0.0344497704345305
M59K	0.946775699972461	0.0137572422293488	4	0.801585922585948	0.943044500821302	0.0495978657367264	0.0247989328683632
N60K	0.35564963492605	0.0257134167248224	4	0.383008680955107	0.356935065996397	0.0621203352660271	0.0310601676330135
S61K	0.0176590551521386	0.0465195170155729	4	0.16690456031232	0.0298804285429882	0.096075779892317	0.0480378899461585
L62K	NA	NA	NA	0.432442808464805	0.432442808464805	0.260784783572692	0.260784783572692
R63K	0.356568996018628	0.0236801731407469	4	0.414333593328212	0.359077710034665	0.0602381402559037	0.0301190701279519
F64K	0.0192120706532717	0.0555742798616626	4	0.0399972376823393	0.0212135139597109	0.0968368993034807	0.0484184496517404
L65K	-0.324676013214366	0.145621905640242	4	-0.103235555618252	-0.276344188339029	0.199468441544166	0.0997342207720829
F66K	-0.0560633582949535	0.0743100456459927	4	0.00679217437810346	-0.048224866422144	0.117242194251921	0.0586210971259603
E67K	0.249529480805547	0.0224939505648064	4	0.304094120632887	0.251785420178266	0.0584366249821454	0.0292183124910727
G68K	-0.0770428485093783	0.0629900925216065	4	-0.0290578654751564	-0.0718721555424786	0.105308874079024	0.0526544370395119
Q69K	0.704883871597795	0.0155181612996693	4	0.707929414073213	0.704971866941713	0.0468945841491986	0.0234472920745993
R70K	0.516895246025903	0.0334565212384651	4	0.629647596809505	0.523691866036438	0.076625819082979	0.0383129095414895
I71K	0.413151106598277	0.0332928668477729	4	0.228922336699857	0.402097008266883	0.0838859777880761	0.0419429888940381
A72K	-0.148799075225389	0.0914378549074614	4	0.244997132588679	-0.0900593614505904	0.192195825368321	0.0960979126841607
D73K	-0.0433382283101202	0.0562569880828015	4	-0.0103552415826452	-0.0401270164430401	0.0978449121287195	0.0489224560643598
N74K	0.836371945583044	0.012145671527319	4	0.776259978179073	0.835003987244876	0.0420973009679835	0.0210486504839918
H75K	0.335111399799442	0.0364980375576449	4	0.412268589344696	0.340157537539983	0.0778247273740876	0.0389123636870438
T76K	-0.067575564761531	0.0581497225215241	4	-0.0187885139040611	-0.0626818972217888	0.100392936279104	0.0501964681395518
P77K	0.183756392501908	0.0373722528358687	4	0.115877309804836	0.179217826679607	0.0783454343782798	0.0391727171891399
K78K	1	1e-05	4	0.993275823230284	1	1e-05	1e-05
E79K	0.591230646567911	0.0180446961418637	4	0.552817233970312	0.589946102393943	0.0513480937482649	0.0256740468741325
L80K	0.149523855402115	0.0634591401939174	4	0.11064159093394	0.145306224641456	0.105420450554454	0.0527102252772268
G81K	0.307454896728944	0.0650574778353401	4	0.42929147333136	0.320966684924979	0.112999908164348	0.0564999540821742
M82K	-0.0127187684165304	0.0778874025457648	4	0.0271462590078423	-0.00753910816485326	0.119558600305252	0.0597793001526261
E83K	0.930220897649234	0.0182156623601779	4	0.831215078615786	0.926879834439968	0.0541780911363502	0.0270890455681751
E84K	0.762422742679959	0.0207480801413396	4	0.762052151384422	0.762408564535586	0.054917272842407	0.0274586364212035
E85K	0.964299802297828	0.023631401567161	4	0.896811586331906	0.961374566973489	0.0605879130414991	0.0302939565207495
D86K	0.104791842678959	0.0547948650611371	4	0.162950286792281	0.110320955718005	0.0973324263789354	0.0486662131894677
V87K	0.676575113664909	0.0170919749131371	4	0.660668908988218	0.676070402579989	0.0494831921183698	0.0247415960591849
I88K	0.00556866393004746	0.0662158735017522	4	0.0519119133760523	0.0107893763376197	0.108474384943463	0.0542371924717315
E89K	0.35309909591272	0.0245283577364798	4	0.371211328454219	0.353912619090418	0.0603601447220064	0.0301800723610032
V90K	0.0398446342794633	0.0430815011656258	4	0.0834676776784405	0.0431729662361577	0.0838893250135922	0.0419446625067961
Y91K	0.191736684452972	0.0478882962179113	4	0.244719514742084	0.196192251114854	0.0896426953059968	0.0448213476529984
Q92K	0.742262395393077	0.0211705610320622	4	0.693776708757222	0.740371123429176	0.0563172741271579	0.0281586370635789
E93K	0.335338260170701	0.0198703468763945	4	0.433683383885757	0.338947435761959	0.0567284434644996	0.0283642217322498
Q94K	0.402010369805941	0.0426375100570082	4	0.472905457789505	0.407367959508431	0.0846827000977663	0.0423413500488831
T95K	NA	NA	NA	0.420294093390935	0.420294093390935	0.260784783572692	0.260784783572692
G96K	-0.0784834026228401	0.0987381085845815	4	0.022510013505941	-0.0624076723389665	0.142785999582825	0.0713929997914123
G97K	0.141777446366338	0.062650840549079	4	0.0867823502965737	0.135879862253443	0.105294360274619	0.0526471801373097
H98K	NA	NA	NA	0.578825438038426	0.578825438038426	0.260784783572692	0.260784783572692
S99K	NA	NA	NA	0.630644666220519	0.630644666220519	0.260784783572692	0.260784783572692
T100K	NA	NA	NA	0.588407633560125	0.588407633560125	0.260784783572692	0.260784783572692
V101K	NA	NA	NA	0.539784485118296	0.539784485118296	0.260784783572692	0.260784783572692
M1D	NA	NA	NA	0.524401172284492	0.524401172284492	0.260784783572692	0.260784783572692
S2D	0.919731567154989	0.0312348248734936	4	0.848967608765357	0.915733227272805	0.0709232147718694	0.0354616073859347
D3D	1	1e-05	4	0.966170396078041	1	1e-05	1e-05
Q4D	0.112725759442164	0.0337238920590847	4	0.376814869385718	0.128764328760944	0.0957960739375037	0.0478980369687518
E5D	0.824125730943067	0.0142759187917813	4	0.79240069245221	0.823280517005378	0.0451259393517352	0.0225629696758676
A6D	0.825231861323301	0.0175142862283163	4	0.774238782162249	0.823575148033707	0.0508729205885468	0.0254364602942734
K7D	0.47842374264759	0.0245504906670811	4	0.499887020557597	0.479388611079864	0.0604375628886953	0.0302187814443477
P8D	-0.133307762310232	0.134030912083839	4	0.124766792086043	-0.0805470200483748	0.197554730432041	0.0987773652160206
S9D	0.941727024837958	0.0549170687587177	4	0.857983255439547	0.933749455097847	0.0990537117899695	0.0495268558949847
T10D	0.24154962824924	0.0248539955236074	4	0.4158876913627	0.249479369454125	0.070728812757081	0.0353644063785405
E11D	0.640795181813158	0.0161571282880367	4	0.612843766253671	0.639955322808831	0.0481605977216801	0.02408029886084
D12D	1	1e-05	4	0.977004072228981	1	1e-05	1e-05
L13D	0.774411121988197	0.0169021329677926	4	0.679204418825786	0.771422670866368	0.05183662202058	0.02591831101029
G14D	0.730135720193802	0.015490281276774	4	0.667694863576447	0.728334754370333	0.047997877237664	0.023998938618832
D15D	1	1e-05	4	0.964437968354839	1	1e-05	1e-05
K16D	0.377985945779393	0.0186050660438371	4	0.465462013767729	0.380998856645957	0.0541397143841653	0.0270698571920827
K17D	0.65171933920736	0.0310986299804165	4	0.638097789557161	0.650952854841995	0.0689159377038274	0.0344579688519137
E18D	0.866016541686151	0.0108355119234536	4	0.793594205013381	0.864542601779502	0.0400462995421645	0.0200231497710822
G19D	0.704189584133706	0.0106180378100045	4	0.700326595505229	0.704112511013372	0.0383102222439105	0.0191551111219552
E20D	0.683483744044055	0.0264288548066315	4	0.71796570758562	0.685146739358241	0.0632400015028135	0.0316200007514067
Y21D	0.334905974797741	0.0183693048606695	4	0.435975157261968	0.338344457783428	0.0545470694076622	0.0272735347038311
I22D	-0.0689090501806931	0.0573311934681433	4	0.0145683929108309	-0.0606418966965036	0.101579233758491	0.0507896168792455
K23D	0.347122757451843	0.0425443324228	4	0.373175040661682	0.349087568101077	0.082764235600802	0.041382117800401
L24D	-0.0212738431341792	0.0588472339634055	4	0.011601124077121	-0.0179407196213399	0.100526695200175	0.0502633476000874
K25D	-0.200541872104848	0.0976887030391822	4	-0.0325069157543804	-0.17403416483397	0.15005886966964	0.0750294348348199
V26D	NA	NA	NA	0.099018289018283	0.099018289018283	0.260784783572692	0.260784783572692
I27D	NA	NA	NA	0.327737612772392	0.327737612772392	0.260784783572692	0.260784783572692
G28D	NA	NA	NA	0.33356122381626	0.33356122381626	0.260784783572692	0.260784783572692
Q29D	NA	NA	NA	0.496137033859062	0.496137033859062	0.260784783572692	0.260784783572692
D30D	1	1e-05	4	0.972281707972434	1	1e-05	1e-05
S31D	-0.212143736958614	0.109356258015504	4	0.0361771749763312	-0.16910310582059	0.174668621611851	0.0873343108059254
S32D	0.128420801664872	0.0942257610717983	4	0.27764256280221	0.151253930412937	0.144264117067902	0.0721320585339508
E33D	0.143615771255534	0.0454875976652548	4	0.267968432154176	0.153590962750469	0.0921929010492851	0.0460964505246425
I34D	-0.0471997855645458	0.0569173259865814	4	0.00826935814266782	-0.0417421764604104	0.0994241385036085	0.0497120692518042
H35D	0.564418831888979	0.0305439480217535	4	0.544575906760655	0.563321084311589	0.0682954376035915	0.0341477188017958
F36D	0.140595780844337	0.0582758387171563	4	0.102041571951034	0.136720991397671	0.100120784071875	0.0500603920359373
K37D	0.252075518361033	0.0930021286013837	4	0.1924623180816	0.24305435035558	0.134493650265546	0.067246825132773
V38D	0.0918526336805113	0.0432452928766901	4	0.0564625164287955	0.0891429741197996	0.0838011614833007	0.0419005807416503
K39D	-0.0010778042836373	0.0737791784741294	4	0.113828480310309	0.0131620699770099	0.120955838975166	0.0604779194875832
M40D	NA	NA	NA	0.695707311781023	0.695707311781023	0.260784783572692	0.260784783572692
T41D	-0.421236261450076	0.166612897111051	4	-0.121903480877094	-0.348766089131086	0.232260855053674	0.116130427526837
T42D	0.333143808781014	0.0296019167473064	4	0.255696969518141	0.328984350327158	0.0691853232615584	0.0345926616307792
H43D	0.706850805814846	0.0189146259380584	4	0.674324817751123	0.705712535898049	0.0525450586485307	0.0262725293242653
L44D	0.0885751054565635	0.0564775321265877	4	0.0745795641633661	0.0872076846460256	0.0976732123571159	0.0488366061785579
K45D	0.562090741672794	0.0371689964078241	4	0.546548842708923	0.561056847067265	0.0763464268847461	0.038173213442373
K46D	0.297283128968289	0.0234442421677638	4	0.293740357905744	0.297130733595335	0.0587533800430609	0.0293766900215304
L47D	0.178190653358601	0.035769845061227	4	0.122500534511614	0.17461648135682	0.0758182752087124	0.0379091376043562
K48D	-0.0364755179715228	0.0422123147967232	4	-0.0195976300803113	-0.0352118116702253	0.0822207055481511	0.0411103527740755
E49D	0.459384982427869	0.0191257791310576	4	0.469065557044157	0.459727409144222	0.0525518405645153	0.0262759202822577
S50D	0.390636537638682	0.0429608793637931	4	0.467068390992595	0.39645301689466	0.0853896511448401	0.0426948255724201
Y51D	0.0995967598052475	0.0302835992915124	4	0.0971383712813	0.099461852809166	0.0678169714763608	0.0339084857381804
C52D	0.012948293974103	0.0347847525075536	4	0.0304982691081781	0.0140455651194647	0.0735150738239207	0.0367575369119604
Q53D	0.853721385673083	0.0194990979210133	4	0.802762175886684	0.851884911514151	0.0539224544534633	0.0269612272267316
R54D	NA	NA	NA	0.15565227413319	0.15565227413319	0.260784783572692	0.260784783572692
Q55D	0.538823881001541	0.0216801049992263	4	0.558235367890415	0.539598558089298	0.0563898043038915	0.0281949021519458
G56D	0.482634057271006	0.0204719415752402	4	0.404845510769006	0.479696122530601	0.0564955345755923	0.0282477672877962
V57D	0.041408768934782	0.0537633770132399	4	0.171454295392617	0.0535611873541071	0.102021149087219	0.0510105745436094
P58D	0.0210674110661221	0.0394349500682593	4	0.129341341556698	0.0286783605532971	0.0836212231401375	0.0418106115700687
M59D	1.66974205237422	0.0399058189057808	4	1.18086303512748	1.63499588537607	0.148634653421932	0.0743173267109658
N60D	0.73867779256251	0.011838434644075	4	0.662570172925522	0.736988663269425	0.0420965892128769	0.0210482946064384
S61D	0.267230540016607	0.0442974943662087	4	0.284967792751622	0.268619056695776	0.0845887066263323	0.0422943533131662
L62D	0.0809769062527394	0.0395876394063081	4	0.20897890065412	0.0900069904047164	0.0856079433310408	0.0428039716655204
R63D	-0.126267505304424	0.0476477952076654	4	0.0620765155044729	-0.110501687313573	0.102439977925952	0.0512199889629762
F64D	0.000659572528431351	0.108926899351727	4	0.0432535538708491	0.00801826613769385	0.147729268425807	0.0738646342129033
L65D	NA	NA	NA	0.0849200441086902	0.0849200441086902	0.260784783572692	0.260784783572692
F66D	0.0749748233124424	0.0430780733688097	4	0.070997413691082	0.0746713789496346	0.0830889629395046	0.0415444814697523
E67D	0.498218676004109	0.0561731924917609	4	0.684374646852468	0.51631838389231	0.111815912135791	0.0559079560678957
G68D	0.156838471676708	0.0325640050277455	4	0.142783196586231	0.156012504668577	0.0707502604589934	0.0353751302294967
Q69D	0.716271670968526	0.0152142804880896	4	0.595335495517627	0.712843928307157	0.0505499778519169	0.0252749889259584
R70D	NA	NA	NA	0.637348208745198	0.637348208745198	0.260784783572692	0.260784783572692
I71D	0.0575036707181101	0.178032117322315	4	0.0535099465209237	0.0564873621662411	0.202334699403082	0.101167349701541
A72D	0.556295386610913	0.0188459389550281	4	0.534242537561745	0.555526336422172	0.052257277436732	0.026128638718366
D73D	1	1e-05	4	0.943327219039309	1	1e-05	1e-05
N74D	0.814675201799246	0.0106547440606748	4	0.778098687319643	0.813942966551426	0.0387166913657888	0.0193583456828944
H75D	0.7091624742695	0.01813999026204	4	0.688535136199481	0.708469175982326	0.0511628426299596	0.0255814213149798
T76D	-0.0855690480764776	0.0657738393647844	4	-0.0355853586601774	-0.0799716086192764	0.108194976967906	0.0540974884839528
P77D	0.0621320493657348	0.0316988265376641	4	0.0633720291785276	0.0622030924714764	0.0695974375164422	0.0347987187582211
K78D	0.898449151258179	0.0337301809325781	4	0.776386995405367	0.89103481581829	0.0777795549566853	0.0388897774783427
E79D	0.747654130310339	0.0198748375652638	4	0.641987891279607	0.743775432297031	0.057198888922516	0.028599444461258
L80D	0.121786749605718	0.0783961466547267	4	0.0877529368757394	0.117339629190954	0.119837369071013	0.0599186845355063
G81D	0.296647304911571	0.0308031677381551	4	0.400050922463213	0.30241362677184	0.0724668832646317	0.0362334416323158
M82D	NA	NA	NA	0.0876446501781733	0.0876446501781733	0.260784783572692	0.260784783572692
E83D	0.652401144632276	0.0155284840919931	4	0.650825151770747	0.652355579804731	0.0469093547717569	0.0234546773858784
E84D	0.688110419222617	0.0170111840925731	4	0.758958026003964	0.690348155492815	0.0508118092624629	0.0254059046312315
E85D	0.808929236471891	0.0110436426014485	4	0.787159853686039	0.808477852092492	0.0392326964329051	0.0196163482164525
D86D	1	1e-05	4	0.953777779398004	1	1e-05	1e-05
V87D	0.421242635984817	0.0293918439451693	4	0.475540834599336	0.424139252967525	0.0677842914328788	0.0338921457164394
I88D	0.0061728921390421	0.056013045398477	4	0.0295121404502264	0.00843629541128208	0.0973461582571442	0.0486730791285721
E89D	0.582014686072115	0.0146406536393955	4	0.548896411730978	0.581110426576551	0.0457660551500562	0.0228830275750281
V90D	0.0711979047179844	0.0350769374630466	4	0.0814207786883318	0.0718420965129239	0.0737873995363778	0.0368936997681889
Y91D	0.353955532836542	0.0162510117806437	4	0.270335951094434	0.35142884854585	0.0501596548085066	0.0250798274042533
Q92D	0.400618592384591	0.0253502495372989	4	0.449304292121096	0.40287522050369	0.0622084328896924	0.0311042164448462
E93D	0.595279493973577	0.0149408723668163	4	0.575071189096255	0.594716728216034	0.0460650817324327	0.0230325408662164
Q94D	0.207528122532303	0.0239689375102817	4	0.31684868262284	0.212331262275946	0.0635557232918719	0.031777861645936
T95D	NA	NA	NA	0.195832227588862	0.195832227588862	0.260784783572692	0.260784783572692
G96D	0.0207938186651658	0.13053538940299	4	0.0739088400208301	0.0314261408491721	0.166415029967555	0.0832075149837775
G97D	0.0611543418337852	0.0369767695065458	4	0.0754823824983496	0.062102883829978	0.0761035753426067	0.0380517876713034
H98D	NA	NA	NA	0.528822572714745	0.528822572714745	0.260784783572692	0.260784783572692
S99D	NA	NA	NA	0.532831188631916	0.532831188631916	0.260784783572692	0.260784783572692
T100D	NA	NA	NA	0.475110337844255	0.475110337844255	0.260784783572692	0.260784783572692
V101D	NA	NA	NA	0.504277886573654	0.504277886573654	0.260784783572692	0.260784783572692
M1E	NA	NA	NA	0.465526307900864	0.465526307900864	0.260784783572692	0.260784783572692
S2E	0.948947388921719	0.00970839280913219	4	0.85248470638345	0.947184662657704	0.0387585934748594	0.0193792967374297
D3E	0.53605646420693	0.0124948727551256	4	0.559370707831125	0.536601919934184	0.0419047448972663	0.0209523724486332
Q4E	0.297344438749514	0.0196604360514923	4	0.443596300993406	0.30265710687226	0.0599308206581401	0.02996541032907
E5E	1	1e-05	4	0.998493788918707	1	1e-05	1e-05
A6E	0.523684992230957	0.0286929530962684	4	0.575832288404539	0.526404166930605	0.0667908191548278	0.0333954095774139
K7E	0.764164574213533	0.0103162649675802	4	0.694028127553746	0.762804233095304	0.0389485850788072	0.0194742925394036
P8E	-0.201990882845402	0.101701589975812	4	0.10399980265822	-0.15206118711354	0.180382271905771	0.0901911359528856
S9E	0.763028610597904	0.0350758489193244	4	0.770452348014563	0.763496401914474	0.0737663191555948	0.0368831595777974
T10E	0.299918417024026	0.0221596840173364	4	0.442790947298128	0.305741186571298	0.0635668346351851	0.0317834173175926
E11E	1	1e-05	4	0.996488046814311	1	1e-05	1e-05
D12E	0.601034066522243	0.0318823067948165	4	0.633627636237413	0.602911661012617	0.0702376445162061	0.0351188222581031
L13E	0.480050155889154	0.0180315254041341	4	0.522762645514975	0.481477453484351	0.0514373721935038	0.0257186860967519
G14E	0.724209735301039	0.0128912596043514	4	0.702475024450262	0.723685491453821	0.0425872488713861	0.0212936244356931
D15E	0.714402051134501	0.0107144826897232	4	0.675085039245891	0.713610628878992	0.038883724191728	0.019441862095864
K16E	0.705036333600439	0.0185319693979557	4	0.698568870387427	0.704814421937101	0.0516386605368284	0.0258193302684142
K17E	0.867660461834974	0.00852716792721264	4	0.775477094336888	0.866177594647263	0.0360559539785546	0.0180279769892773
E18E	1	1e-05	4	0.995126143721343	1	1e-05	1e-05
G19E	0.811144667226527	0.0114809683747805	4	0.758467101645798	0.810010085373227	0.0406477659629262	0.0203238829814631
E20E	1	1e-05	4	0.993177575580688	1	1e-05	1e-05
Y21E	0.320733895507641	0.0283323620780015	4	0.429652012500364	0.326345637099183	0.069606583309174	0.034803291654587
I22E	-0.265609350697992	0.126858736905439	4	-0.119514228905963	-0.237027250714382	0.172071749410088	0.086035874705044
K23E	0.612810358755283	0.0180431811583782	4	0.587472124424499	0.611963117184914	0.0510827400809323	0.0255413700404662
L24E	-0.178874166503197	0.0639701711702741	4	-0.105243334295209	-0.170830003773433	0.10771558648923	0.053857793244615
K25E	0.129245072220788	0.0235087505040562	4	0.228847670339301	0.133540845053619	0.0622205580144492	0.0311102790072246
V26E	0.0275847837071438	0.0466016558656092	4	0.0226976449984834	0.0271839384213485	0.0870258105180523	0.0435129052590262
I27E	NA	NA	NA	0.356449013702637	0.356449013702637	0.260784783572692	0.260784783572692
G28E	0.214524173319044	0.0238511594685593	4	0.243834936078055	0.215805928196697	0.0596149033647324	0.0298074516823662
Q29E	NA	NA	NA	0.693459406346232	0.693459406346232	0.260784783572692	0.260784783572692
D30E	0.524862346926254	0.0218739936285336	4	0.473918062831455	0.522811802902671	0.0574183828795975	0.0287091914397988
S31E	NA	NA	NA	0.345939685893395	0.345939685893395	0.260784783572692	0.260784783572692
S32E	NA	NA	NA	0.515484577497579	0.515484577497579	0.260784783572692	0.260784783572692
E33E	1	1e-05	4	0.963496130362643	1	1e-05	1e-05
I34E	0.00297364319927457	0.0857944966709869	4	0.00307051278726096	0.00298732671800598	0.126204831600169	0.0631024158000847
H35E	0.39213852933229	0.0226132565448485	4	0.426253844443319	0.393556174908611	0.0579873509648288	0.0289936754824144
F36E	-0.135583767104601	0.073951517823704	4	-0.101267336401826	-0.13132236948021	0.115598766310183	0.0577993831550916
K37E	0.0693798384763532	0.021919930974603	4	0.255267684190959	0.0768770371548496	0.0673902871165334	0.0336951435582667
V38E	-0.0622757851885493	0.0497324551814416	4	-0.00695018225533807	-0.0574596319793311	0.0917687537702583	0.0458843768851291
K39E	0.166899293343608	0.0221779118639474	4	0.240290060563242	0.169892693827947	0.0587912165663741	0.0293956082831871
M40E	0.732826672355385	0.0614003901298901	4	0.683136734109545	0.727593158079478	0.103771433396711	0.0518857166983557
T41E	0.127615754343784	0.0439536010904714	4	0.131236753706156	0.12789718571647	0.0840742519222581	0.0420371259611291
T42E	0.166434743337011	0.0362195782109791	4	0.166878915256233	0.16646358527433	0.0751184031384325	0.0375592015692162
H43E	0.778663132087873	0.0149042882124237	4	0.729710154485116	0.777303123058987	0.0465844120346649	0.0232922060173325
L44E	-0.0365345535505776	0.104552420093191	4	-0.0368318666536674	-0.0365842001132076	0.143046339578274	0.0715231697891369
K45E	0.69385921167585	0.0240052304970651	4	0.673729889829455	0.692973523750454	0.0596683781789569	0.0298341890894784
K46E	0.115873602007627	0.0255843490951992	4	0.234676277884548	0.121428691796553	0.0665812984047207	0.0332906492023604
L47E	0.0342600141368031	0.0425962038107725	4	0.0130357769391377	0.0326575207209624	0.0827269333546491	0.0413634666773246
K48E	-0.051778883304111	0.0529841972185052	4	-0.0171070920723043	-0.0485815201703427	0.0944494617123733	0.0472247308561867
E49E	1	1e-05	4	0.956281178296422	1	1e-05	1e-05
S50E	0.398788093774165	0.0320464472735545	4	0.438311816958586	0.401075951925114	0.0706360319638965	0.0353180159819483
Y51E	0.053765716212082	0.0496178259988279	4	0.0716695868907268	0.055320987127899	0.0904503352552858	0.0452251676276429
C52E	0.0776739239000084	0.0489376926280703	4	0.0442000605976482	0.0748025605557182	0.0900614933366653	0.0450307466683326
Q53E	0.964071257150905	0.0137387806016346	4	0.908904879838476	0.962655402610859	0.0447824480043046	0.0223912240021523
R54E	NA	NA	NA	0.26380812389109	0.26380812389109	0.260784783572692	0.260784783572692
Q55E	0.743235094655147	0.0431500793555073	4	0.704041586529034	0.740240329028802	0.0838128490500448	0.0419064245250224
G56E	0.400160224690885	0.0484217720967628	4	0.35938217090456	0.396696056920167	0.0897340820382311	0.0448670410191155
V57E	0.0583259197437542	0.050017457916806	4	0.145201785840921	0.0659281041635778	0.0940035627310444	0.0470017813655222
P58E	0.576706763558677	0.0420279041901294	4	0.507513652144974	0.57154697912916	0.0838837730415979	0.041941886520799
M59E	0.670040428076244	0.0228003411672822	4	0.618194602428466	0.667868922093239	0.0587743190561706	0.0293871595280853
N60E	0.975919253751862	0.0157988618822366	4	0.786491927016062	0.970350009244447	0.0571463138036193	0.0285731569018096
S61E	0.114510667146134	0.0537323603998186	4	0.207742412971501	0.123218376137774	0.0985161599088099	0.0492580799544049
L62E	NA	NA	NA	0.250315687960315	0.250315687960315	0.260784783572692	0.260784783572692
R63E	0.41097443132314	0.0262026495783703	4	0.396241488942485	0.410269681949819	0.0625844613434487	0.0312922306717244
F64E	-0.271359808407921	0.0750660589736461	4	-0.147563195769131	-0.255784265449601	0.123158880645735	0.0615794403228674
L65E	-0.0410946818769467	0.0893113238615827	4	0.00773319699460327	-0.0339560030156997	0.130579008658389	0.0652895043291947
F66E	0.120131310424783	0.0394303975295493	4	0.0897041426517148	0.117992709004932	0.079284493410871	0.0396422467054355
E67E	1	1e-05	4	0.894843531155626	1	1e-05	1e-05
G68E	0.0393597455461563	0.0351207712577931	4	0.0413369406436417	0.03948448386468	0.0738000717168095	0.0369000358584047
Q69E	1.0455167231063	0.0168076982933292	4	0.859945420233477	1.03972333866975	0.0586376848331643	0.0293188424165822
R70E	0.777625504822598	0.134959485158695	4	0.740783257085212	0.770052023086676	0.169327408537406	0.0846637042687032
I71E	-0.0444055680979609	0.0973728036161258	4	-0.0387938427352389	-0.0435227243026336	0.13672314326736	0.0683615716336802
A72E	0.0534999776333389	0.0918832516910285	4	0.27004694092662	0.0859344836299775	0.152761178661432	0.0763805893307159
D73E	0.0408822017178035	0.0384874226398064	4	0.224336755946987	0.0534892990178908	0.090592345230016	0.045296172615008
N74E	0.624534197388279	0.016412681780148	4	0.638986036051513	0.624975091915174	0.0483956063001557	0.0241978031500779
H75E	0.704888329153979	0.01286285473677	4	0.665962042390245	0.703951441436126	0.0428242144774776	0.0214121072387388
T76E	-0.167317139310258	0.0774076957373196	4	-0.114737722322248	-0.160522137622438	0.119656484978856	0.0598282424894279
P77E	0.150391488885274	0.0319681774712561	4	0.089186227263258	0.14685673324352	0.0713755267121618	0.0356877633560809
K78E	0.800929199466423	0.0108018063097151	4	0.754675917246051	0.799990721139742	0.0392011992776883	0.0196005996388441
E79E	1	1e-05	4	0.987936534134011	1	1e-05	1e-05
L80E	-0.0530261217813764	0.153446506992229	4	-0.0376014335603232	-0.049519739311909	0.18356209564202	0.0917810478210099
G81E	0.803426768581407	0.015099718334606	4	0.739069876135949	0.801616024096658	0.0474165932664321	0.0237082966332161
M82E	0.12964512397812	0.0360143480074419	4	0.091644182642251	0.127190642977704	0.0754532205722248	0.0377266102861124
E83E	1	1e-05	4	0.995106700833417	1	1e-05	1e-05
E84E	1	1e-05	4	0.988832609923485	1	1e-05	1e-05
E85E	1	1e-05	4	0.992407471787168	1	1e-05	1e-05
D86E	0.63719161721025	0.0151920774658461	4	0.520207747707842	0.63388059820288	0.0502543971196876	0.0251271985598438
V87E	0.69043324017666	0.0161263666543213	4	0.643899332312226	0.689037613368071	0.048527793925682	0.024263896962841
I88E	0.0973662125758555	0.0300602398843918	4	0.0497656262993327	0.0947722899417352	0.0683897135058026	0.0341948567529013
E89E	1	1e-05	4	0.960785708074502	1	1e-05	1e-05
V90E	-0.0251095489632034	0.0483247162983888	4	0.00419039589189574	-0.0226250328629102	0.0892790053257429	0.0446395026628715
Y91E	0.362809733217968	0.0317172806664353	4	0.346471341925623	0.361873131626394	0.0697234220946527	0.0348617110473264
Q92E	0.505423346472774	0.0148002045776205	4	0.524797906800551	0.50595795425936	0.045822019274821	0.0229110096374105
E93E	1	1e-05	4	0.995267037032788	1	1e-05	1e-05
Q94E	0.367970047922024	0.017933377131282	4	0.420414119577079	0.369713317954685	0.0515746824013029	0.0257873412006514
T95E	0.068073616773664	0.0575305532239679	4	0.143593141121199	0.0755760845889937	0.101230231870521	0.0506151159352605
G96E	-0.0338506242490206	0.0502757931374641	4	0.0448857614659668	-0.0269282383812043	0.0937111300273795	0.0468555650136897
G97E	-0.0884169012292251	0.0803348987811574	4	-0.0125468082711448	-0.0782906825627428	0.123834759621786	0.0619173798108932
H98E	NA	NA	NA	0.59506906363012	0.59506906363012	0.260784783572692	0.260784783572692
S99E	NA	NA	NA	0.604644952817846	0.604644952817846	0.260784783572692	0.260784783572692
T100E	NA	NA	NA	0.527135242734095	0.527135242734095	0.260784783572692	0.260784783572692
V101E	NA	NA	NA	0.50305952422463	0.50305952422463	0.260784783572692	0.260784783572692
M1S	NA	NA	NA	0.567457756715085	0.567457756715085	0.260784783572692	0.260784783572692
S2S	1	1e-05	4	0.992120864762363	1	1e-05	1e-05
D3S	0.68691988837969	0.0140394377502455	4	0.643906585477364	0.685792419306149	0.0449646004196395	0.0224823002098197
Q4S	0.862329087492636	0.012002522418075	4	0.801699225966692	0.860965239408368	0.0418507157417286	0.0209253578708643
E5S	0.720359748893489	0.0184147196177188	4	0.726822235552448	0.720580134713549	0.0514603566557478	0.0257301783278739
A6S	0.694578149087631	0.016811678715335	4	0.707835116322698	0.694992115724859	0.0490182291736525	0.0245091145868263
K7S	0.57223574641659	0.0167972854727328	4	0.595304907012358	0.572955514497145	0.0491053340380781	0.0245526670190391
P8S	0.676215132057514	0.0234134316694934	4	0.624408692801649	0.673989435974894	0.0596386052798342	0.0298193026399171
S9S	1	1e-05	4	0.99621284909061	1	1e-05	1e-05
T10S	0.67189671642801	0.0120143788075488	4	0.673744034939794	0.67193831135332	0.0408959664381238	0.0204479832190619
E11S	0.639288142962285	0.0171442897806564	4	0.640328006727635	0.63932123608862	0.0494868439388317	0.0247434219694159
D12S	0.754377911029386	0.0124543446445138	4	0.727153477429091	0.753742990998046	0.0418862022958803	0.0209431011479401
L13S	0.80610896455303	0.015634926565794	4	0.744393350783441	0.804312778741954	0.0482110378954308	0.0241055189477154
G14S	0.506529853728245	0.0299112527408215	4	0.595489409042725	0.511354847901699	0.0702905856141601	0.03514529280708
D15S	0.559947316396366	0.0194008466579395	4	0.615735848463365	0.561948063069911	0.0539398667396383	0.0269699333698192
K16S	0.742999220931467	0.0209368616815711	4	0.713564548723487	0.741863253451794	0.0554817994658234	0.0277408997329117
K17S	0.685699691522657	0.0162386821221248	4	0.695031520971758	0.685981458513491	0.0480806631691196	0.0240403315845598
E18S	0.685154696475861	0.0232827438877835	4	0.701735761680619	0.685863242051848	0.0586202207727819	0.029310110386391
G19S	0.66033321398165	0.0183441535685752	4	0.694903636946867	0.661507781553235	0.0517201102894842	0.0258600551447421
E20S	0.901340113438809	0.0185608925595511	4	0.830876231848318	0.898918712253169	0.0532396324810102	0.0266198162405051
Y21S	0.70793362120713	0.0112492622366599	4	0.668281804035768	0.707096462936958	0.039902604548613	0.0199513022743065
I22S	0.3400839016884	0.017019656470427	4	0.278039774640736	0.338123279971408	0.050471982582241	0.0252359912911205
K23S	0.696755507974662	0.0296645267615726	4	0.647959807089332	0.694129579370531	0.0679245031999733	0.0339622515999867
L24S	-0.140585806141391	0.080957921630952	4	-0.00906841811925114	-0.12291462168767	0.129704467462064	0.0648522337310318
K25S	0.558418061863043	0.0211261630789622	4	0.504789190939966	0.556330386928889	0.0564269226613232	0.0282134613306616
V26S	NA	NA	NA	0.171851337670473	0.171851337670473	0.260784783572692	0.260784783572692
I27S	0.101741432067931	0.0942998413972959	4	0.233526833560346	0.121919967138573	0.142113343614685	0.0710566718073425
G28S	NA	NA	NA	0.455869003561997	0.455869003561997	0.260784783572692	0.260784783572692
Q29S	0.189795186721837	0.103589177715023	4	0.475135299059401	0.237076213899599	0.177418691990728	0.0887093459953638
D30S	-0.0270276652649995	0.0500375164092315	4	0.164262921465841	-0.0102824111422671	0.10564445774866	0.05282222887433
S31S	1	1e-05	4	0.971209267266147	1	1e-05	1e-05
S32S	1	1e-05	4	0.989617734091887	1	1e-05	1e-05
E33S	0.435598651713663	0.0204906022294968	4	0.395269727364796	0.434074164223411	0.0550814897027873	0.0275407448513937
I34S	0.199025950458457	0.0176772168836832	4	0.215780112290826	0.199575173858924	0.0504039184199152	0.0252019592099576
H35S	0.514161013994117	0.0199664585688607	4	0.531483494432595	0.514799694657197	0.053871147792993	0.0269355738964965
F36S	0.0569241644786592	0.0520169976862323	4	0.0597783122990113	0.057182999342776	0.0928901744234109	0.0464450872117054
K37S	-0.305229870178875	0.0951476387820742	4	-0.0342498179669043	-0.263422844402388	0.16652278822965	0.0832613941148251
V38S	-0.115223950889385	0.0769823089182424	4	0.00436505267867782	-0.0998430992304675	0.124554292250993	0.0622771461254967
K39S	0.573317964663496	0.0182334204061723	4	0.451693088683967	0.569209729720888	0.0556884744688536	0.0278442372344268
M40S	0.678773615523356	0.0139548293144184	4	0.671053702054409	0.678572448077963	0.044309853980036	0.022154926990018
T41S	0.726261672951737	0.0175977540797472	4	0.680789212755029	0.724777508128609	0.0508387562246109	0.0254193781123055
T42S	0.545582720652525	0.0132980930852162	4	0.532788473107151	0.545264624967435	0.0432119282942211	0.0216059641471105
H43S	0.499789104183637	0.0153247682043992	4	0.59373656639607	0.502470680402651	0.0491332725884314	0.0245666362942157
L44S	0.0143423984220772	0.0609913366856234	4	0.0289394663482359	0.0158706415270514	0.102326149143916	0.051163074571958
K45S	0.636384940762703	0.0111714552938464	4	0.667957572550041	0.637047011505644	0.039607777281731	0.0198038886408655
K46S	0.345165155537707	0.0229693843011241	4	0.393763940468243	0.347215117555432	0.0589021206188338	0.0294510603094169
L47S	0.0676748616900545	0.0375487484605768	4	0.0463669380216171	0.066243883945789	0.0768825856501776	0.0384412928250888
K48S	-0.0442854576556298	0.0533031803296294	4	-0.00942550821944849	-0.0410531837667735	0.0947939742873632	0.0473969871436816
E49S	0.873084400642617	0.024416488311383	4	0.713706732956594	0.865957033704838	0.0685273403955559	0.0342636701977779
S50S	1	1e-05	4	0.986188526598861	1	1e-05	1e-05
Y51S	-0.0649577003836322	0.0665847401922229	4	0.0141165281952795	-0.0560057350572862	0.110718484245132	0.0553592421225659
C52S	0.617607367835106	0.0172058195012972	4	0.391381346274485	0.610382828277546	0.0635659692844393	0.0317829846422197
Q53S	0.955581714346809	0.0213354658116919	4	0.856131490482115	0.951673449139406	0.0590200869660406	0.0295100434830203
R54S	0.206955482494565	0.0249928879229083	4	0.229393391289194	0.207981510050114	0.0610566328705534	0.0305283164352767
Q55S	0.741230788379305	0.0167663842063071	4	0.751777111451628	0.741559251867858	0.0489268073752867	0.0244634036876433
G56S	0.703692970589392	0.0151717280740092	4	0.595128533887524	0.700624248046858	0.0496967925906591	0.0248483962953295
V57S	0.21470203300356	0.0294360407574615	4	0.297372081879574	0.219118465238066	0.0692746766605877	0.0346373383302938
P58S	0.761386455400753	0.0193458562492093	4	0.662285121825022	0.757842093249958	0.0559633672408909	0.0279816836204455
M59S	0.456782699298973	0.0294496679522111	4	0.556594225434911	0.462117206908288	0.0704251286461992	0.0352125643230996
N60S	0.683638722867117	0.0100805730710518	4	0.670483071646349	0.683389279683722	0.0373151147255902	0.0186575573627951
S61S	1	1e-05	4	0.965009429356495	1	1e-05	1e-05
L62S	0.13081029516452	0.0808040741640791	4	0.288365191394145	0.151945146769542	0.132889179479814	0.066444589739907
R63S	0.40173688351566	0.0280767163331219	4	0.382504735086256	0.400754477935636	0.0651148573853371	0.0325574286926685
F64S	0.0383986016128537	0.0504823261627091	4	0.050565411027719	0.0394722958850444	0.0913077129846263	0.0456538564923132
L65S	-0.0395295491301826	0.0585818194147863	4	0.0701069767645088	-0.0284588056828406	0.105089442318626	0.0525447211593132
F66S	-0.00526941156857824	0.0316950373578343	4	0.0465248456252683	-0.00230225823305215	0.0706253404673108	0.0353126702336554
E67S	0.156348061841575	0.0334224825863459	4	0.291019307614993	0.164458173272755	0.0785608406393786	0.0392804203196893
G68S	0.305138286804927	0.0562766745984605	4	0.25929705925136	0.300673791477518	0.0983195976733543	0.0491597988366771
Q69S	0.725812978786781	0.0145931518355713	4	0.680471438463567	0.724578883317307	0.0459634812261441	0.0229817406130721
R70S	0.931507315502392	0.0117486914505465	4	0.838181078827834	0.929451392718468	0.0426711605191519	0.021335580259576
I71S	0.0668843002503536	0.0429243081177397	4	0.0834110881682835	0.0681410028788012	0.0830240163671585	0.0415120081835793
A72S	0.935212510693509	0.013072489246588	4	0.889382404153057	0.934091922502293	0.0433553660631731	0.0216776830315865
D73S	-0.123175085706745	0.0436431631080049	4	-0.0266725521626156	-0.115723597821973	0.0875930235078656	0.0437965117539328
N74S	0.874200180844492	0.00964818748923067	4	0.804740102702631	0.872938619364134	0.0375850300887391	0.0187925150443696
H75S	0.822913037672727	0.0191280503676395	4	0.690208742311141	0.818218409171581	0.0579639029359987	0.0289819514679994
T76S	0.543889649488319	0.0113792740700432	4	0.409372510904574	0.541017502541585	0.0442370530091682	0.0221185265045841
P77S	0.0661466775204275	0.0240681137347897	4	0.0862570981266875	0.0670337494866179	0.0597548585443923	0.0298774292721961
K78S	0.961626339834253	0.0159195746624289	4	0.884238917972068	0.959334247316581	0.0493189800483421	0.024659490024171
E79S	0.322043271380721	0.0321938303172966	4	0.397527026997951	0.326431627908415	0.0724014033939375	0.0362007016969688
L80S	-0.0765449353426989	0.157018473988437	4	-0.0203064992798813	-0.0635319246870359	0.187747044443097	0.0938735222215486
G81S	1.11790997980112	0.0621911522050974	4	0.883571535709676	1.09294465178074	0.126206528901976	0.0631032644509879
M82S	0.0929116295611302	0.0430384062935896	4	0.0791673152641346	0.0918639408801895	0.0831174732983382	0.0415587366491691
E83S	0.898693438160273	0.0441111939334498	4	0.831705453766908	0.893469785220139	0.0861391267071132	0.0430695633535566
E84S	0.789680978307936	0.0312471998723964	4	0.75084094032246	0.787485599111081	0.0696113853049491	0.0348056926524746
E85S	0.699518763564843	0.0143671841520902	4	0.715054689051288	0.699935244617685	0.0450591867743669	0.0225295933871835
D86S	0.862391411632567	0.0267214498138957	4	0.629827170107228	0.851057186711484	0.0806298459077689	0.0403149229538845
V87S	0.670982756719658	0.0154801811388052	4	0.665669981290532	0.670829618716604	0.0468383864864115	0.0234191932432058
I88S	0.142829764153435	0.0288420848845748	4	0.118426086911968	0.141550988662585	0.0661934020416998	0.0330967010208499
E89S	0.661728397782613	0.0181270110444342	4	0.630056988492233	0.660664637126718	0.0513258960647941	0.0256629480323971
V90S	0.530694741587147	0.014203881763826	4	0.352388983310258	0.525967680338534	0.0531026976010784	0.0265513488005392
Y91S	0.14737315268313	0.0207996653763356	4	0.225718418097794	0.150377665488675	0.0570132146212497	0.0285066073106249
Q92S	0.814600164430786	0.0114065240631625	4	0.760367491232535	0.813439500187025	0.0405513986441561	0.0202756993220781
E93S	0.630622127462522	0.019377630723374	4	0.618906855217333	0.630202466874048	0.052943057070338	0.026471528535169
Q94S	0.795885905148135	0.0160789484373576	4	0.70455673181257	0.793154609466425	0.0502658951363342	0.0251329475681671
T95S	0.636142481788969	0.0184659426811409	4	0.623088714910967	0.635696122046774	0.0515794947663669	0.0257897473831834
G96S	0.382491648200104	0.027915380258922	4	0.332254091283582	0.37993943906093	0.065699434928016	0.032849717464008
G97S	0.0281588615345436	0.0513163039262456	4	0.135964571270807	0.037815567774239	0.0971450523026433	0.0485725261513216
H98S	NA	NA	NA	0.62802969109103	0.62802969109103	0.260784783572692	0.260784783572692
S99S	1	1e-05	NA	0.987402407962678	1	1e-05	1e-05
T100S	NA	NA	NA	0.695155685385462	0.695155685385462	0.260784783572692	0.260784783572692
V101S	NA	NA	NA	0.638363540007393	0.638363540007393	0.260784783572692	0.260784783572692
M1T	NA	NA	NA	0.53058636099694	0.53058636099694	0.260784783572692	0.260784783572692
S2T	0.750111603953974	0.0103362453129627	4	0.759841259817015	0.750300675228353	0.0377907790324722	0.0188953895162361
D3T	NA	NA	NA	0.444813978658238	0.444813978658238	0.260784783572692	0.260784783572692
Q4T	0.924947212552003	0.0190762057384944	4	0.809904729727743	0.920888040759506	0.0565790480470924	0.0282895240235462
E5T	0.822260945676858	0.0173958879886163	4	0.709995822438254	0.818637426784722	0.0536804758613914	0.0268402379306957
A6T	0.900586737552686	0.011518435372005	4	0.854473576277776	0.899590370226024	0.0405490441394465	0.0202745220697232
K7T	0.694047588055073	0.0154410089495346	4	0.651422061882406	0.692821949007334	0.0473054784354257	0.0236527392177129
P8T	0.322612450114564	0.0232044527911203	4	0.343839040723345	0.323516589081682	0.0585721110005588	0.0292860555002794
S9T	0.714788523737438	0.0296454294255075	4	0.7289365585913	0.715549432949595	0.0670776689779698	0.0335388344889849
T10T	1	1e-05	4	0.990263366208954	1	1e-05	1e-05
E11T	0.378883876707102	0.0287101307808122	4	0.436364163006527	0.381882836223861	0.0670292446885812	0.0335146223442906
D12T	0.0413073192796157	0.109448818206854	4	0.27287678777474	0.0814725589111567	0.171420732996823	0.0857103664984117
L13T	0.67528137739195	0.039210864371104	4	0.679525398072484	0.675578127617065	0.0786540547394469	0.0393270273697235
G14T	0.39476454233578	0.0554169863374654	4	0.429050787713707	0.398057583361091	0.0970055520125161	0.0485027760062581
D15T	0.248000853882561	0.0207461355463162	4	0.339719388493981	0.251509520774767	0.057663595071673	0.0288317975358365
K16T	0.669668889097516	0.0132924757119783	4	0.676531891097887	0.669839449503923	0.0431694713334552	0.0215847356667276
K17T	1.32384687794234	0.0748807372113628	4	1.0181508342349	1.28546858397853	0.15394955567095	0.076974777835475
E18T	0.544665177863151	0.0254827593807048	4	0.552642677503466	0.545036785283386	0.0615623740439572	0.0307811870219786
G19T	0.964770454761719	0.0269653808743002	4	0.855123827480247	0.959380345932917	0.0677980424346769	0.0338990212173384
E20T	-0.098121981351227	0.0587697396404573	4	0.287957672217336	-0.0590245077605306	0.153484004758536	0.0767420023792682
Y21T	0.851774469581223	0.014585798132857	4	0.761425075199646	0.849316566306877	0.0476772933848586	0.0238386466924293
I22T	0.870771530367322	0.0105339791201751	4	0.612516408502306	0.865658890016591	0.0524342747674896	0.0262171373837448
K23T	0.63603414670988	0.0196817266322995	4	0.589945663863108	0.634358213680775	0.0540438994685106	0.0270219497342553
L24T	0.483016065778493	0.0298705694904846	4	0.337180921500911	0.475116425324547	0.0749498185246327	0.0374749092623163
K25T	0.577100731330047	0.0289014276036296	4	0.510009316448325	0.573578224806496	0.0677202036012694	0.0338601018006347
V26T	NA	NA	NA	0.480320203479001	0.480320203479001	0.260784783572692	0.260784783572692
I27T	0.474428226716217	0.0208991358793907	4	0.47584603400788	0.474482849124983	0.0551373088714694	0.0275686544357347
G28T	NA	NA	NA	0.381068091306398	0.381068091306398	0.260784783572692	0.260784783572692
Q29T	NA	NA	NA	0.626197223409635	0.626197223409635	0.260784783572692	0.260784783572692
D30T	0.518442799249743	0.0458573150449593	4	0.436019537278	0.511781659973646	0.0890719713274291	0.0445359856637145
S31T	0.472854930548014	0.0301377893280732	4	0.492362320589243	0.473920549130955	0.0677745732120566	0.0338872866060283
S32T	0.494848611187362	0.0218513590952251	4	0.532163620912371	0.496349075445858	0.0569798290284854	0.0284899145142427
E33T	-0.257061463088552	0.0840583797270659	4	-0.0224420206204592	-0.224497361170565	0.148674663813384	0.0743373319066918
I34T	0.592528950285126	0.0212946808685334	4	0.514498635338458	0.589468091772267	0.0577312047063626	0.0288656023531813
H35T	NA	NA	NA	0.599697170163867	0.599697170163867	0.260784783572692	0.260784783572692
F36T	NA	NA	NA	0.0435562700351921	0.0435562700351921	0.260784783572692	0.260784783572692
K37T	0.091199183667017	0.0398170689179016	4	0.129099943154641	0.0938873437613542	0.0799450707797582	0.0399725353898791
V38T	0.763523229605315	0.0220045115038989	4	0.659201906721917	0.759300181009632	0.0603356359593115	0.0301678179796557
K39T	0.41668733067508	0.0289748754103743	4	0.383592641022626	0.414945573906138	0.0665524716664357	0.0332762358332179
M40T	0.782739220553449	0.0126182858579442	4	0.723993000575608	0.781351550293659	0.042912915375547	0.0214564576877735
T41T	1	1e-05	4	0.970768634119303	1	1e-05	1e-05
T42T	1	1e-05	4	0.985485304697912	1	1e-05	1e-05
H43T	0.595453743017288	0.0245718174232358	4	0.624884012925592	0.596777860250181	0.060610650324862	0.030305325162431
L44T	-0.0734998093497419	0.0493267373731646	4	0.0176016212238774	-0.0656284388317383	0.0935635633958734	0.0467817816979367
K45T	0.260213074729127	0.0180347139207719	4	0.387185710983921	0.264456768211501	0.0557512219480943	0.0278756109740472
K46T	0.456280678437657	0.0164056360991445	4	0.449553705251722	0.45607553836155	0.0483343664474618	0.0241671832237309
L47T	0.0978415779517557	0.0369847098094463	4	0.0708608277044946	0.0960550457211256	0.0763250056073153	0.0381625028036576
K48T	-0.175515199838216	0.0437694341137382	4	-0.100622302104465	-0.169716873974188	0.0862172576007686	0.0431086288003843
E49T	-0.114597994872084	0.0609204030001932	4	0.0673675795319378	-0.0955669098869053	0.116347480086503	0.0581737400432517
S50T	1.22652764457347	0.0186953510944361	4	1.03395573434897	1.2198638776861	0.062686890051062	0.031343445025531
Y51T	NA	NA	NA	0.124701317157343	0.124701317157343	0.260784783572692	0.260784783572692
C52T	NA	NA	NA	0.146800263582928	0.146800263582928	0.260784783572692	0.260784783572692
Q53T	0.993699976050646	0.0143703915677679	4	0.858302882615822	0.990069514805569	0.0500289076388129	0.0250144538194065
R54T	0.151025613145948	0.0605876891105482	4	0.183348505577772	0.154389600001335	0.102294718727632	0.051147359363816
Q55T	0.556526948339823	0.0209983749240683	4	0.666490963146416	0.560782757487443	0.0592098170901957	0.0296049085450979
G56T	0.142423445519335	0.0322953394811097	4	0.204318284432002	0.146032475105608	0.0718195774672731	0.0359097887336366
V57T	0.0833278803388415	0.0613700328076284	4	0.282545415609262	0.104300870810558	0.119448066584103	0.0597240332920514
P58T	-0.0419472038914	0.270608056943053	4	0.146095413750234	0.0222881971539685	0.281777159557476	0.140888579778738
M59T	0.876966084711132	0.0204473998219573	4	0.800164844361815	0.874068784877455	0.0564096619793681	0.028204830989684
N60T	0.259401007059578	0.0188213310267338	4	0.345508996968159	0.262400071232565	0.0544043728500606	0.0272021864250303
S61T	0.509608847734544	0.0164933013642161	4	0.484219839888203	0.508830595633803	0.0486571909052818	0.0243285954526409
L62T	NA	NA	NA	0.715737085143268	0.715737085143268	0.260784783572692	0.260784783572692
R63T	0.328456317078722	0.0283579617266128	4	0.314850508771952	0.3277547101015	0.0654121178675434	0.0327060589337717
F64T	0.0279234446719897	0.0420868139067699	4	0.0467722119243565	0.0293308350367392	0.08210741853269	0.041053709266345
L65T	0.79327711710761	0.037066055072215	4	0.646278278252992	0.783523591124237	0.0844618685204069	0.0422309342602035
F66T	0.0291305710000903	0.0552106919774916	4	0.0621076352988227	0.0322872090966993	0.0967497545635235	0.0483748772817617
E67T	-0.111071725852277	0.0552204656289455	4	0.101713435710041	-0.0907001954291796	0.114839515075729	0.0574197575378646
G68T	0.0124679430684048	0.0564784363070955	4	0.0447663014208026	0.0156236684824441	0.0980557914757251	0.0490278957378626
Q69T	0.876730004474543	0.0345261422813431	4	0.755403631619079	0.869197251495734	0.0787252077588132	0.0393626038794066
R70T	0.709476351393537	0.0345601296628613	4	0.690982054579903	0.708327041619988	0.0732560299777945	0.0366280149888973
I71T	0.089464836661644	0.0268433040798058	4	0.11953963746376	0.0909369155741378	0.0636886028456608	0.0318443014228304
A72T	0.92845794753541	0.0115194990012427	4	0.878577336129513	0.927380079520924	0.0406451900355142	0.0203225950177571
D73T	0.114437366784339	0.0557747155845479	4	0.103311258148424	0.113362521907039	0.0969078133841718	0.0484539066920859
N74T	0.685457421415133	0.0171518024567209	4	0.719091050218048	0.686528248357744	0.0498492451296265	0.0249246225648133
H75T	0.637709744973642	0.0125963594882063	4	0.582662324798661	0.636411651892729	0.0427602159138128	0.0213801079569064
T76T	1	1e-05	4	0.982452236052579	1	1e-05	1e-05
P77T	0.0292486868506731	0.0305308297328476	4	0.0963371711296811	0.0329586408774024	0.0698323583313512	0.0349161791656756
K78T	0.237641216769252	0.0251421608743943	4	0.435404632554357	0.246735954196504	0.0738006236535981	0.0369003118267991
E79T	0.0336935752742503	0.0840286436545939	4	0.181374911292961	0.0541848220075556	0.134624688116185	0.0673123440580925
L80T	-0.37509121813344	0.161462453827868	4	-0.13384877646539	-0.318063735668346	0.215613848598719	0.107806924299359
G81T	-0.197626267802586	0.0857806897391974	4	0.111952798168552	-0.153902064994078	0.165978107075766	0.082989053537883
M82T	-0.0454764012839154	0.0323168724476865	4	0.00639496732060423	-0.0424499318074091	0.071409283561523	0.0357046417807615
E83T	1.01065745918762	0.0281563688965051	4	0.844248859499235	1.00213419038551	0.0747074774519235	0.0373537387259617
E84T	0.623907093179921	0.0270347411061457	4	0.63918956573948	0.624660200078455	0.063696247112286	0.031848123556143
E85T	0.423986940702617	0.0247428691022669	4	0.499625021231668	0.427412641824362	0.062546155297985	0.0312730776489925
D86T	0.63694051951031	0.0223518287441757	4	0.506016684298569	0.631560353984007	0.0628431326476985	0.0314215663238492
V87T	0.950396844991207	0.0174044318018344	4	0.833292860763252	0.946615348460392	0.0540165117179631	0.0270082558589815
I88T	0.0359174028202666	0.0391845018078979	4	0.112943599320006	0.0412998570958699	0.0810313480652758	0.0405156740326379
E89T	0.807893123152924	0.0546700051916859	4	0.694519337293729	0.797136927710835	0.101297902439357	0.0506489512196784
V90T	0.839396351111388	0.0147704118751654	4	0.671057929884515	0.834760433758226	0.0533289633372793	0.0266644816686397
Y91T	0.184215280543441	0.025427210091667	4	0.219080499013707	0.18583599436083	0.0619012185391206	0.0309506092695603
Q92T	0.728498157194057	0.0313798146001666	4	0.693908228756102	0.726535182684547	0.0696587656349152	0.0348293828174576
E93T	1.4304888112024	0.0376317736167132	4	1.04034125069655	1.40423360828379	0.124304472809348	0.0621522364046738
Q94T	0.504995777333923	0.0306015461312519	4	0.584327237211264	0.509392358883961	0.0705909558295919	0.0352954779147959
T95T	1	1e-05	4	0.975478957159174	1	1e-05	1e-05
G96T	0.0289473153121334	0.172218653038562	4	0.075562223428808	0.04051850728948	0.19895783799668	0.09947891899834
G97T	0.229150031781532	0.0535629076182439	4	0.179604468986838	0.224535782857479	0.0956183256641971	0.0478091628320985
H98T	NA	NA	NA	0.519843030697432	0.519843030697432	0.260784783572692	0.260784783572692
S99T	NA	NA	NA	0.734334594277008	0.734334594277008	0.260784783572692	0.260784783572692
T100T	1	1e-05	NA	0.973247668296128	1	1e-05	1e-05
V101T	NA	NA	NA	0.626728142668274	0.626728142668274	0.260784783572692	0.260784783572692
M1N	NA	NA	NA	0.516852774794474	0.516852774794474	0.260784783572692	0.260784783572692
S2N	0.699326974276604	0.0133059477379873	4	0.739824890348713	0.70033442954378	0.0436378519480272	0.0218189259740136
D3N	0.588561401573042	0.0161451813716237	4	0.596876815028015	0.588811076440211	0.0479254920501482	0.0239627460250741
Q4N	0.896862486201055	0.0247959571805025	4	0.799086101268392	0.892425055678611	0.0639342728979597	0.0319671364489799
E5N	0.567132896113737	0.0279192292250142	4	0.649895804500612	0.571338034827838	0.0672733979201706	0.0336366989600853
A6N	1.06494305331321	0.0345571265674623	4	0.917962606827708	1.05580984329189	0.0812709411878653	0.0406354705939326
K7N	0.553975997817418	0.0172795857976634	4	0.570808571961912	0.554515777656612	0.0497863229852799	0.02489316149264
P8N	0.317383437372775	0.0240720002453094	4	0.373231619476004	0.319847284582433	0.0607104555747626	0.0303552277873813
S9N	0.964907933991524	0.0366160599397413	4	0.877034186538898	0.959143560550636	0.0786597359579123	0.0393298679789562
T10N	0.839432538502305	0.0170997511966956	4	0.77222401697137	0.837299042204402	0.0508021093248844	0.0254010546624422
E11N	0.219617573119835	0.0327253467896659	4	0.385665480468143	0.229420974188582	0.0809608162995163	0.0404804081497582
D12N	0.826711257871794	0.0133995643799226	4	0.788696243049108	0.825759082113413	0.043746770404413	0.0218733852022065
L13N	0.659276896996437	0.0268512995044716	4	0.64970760656485	0.658808373825549	0.0634014026431168	0.0317007013215584
G14N	0.817985770902222	0.026002579240184	4	0.758682819763161	0.815169649416955	0.0635030090984353	0.0317515045492177
D15N	0.794122939881728	0.0108858947451201	4	0.732106898920663	0.792855040230527	0.0397934713668156	0.0198967356834078
K16N	0.668954637695081	0.012728766929239	4	0.663221083656231	0.668818045330137	0.0421796168555521	0.0210898084277761
K17N	0.751616759426331	0.0224914270127447	4	0.73041641641403	0.750740339369341	0.057569411922561	0.0287847059612805
E18N	0.713191436272974	0.0199434499343477	4	0.697714657994952	0.712621440090062	0.0538171951887345	0.0269085975943672
G19N	0.743387446984247	0.0231322915123103	4	0.750626074190577	0.743694855582225	0.0583325743730487	0.0291662871865243
E20N	1.02147123504535	0.0138033861871106	4	0.899619925088749	1.01832957337143	0.0480834466037182	0.0240417233018591
Y21N	0.582180258874202	0.0205758573191322	4	0.585434806147845	0.582303777578445	0.054669877659155	0.0273349388295775
I22N	0.0044953075573449	0.0419013890824704	4	0.0309149861340206	0.00645995403865785	0.0820398795183633	0.0410199397591816
K23N	0.53573438910592	0.0160532525030584	4	0.565730534822023	0.536630064817033	0.0480291106916663	0.0240145553458332
L24N	0.0588812555333308	0.0522159761971521	4	0.0209363313803023	0.0554281687845166	0.0937361240993281	0.0468680620496641
K25N	0.695953994602475	0.01971943817214	4	0.580878456451005	0.6917617332829	0.0575945647296261	0.0287972823648131
V26N	-0.373786691126383	0.121787331710105	4	-0.135800562142164	-0.328735964718434	0.183276687764032	0.0916383438820161
I27N	0.575324361193863	0.0256201957415543	4	0.470902630912432	0.57043518864179	0.065548121928429	0.0327740609642145
G28N	NA	NA	NA	0.388516688928811	0.388516688928811	0.260784783572692	0.260784783572692
Q29N	1.43748547393983	0.0864737292943842	4	1.03621136539464	1.38041771439317	0.18902193425806	0.0945109671290298
D30N	0.815391516308458	0.0217872067658446	4	0.669154070456937	0.809527771486172	0.0632909013350063	0.0316454506675032
S31N	0.710531362831308	0.0234896680490526	4	0.666312254131315	0.708625712733631	0.0594936807368041	0.0297468403684021
S32N	0.73956644023804	0.0223205158470051	4	0.706841934591084	0.738223470638632	0.0575403311379618	0.0287701655689809
E33N	0.29053003066876	0.0443296671532855	4	0.287529540596339	0.290294987540681	0.0844943061807249	0.0422471530903624
I34N	0.0526342169247685	0.0873400885425659	4	0.0713628293775938	0.0553205902719953	0.127797352099866	0.0638986760499331
H35N	0.600558775366746	0.0230702735623618	4	0.57810424740744	0.599607629189004	0.0584030003944577	0.0292015001972288
F36N	-0.0265716802559963	0.0869872832005427	4	-0.0219170582208996	-0.025906347304887	0.127314671939752	0.0636573359698761
K37N	0.22308711470578	0.0250535512401197	4	0.249456731459227	0.224295721737378	0.0612077287353475	0.0306038643676737
V38N	-0.111469661989638	0.0571831938796574	4	-0.0623705364023574	-0.106618462985755	0.0994034003743878	0.0497017001871939
K39N	0.506036422497667	0.0234159080152607	4	0.447019599492817	0.503500698956728	0.0599169122486598	0.0299584561243299
M40N	0.71154620685882	0.0210052938567726	4	0.674831315547265	0.710124823126639	0.0557422798076334	0.0278711399038167
T41N	0.097222321251841	0.0514895569707933	4	0.21370740461292	0.107688545561973	0.0981488044126429	0.0490744022063214
T42N	-0.0112617968234434	0.040255613583728	4	0.106861169877773	-0.00279810977987453	0.0854719203684365	0.0427359601842182
H43N	0.564521711909442	0.0177218327583687	4	0.608362743280053	0.565962386516979	0.0509871002317132	0.0254935501158566
L44N	-0.0543453996719557	0.0706129384714985	4	-0.0209570664408725	-0.0503641129947068	0.112330701483423	0.0561653507417113
K45N	0.534062814504561	0.0345892657334228	4	0.577162210229909	0.536743301379106	0.0738919867613946	0.0369459933806973
K46N	0.546832503022777	0.0139548123010517	4	0.527679649357104	0.546333413740959	0.0443977247832527	0.0221988623916263
L47N	0.0332394894754958	0.0419331532993202	4	0.0252301224271641	0.0326434710285872	0.0818097580855938	0.0409048790427969
K48N	0.0511351543522147	0.0345413660167942	4	0.0449762891506269	0.0507526126604582	0.0731121776014871	0.0365560888007435
E49N	0.0697307416096827	0.062819059502857	4	0.222906779400142	0.0861964532843946	0.114383934790654	0.057191967395327
S50N	NA	NA	NA	0.701347438437128	0.701347438437128	0.260784783572692	0.260784783572692
Y51N	0.242864461344376	0.0296277845293288	4	0.178716145884064	0.239416381518515	0.0685237441486148	0.0342618720743074
C52N	-0.0264183979096436	0.0439558553131677	4	-0.00737740787782008	-0.0249384237659177	0.084225622627162	0.042112811313581
Q53N	0.39916990079457	0.0251847595355873	4	0.530010315660709	0.405196710689141	0.0670068725147561	0.0335034362573781
R54N	-0.109750861774439	0.130641239784615	4	0.0879010728181261	-0.0701601443152422	0.18310858444782	0.0915542922239101
Q55N	0.599739778357597	0.0207271952102625	4	0.633816892218686	0.601042244166415	0.0552743481037372	0.0276371740518686
G56N	0.583626398067188	0.0317953607313243	4	0.52878315951278	0.580475203501601	0.0708760059903195	0.0354380029951597
V57N	0.286314942551598	0.0877493369748159	4	0.29080622281972	0.286961741564448	0.128014169835894	0.0640070849179472
P58N	-0.107304361092352	0.12169971268191	4	0.0413973816260653	-0.0791715714012456	0.168128627327701	0.0840643136638503
M59N	0.675116739887052	0.0274475948719059	4	0.629233516382413	0.672822851430915	0.0649286256652744	0.0324643128326372
N60N	1	1e-05	4	0.947428731103063	1	1e-05	1e-05
S61N	0.0446332794375798	0.0781619786794091	4	0.19396869724975	0.0640959070488435	0.129244744093062	0.064622372046531
L62N	0.260670565272159	0.0594366437428777	4	0.24398969551277	0.25896412066859	0.100767697848494	0.050383848924247
R63N	0.509818281074333	0.0436103666188145	4	0.427470466239168	0.503464165896709	0.0865197502352429	0.0432598751176215
F64N	-0.30424264247366	0.0922423352959771	4	-0.138210220971522	-0.279291646519869	0.144811294620617	0.0724056473103086
L65N	0.347507246081479	0.0520461612033051	4	0.238480423664799	0.337614861171954	0.0980528799056545	0.0490264399528272
F66N	0.200305748042145	0.0333499083667984	4	0.12696664186394	0.195898167161174	0.0737321222992087	0.0368660611496044
E67N	0.816228962417068	0.052153290111598	4	0.630276802322599	0.799325300954716	0.107296154302909	0.0536480771514543
G68N	0.330565989420536	0.0330909372718284	4	0.226737247683954	0.32437158698435	0.0754443793531251	0.0377221896765625
Q69N	0.742950028484844	0.0352665747209873	4	0.689596919962443	0.739570970900694	0.0751071166945828	0.0375535583472914
R70N	0.772956780647132	0.0283869082705514	4	0.779705802540234	0.773305142515679	0.0653975066108728	0.0326987533054364
I71N	-0.032070111822001	0.0830016428726208	4	-0.0178595501823852	-0.0301191423701218	0.123710483193415	0.0618552415967073
A72N	1.01688654011648	0.0386701941151274	4	0.920665440438585	1.01024493975212	0.0817396771893078	0.0408698385946539
D73N	0.145231180403779	0.071980702642604	4	0.146828836259204	0.14542493044806	0.113140061245233	0.0565700306226167
N74N	1	1e-05	4	0.961450364863471	1	1e-05	1e-05
H75N	0.822317101041891	0.0265402497238099	4	0.701870659236424	0.81648491459772	0.0680573765846876	0.0340286882923438
T76N	-0.0746049032750432	0.0532559704847624	4	-0.038563252797042	-0.0712657456551645	0.0947810454864819	0.047390522743241
P77N	-0.0026906862752874	0.0538370324986765	4	0.0203963321660926	-0.000530584943646457	0.0950556319624546	0.0475278159812273
K78N	0.910421821052098	0.015595570106016	4	0.836235510109945	0.908267962335344	0.0486396099398499	0.024319804969925
E79N	0.302763657877231	0.101184591874653	4	0.356532675393458	0.311500004337673	0.14148578559813	0.0707428927990649
L80N	NA	NA	NA	0.0238702024346447	0.0238702024346447	0.260784783572692	0.260784783572692
G81N	0.00444740928875703	0.103193980340183	4	0.289456636825159	0.0515231977875118	0.17698635069511	0.088493175347555
M82N	0.030793635647062	0.0347620813499679	4	0.0474026787435581	0.0318314426976353	0.0734747767761713	0.0367373883880857
E83N	0.641302587733294	0.0239444700953478	4	0.628223949622255	0.640728521737263	0.0595019672292347	0.0297509836146174
E84N	0.30349279462521	0.0297829630553607	4	0.493016428055667	0.31373048297049	0.0796760792125764	0.0398380396062882
E85N	1.22958326796453	0.014128615450172	4	0.97267907845334	1.22280762335891	0.0606861668546318	0.0303430834273159
D86N	0.841069198531506	0.0158708978983938	4	0.691599515545691	0.836655280652472	0.0537870234466095	0.0268935117233047
V87N	0.568187780133637	0.0178048284279132	4	0.582094088006586	0.568646829409568	0.0505736848301412	0.0252868424150706
I88N	-0.0134777606869069	0.0420883225667154	4	0.0163405111420376	-0.0112512309673289	0.0823334485223473	0.0411667242611736
E89N	0.652678373260445	0.019663594947026	4	0.603333618383901	0.650885624144885	0.0541173628622948	0.0270586814311474
V90N	-0.0325254059291064	0.100999341284548	4	-0.0060505424941033	-0.0282303893753933	0.140265084276441	0.0701325421382203
Y91N	0.250190968906835	0.0171745608983919	4	0.268634779376821	0.250778936978553	0.0496397271974135	0.0248198635987068
Q92N	0.325412225403088	0.0263449821775326	4	0.417438335062431	0.329837050810333	0.0657139275014428	0.0328569637507214
E93N	0.607553080406167	0.0194697187049426	4	0.588167597360412	0.606855478750001	0.0531583624792102	0.0265791812396051
Q94N	0.25366093820824	0.0247015437581741	4	0.389263229785148	0.259792666341465	0.0667210857012466	0.0333605428506233
T95N	0.314493167972931	0.0551092257017326	4	0.336106179585806	0.31655857483346	0.0963654334054129	0.0481827167027064
G96N	NA	NA	NA	0.244688122619338	0.244688122619338	0.260784783572692	0.260784783572692
G97N	-0.216076074972072	0.0654217854175948	4	-0.0236737620702405	-0.194632313026427	0.122673309927391	0.0613366549636953
H98N	NA	NA	NA	0.620350527686867	0.620350527686867	0.260784783572692	0.260784783572692
S99N	NA	NA	NA	0.717313516448274	0.717313516448274	0.260784783572692	0.260784783572692
T100N	NA	NA	NA	0.55473665607317	0.55473665607317	0.260784783572692	0.260784783572692
V101N	NA	NA	NA	0.492980940892385	0.492980940892385	0.260784783572692	0.260784783572692
M1Q	NA	NA	NA	0.491444230335719	0.491444230335719	0.260784783572692	0.260784783572692
S2Q	0.711881529513795	0.012438482673451	4	0.728215916181099	0.712262001279364	0.0417287382696555	0.0208643691348278
D3Q	0.529310106143065	0.0181300935455431	4	0.530515063223603	0.529350584183315	0.0510129112167862	0.0255064556083931
Q4Q	1	1e-05	4	0.99129186311366	1	1e-05	1e-05
E5Q	0.831084987973449	0.0362130109609691	4	0.772521926494465	0.827282888606262	0.0764839201600323	0.0382419600800162
A6Q	NA	NA	NA	0.683447231955564	0.683447231955564	0.260784783572692	0.260784783572692
K7Q	0.66035947397189	0.030705685669821	4	0.64283666939634	0.659385232003582	0.0684669563038149	0.0342334781519074
P8Q	0.966418512998831	0.0160560969787649	4	0.755424518552005	0.960117214041509	0.0597578205691957	0.0298789102845978
S9Q	NA	NA	NA	0.716401384921317	0.716401384921317	0.260784783572692	0.260784783572692
T10Q	0.693480003270926	0.0176310252541425	4	0.668877251421014	0.692675531344705	0.0504342451001874	0.0252171225500937
E11Q	0.476955924623758	0.0210531704936382	4	0.522941606562794	0.47874011893589	0.0560675171940234	0.0280337585970117
D12Q	0.513282920323382	0.0521587416766128	4	0.5515257579129	0.516759650085781	0.0936850011653691	0.0468425005826845
L13Q	0.632860418818489	0.0321784152582138	4	0.631748839666753	0.632795824713095	0.0701950730404297	0.0350975365202148
G14Q	0.83780021620709	0.0244023507809815	4	0.769742848070586	0.834758375196649	0.0616951590867853	0.0308475795433927
D15Q	0.386575107180474	0.0199434235876919	4	0.473090219826989	0.389761378918684	0.0561542326035303	0.0280771163017652
K16Q	0.601450674920505	0.0137143171128421	4	0.614781094521452	0.601792208837425	0.0439332053200656	0.0219666026600328
K17Q	0.724854724047526	0.0217148541539047	4	0.704698266100087	0.724049078740154	0.0564496017589001	0.0282248008794501
E18Q	0.736056503140109	0.0135558204023681	4	0.720746177556291	0.73566866128333	0.0436771375122256	0.0218385687561128
G19Q	0.610462169810871	0.0151212667634029	4	0.649204987028847	0.611553748867759	0.0466846361901625	0.0233423180950812
E20Q	0.755778006887942	0.0163601099431971	4	0.747965941778361	0.755540417757764	0.0482666370657265	0.0241333185328633
Y21Q	0.831615998154656	0.0150852366234926	4	0.740082945964251	0.829043026215403	0.0485980201531084	0.0242990100765542
I22Q	0.0682242568217246	0.12282348118065	4	0.0906142089026658	0.0724918569536518	0.158903324217816	0.0794516621089082
K23Q	0.762346561214429	0.0322516591864058	4	0.708782658292776	0.759227278926957	0.0713962085629782	0.0356981042814891
L24Q	0.0871153180958941	0.0855866939119603	4	0.0775900361146853	0.0857726037970559	0.126056443302075	0.0630282216510376
K25Q	0.462687451958402	0.0219710016216287	4	0.495936594099219	0.464031449072639	0.0570538432137324	0.0285269216068662
V26Q	0.1880096740681	0.0699674398986208	4	0.162171356524694	0.184953498531706	0.111490594133146	0.055745297066573
I27Q	NA	NA	NA	0.433730354719619	0.433730354719619	0.260784783572692	0.260784783572692
G28Q	NA	NA	NA	0.303929709615161	0.303929709615161	0.260784783572692	0.260784783572692
Q29Q	1	1e-05	4	0.990849944937541	1	1e-05	1e-05
D30Q	0.37439528738086	0.0389966524078305	4	0.377375852633357	0.374602634993107	0.0784005839627665	0.0392002919813832
S31Q	NA	NA	NA	0.400120894835524	0.400120894835524	0.260784783572692	0.260784783572692
S32Q	NA	NA	NA	0.528225082103733	0.528225082103733	0.260784783572692	0.260784783572692
E33Q	0.508327389133719	0.0312957248328898	4	0.461857615142294	0.505696901597273	0.0699215897166938	0.0349607948583469
I34Q	-0.00392264578416418	0.0792706568200306	4	0.0510437338837827	0.00332923390947654	0.121545892558824	0.0607729462794119
H35Q	0.632301427698715	0.0229401205549833	4	0.618089737940856	0.631702691103757	0.0581156304642672	0.0290578152321336
F36Q	0.120232471396959	0.0531101618162066	4	0.116056231932426	0.119846515981157	0.094056531919789	0.0470282659598945
K37Q	0.799534425483815	0.03983379834085	4	0.62812407840186	0.787372180618603	0.0907548819358179	0.0453774409679089
V38Q	-0.0246512017995744	0.0408128277624674	4	0.00480675641671465	-0.0225133991482088	0.0808621771827418	0.0404310885913709
K39Q	0.545225396665626	0.0204051138454855	4	0.493197835121906	0.543266581330449	0.0553106359934322	0.0276553179967161
M40Q	0.0415341326682524	0.0535178508904133	4	0.237472792376846	0.0597682578552848	0.11030332136443	0.0551516606822149
T41Q	NA	NA	NA	0.270182026430898	0.270182026430898	0.260784783572692	0.260784783572692
T42Q	NA	NA	NA	0.24074111588997	0.24074111588997	0.260784783572692	0.260784783572692
H43Q	0.695273232727369	0.0160497601687948	4	0.714317246287967	0.695841761116826	0.0478612473315415	0.0239306236657708
L44Q	0.0860228420549482	0.0408465595859063	4	0.0632264273329992	0.0843672083203736	0.080756007346993	0.0403780036734965
K45Q	0.742241193233413	0.0143248756999778	4	0.69414180063655	0.740955459019533	0.0455832465549151	0.0227916232774575
K46Q	0.625730210605345	0.0141664631188494	4	0.563416085486941	0.624082438744942	0.0457569636260241	0.022878481813012
L47Q	-0.010911884415976	0.0355332333221499	4	0.0188200201844971	-0.00901551860630156	0.0746499068855057	0.0373249534427529
K48Q	-0.0523176270758752	0.0300759940071508	4	0.0245137431553152	-0.0481287420501231	0.0697668105358631	0.0348834052679316
E49Q	0.4220453882563	0.0241994847022905	4	0.476211500199168	0.424447122090247	0.0608234292550512	0.0304117146275256
S50Q	NA	NA	NA	0.588412040045511	0.588412040045511	0.260784783572692	0.260784783572692
Y51Q	0.0660563000432776	0.0581781624878044	4	0.111830073595855	0.0706497359453151	0.100294217036218	0.0501471085181091
C52Q	0.0974721084076036	0.0675659252549813	4	0.0886231301187459	0.0964572494942289	0.108854156666623	0.0544270783333115
Q53Q	1	1e-05	4	0.990228592755509	1	1e-05	1e-05
R54Q	NA	NA	NA	0.406892375930861	0.406892375930861	0.260784783572692	0.260784783572692
Q55Q	1	1e-05	4	0.985788628507295	1	1e-05	1e-05
G56Q	0.939222771744791	0.0227372568640035	4	0.695008673799599	0.929021248578337	0.0756544133094789	0.0378272066547395
V57Q	0.34263204522001	0.137669131397742	4	0.379201710049092	0.350268905743599	0.171517099243403	0.0857585496217016
P58Q	0.397027627734712	0.0628607628118612	4	0.400974703069889	0.397452171352192	0.104129268870713	0.0520646344353564
M59Q	-0.00264967854865855	0.0754347289794357	4	0.205756044857424	0.0236835143026273	0.135496144007446	0.0677480720037232
N60Q	0.318240354500428	0.025977915396913	4	0.399009246162236	0.322072364510867	0.064531164255429	0.0322655821277145
S61Q	NA	NA	NA	0.417665280000545	0.417665280000545	0.260784783572692	0.260784783572692
L62Q	1.3217802486407	0.0185994144431244	4	0.858160175012253	1.30581661098752	0.0991058387531363	0.0495529193765681
R63Q	0.242155978992267	0.0339795719818712	4	0.353730935595496	0.24898034249543	0.0771914946211606	0.0385957473105803
F64Q	0.381246579744976	0.0264959981483307	4	0.217518857554864	0.373331232205025	0.0720365137361981	0.0360182568680991
L65Q	-0.0573899111994189	0.100947586023534	4	0.0451241236455128	-0.0407662016382459	0.144893283328193	0.0724466416640964
F66Q	0.0102540673800048	0.041425478355926	4	0.0565579418497921	0.0136611313763419	0.0820979296048423	0.0410489648024212
E67Q	0.365100810039716	0.0491974902187615	4	0.374365205893999	0.365899358271509	0.0898919548387011	0.0449459774193506
G68Q	0.742744848465428	0.0662053881449629	4	0.430000960133498	0.707518219071611	0.146033426504365	0.0730167132521826
Q69Q	1	1e-05	4	0.995280118316382	1	1e-05	1e-05
R70Q	1.34960648300915	0.03162645659107	4	1.02205445574789	1.33088019155549	0.103025709499051	0.0515128547495257
I71Q	0.00889086962386959	0.0498033891012553	4	0.026110849970007	0.0103918391256961	0.0906405508639606	0.0453202754319803
A72Q	0.362568780178882	0.0783572663817565	4	0.441218270604323	0.372841297972132	0.12215989183849	0.0610799459192449
D73Q	0.276013270450873	0.0590177447418904	4	0.186906460370545	0.266955402901218	0.1037656550416	0.0518828275208
N74Q	0.463017044761777	0.0305199213388202	4	0.513255945893636	0.465794288927216	0.0690750190820289	0.0345375095410145
H75Q	0.716188999581132	0.0104096282166763	4	0.663169061415299	0.715151519451854	0.0386127839273973	0.0193063919636987
T76Q	-0.0615161352900694	0.0527122481193813	4	-0.0342640506195472	-0.0590147176746419	0.0939566024190455	0.0469783012095228
P77Q	0.0536014054520943	0.0299638170744143	4	0.0619293747860793	0.0540538490518192	0.067434461709794	0.033717230854897
K78Q	0.515553060291419	0.0366810740929221	4	0.589475505367805	0.520410295527123	0.0778538248119205	0.0389269124059602
E79Q	0.419056079997317	0.03898500780907	4	0.503407467236224	0.424922483800161	0.0812672821308568	0.0406336410654284
L80Q	-0.0655645161749459	0.0684627228655468	4	-0.0188978377201531	-0.0601496805325663	0.110715192357466	0.0553575961787332
G81Q	0.71856260485916	0.0439682204009657	4	0.614856679774341	0.710499898756358	0.0885519277819835	0.0442759638909917
M82Q	-0.0750245819976644	0.0573224620680468	4	0.00136664280049862	-0.0674602472601932	0.101071330658671	0.0505356653293355
E83Q	0.34761167536406	0.0258695362231702	4	0.479581146168156	0.353847965362914	0.0680845447353172	0.0340422723676586
E84Q	0.840998222367338	0.0446354247313022	4	0.706688830229345	0.830410260675916	0.0922308163499304	0.0461154081749652
E85Q	0.645380652656837	0.0245939822017625	4	0.645761340306886	0.645397795187313	0.0603331948423788	0.0301665974211894
D86Q	0.00391429236732538	0.0320163527832292	4	0.136849898956336	0.0116025538002664	0.0765633462966706	0.0382816731483353
V87Q	0.820072407903298	0.0136716360370971	4	0.728247240059314	0.817726922790523	0.0461427683053976	0.0230713841526988
I88Q	0.0765187320912897	0.0610474896653973	4	0.0629064788937427	0.0750924197705539	0.102370560636702	0.0511852803183508
E89Q	0.291227501010796	0.0352912755055195	4	0.351901968567392	0.295072769319656	0.0754661753760176	0.0377330876880088
V90Q	0.0266406245302502	0.0548633673197272	4	0.052055657927762	0.0290595604191662	0.0961874287910849	0.0480937143955425
Y91Q	0.390063553075676	0.0241052583868357	4	0.362360820739958	0.38883978117027	0.0599340695865711	0.0299670347932856
Q92Q	1	1e-05	4	0.985546798829698	1	1e-05	1e-05
E93Q	0.678438466657754	0.0192494552755736	4	0.662688986594066	0.677877892973155	0.0527874190025671	0.0263937095012835
Q94Q	1	1e-05	4	0.974333403725269	1	1e-05	1e-05
T95Q	-0.373286339829542	0.13719317884156	4	-0.0671723226391231	-0.309535383415947	0.210989143402356	0.105494571701178
G96Q	NA	NA	NA	0.170296779798189	0.170296779798189	0.260784783572692	0.260784783572692
G97Q	-0.233653229109388	0.071345847140772	4	-0.0629251504157124	-0.213109422840189	0.125485465276981	0.0627427326384906
H98Q	NA	NA	NA	0.590215926387833	0.590215926387833	0.260784783572692	0.260784783572692
S99Q	NA	NA	NA	0.604068567217765	0.604068567217765	0.260784783572692	0.260784783572692
T100Q	NA	NA	NA	0.567191779621154	0.567191779621154	0.260784783572692	0.260784783572692
V101Q	NA	NA	NA	0.483683852552433	0.483683852552433	0.260784783572692	0.260784783572692
M1G	NA	NA	NA	0.468674614664809	0.468674614664809	0.260784783572692	0.260784783572692
S2G	0.743424886296389	0.026426953288789	4	0.741802733871506	0.743346658525297	0.0628054362264624	0.0314027181132312
D3G	0.681302442049364	0.0126433859193724	4	0.640997394992793	0.68034852982857	0.0424640172000352	0.0212320086000176
Q4G	0.69298411969115	0.0286217719018729	4	0.665177216890323	0.691537563242913	0.0659745039029959	0.032987251951498
E5G	0.971690007492857	0.0211862289873288	4	0.832862079800904	0.966270921622425	0.0617169230126428	0.0308584615063214
A6G	1.0257261223753	0.0136036427537931	4	0.912372258047923	1.02284476462691	0.0471952181720912	0.0235976090860456
K7G	0.425102417776137	0.0219050057508853	4	0.506747910614315	0.428393178888701	0.0588171738554622	0.0294085869277311
P8G	0.511832244830785	0.0458891546469211	4	0.49026601429177	0.510088230596181	0.0864280525010975	0.0432140262505487
S9G	0.6267089640104	0.0231567124309454	4	0.686854703576113	0.629265803375949	0.0595968365902638	0.0297984182951319
T10G	0.459416099307224	0.0215233983477614	4	0.535929084318613	0.462448396832347	0.0579911687951105	0.0289955843975552
E11G	1.07484636574003	0.0228334640201753	4	0.89653980684539	1.06736779533537	0.0680403113654215	0.0340201556827108
D12G	0.808867846268432	0.0159346956034506	4	0.764665954227409	0.807557449786796	0.0481534860906342	0.0240767430453171
L13G	0.563401416950155	0.0156824770233847	4	0.610177087517943	0.564766806597146	0.0478116011619367	0.0239058005809683
G14G	1	1e-05	4	0.984072151686737	1	1e-05	1e-05
D15G	0.737918190615166	0.0179357038717994	4	0.7093805337462	0.736969464086819	0.0509715599429314	0.0254857799714657
K16G	0.69089519407798	0.0201356880141942	4	0.664885122518665	0.689928375533842	0.0542451301870103	0.0271225650935051
K17G	0.507892945097493	0.0278135169234866	4	0.594982475934998	0.512302010847875	0.0673946216710797	0.0336973108355398
E18G	0.895386393965866	0.0114029941138589	4	0.827316652181441	0.893930035944234	0.04097940145051	0.020489700725255
G19G	1	1e-05	4	0.978382012494681	1	1e-05	1e-05
E20G	0.777453790083671	0.0222762914838572	4	0.748618002683051	0.776272656872651	0.0573955842927905	0.0286977921463952
Y21G	0.438101786888719	0.0256919057751366	4	0.47970281904178	0.440054801765723	0.0624441886732028	0.0312220943366014
I22G	0.29982451260905	0.0487922779418301	4	0.211103132252441	0.292234737298816	0.0927937675282993	0.0463968837641497
K23G	0.315265121752042	0.0522337339173081	4	0.386692606316277	0.32176721788185	0.0953573865919463	0.0476786932959731
L24G	0.0333771975062081	0.0706599060036602	4	0.0409268255118498	0.034277956467772	0.111880933671756	0.055940466835878
K25G	-0.0335524970622559	0.0571479926673583	4	0.104613967413378	-0.0199086461632383	0.106574727622233	0.0532873638111163
V26G	0.155027504435207	0.033155090313449	4	0.124448378851916	0.153199834334756	0.0717696929493131	0.0358848464746566
I27G	0.0527805422241362	0.0446283318992869	4	0.172777811178318	0.0622388569846307	0.090778482641959	0.0453892413209795
G28G	1	1e-05	4	0.96819016259389	1	1e-05	1e-05
Q29G	-0.0622792158511419	0.0566466662545712	4	0.149479788918197	-0.0415336176187388	0.11627485668427	0.058137428342135
D30G	0.813355595740983	0.00950394153382742	4	0.65037013610581	0.810438853983163	0.042102875653763	0.0210514378268815
S31G	0.591174186126904	0.0180664803044819	4	0.649095065265388	0.593113319783966	0.0519700908584455	0.0259850454292228
S32G	0.737742851965136	0.0153748372855612	4	0.707561958544358	0.736878653881223	0.0469287754494558	0.0234643877247279
E33G	0.0268179091992969	0.033823490403193	4	0.127110339671075	0.0329257278215676	0.0761009601230426	0.0380504800615213
I34G	-0.0228128109433857	0.0419279977343153	4	0.0471132570830179	-0.0176098425465186	0.0838105545423077	0.0419052772711539
H35G	0.311961170749065	0.0242669990776053	4	0.39290098865219	0.315559622388148	0.0621656732396388	0.0310828366198194
F36G	0.0648493677292876	0.0466413382490213	4	0.0589115474774151	0.0643619644073868	0.087074491590445	0.0435372457952225
K37G	0.116664584080478	0.0504339163802458	4	0.165896801159815	0.121005420440581	0.0922526327539934	0.0461263163769967
V38G	-0.0552635760676927	0.0424860051543127	4	-0.0116155467459928	-0.0519759028492956	0.0832127867386102	0.0416063933693051
K39G	0.971191255343903	0.0202550558124565	4	0.702575369976498	0.961149574844911	0.0743896659960609	0.0371948329980305
M40G	0.59138388430891	0.0383803509070782	4	0.565056343243331	0.58957932959421	0.0779603898861422	0.0389801949430711
T41G	0.532627827712768	0.0191701564084851	4	0.437265182402712	0.529247057359693	0.0554658639814272	0.0277329319907136
T42G	0.310537222131216	0.0257351280949232	4	0.291118606746609	0.309624128275645	0.0620155473874424	0.0310077736937212
H43G	0.646651538580016	0.0190666869596015	4	0.620593388291413	0.645732542507284	0.0526525582839922	0.0263262791419961
L44G	0.0271854641189043	0.0456997930060517	4	0.0411455673720123	0.0283101041467737	0.0861017241097131	0.0430508620548565
K45G	1.07364873460891	0.0226251853881314	4	0.854820630364716	1.06455084014446	0.072292584389002	0.036146292194501
K46G	-0.0173486628144788	0.0566458168917177	4	0.185816512907172	0.00255474629641374	0.114910905322296	0.0574554526611481
L47G	0.0868169463516436	0.0585342117778585	4	0.0716371014641336	0.0852852544584278	0.0998184433073156	0.0499092216536578
K48G	-0.112933024713916	0.0460912314175435	4	-0.0446396002245339	-0.107387938563163	0.0884410760286034	0.0442205380143017
E49G	0.308182382158864	0.0208883312700079	4	0.314724027341421	0.308434280143986	0.0551353298223324	0.0275676649111662
S50G	0.278539493830891	0.0381913062701708	4	0.404947625779527	0.287164054623847	0.0837554928005664	0.0418777464002832
Y51G	-0.077521784477898	0.07271983418387	4	0.0207681098417011	-0.0654946057988164	0.118323403957809	0.0591617019789043
C52G	0.0817029140230111	0.0251777121308035	4	0.0663219793651445	0.0809946219842631	0.0612120788463216	0.0306060394231608
Q53G	0.264882950067992	0.0263193320664649	4	0.357963007739305	0.269354303567107	0.0657465958980575	0.0328732979490287
R54G	0.270684993864975	0.0160386666027546	4	0.2685350711855	0.270620854421207	0.0477349690887711	0.0238674845443855
Q55G	0.230618291484441	0.0234605859179827	4	0.359578148420254	0.236169312444673	0.0643362844535423	0.0321681422267712
G56G	1	1e-05	4	0.983127861498514	1	1e-05	1e-05
V57G	0.12955401897704	0.0329688384357139	4	0.204388773762098	0.134003151652169	0.073340183536956	0.036670091768478
P58G	0.578835691242715	0.0303582050611563	4	0.457915008189493	0.572184576591266	0.073291847106545	0.0366459235532725
M59G	0.269340048874359	0.0276740784541465	4	0.352025962755805	0.273506244489258	0.0669407768378622	0.0334703884189311
N60G	0.879829949577911	0.0180575395097475	4	0.779661834900922	0.876478024394596	0.0539949892304992	0.0269974946152496
S61G	0.344370974180573	0.0273256813114233	4	0.373460122460575	0.345819120794622	0.064305748755507	0.0321528743777535
L62G	-0.10348871939961	0.0498417766027386	4	0.0367543120427	-0.0912559173740352	0.0988207947018502	0.0494103973509251
R63G	0.143863658116453	0.0247047257039104	4	0.252249475712013	0.148765301721035	0.0645414010602007	0.0322707005301003
F64G	-0.00187902552449204	0.043264740245805	4	0.0480518057117952	0.00194553756494327	0.0843449727087032	0.0421724863543516
L65G	-0.0763308910950352	0.0500647829958208	4	0.0347322668243461	-0.0666037763779247	0.0960676545148094	0.0480338272574047
F66G	0.0563236033711894	0.037093398128036	4	0.096986171307695	0.0590234652112147	0.0768284689629416	0.0384142344814708
E67G	0.633772836401815	0.0191325530643808	4	0.563226556426437	0.631276581264883	0.0541242642927826	0.0270621321463913
G68G	1	1e-05	4	0.982207806362077	1	1e-05	1e-05
Q69G	0.485802686684085	0.0232987438853821	4	0.42045766268437	0.483008512481747	0.0600205945973892	0.0300102972986946
R70G	0.765516242876451	0.0110919450629187	4	0.754867787588074	0.765294503407095	0.0392296982790572	0.0196148491395286
I71G	0.128717800438503	0.0686861095219267	4	0.098718383434489	0.125226867062706	0.110341638323674	0.0551708191618371
A72G	0.882630609224679	0.0163463222905503	4	0.80413118576922	0.880245149154387	0.0500730937090448	0.0250365468545224
D73G	0.00354715946835032	0.0366905715488516	4	0.039432344852877	0.00590564410774156	0.0762006228051141	0.038100311402557
N74G	0.836987496473598	0.0114442930241159	4	0.759487256225938	0.835323495731569	0.0414072471565417	0.0207036235782708
H75G	-0.0153355132625195	0.0519567254884199	4	0.208034122307845	0.00489992317140867	0.112811712819257	0.0564058564096287
T76G	0.150487794931404	0.0340852048642148	4	0.0864582843357208	0.146560070207442	0.0741512965710747	0.0370756482855374
P77G	0.00333231888215962	0.0389769114145314	4	0.0595388593801666	0.00724057169205383	0.0796671864082639	0.039833593204132
K78G	1.18845284611453	0.0400006263032482	4	0.968368263345103	1.17277622856401	0.0976461047513831	0.0488230523756915
E79G	0.755514510572446	0.0123590078398015	4	0.672279748102054	0.753587850097411	0.0433598982604723	0.0216799491302362
L80G	-0.0387198420884396	0.0585380518922736	4	-0.00202826821317894	-0.0350173338209525	0.100328200066851	0.0501641000334257
G81G	1	1e-05	4	0.947057016424551	1	1e-05	1e-05
M82G	0.162983831035162	0.0588718407766981	4	0.128833418379053	0.159520091837874	0.100590766152578	0.0502953830762889
E83G	0.78652330910839	0.0278849483476615	4	0.761370329275729	0.785246789353531	0.0649618752047613	0.0324809376023807
E84G	0.802295942539771	0.0127180333763138	4	0.747489692265119	0.800991349808173	0.0429715753037817	0.0214857876518909
E85G	1.04001902536242	0.0110279852122741	4	0.951239043219394	1.03818074366945	0.0410744738472726	0.0205372369236363
D86G	0.757940010724694	0.00947910223986488	4	0.593154957870702	0.754998633684031	0.0421691026983319	0.021084551349166
V87G	0.397978472236672	0.0142552637882273	4	0.491147322604637	0.400457167627714	0.0472432626750268	0.0236216313375134
I88G	0.0816695840224613	0.0539751879721838	4	0.0855029571577335	0.0820290817569191	0.0949699041114567	0.0474849520557284
E89G	0.747811342386024	0.00937252190910468	4	0.671466592073948	0.746463657092851	0.0372545044983237	0.0186272522491618
V90G	0.136927715273562	0.0306634228537772	4	0.123513803048817	0.136182891132086	0.0683647657061193	0.0341823828530597
Y91G	0.226765645860093	0.0512862940788028	4	0.274275591495292	0.231019087621704	0.093099047706952	0.046549523853476
Q92G	0.692594958435228	0.0161047430970292	4	0.595214597651543	0.689678163521946	0.0506375595901031	0.0253187797950516
E93G	0.485781125544261	0.0175918611953531	4	0.520675473375416	0.486919664933915	0.0505649007521126	0.0252824503760563
Q94G	-0.0403442762832515	0.0519196790070413	4	0.241427686814427	-0.0148346264068752	0.123068268557757	0.0615341342788785
T95G	0.53825661794528	0.0227605904365836	4	0.428540091067545	0.533668937293005	0.0618255015768555	0.0309127507884278
G96G	1	1e-05	4	0.988034940818938	1	1e-05	1e-05
G97G	1	1e-05	4	0.981615150828847	1	1e-05	1e-05
H98G	NA	NA	NA	0.625993099437493	0.625993099437493	0.260784783572692	0.260784783572692
S99G	NA	NA	NA	0.66879873006122	0.66879873006122	0.260784783572692	0.260784783572692
T100G	NA	NA	NA	0.592213573734351	0.592213573734351	0.260784783572692	0.260784783572692
V101G	NA	NA	NA	0.559879722621744	0.559879722621744	0.260784783572692	0.260784783572692
M1C	NA	NA	NA	0.449617360489351	0.449617360489351	0.260784783572692	0.260784783572692
S2C	0.718328396406212	0.0102899891640748	4	0.731636758595936	0.718585875849985	0.0377223159884439	0.018861157994222
D3C	0.164209894066462	0.0489557409055741	4	0.296634072882299	0.17557297243697	0.0969656705718904	0.0484828352859452
Q4C	0.502632936421492	0.0408669606905958	4	0.547529724640645	0.505895162803455	0.0814010454034306	0.0407005227017153
E5C	-0.123621464820128	0.0665808511908724	4	0.129587745838513	-0.0949572247729795	0.13441141909604	0.0672057095480199
A6C	0.874638378355961	0.0611220756081251	4	0.787866229602819	0.865536319140376	0.10575836070727	0.0528791803536351
K7C	0.363703789916737	0.0526053737855844	4	0.416227062741981	0.368515923297087	0.0947326346021178	0.0473663173010589
P8C	0.849261143447846	0.0328960754416412	4	0.665800984433904	0.838376575013092	0.0832542498140034	0.0416271249070017
S9C	0.69907568931615	0.0220223305183952	4	0.658424390168301	0.697428798790954	0.0573130148555548	0.0286565074277774
T10C	0.636052163665333	0.0156179879885513	4	0.653830200811097	0.636569035599444	0.0471488178003403	0.0235744089001702
E11C	0.513910514013505	0.0438751038293962	4	0.483871491460531	0.511579666627193	0.0843641159280245	0.0421820579640123
D12C	0.670660312523443	0.0161530269748699	4	0.57586658941073	0.667812737243492	0.0505753609384581	0.0252876804692291
L13C	0.429197874516209	0.0329181429161427	4	0.503650939408	0.433617912302765	0.073254894430326	0.036627447215163
G14C	0.646102260222561	0.0182162045321908	4	0.597044005896301	0.644446686397371	0.0519057508186799	0.02595287540934
D15C	0.639609730844419	0.0304259093350682	4	0.590883699550226	0.636923959178558	0.0688984242358113	0.0344492121179057
K16C	0.52396445159268	0.0259269607567961	4	0.527046281701438	0.524110393136081	0.0621400662963031	0.0310700331481516
K17C	0.506914166996225	0.0505740169443969	4	0.530197484641451	0.508972270825153	0.0915799278992514	0.0457899639496257
E18C	0.268898491493808	0.0380190211420735	4	0.338341711552001	0.273616534904318	0.0792035224051311	0.0396017612025656
G19C	0.656094692966555	0.0226993159635425	4	0.633096345401784	0.655135522280496	0.0578902804675599	0.0289451402337799
E20C	0.277352549908549	0.0656575408295708	4	0.403004207947348	0.291401592869859	0.114021215730684	0.0570106078653421
Y21C	0.790071805843687	0.0122977810916023	4	0.7199858863473	0.788457357426086	0.0427187839371763	0.0213593919685881
I22C	0.995711067113457	0.0362085930047809	4	0.675627270015243	0.974932584260285	0.108903170712151	0.0544515853560753
K23C	0.393397191679733	0.0297411247864234	4	0.347454561773177	0.390918760716823	0.0679216631381401	0.03396083156907
L24C	0.595837101615173	0.0254014007364796	4	0.416240197397206	0.587496598731194	0.0721246408184713	0.0360623204092356
K25C	NA	NA	NA	0.281407577946118	0.281407577946118	0.260784783572692	0.260784783572692
V26C	NA	NA	NA	0.294725086276808	0.294725086276808	0.260784783572692	0.260784783572692
I27C	0.447207881317146	0.0459300408713569	4	0.420660900642604	0.445059326692317	0.0865764042737707	0.0432882021368853
G28C	-0.204306704636037	0.103574156877786	4	0.0664166610677714	-0.159453108139163	0.174209762231623	0.0871048811158113
Q29C	NA	NA	NA	0.522229979257762	0.522229979257762	0.260784783572692	0.260784783572692
D30C	-0.25038377377927	0.0680317239731283	4	-0.0298250025049802	-0.224934383363724	0.130026684067446	0.065013342033723
S31C	0.557858623887992	0.0252754849980847	4	0.51668432730808	0.55595552480822	0.0618664652280736	0.0309332326140368
S32C	0.472947508473279	0.0366682939707218	4	0.472968424718557	0.472948882373339	0.0756534888056073	0.0378267444028036
E33C	0.0336680788442788	0.0834647397182509	4	0.082613887820673	0.04042017399024	0.125188160643902	0.0625940803219509
I34C	0.103381379523932	0.0394474329710245	4	0.214010278875605	0.111160156443219	0.0838373805985305	0.0419186902992653
H35C	0.851845027224685	0.0148690696913411	4	0.734136198966671	0.848582359977271	0.0497336314152919	0.024866815707646
F36C	0.0594992414828671	0.0359496839336963	4	0.0893475214735398	0.061423903688795	0.0751537935450086	0.0375768967725043
K37C	-0.0930170564159638	0.101037465541293	4	0.0128731332332112	-0.0758330610125202	0.145302360370965	0.0726511801854823
V38C	NA	NA	NA	0.421442035685305	0.421442035685305	0.260784783572692	0.260784783572692
K39C	NA	NA	NA	0.266733504971476	0.266733504971476	0.260784783572692	0.260784783572692
M40C	NA	NA	NA	0.621712276608402	0.621712276608402	0.260784783572692	0.260784783572692
T41C	0.0243156516049766	0.106626021891946	4	0.118159872392701	0.0402441874221071	0.149076640512182	0.0745383202560911
T42C	0.488121070763404	0.0288834001298946	4	0.411584012728304	0.484105013800471	0.0681929692633972	0.0340964846316986
H43C	0.997419308485615	0.01815566458196	4	0.822705373269392	0.991542155780658	0.0599878737607555	0.0299939368803778
L44C	0.182063969610936	0.0528265526933352	4	0.178887083191335	0.18177179500869	0.0937524271883142	0.0468762135941571
K45C	0.418952329625396	0.0203484351220959	4	0.422340542921601	0.419079553371699	0.0543376436125194	0.0271688218062597
K46C	0.0515891980644439	0.0525753968683957	4	0.181849132395776	0.0635173140852553	0.10074818520073	0.0503740926003648
L47C	-0.0572459459651478	0.0410638822125264	4	0.0742162605971723	-0.0476511581475471	0.0877273542129871	0.0438636771064936
K48C	-0.148781638061677	0.0559891027751746	4	-0.0473271925357725	-0.138946544809022	0.101611053366032	0.0508055266830159
E49C	-0.45718990537248	0.149195672301942	4	-0.149893797552189	-0.38883924152503	0.220833143495961	0.110416571747981
S50C	1.07309155459559	0.0199855439749471	4	0.877619792475726	1.06587786679635	0.0652112653754355	0.0326056326877178
Y51C	0.0803057122693858	0.0209746656580752	4	0.119866499801388	0.0818351254332974	0.0557700551548429	0.0278850275774215
C52C	1	1e-05	4	0.963448263657116	1	1e-05	1e-05
Q53C	-0.108616308174218	0.0537175009687919	4	0.165245001082166	-0.0830444746311516	0.123756485379452	0.061878242689726
R54C	0.584410445812456	0.050760854767474	4	0.435033342410078	0.571161963535292	0.100912977164006	0.0504564885820029
Q55C	0.772412117990074	0.0254523447069362	4	0.683540467550324	0.768277015112737	0.0642841037059559	0.0321420518529779
G56C	0.258363374418542	0.178022242110547	4	0.259256025031363	0.258590523538091	0.202320172624414	0.101160086312207
V57C	0.152799673271694	0.0858289453649505	4	0.253773529958513	0.167067866970495	0.131045114879841	0.0655225574399207
P58C	-0.0950869708062765	0.053636596740624	4	-0.00896839424874869	-0.087056619859606	0.0978639179369142	0.0489319589684571
M59C	NA	NA	NA	0.58866613592669	0.58866613592669	0.260784783572692	0.260784783572692
N60C	0.208217754164275	0.0246119952914898	4	0.262765422139543	0.210675777356012	0.061409242082931	0.0307046210414655
S61C	0.519567907903694	0.0295936275942042	4	0.442645343690121	0.515437701567977	0.0691447818448532	0.0345723909224266
L62C	0.84895210718108	0.0254397245100923	4	0.684305639438353	0.841294904927242	0.0705836809537822	0.0352918404768911
R63C	0.369317014402703	0.0441249192438	4	0.365324224717256	0.369005571518484	0.0842677561655596	0.0421338780827798
F64C	0.136538610465516	0.0287645906153363	4	0.114877930762932	0.135406460888194	0.0660457548067868	0.0330228774033934
L65C	0.072837412824737	0.089500078158128	4	0.227866494238384	0.0955436869948646	0.140721249415125	0.0703606247075625
F66C	0.0994251825106203	0.0348869563118188	4	0.101227215655037	0.0995381607019642	0.0735172080702055	0.0367586040351027
E67C	0.705118083066349	0.0259217269140716	4	0.489444486279816	0.69490672054947	0.077188969271675	0.0385944846358375
G68C	NA	NA	NA	0.0936192467090529	0.0936192467090529	0.260784783572692	0.260784783572692
Q69C	0.684032380945581	0.0651378609061219	4	0.579329297745379	0.672407958714237	0.111374932823754	0.0556874664118769
R70C	0.587693427308049	0.0220150304433593	4	0.595598874724469	0.588013595808615	0.0567608643223649	0.0283804321611824
I71C	-0.162538283069951	0.0977441760164388	4	-0.0185329186537386	-0.139810407510548	0.146751565927156	0.0733757829635778
A72C	0.65794090061546	0.0220060945916251	4	0.624911251893428	0.656603729683666	0.0570990621360705	0.0285495310680352
D73C	0.109991169224439	0.0431796158103187	4	0.0949951497365577	0.108844602961551	0.0832923543505103	0.0416461771752552
N74C	0.912040922569725	0.0187911883261565	4	0.75910377363358	0.906722492727024	0.0590842599380798	0.0295421299690399
H75C	0.708004206822224	0.0239177374453891	4	0.586983584350754	0.702697869810546	0.0643656859451583	0.0321828429725791
T76C	0.519143499475823	0.014176033622864	4	0.360602990415297	0.514948456933607	0.0514068533159999	0.0257034266579999
P77C	0.81225558666146	0.0206463156508049	4	0.49898191243356	0.800326856116273	0.081205383693881	0.0406026918469405
K78C	0.315038938732553	0.0626517231199611	4	0.456687050531864	0.330229241497598	0.112776163981156	0.0563880819905778
E79C	0.0724689667744684	0.0909372169772698	4	0.179957611952535	0.0884275136877925	0.136380241993482	0.0681901209967411
L80C	NA	NA	NA	0.128851058056105	0.128851058056105	0.260784783572692	0.260784783572692
G81C	0.822720378541194	0.0433237960554996	4	0.611441356922083	0.806516595951918	0.100547505137995	0.0502737525689977
M82C	NA	NA	NA	0.0931550193932262	0.0931550193932262	0.260784783572692	0.260784783572692
E83C	0.574981897915096	0.0288307173804492	4	0.55924341483798	0.574157494711918	0.0660481200686734	0.0330240600343367
E84C	1.13481929701384	0.0271443013249928	4	0.88063042611715	1.12224483935649	0.0842784276824151	0.0421392138412075
E85C	0.903803964608696	0.0137317153951539	4	0.785660449290543	0.900773310319148	0.0477197103454371	0.0238598551727186
D86C	0.718034223113616	0.0205577959705891	4	0.536788987841276	0.71116129468227	0.0646836626586304	0.0323418313293152
V87C	NA	NA	NA	0.580324246942585	0.580324246942585	0.260784783572692	0.260784783572692
I88C	-0.0267708556421352	0.0741214556054224	4	0.0681311210696221	-0.0149622629572493	0.119389581455556	0.059694790727778
E89C	-0.164699166464119	0.0782526258423654	4	0.0863228873468666	-0.131950903587733	0.146099588360084	0.0730497941800418
V90C	0.756092873268158	0.0139865144516516	4	0.588716426419298	0.751721691288977	0.0517604679979783	0.0258802339989892
Y91C	0.403708237860658	0.0204345131212658	4	0.362504555012225	0.402154786090707	0.0550224447875269	0.0275112223937634
Q92C	0.771976131246453	0.0303881470430069	4	0.687163614648016	0.76730676046092	0.0706473689126194	0.0353236844563097
E93C	0.590791017332024	0.0194415628535828	4	0.544327467851945	0.58912132152074	0.0536946711655667	0.0268473355827834
Q94C	0.651260022225194	0.0244652105980129	4	0.60781906412275	0.649313640361116	0.060824649647378	0.030412324823689
T95C	0.583868730193936	0.080831820335173	4	0.508521205270093	0.573758398903339	0.124266733709442	0.062133366854721
G96C	0.054328390389224	0.179583961666679	4	0.0884900370332355	0.0630780915449508	0.204037725828234	0.102018862914117
G97C	0.0742809627032755	0.029325743133863	4	0.0864180175424037	0.0749270530692172	0.0666478973578204	0.0333239486789102
H98C	NA	NA	NA	0.461046697929423	0.461046697929423	0.260784783572692	0.260784783572692
S99C	NA	NA	NA	0.578697978353751	0.578697978353751	0.260784783572692	0.260784783572692
T100C	NA	NA	NA	0.513947122617322	0.513947122617322	0.260784783572692	0.260784783572692
V101C	NA	NA	NA	0.506340627982499	0.506340627982499	0.260784783572692	0.260784783572692
M1P	NA	NA	NA	0.388450068995481	0.388450068995481	0.260784783572692	0.260784783572692
S2P	0.753890828303846	0.00920820839058989	4	0.754896014891955	0.753908266802595	0.035541350807831	0.0177706754039155
D3P	0.371620292146756	0.0732407439630203	4	0.384062400184335	0.373152325522981	0.114431299942226	0.0572156499711132
Q4P	0.641794731664187	0.0123474110075435	4	0.620886272189193	0.641311200790969	0.041612307417614	0.020806153708807
E5P	0.915946494082313	0.0143111424694858	4	0.732134261579939	0.911037634704139	0.0537938658505471	0.0268969329252736
A6P	0.731818701804847	0.0136638104647919	4	0.695550846938762	0.730892830744512	0.0441681919989135	0.0220840959994567
K7P	0.631506840397573	0.0204624318006818	4	0.584798885015374	0.629743552707149	0.0552229477855876	0.0276114738927938
P8P	1	1e-05	4	0.942377761700559	1	1e-05	1e-05
S9P	0.991274067542292	0.00922626827915014	4	0.848390286943207	0.988790468379363	0.0401804214098012	0.0200902107049006
T10P	0.693569170197423	0.013190023032012	4	0.668547570791502	0.692952004131542	0.0431532660951159	0.021576633047558
E11P	0.34466132266965	0.0434571398735657	4	0.406988069567388	0.349454976003471	0.0851453421764676	0.0425726710882338
D12P	0.997626154399334	0.0142841471856183	4	0.84234802384913	0.993486935780208	0.0513526000532729	0.0256763000266365
L13P	0.592194752757581	0.0235121602428437	4	0.598295588466687	0.592457912976683	0.058856391289424	0.029428195644712
G14P	-0.0521208965464749	0.0575719353675105	4	0.20378512254511	-0.026681509579091	0.124934572206419	0.0624672861032095
D15P	0.702519448474022	0.0226960000178092	4	0.661089476211997	0.700791809049581	0.0582940670161653	0.0291470335080826
K16P	0.747298745761006	0.0229667474363514	4	0.688417287021956	0.744815319852887	0.0592761994781779	0.029638099739089
K17P	0.625215111264424	0.0338892575296868	4	0.645802036080259	0.626471146033943	0.0724706160043916	0.0362353080021958
E18P	0.638712701589814	0.0164609046336781	4	0.662031781986151	0.639426142888557	0.0485747677614977	0.0242873838807489
G19P	0.600499636171529	0.0157750676000864	4	0.603708409104974	0.600593837558619	0.0473117585669367	0.0236558792834684
E20P	1.28939004094203	0.0421939963935506	4	0.899467716660586	1.26020691842659	0.131394778224549	0.0656973891122745
Y21P	0.671377924726537	0.0188633997968507	4	0.609869663034783	0.669231025847171	0.0533351912387875	0.0266675956193937
I22P	0.410878549307529	0.0252500065401733	4	0.265257332054795	0.404154326428606	0.0684286130351557	0.0342143065175778
K23P	-0.0995275769485814	0.0646287530830569	4	0.0879676705767505	-0.0788561017184253	0.121090340146482	0.0605451700732408
L24P	-0.0337186334552981	0.0272241011990032	4	0.00723696321128365	-0.0316869421792667	0.0644762434116881	0.0322381217058441
K25P	0.121466889414074	0.0775561413871664	4	0.14062675320634	0.123947111985179	0.118664840951353	0.0593324204756766
V26P	NA	NA	NA	0.185881448651833	0.185881448651833	0.260784783572692	0.260784783572692
I27P	-0.026093606623378	0.085445792652971	4	0.0857242287749983	-0.0103537024774144	0.131752383820913	0.0658761919104567
G28P	NA	NA	NA	0.153619333104945	0.153619333104945	0.260784783572692	0.260784783572692
Q29P	0.7416964509013	0.0190309870795545	4	0.578652479004331	0.735956745867111	0.0603858214132736	0.0301929107066368
D30P	0.308031934062007	0.0371803408660508	4	0.24671733704534	0.303951937654925	0.0777775302040258	0.0388887651020129
S31P	0.477616609676233	0.0453396870126665	4	0.38995853681715	0.470605982210878	0.0888583091702773	0.0444291545851386
S32P	0.136863626874413	0.0442623050072601	4	0.216686357936165	0.143107775079296	0.0870937762985722	0.0435468881492861
E33P	0.174241777226282	0.0626454747818944	4	0.164192390132182	0.173164179799656	0.103951372745669	0.0519756863728346
I34P	0.137370630890209	0.0401229169946146	4	0.130539503762796	0.136882668607551	0.0797242651458375	0.0398621325729187
H35P	0.229514650019749	0.046011755997701	4	0.344024554269381	0.238797551973741	0.0918449129575515	0.0459224564787758
F36P	0.0720230865376733	0.0809477931518223	4	0.060637302756644	0.0704934143139161	0.121754730635756	0.0608773653178781
K37P	0.0599171814049108	0.104441136982444	4	0.0846734921959204	0.0640474258711074	0.143246655369098	0.0716233276845488
V38P	-0.0509364971477342	0.0552411060843266	4	0.0114971724375534	-0.0449572302498397	0.0980309828475351	0.0490154914237676
K39P	0.482762337125792	0.030353525731977	4	0.32434188385938	0.474049856407465	0.0769103160513909	0.0384551580256954
M40P	0.735775723191431	0.017606887140285	4	0.655176721737595	0.7331437508363	0.0522103501692235	0.0261051750846117
T41P	0.455519049918725	0.0211160126569707	4	0.342502586410415	0.451121555010611	0.059602190477478	0.029801095238739
T42P	0.0936156562950597	0.0401631673871367	4	0.167678454077488	0.0989110509936984	0.0820026350284833	0.0410013175142417
H43P	0.814362404724249	0.0148323490101872	4	0.749165110310157	0.812559597918113	0.0469973396288592	0.0234986698144296
L44P	0.0734256478484946	0.029907403760346	4	0.0658611453748355	0.0730154138012699	0.06735793805305	0.033678969026525
K45P	0.0213528783949793	0.0415057592757849	4	0.185351578615346	0.0334416527622595	0.091898019455197	0.0459490097275985
K46P	-0.0306999508913419	0.0667418173870625	4	0.0902089860133727	-0.0169832654769136	0.114607122292923	0.0573035611464615
L47P	0.0799182986190035	0.0340504052378542	4	0.0718548046811321	0.079424138491822	0.0725254180108651	0.0362627090054326
K48P	-0.0631994275895376	0.0931509043704393	4	-0.0247677768499689	-0.0573757350516724	0.133632825356353	0.0668164126781765
E49P	-0.231944456477629	0.0815678374260781	4	-0.0516615568461259	-0.207563136174185	0.136938140176435	0.0684690700882173
S50P	0.177451161301524	0.0200430586946775	4	0.285949871760446	0.181466292999483	0.0576465186200733	0.0288232593100367
Y51P	0.0432735727189046	0.0754643405056824	4	0.0565912752809374	0.0449569136950456	0.116579768559388	0.0582898842796938
C52P	0.000961042651887511	0.137222829881739	4	0.0498601527039318	0.011146458103432	0.171662609264547	0.0858313046322734
Q53P	0.640445607190121	0.016509688020972	4	0.5627052864375	0.638060329501095	0.0503054210933252	0.0251527105466626
R54P	-0.174992480090234	0.0754113253714323	4	-0.0402753294328216	-0.157974851873511	0.124749356410504	0.062374678205252
Q55P	0.412219550641754	0.0210850599774192	4	0.490708253500353	0.415269260207667	0.0574445601868745	0.0287222800934372
G56P	-0.166141257727923	0.0461516562153403	4	-0.0125965587107091	-0.153659176961624	0.0961571504964618	0.0480785752482309
V57P	-0.0816931620188503	0.0505287760788041	4	0.0221023007368211	-0.0725257561738696	0.0959260393660627	0.0479630196830314
P58P	1	1e-05	4	0.927736279982947	1	1e-05	1e-05
M59P	0.666363748032148	0.0198772233916891	4	0.641090208641733	0.665435923180026	0.053850503022413	0.0269252515112065
N60P	0.349345567751425	0.019776603983896	4	0.307823230366773	0.347828662549659	0.0540557349288859	0.027027867464443
S61P	-0.0116562343648803	0.0402817878373713	4	0.116455130618161	-0.00247132312806164	0.0864550998161871	0.0432275499080935
L62P	-0.0111427121792754	0.0406643055720921	4	0.124854540221927	-0.00130653172668573	0.0877140246402177	0.0438570123201088
R63P	-0.152172660463964	0.0651352630934707	4	0.0133562218318581	-0.133795843464661	0.118431519163264	0.0592157595816321
F64P	0.064411212399826	0.0355538411384777	4	0.0534744912579679	0.0637132656966867	0.074368348492347	0.0371841742461735
L65P	0.0937808142585531	0.0383104084354316	4	0.085765530381337	0.0932323595674498	0.0776203932349784	0.0388101966174892
F66P	0.0218168841690702	0.0463796910108295	4	0.0444751083074846	0.0236671928353855	0.0869920764555819	0.0434960382277909
E67P	0.14297181331092	0.0432123863503412	4	0.136377857495531	0.142467299020922	0.0832524363460596	0.0416262181730298
G68P	0.292676200250983	0.0234579609179894	4	0.183170979424665	0.287963100346494	0.0628297654341735	0.0314148827170868
Q69P	0.421072804608735	0.0277697896867808	4	0.402913707098143	0.42015483957947	0.0646987603949784	0.0323493801974892
R70P	0.709480565249005	0.0294795326596275	4	0.680245280838657	0.707916562110458	0.0671125801826485	0.0335562900913242
I71P	0.0349716939193469	0.0948231699679639	4	0.0551205540802525	0.0380713066770277	0.134622579743431	0.0673112898717157
A72P	0.448870197786222	0.0199973304575702	4	0.497682584659678	0.450672592716658	0.0545992281081534	0.0272996140540767
D73P	-0.106357444184326	0.0841870636289173	4	-0.0287130932836036	-0.0955665595656142	0.127575875585473	0.0637879377927366
N74P	0.210841830080939	0.0231798251832548	4	0.328021496554414	0.215827983754789	0.0629898237403565	0.0314949118701782
H75P	0.381144718696371	0.0140480135682504	4	0.368826271928244	0.380821634254094	0.0444944677082018	0.0222472338541009
T76P	0.0923403883876744	0.0315599041635778	4	0.0684663505806643	0.0909782075886585	0.0696436251099136	0.0348218125549568
P77P	1	1e-05	4	0.960575910668004	1	1e-05	1e-05
K78P	0.158901986200053	0.0382872972586824	4	0.29909003978571	0.168489118235066	0.0852567323868531	0.0426283661934266
E79P	-0.230897247354781	0.0958621803951765	4	0.00915500341769051	-0.19362684093418	0.160871234116009	0.0804356170580043
L80P	-0.0631692806205175	0.0623002427755646	4	-0.0233149628009339	-0.058916733847889	0.104284499059919	0.0521422495299593
[truncated: 21 more rows]
