# Supplementary material for: A framework for exhaustively mapping functional missense variants
Source: Mol Syst Biol. 2017 Dec 21;13(12):957. doi: 10.15252/msb.20177908 (PMC5740498; doi:10.15252/msb.20177908)
Supplement: Supplementary file 3 — Dataset EV1 [file MSB-13-957-s003.zip › SUMO1_scores_README.txt]

SUMO1_scores.csv
Results of Deep Mutational scan, imputation and refinement.
Score scaling: 0 = nonsense-like; 1 = synonymous-like

Columns:
mut: variant descriptor wt-residue followed by amino acid position, followed by mutant residue
screen.score: Experimentally measured score (NA where missing)
screen.sd: Standard deviation of the experimentally measured score (NA where missing)
df: Degrees of freedom / number of measurements underlying the score
predicted.score: Random Forest-based prediction for the score
joint.score: "Refined" or "Imputed" score.
joint.sd: Standard deviation of refined scores (or RMSD of imputed score, where applicable)
joint.se: Standard error of the mean for refined scores (or RMSD of imputed score, where applicable)
