# Supplementary material for: A framework for exhaustively mapping functional missense variants
Source: Mol Syst Biol. 2017 Dec 21;13(12):957. doi: 10.15252/msb.20177908 (PMC5740498; doi:10.15252/msb.20177908)
Supplement: Supplementary file 3 — Dataset EV1 [file MSB-13-957-s003.zip › UBE2I_flipped_scores.csv]

mut	screen.score	screen.sd	df	predicted.score	joint.score	joint.sd	joint.se
M1A	NA	NA	NA	0.205967123879227	0.205967123879227	0.238235901449484	0.238235901449484
S2A	0.381074096634869	0.0563689456020234	4	0.45999388218603	0.389422979694529	0.0971325321106395	0.0485662660553197
G3A	0.93732339643153	0.0960639267427075	6	0.810813051652039	0.919441234775707	0.133749200330401	0.0546028823857949
I4A	NA	NA	NA	0.407006671370992	0.407006671370992	0.238235901449484	0.238235901449484
A5A	1	1e-05	4	0.982873259705283	1	1e-05	1e-05
L6A	NA	NA	NA	0.513439414818448	0.513439414818448	0.238235901449484	0.238235901449484
S7A	-0.253425559754766	0.0988198457140077	4	0.216941246819495	-0.172629018788587	0.222065522433748	0.111032761216874
R8A	NA	NA	NA	0.127043058426514	0.127043058426514	0.238235901449484	0.238235901449484
L9A	0.328213030306128	0.106085152520632	4	0.314427201267181	0.325702594609473	0.139887281195255	0.0699436405976275
A10A	1	1e-05	4	0.967461260016563	1	1e-05	1e-05
Q11A	0.807198047883497	0.0343059484402921	4	0.76623382771195	0.80444672126166	0.0708165234209762	0.0354082617104881
E12A	-0.150004614511351	0.0339056836260219	4	-0.039997959047187	-0.142696590636081	0.0747945065861063	0.0373972532930531
R13A	-0.0146991391319454	0.038567349628037	4	-0.049831137429083	-0.0173299062392796	0.0755751934929523	0.0377875967464761
K14A	-0.0663164992974587	0.0913259059067261	4	0.0848493059542202	-0.0420026391098797	0.138607400483695	0.0693037002418473
A15A	1	1e-05	4	0.98494585667027	1	1e-05	1e-05
W16A	0.141518640817171	0.0298801982347139	4	0.0863727683803065	0.138264442953727	0.0660169576694425	0.0330084788347212
R17A	-0.173829657114214	0.135888586330314	4	-0.114142169003031	-0.160584436613841	0.1660659566415	0.0830329783207498
K18A	0.11563061502062	0.110304211075737	4	0.191014400583828	0.129801523163451	0.14634383736261	0.0731719186813051
D19A	0.763795368416581	0.0137741893641874	4	0.659524090351638	0.760865711974756	0.0455625673156921	0.022781283657846
H20A	-0.411851094766266	0.113212724288331	4	-0.246643515915977	-0.380133118098413	0.159646397993479	0.0798231989967397
P21A	-0.155130160631525	0.0946317516481191	4	0.0189836186835619	-0.126279540124133	0.145143882476118	0.072571941238059
F22A	0.125854958378665	0.0651388495722023	4	0.102230749287366	0.12301370369647	0.103042838834886	0.0515214194174429
G23A	0.258903516181687	0.0361502800513504	4	0.348499380600627	0.265221846386165	0.075784794378825	0.0378923971894125
F24A	-0.155876029291614	0.108202474935874	4	0.00161035952551183	-0.126730883550245	0.154224487166263	0.0771122435831315
V25A	0.524773590933594	0.149375980576	10	0.510428594147846	0.52239994143435	0.167454077675917	0.0529536288938653
A26A	1	1e-05	4	0.996332721640192	1	1e-05	1e-05
V27A	0.203498001915654	0.199859019130333	10	0.340600160489249	0.23224362116448	0.215832002667071	0.0682520720383481
P28A	0.628123128491084	0.0364037528497685	4	0.566925551835419	0.623779342887332	0.074206991190102	0.037103495595051
T29A	0.620813359941138	0.440127488201663	10	0.680092325245308	0.64267376984799	0.379505906829728	0.120010305106959
K30A	0.528064853153559	0.0813824145915965	4	0.506334411098286	0.524894713376618	0.118303050048585	0.0591515250242927
N31A	0.420805808343744	0.040887237809308	4	0.509043023178752	0.427779255607081	0.0811900647856057	0.0405950323928029
P32A	0.874935991220807	0.0171210035114559	4	0.836037768850716	0.873586748295994	0.0479823135314837	0.0239911567657418
D33A	-0.0156063717523517	0.0225153312653969	4	0.0544917908064619	-0.012443397713451	0.057067888078373	0.0285339440391865
G34A	0.296110968027007	0.0251143980315985	4	0.375642177721362	0.300093092041768	0.0611701366529621	0.0305850683264811
T35A	0.383413494392684	0.136281325673681	13	0.325499086383276	0.375483197641069	0.155555583132685	0.0431433562438151
M36A	0.0122620932337448	0.0449593946923384	4	0.24210709903544	0.0320800335135681	0.104417767281708	0.052208883640854
N37A	0.828018404746601	0.0190099006264604	4	0.820869612460682	0.827744130580699	0.0502686740495493	0.0251343370247746
L38A	NA	NA	NA	0.121423703818789	0.121423703818789	0.238235901449484	0.238235901449484
M39A	NA	NA	NA	0.392475432535135	0.392475432535135	0.238235901449484	0.238235901449484
N40A	0.638430324332341	0.0308615643840072	4	0.64869304056952	0.639054614982894	0.0659777039118231	0.0329888519559115
W41A	NA	NA	NA	0.0764708435439864	0.0764708435439864	0.238235901449484	0.238235901449484
E42A	0.996028755578416	0.0204501651692372	4	0.857475822480749	0.990326793200813	0.0591121122069809	0.0295560561034904
C43A	NA	NA	NA	0.515499488359658	0.515499488359658	0.238235901449484	0.238235901449484
A44A	1	1e-05	4	0.954146510786464	1	1e-05	1e-05
I45A	-0.142789804995909	0.208117939795493	4	0.0910744841529288	-0.0716941530835254	0.242841563306696	0.121420781653348
P46A	0.529360502746056	0.0327009247680247	4	0.495353612151219	0.527176456526551	0.0686678555459812	0.0343339277729906
G47A	NA	NA	NA	0.281750872012932	0.281750872012932	0.238235901449484	0.238235901449484
K48A	NA	NA	NA	0.541353639356205	0.541353639356205	0.238235901449484	0.238235901449484
K49A	0.917568426718533	0.340279569146383	10	0.797162068855916	0.880104967605434	0.317064052962217	0.100264457152486
G50A	0.683274129203211	0.0360367717977289	4	0.667678938900361	0.682177561571306	0.0722082159808327	0.0361041079904163
T51A	-0.0194388746865518	0.101197301745328	16	0.055517281171675	-0.012243099750037	0.123263764621068	0.0308159411552669
P52A	0.938564514659511	0.0246710105805654	4	0.870439686178788	0.935210763355411	0.0599166705031017	0.0299583352515508
W53A	-0.130831268618042	0.0817352020519923	4	-0.0373366939182456	-0.117141368838794	0.122904323126457	0.0614521615632284
E54A	0.497207910123366	0.0255102915447538	4	0.552176987718165	0.500001390629764	0.0603967096272071	0.0301983548136036
G55A	0.582993735329225	0.0221414870477509	4	0.622326898771599	0.584740368935801	0.0552671251116961	0.027633562555848
G56A	0.0866639981734076	0.107743945702392	4	0.150872930359927	0.0985057256853331	0.143370904785183	0.0716854523925913
L57A	0.103619790601102	0.204166174315212	4	0.323079162536516	0.169449470821213	0.237315016697833	0.118657508348916
F58A	NA	NA	NA	0.146683224713143	0.146683224713143	0.238235901449484	0.238235901449484
K59A	0.545074000921755	0.0346992578593279	4	0.600894562810279	0.548863206179089	0.0719179500761173	0.0359589750380587
L60A	0.795176801426981	0.0726363594806246	4	0.62231014536005	0.772309895719593	0.124562902123918	0.062281451061959
R61A	0.61148813493708	0.0231752910850065	4	0.647899514064061	0.613177015589514	0.0565983371555997	0.0282991685777999
M62A	0.547021653124592	0.0278833644214057	4	0.547467249869767	0.547046288019277	0.0622277565519357	0.0311138782759678
L63A	0.688219321121267	0.0188991030490136	4	0.718813353495843	0.689386526872734	0.0504304627963674	0.0252152313981837
F64A	NA	NA	NA	0.235099817429125	0.235099817429125	0.238235901449484	0.238235901449484
K65A	0.0680736046146288	0.0815139304898269	4	0.320655992594321	0.104972367405012	0.148066262473561	0.0740331312367803
D66A	0.71420569704151	0.028688353341678	4	0.668376461507041	0.711603026806834	0.0641249845457799	0.03206249227289
D67A	0.797095375517418	0.0101830189401943	4	0.775263525095677	0.796638554509247	0.03604008890676	0.01802004445338
Y68A	0.0823278843714316	0.0357160313608119	4	0.0517105737212275	0.0801928691402581	0.0721473635143	0.03607368175715
P69A	0.0831101633150369	0.0221730423777967	4	0.0752121443075983	0.0827589652392694	0.0547375041178079	0.0273687520589039
S70A	0.978144895946632	0.0162291040025867	4	0.838607784012883	0.973548674851699	0.0523872783341632	0.0261936391670816
S71A	0.806104660209743	0.0258335330075624	4	0.741569231686071	0.802785607028843	0.0612797220441028	0.0306398610220514
P72A	0.943331481993776	0.0651832164316766	4	0.767074833454692	0.922120610019502	0.117712800034131	0.0588564000170656
P73A	0.821691224433357	0.0294054066489253	4	0.581429203560883	0.807725379970109	0.085287403672241	0.0426437018361205
K74A	0.697403960027514	0.0253239981067799	4	0.688537700462446	0.696956508813315	0.0589662191416965	0.0294831095708483
C75A	0.610523183531384	0.0162206224814914	4	0.626434505816486	0.611047022621804	0.0461634345885776	0.0230817172942888
K76A	0.825359412830288	0.0154273740001927	4	0.781828495337431	0.82399415796451	0.0454769017049142	0.0227384508524571
F77A	-0.166070690817996	0.0578440282830328	4	-0.12872614599891	-0.162027840539812	0.0962427990986702	0.0481213995493351
E78A	0.714853187286195	0.025153449294785	4	0.742960408435362	0.716262593130301	0.0590303567017307	0.0295151783508654
P79A	0.728500084350684	0.0131347441500946	4	0.784645729573852	0.730006311523488	0.0421046685824376	0.0210523342912188
P80A	0.999480736643628	0.235423894804571	10	0.911406316586405	0.97851088275984	0.239057956845112	0.0755967636416795
L81A	0.181289016316838	0.0394784307041132	4	0.258939850087542	0.187230544899402	0.078791638196833	0.0393958190984165
F82A	0.0305635514849393	0.0226192021087627	4	0.0169255361804634	0.0299454657622171	0.0553961290251241	0.0276980645125621
H83A	0.00784889686500184	0.0417575057262221	4	-0.012219162773024	0.00623186729661996	0.078780042112537	0.0393900210562685
P84A	0.795747073350707	0.0270026740734909	4	0.666358865421021	0.788807639938535	0.0677034501200358	0.0338517250600179
N85A	NA	NA	NA	0.247415964670217	0.247415964670217	0.238235901449484	0.238235901449484
V86A	0.442095064591928	0.0822073897331606	13	0.390739370101851	0.437609396161386	0.1064678547826	0.0295288699697937
Y87A	-0.122529716604022	0.108884701918459	4	-0.0301552632649093	-0.105346743947304	0.146628857814683	0.0733144289073415
P88A	0.962769351347212	0.091599043247688	4	0.84110400099067	0.943151323482116	0.134874609540284	0.0674373047701418
S89A	0.906952512386265	0.499064079417967	16	0.807556596305728	0.872789517340365	0.430343863472051	0.107585965868013
G90A	NA	NA	NA	0.182937535255852	0.182937535255852	0.238235901449484	0.238235901449484
T91A	0.684975116305341	0.188023535688181	13	0.683581470716097	0.684724839945283	0.197981968778856	0.0549103184653442
V92A	0.56715795544002	0.0659395297216055	13	0.437666276942472	0.55792612910892	0.0958883546537517	0.0265946445710752
C93A	NA	NA	NA	0.248905705511944	0.248905705511944	0.238235901449484	0.238235901449484
L94A	NA	NA	NA	0.203308079577516	0.203308079577516	0.238235901449484	0.238235901449484
S95A	0.0606971769440192	0.0518980818514334	4	0.153854243558837	0.0698473446726344	0.0936606232478179	0.0468303116239089
I96A	-0.0277541788189108	0.053714020204866	4	0.139451320160151	-0.0108143076281885	0.104347751834175	0.0521738759170877
L97A	0.701207549499166	0.0640106333593973	4	0.606858251699632	0.6900335354998	0.106128661996025	0.0530643309980127
E98A	0.445611184624611	0.0269493785019279	4	0.502029614505201	0.448631402441242	0.0623455811893181	0.031172790594659
E99A	0.754019633184704	0.0265713651356406	4	0.74369145692896	0.753474086082755	0.0605972045599707	0.0302986022799853
D100A	0.964614938862721	0.0215804508063344	4	0.818460930974651	0.958282130700701	0.0615648626234847	0.0307824313117423
K101A	0.643263576240676	0.0510229415544136	4	0.675739225047811	0.646404845700612	0.08907042728689	0.044535213643445
D102A	0.896499253846902	0.0215126184449757	4	0.772043606274716	0.891122846985986	0.0594546698317149	0.0297273349158574
W103A	-0.109572601661728	0.0289361194837893	4	-0.0966378601257519	-0.108832048912154	0.0636228146432164	0.0318114073216082
R104A	0.613756802528894	0.0892101992142245	4	0.566476575814291	0.606300531287548	0.126297306333994	0.0631486531669969
P105A	0.900309050671618	0.0202923297590418	4	0.809497721037162	0.896599496527805	0.0551045180278209	0.0275522590139104
A106A	1	1e-05	4	0.995661715262865	1	1e-05	1e-05
I107A	0.911302017460919	0.0177786384395715	4	0.824814202820546	0.908190972012471	0.0510458286328723	0.0255229143164362
T108A	0.643863497373953	0.291124647796748	13	0.639898884844765	0.642859932437954	0.278692624220711	0.0772954266708763
I109A	0.795976332774797	0.0142099155079138	4	0.639457038982211	0.791443606454012	0.0502854366083974	0.0251427183041987
K110A	0.0628554729690453	0.0550336814953164	10	0.217070873689968	0.073354016842445	0.0905270565063087	0.02862716884307
Q111A	0.955561089036097	0.0205954526987163	4	0.883150103315066	0.952560816910966	0.0544654688348677	0.0272327344174338
I112A	0.491019192917588	0.105684664386967	16	0.537832269103003	0.495692622094681	0.126163475195615	0.0315408687989036
L113A	0.987196948016711	0.22281082640473	10	0.790682713533248	0.942342977918095	0.240978122980731	0.0762039734891273
L114A	0.870086644325473	0.0135505989294773	4	0.840038156075895	0.869255712900322	0.0420987315839166	0.0210493657919583
G115A	0.199877446440876	0.0277151524709775	4	0.162720501635123	0.197834929514012	0.0625901204338088	0.0312950602169044
I116A	0.635966457756955	0.0245513985572293	4	0.543268068271042	0.631424003237349	0.0612770920340356	0.0306385460170178
Q117A	0.919814066930427	0.0224241415906875	4	0.773870624781185	0.913254269347116	0.062814224088529	0.0314071120442645
E118A	0.50091395376912	0.0146747860581722	4	0.580290391160046	0.50328561278694	0.045687479376913	0.0228437396884565
L119A	-0.117656480038227	0.056547374629683	10	0.014991203887066	-0.108395169693245	0.089887347811565	0.0284248751916297
L120A	0.185852767148383	0.0541817198718558	4	0.179671867316513	0.185221674036068	0.0918392923012206	0.0459196461506103
N121A	0.704497009299593	0.25126319886631	13	0.616830484161006	0.684656730089333	0.251069129364773	0.0696340476623686
E122A	0.775517077210955	0.0181323306008424	4	0.743526647010494	0.774344298786413	0.0493312728765449	0.0246656364382725
P123A	0.183604990766018	0.0222301267471988	4	0.235528915094914	0.18591955052692	0.0558295935312056	0.0279147967656028
N124A	0.196347583628137	0.1282876734899	10	0.17433703863438	0.19314488049425	0.149605217423734	0.0473093236903708
I125A	0.361386415976133	0.0939080227456815	13	0.414171382567011	0.366588469731159	0.117433323176559	0.032570143704709
Q126A	0.752573071835777	0.0957139834709221	10	0.725584358364744	0.749530730677418	0.120827372289493	0.038208970012791
D127A	0.176138938621494	0.349996348412371	10	0.170451434997162	0.17433481527958	0.318827269623211	0.100822035218196
P128A	0.956689937187261	0.0467136283069496	4	0.830458648939553	0.945419131220208	0.0913817392197722	0.0456908696098861
A129A	1	1e-05	4	0.996168886433504	1	1e-05	1e-05
Q130A	0.835127498253084	0.0599779072643688	4	0.642698266711407	0.813612895139874	0.11496941264319	0.0574847063215952
A131A	1	1e-05	4	0.991759171926805	1	1e-05	1e-05
E132A	0.588032657040828	0.0472854870386854	4	0.523167406310588	0.58217653812546	0.0866236494176167	0.0433118247088084
A133A	1	1e-05	4	0.997645196689008	1	1e-05	1e-05
Y134A	0.649661569736502	0.0233982155492866	4	0.566318823764098	0.645760412510099	0.0590630936129837	0.0295315468064918
T135A	0.853541956317223	0.143169967757954	13	0.763621411721157	0.840695548333773	0.163302874533536	0.0452920682739483
I136A	0.729986716980831	0.0224130720280648	4	0.711904763118129	0.72917436095502	0.0551693864441769	0.0275846932220885
Y137A	-0.0969036732919133	0.0318352704447165	4	-0.0264928366348713	-0.0924938428080079	0.0692510856421843	0.0346255428210922
C138A	NA	NA	NA	0.673359290928195	0.673359290928195	0.238235901449484	0.238235901449484
Q139A	0.614497369332268	0.0354910860690008	4	0.614878009529525	0.61452375666286	0.0714622755622415	0.0357311377811207
N140A	0.625995260021815	0.0466624601390626	4	0.466378389519051	0.611757775720743	0.0954753824875356	0.0477376912437678
R141A	0.624618260594288	0.0226235295433468	4	0.64068099681083	0.625346369562095	0.0554301491925382	0.0277150745962691
V142A	0.727874942428338	0.154391240039295	10	0.758996375846813	0.733168059942433	0.171966076141447	0.0543804480888913
E143A	0.801513996030179	0.0185912653339047	4	0.719505566184538	0.798434306639655	0.0520300007715583	0.0260150003857792
Y144A	-0.27961732182513	0.139196667989776	4	-0.175868721174108	-0.256160769797417	0.172367297656181	0.0861836488280906
E145A	0.800954716100689	0.0365034753466036	4	0.750101397341477	0.797335978616948	0.0738065748255314	0.0369032874127657
K146A	0.924681961410571	0.0558478735244073	4	0.82188861745275	0.913897483724006	0.0986841996979533	0.0493420998489767
R147A	0.645609143677188	0.0366019297175009	4	0.551329111187443	0.63888334404337	0.0766936489267445	0.0383468244633723
V148A	0.539346092086359	0.128502303297742	16	0.450555346678129	0.528795573377548	0.148728720446828	0.037182180111707
R149A	0.189867193765598	0.0524226348775343	4	0.381891172677569	0.208900108871594	0.106741790125421	0.0533708950627104
A150A	1	1e-05	4	0.977758290217995	1	1e-05	1e-05
Q151A	-0.0287119852770818	0.104670961229252	4	0.0945716209629696	-0.00650709111770499	0.146457010563182	0.0732285052815909
A152A	1	1e-05	4	0.993734544138798	1	1e-05	1e-05
K153A	0.679424491763968	0.0448172249571311	4	0.677570576841358	0.67926510355954	0.0819495550215881	0.040974777510794
K154A	0.818782996863679	0.0928065440402372	10	0.763902250197314	0.812763798988987	0.119110917288141	0.0376661792822451
F155A	NA	NA	NA	0.517325811399606	0.517325811399606	0.238235901449484	0.238235901449484
A156A	1	1e-05	4	0.985575354612335	1	1e-05	1e-05
P157A	0.94245978753504	0.137538613599346	10	0.853592393808413	0.928740395407871	0.160591194940808	0.0507833948181062
S158A	0.941210341240382	0.175579159197471	16	0.843562246709392	0.926017940283316	0.19003880918984	0.04750970229746
Y159A	NA	NA	NA	0.520313640611425	0.520313640611425	0.238235901449484	0.238235901449484
M1V	NA	NA	NA	0.387327597000924	0.387327597000924	0.238235901449484	0.238235901449484
S2V	0.824923272862133	0.175954967303273	4	0.588021161864998	0.761032419361968	0.221294016620711	0.110647008310355
G3V	0.57686198327287	0.0923839987937807	4	0.582457045911626	0.577770639312822	0.127946840122526	0.0639734200612628
I4V	0.381317175126904	0.0278891285128403	4	0.464424866190081	0.385912695779105	0.0650691609197011	0.0325345804598505
A5V	0.97190676627677	0.0203577588348023	4	0.826035692447019	0.965929649835396	0.059659277835768	0.029829638917884
L6V	0.660679369338438	0.0530084363510116	4	0.639103854234698	0.658519356113512	0.0908439996223379	0.0454219998111689
S7V	NA	NA	NA	0.421708872210145	0.421708872210145	0.238235901449484	0.238235901449484
R8V	NA	NA	NA	0.136945645160849	0.136945645160849	0.238235901449484	0.238235901449484
L9V	-0.133933721605394	0.0340929837406276	6	0.0948903291236599	-0.121303101572909	0.0834365899801633	0.0340628452215359
A10V	0.704524592902274	0.148793919146879	10	0.628753388336825	0.692027619372183	0.169232723210802	0.0535160859978979
Q11V	0.889471307674361	0.0415666462017229	4	0.799112958282547	0.882221086098991	0.0821325108904542	0.0410662554452271
E12V	0.0435105623815989	0.038119337104883	4	0.0235023425472777	0.042028414677448	0.074680911787798	0.037340455893899
R13V	-0.147313821955459	0.108376533642211	4	-0.105840619156412	-0.139628544119186	0.142639319758996	0.0713196598794981
K14V	0.538240537905231	0.082043238502334	4	0.469679467922142	0.528169238477941	0.121114143244527	0.0605570716222635
A15V	0.672179084809166	0.288712041295413	13	0.69559179397375	0.678068800301669	0.277068157766223	0.0768448807403434
W16V	-0.027928531860469	0.0351053350490734	4	-0.016563418122741	-0.0271486374984299	0.0710689314459439	0.0355344657229719
R17V	-0.152994355857729	0.0504889730290244	4	-0.11250202254309	-0.14911471923581	0.08879674299039	0.044398371495195
K18V	0.824412741406653	0.484940186161572	10	0.597917868610674	0.735713933722732	0.421332450734597	0.133237019646201
D19V	0.303559051170559	0.189286328880569	13	0.293152105432325	0.301679845488601	0.199058234696002	0.0552088209230601
H20V	-0.297284698176451	0.205866473076023	4	-0.204045004699544	-0.26915359733889	0.220340025551057	0.110170012775529
P21V	NA	NA	NA	0.17899180880705	0.17899180880705	0.238235901449484	0.238235901449484
F22V	0.0266692186838385	0.0970494625956375	4	0.198105084749119	0.0556790561079221	0.146835617395768	0.0734178086978839
G23V	0.0307736128352583	0.0638054146524027	6	0.119864221722315	0.0395545806644959	0.0998453741125204	0.0407617032921613
F24V	0.156682494018396	0.0535732945209011	4	0.175468836575901	0.158581287663886	0.0913707458693936	0.0456853729346968
V25V	1	1e-05	4	0.968823610027307	1	1e-05	1e-05
A26V	-0.0251812967395591	0.0714918242948094	10	0.0455235403081321	-0.0190532041652037	0.0999148859864025	0.0315958611873071
V27V	1	1e-05	4	0.880638036185013	1	1e-05	1e-05
P28V	0.181899084128791	0.0286427901534435	4	0.204274365819145	0.183167886311298	0.0633961053324709	0.0316980526662354
T29V	0.276458886491069	0.0584771142013264	4	0.487024579959367	0.299476549879513	0.116477109782528	0.0582385548912642
K30V	0.602617643722894	0.0402477060064301	4	0.536373074950116	0.59745779997297	0.0789283856878445	0.0394641928439222
N31V	0.238576219504786	0.0359153481755787	4	0.379006641153914	0.248419572284797	0.080394029313901	0.0401970146569505
P32V	0.645146672225336	0.020912787624944	4	0.674432042246666	0.646377990475724	0.0532902345831446	0.0266451172915723
D33V	-0.0451742960233773	0.12378819889933	13	-0.0130494237592737	-0.041127855131905	0.143721969057817	0.0398613022191236
G34V	0.120674072090869	0.0496509648694875	10	0.149951755299875	0.122484322108803	0.0766275520203751	0.0242317595907422
T35V	0.00361111862006169	0.0346955528253408	4	0.0424044805965354	0.00624422326701266	0.0712013540289772	0.0356006770144886
M36V	0.267793890597363	0.0949401288059731	10	0.380026429619277	0.280354622343765	0.124935189810844	0.0395079759707729
N37V	0.915578896018255	0.0523255157749586	4	0.853594347244836	0.909445405226772	0.09179185730937	0.045895928654685
L38V	0.582644050078598	0.164208162428587	12	0.513067595326057	0.571097577105342	0.180495041733015	0.0521044304659746
M39V	0.887463141213049	0.165677842684867	16	0.720149541738623	0.862682500496424	0.187941117523855	0.0469852793809637
N40V	NA	NA	NA	0.591059830646984	0.591059830646984	0.238235901449484	0.238235901449484
W41V	0.112954861798091	0.0868280797111041	4	0.107719846249398	0.112147926875178	0.123000499295883	0.0615002496479415
E42V	0.907707027401796	0.113948683776047	13	0.829191579862511	0.898511278688983	0.136924583322798	0.0379760466186069
C43V	NA	NA	NA	0.447629916519707	0.447629916519707	0.238235901449484	0.238235901449484
A44V	0.44986228093498	0.0180364154572716	4	0.501834656748114	0.451757892226503	0.0497842565128931	0.0248921282564466
I45V	0.843872390300623	0.216107842649783	13	0.735610364544218	0.822110027024699	0.224957767154221	0.0623920587914179
P46V	0.506423964426016	0.0305543186683399	4	0.403673269615352	0.500232020186667	0.0699673867392956	0.0349836933696478
G47V	NA	NA	NA	0.188020525805269	0.188020525805269	0.238235901449484	0.238235901449484
K48V	NA	NA	NA	0.444662483314998	0.444662483314998	0.238235901449484	0.238235901449484
K49V	0.773300661113204	0.290465869173271	4	0.692126071517023	0.742557031506211	0.274704285372063	0.137352142686031
G50V	0.387095573487196	0.0450915093804104	6	0.428920858114314	0.39009560767974	0.0779415614343612	0.0318195092116621
T51V	-0.0802618483773632	0.0912889756959552	4	0.0200238770208116	-0.0641371326631469	0.132198793538005	0.0660993967690023
P52V	0.376764561737347	0.0576506759543758	4	0.488758872139551	0.388852702479134	0.101481821822006	0.0507409109110029
W53V	0.139832735849781	0.104103408855652	4	0.0928581785272722	0.131409690139684	0.13926945960113	0.0696347298005648
E54V	0.445373269995481	0.083458959000531	10	0.427886761325226	0.443629294524644	0.109355541392108	0.0345812585559883
G55V	0.295558970774192	0.02719807279144	4	0.357327639177929	0.298894466543464	0.0629247527125524	0.0314623763562762
G56V	0.0755198592721786	0.204083129378672	9	0.0485660442452924	0.0695328394658681	0.212440373012597	0.0708134576708656
L57V	0.421532921811259	0.0337293632209271	4	0.493035267091486	0.426259936830543	0.0716258655283321	0.035812932764166
F58V	0.463252508748173	0.0275389207199824	4	0.388990790800595	0.459194881663567	0.0640543306995419	0.032027165349771
K59V	0.807282589976608	0.0245745425128037	4	0.734057849863055	0.803691176716362	0.0600671927208329	0.0300335963604164
L60V	0.489336652633395	0.0240660893708128	4	0.56529909596534	0.492988961436155	0.0595340186294229	0.0297670093147115
R61V	0.607196028235282	0.0348004073204415	4	0.603734282831573	0.60696040003629	0.070658261549523	0.0353291307747615
M62V	0.850638136453149	0.122447246686319	16	0.639439818847073	0.826590458870709	0.155721320064084	0.0389303300160209
L63V	0.825237566247756	0.166764201505156	13	0.790906307126072	0.819655988494549	0.18076730070649	0.0501358285864974
F64V	0.816972044766667	0.115760699131856	10	0.651080854569763	0.794876722576144	0.149507146852923	0.0472783110528512
K65V	0.256926765198097	0.0889959266876338	4	0.406903920539873	0.280530863581173	0.136342376296346	0.068171188148173
D66V	0.386387682395191	0.180574023876546	10	0.454249156574492	0.399508431049916	0.194921528543903	0.0616395995200258
D67V	0.549846650850129	0.0872846268718286	10	0.545667112650438	0.549412691101892	0.112792654461339	0.0356681691434182
Y68V	0.075323764845499	0.0448576734264833	4	0.058877788035608	0.0739086745994661	0.0821214173108265	0.0410607086554133
P69V	0.0972514530421824	0.0345048190036687	4	0.0899603049467653	0.0967591022484718	0.0703287288236289	0.0351643644118144
S70V	0.550870255663106	0.0380828676916754	4	0.561736438203679	0.551674476119469	0.0745095267544014	0.0372547633772007
S71V	0.142673550703033	0.046505373028921	4	0.30260187810726	0.156895063354382	0.0953394860400602	0.0476697430200301
P72V	NA	NA	NA	0.344630610747965	0.344630610747965	0.238235901449484	0.238235901449484
P73V	0.958034813301908	0.0284498114658646	4	0.640425340091609	0.940139105581072	0.0965676608832686	0.0482838304416343
K74V	0.805714318445664	0.0118519271866284	4	0.781833301580545	0.805134710993496	0.0390906273131302	0.0195453136565651
C75V	0.501451763512712	0.0411974917073828	4	0.538029257477354	0.504362697230407	0.0785937921658763	0.0392968960829381
K76V	0.935803407197593	0.0148647756653459	4	0.826721283538838	0.932503263532277	0.0477542126497864	0.0238771063248932
F77V	-0.0340529760876589	0.0645551818296056	10	-0.0195132522526087	-0.0329054179091042	0.0912872520665852	0.0288675637868322
E78V	0.696693070815973	0.440504273495591	10	0.699003482147981	0.697545545598286	0.378668837756531	0.11974560062394
P79V	0.842097666762525	0.0335237447352677	4	0.816763748725161	0.840432382025495	0.0694274472901223	0.0347137236450612
P80V	0.297076467746744	0.040353769150685	4	0.44653107962549	0.308745892079487	0.0868371544042195	0.0434185772021097
L81V	0.758662717709136	0.0179407525191515	4	0.713106122049225	0.757009605142732	0.0494194924496646	0.0247097462248323
F82V	0.00596090094144502	0.0231216257427675	4	0.0559560723946584	0.00827472169451112	0.0569818155588682	0.0284909077794341
H83V	0.00971560230566365	0.0496126606637539	4	-0.00285483808656481	0.00853014058465006	0.0871505776422571	0.0435752888211285
P84V	0.662249536171197	0.0244577215036454	4	0.611079976315254	0.659751199013064	0.058836055539828	0.029418027769914
N85V	0.120517996821708	0.123516787268181	4	0.0568044121994512	0.107401585265135	0.156407948313186	0.0782039741565932
V86V	1	1e-05	4	0.985025596433052	1	1e-05	1e-05
Y87V	NA	NA	NA	0.0601953193646566	0.0601953193646566	0.238235901449484	0.238235901449484
P88V	0.429405144256033	0.0527805809151517	4	0.483897936963211	0.434839529329646	0.0918406012870514	0.0459203006435257
S89V	0.202857017959564	0.10071359444917	4	0.350821409123172	0.228675456459632	0.146391291212614	0.0731956456063068
G90V	0.125281282688452	0.302396094658749	9	0.184444117072048	0.142871041063167	0.286115042807189	0.0953716809357297
T91V	0.703168577764578	0.117999376009338	4	0.636648188173104	0.689964633246852	0.152085050563786	0.0760425252818932
V92V	1	1e-05	4	0.981737671474069	1	1e-05	1e-05
C93V	NA	NA	NA	-0.0379584911160257	-0.0379584911160257	0.238235901449484	0.238235901449484
L94V	0.689364406209822	0.0565634355614153	4	0.537440023104357	0.67324283593838	0.105223618914179	0.0526118094570894
S95V	-0.020779454263497	0.141724446646845	4	0.0116986366088125	-0.0133336966090211	0.169349038711689	0.0846745193558445
I96V	0.949299867926646	0.20681378019931	10	0.806359169634427	0.918511839406134	0.221894126476696	0.0701690839079832
L97V	0.844792616506751	0.0382723738654359	4	0.751233984342728	0.837836324216029	0.078601888962435	0.0393009444812175
E98V	0.491201463965927	0.570481769594661	10	0.534841352619617	0.510007041591278	0.45839888308399	0.144958454742264
E99V	0.656720452887462	0.0173978056808025	4	0.650373329553408	0.656496859419713	0.0478829382504286	0.0239414691252143
D100V	0.702584296815409	0.0426458918542382	4	0.678908224755102	0.70063929047326	0.0798380138732938	0.0399190069366469
K101V	0.944328909906064	0.0582717784839321	4	0.845186422978974	0.933525210268153	0.100820549027928	0.0504102745139641
D102V	0.431627385453649	0.0308739573299788	4	0.446818031377288	0.432551795177403	0.0660471559704394	0.0330235779852197
W103V	-0.216842224753057	0.0378333050165631	4	-0.156511059324366	-0.212404144421871	0.0758236954036774	0.0379118477018387
R104V	0.119854049520765	0.0576028732465031	4	0.10441066046242	0.118188395592283	0.0954182777078412	0.0477091388539206
P105V	0.369112357915973	0.0492805505702182	10	0.348688375304265	0.367858378175155	0.0760801961071009	0.0240586704530714
A106V	0.801690132650321	0.0804189638710241	10	0.67358207284411	0.78933407885368	0.112906364614247	0.035704127451046
I107V	0.861972212449354	0.105374331219567	10	0.781813129987238	0.85213607334242	0.131899136749459	0.0417101693538309
T108V	0.794719353165209	0.0159537172152667	4	0.785515015423581	0.794421148877483	0.045691752457143	0.0228458762285715
I109V	0.744028461092825	0.196697955434156	13	0.68152061164612	0.732381668517064	0.20651550701625	0.0572770961327333
K110V	0.556471825132154	0.0788035280550202	10	0.491297211643	0.550300033760374	0.106586578527783	0.0337056356152192
Q111V	0.865791167732057	0.247770584853351	10	0.850372842854176	0.861975305306075	0.245535523719313	0.0776451501435325
I112V	0.99586750739308	0.163078160542078	16	0.902269007925165	0.982190470275082	0.179150670500156	0.0447876676250391
L113V	0.723751018182328	0.159401608938527	16	0.691755505929497	0.719165988225489	0.173282183435157	0.0433205458587892
L114V	0.797281998967091	0.0132632708141197	4	0.776412572154442	0.796716801834173	0.0414696532453415	0.0207348266226708
G115V	-0.288465518931783	0.0636896695935743	6	-0.174759430897628	-0.277276724512068	0.101927177535454	0.0416115959806559
I116V	0.887998938741414	0.0575536099572995	13	0.822001627601798	0.883854608824341	0.0832153342293027	0.0230797811129711
Q117V	0.232804266328114	0.027005218485879	4	0.335639435293278	0.238320081525197	0.0653546143506682	0.0326773071753341
E118V	0.729173944523359	0.218363954201843	13	0.669522467134688	0.717083254198121	0.22382350724618	0.0620774716946375
L119V	0.27230685398063	0.0145499186462952	4	0.296065089170813	0.273010856215213	0.0436286260562396	0.0218143130281198
L120V	0.196574191977942	0.0160198370170212	4	0.337285742658288	0.201151276999519	0.0521302663036132	0.0260651331518066
N121V	0.933570783613436	0.0142982459793801	4	0.80940246527393	0.929953225527889	0.0478345048692562	0.0239172524346281
E122V	0.851353454481694	0.151136816609625	10	0.787514319585512	0.840686354970365	0.170517847396249	0.0539224779481158
P123V	0.373435194528493	0.0297871467265154	4	0.279939463862585	0.367934114400016	0.068253579838345	0.0341267899191725
N124V	0.000276145390976257	0.0361901626410091	4	0.00738468743665277	0.000777956155312009	0.072299145084068	0.036149572542034
I125V	0.695515086286754	0.0877085690250887	13	0.715611988679611	0.69737703535211	0.110780923628693	0.0307251000374242
Q126V	0.895544444627446	0.0171250623460215	4	0.814395304102177	0.892729021376871	0.0497269007010917	0.0248634503505459
D127V	-0.158042283802489	0.0789251918704654	13	-0.0998048674639037	-0.153141532970995	0.103646026053049	0.0287462354947957
P128V	-0.167622432810548	0.0549801205625773	4	0.109626052909157	-0.138940336655214	0.125343910953201	0.0626719554766005
A129V	-0.167397607331485	0.16702325080307	16	-0.0203075613395459	-0.145461728160108	0.18693856945727	0.0467346423643175
Q130V	0.0882768674186354	0.0913472343397448	4	0.25853292963166	0.115666615547487	0.141582551217558	0.0707912756087791
A131V	0.950121141247854	0.217133578320414	10	0.759704577935634	0.90751860690136	0.235784172405946	0.0745615021020613
E132V	0.401343082498206	0.0546344825160757	10	0.425191405562161	0.402955627888099	0.0815881720280062	0.0258004453738139
A133V	0.144724239806987	0.0543899889148937	10	0.171939256356199	0.146556749472374	0.0814079311289825	0.0257434481969707
Y134V	0.385952879538758	0.0276040121341857	4	0.342268160440525	0.383560633213695	0.0626666237164763	0.0313333118582382
T135V	0.826555916549471	0.0338315176105139	4	0.716890174539755	0.819285420095778	0.0746721023019165	0.0373360511509583
I136V	0.613672964356633	0.383819280501262	10	0.645628512132138	0.624458482996597	0.342023084602051	0.108157195969894
Y137V	-0.17188759430701	0.0572686109818218	4	-0.0443365371403375	-0.15820178059827	0.102839209850432	0.0514196049252162
C138V	0.426496585624777	0.0396150582753266	4	0.477383094901516	0.430402656835036	0.0773888878216319	0.038694443910816
Q139V	0.0128938323176872	0.0599658440402569	4	0.241509020363498	0.0384496500158106	0.121358175518468	0.0606790877592338
N140V	-0.0788985028297899	0.0458019165410725	4	0.0269085219894389	-0.0696195283383578	0.0882433798632268	0.0441216899316134
R141V	0.649896704913672	0.0186717046811326	4	0.601271770887425	0.648063074068516	0.0506117325762788	0.0253058662881394
V142V	1	1e-05	4	0.960708045796645	1	1e-05	1e-05
E143V	0.577907198418658	0.216682351363551	10	0.580937420731408	0.578584066014502	0.221682255406928	0.070102084392907
Y144V	-0.0836696285629582	0.0300377022461438	4	-0.0503449321741984	-0.0816933629699128	0.0653953331726742	0.0326976665863371
E145V	0.941759297790009	0.0953505434143334	13	0.85624573692567	0.933215261375074	0.12046467731271	0.0334108900717845
K146V	0.958545425041659	0.0399894400256603	4	0.812775500653792	0.94725850326638	0.0859526565788996	0.0429763282894498
R147V	0.738695003339239	0.037658703664718	4	0.608580794701714	0.72916448071299	0.0813681650282155	0.0406840825141078
V148V	1	1e-05	4	0.981402626188956	1	1e-05	1e-05
R149V	0.466380628816362	0.0450760271085112	4	0.487989340477596	0.468248213755998	0.0824524883826581	0.0412262441913291
A150V	0.728990785000477	0.0645730698265353	10	0.70968737453595	0.727466860585086	0.0913688979412496	0.0288933824793818
Q151V	-0.0583126431314679	0.0998825139618052	4	0.0841343625140154	-0.0336265002260105	0.144881149667992	0.0724405748339958
A152V	0.0821287466416655	0.0669879623770349	10	0.154267092453057	0.0880193607290894	0.0956334813293778	0.0302419621572021
K153V	-0.0177373960689358	0.134495434742761	4	0.266776868796568	0.0448942270133516	0.20124098315046	0.10062049157523
K154V	0.991192426769897	0.0935737716734119	10	0.785236069070499	0.968437483910253	0.135011359096538	0.0426943404739952
F155V	0.765683139281976	0.0199382148518772	4	0.692329742359073	0.762736913912491	0.053559395880486	0.026779697940243
A156V	0.457253713354795	0.152702905174999	13	0.492144842883508	0.462520205672987	0.16888272958124	0.046839641618883
P157V	NA	NA	NA	0.624019640222782	0.624019640222782	0.238235901449484	0.238235901449484
S158V	0.730557946823942	0.144732933890623	4	0.641830957731635	0.709885668127264	0.175206885064517	0.0876034425322584
Y159V	NA	NA	NA	0.530573531715603	0.530573531715603	0.238235901449484	0.238235901449484
M1L	NA	NA	NA	0.405973228664688	0.405973228664688	0.238235901449484	0.238235901449484
S2L	0.0245560279234788	0.185089081243204	13	0.180346402828563	0.0521742435146648	0.204417031897532	0.0566950838526701
G3L	0.641795643002036	0.105105554441447	4	0.561796364785761	0.627337775298436	0.142322010927479	0.0711610054637396
I4L	0.406603527735191	0.0879456601531638	4	0.480579823277102	0.418130269150912	0.126857045556814	0.0634285227784071
A5L	NA	NA	NA	0.434450785535163	0.434450785535163	0.238235901449484	0.238235901449484
L6L	1	1e-05	4	0.968478680524407	1	1e-05	1e-05
S7L	NA	NA	NA	0.361424319038215	0.361424319038215	0.238235901449484	0.238235901449484
R8L	NA	NA	NA	0.0791766576578656	0.0791766576578656	0.238235901449484	0.238235901449484
L9L	1	1e-05	4	0.999589731343125	1	1e-05	1e-05
A10L	NA	NA	NA	0.433014759005376	0.433014759005376	0.238235901449484	0.238235901449484
Q11L	0.892614089996593	0.0239114232906847	4	0.840130222556166	0.890106084322908	0.0581544930277637	0.0290772465138818
E12L	0.0925757757010355	0.0695845886075634	4	0.0573520370982342	0.0880871745272006	0.107682287229466	0.0538411436147328
R13L	0.118454574308853	0.0503911665794746	4	0.110587516016546	0.117702139106792	0.0879212660729126	0.0439606330364563
K14L	0.511393170904986	0.0567160084665739	4	0.38446247573104	0.497891357418822	0.102192441362462	0.0510962206812309
A15L	0.776864903521224	0.0503671506080564	4	0.786327547196082	0.777769556443999	0.0879096932800063	0.0439548466400032
W16L	0.137651832838501	0.0510574676924174	4	0.114458285998631	0.135407021347526	0.0888527126059541	0.044426356302977
R17L	-0.0769902404517731	0.0490986086133554	4	-0.0620119286224526	-0.0755909716685849	0.0866407997734224	0.0433203998867112
K18L	0.0512694906664561	0.03607290071017	4	0.289231459413334	0.0680172561022468	0.0943876449118263	0.0471938224559131
D19L	NA	NA	NA	0.198735381636082	0.198735381636082	0.238235901449484	0.238235901449484
H20L	0.00734884836737631	0.0403971504424792	4	0.0294133973852444	0.00907335687259397	0.0773006409485538	0.0386503204742769
P21L	0.113293720457722	0.0212429542424755	4	0.238847304008737	0.118652470609458	0.059148231782721	0.0295741158913605
F22L	0.132319884066517	0.110160629939192	13	0.137512103897061	0.132910080219527	0.13118733725914	0.0363848208599551
G23L	0.222801053183387	0.0453351438713729	4	0.223942109436484	0.222900189367218	0.082509792134552	0.041254896067276
F24L	0.10998305975705	0.0908848734862222	10	0.197858038814267	0.119442909942072	0.119258293677801	0.037712783788711
V25L	0.540179889574234	0.106099465081565	10	0.549153746819363	0.541287693436121	0.129933049434325	0.0410884379543721
A26L	0.44821345333681	0.126161412086885	4	0.347273148701107	0.427081575682805	0.161718870601526	0.0808594353007629
V27L	0.867160359556647	0.0300058382468554	4	0.730070678986611	0.859038597713041	0.0725047450938208	0.0362523725469104
P28L	0.286178445100255	0.156789404805863	10	0.239546964864638	0.278145415386445	0.174457373787666	0.0551682655780381
T29L	0.827854568223888	0.0265559036612366	4	0.772767508930965	0.824946405074055	0.0617739361688597	0.0308869680844298
K30L	0.239712350766269	0.0700105500197279	4	0.353843032046731	0.254333777657542	0.114015952900436	0.0570079764502178
N31L	0.972009502985934	0.0247268446535745	4	0.819591060213745	0.964489875438709	0.0668650539615606	0.0334325269807803
P32L	0.997301410967739	0.370872365890599	10	0.880004756957608	0.958606763245096	0.337544403663634	0.106740912702037
D33L	0.0479471023070446	0.030246093461159	4	0.0431561565323212	0.0476611297872056	0.0651867009239665	0.0325933504619833
G34L	0.258955770980914	0.0328452206274228	4	0.250431416766617	0.258406045992465	0.0683649570341305	0.0341824785170653
T35L	-0.0281505389633395	0.0327829498612831	4	0.0149246300496818	-0.0253776024352734	0.0690720369773051	0.0345360184886526
M36L	0.952400777234028	0.0162208873039606	4	0.90343851831745	0.950788796176006	0.0468974152021569	0.0234487076010784
N37L	0.558116337675862	0.0234166212480196	4	0.627305229560656	0.561357401076362	0.0582672292381139	0.029133614619057
L38L	1	1e-05	4	0.98510225096526	1	1e-05	1e-05
M39L	0.648929295476295	0.0148205383805282	4	0.616250968537971	0.647943506857365	0.0442312227574881	0.0221156113787441
N40L	NA	NA	NA	0.663537639609218	0.663537639609218	0.238235901449484	0.238235901449484
W41L	0.0241804433241392	0.0432921329317192	6	0.0279842882855522	0.0244431488325157	0.0752693306829123	0.0307285755756582
E42L	NA	NA	NA	0.633388439580339	0.633388439580339	0.238235901449484	0.238235901449484
C43L	0.0457339211595806	0.13165370072778	4	0.172725346756985	0.0732264223635039	0.169124322040412	0.0845621610202059
A44L	0.676560903770826	0.0641320200496612	4	0.636914565701545	0.671857644859177	0.102578607200261	0.0512893036001306
I45L	0.19981694491529	0.0430634783549756	4	0.365664288889222	0.21356377552555	0.0921742668391639	0.046087133419582
P46L	0.360605630641307	0.0600022851022559	10	0.364052301972244	0.360859891390803	0.0867318064125948	0.0274270053844597
G47L	-0.196084220427798	0.237423314413016	4	-0.0601240754171626	-0.150867342662836	0.246173723866179	0.12308686193309
K48L	0.867689004339283	0.0913508633468613	4	0.661955397403363	0.834590743684567	0.14780829515973	0.0739041475798649
K49L	0.237118001107061	0.075754714693722	4	0.396391299675273	0.25896719325372	0.12545915046931	0.0627295752346551
G50L	NA	NA	NA	0.454402024095084	0.454402024095084	0.238235901449484	0.238235901449484
T51L	-0.204408988122259	0.163062502283156	4	-0.0777070833690485	-0.172103716199094	0.193211232617921	0.0966056163089607
P52L	0.49454769247213	0.070120147490802	13	0.547565353561924	0.498549025593141	0.0950020092823565	0.0263488165953571
W53L	NA	NA	NA	0.002651146525876	0.002651146525876	0.238235901449484	0.238235901449484
E54L	0.0386336270892676	0.0606316166254775	4	0.179465129960414	0.05453157407764	0.107955554803426	0.053977777401713
G55L	0.625442633622845	0.0271910827973796	4	0.583084084175519	0.623155836525205	0.0620899491023882	0.0310449745511941
G56L	-0.0832806004468397	0.155898478065446	4	-0.0815307611378966	-0.082849211918101	0.179736779809339	0.0898683899046695
L57L	1	1e-05	4	0.990294927234637	1	1e-05	1e-05
F58L	0.0663610602314455	0.200816937878076	13	0.127369304664468	0.0779213730335765	0.209790731981301	0.0581854800981312
K59L	0.653681372899834	0.0355924028820276	4	0.691144194174985	0.656285327272878	0.0722117655881769	0.0361058827940885
L60L	1	1e-05	4	0.998688999564897	1	1e-05	1e-05
R61L	0.68892221126228	0.0226020162662634	4	0.682591999459986	0.688635529123025	0.0553156871638108	0.0276578435819054
M62L	0.442412379916403	0.0171806779996243	4	0.520588588369577	0.445133160863803	0.049653819861163	0.0248269099305815
L63L	1	1e-05	4	0.963149844562088	1	1e-05	1e-05
F64L	0.669641543236462	0.197730503334927	16	0.529923742762867	0.645632598572441	0.21191956089468	0.05297989022367
K65L	0.854360919623925	0.0300451328925646	4	0.79879905602969	0.851065149122513	0.0662423171940822	0.0331211585970411
D66L	0.817540774507147	0.0137884247118462	4	0.74165726923441	0.815406573239336	0.0440275473979612	0.0220137736989806
D67L	0.229589457542445	0.221328761844421	10	0.311460020274421	0.248180171811215	0.227875382000898	0.0720605229803775
Y68L	-0.0298505413581953	0.0230405258103325	4	-0.00338386422586786	-0.0286297383418677	0.0561706754066354	0.0280853377033177
P69L	-0.0111874059705535	0.0210394689296961	4	0.0390765178048216	-0.0090617732011299	0.0540967405259801	0.0270483702629901
S70L	0.970562379146682	0.0297871274367698	4	0.869282948837227	0.964603327134798	0.0688658227589977	0.0344329113794989
S71L	0.218344492418621	0.113205987343217	10	0.352769942545222	0.235905329480589	0.143555183841185	0.0453961350862342
P72L	-0.118916957850619	0.0684747104368525	4	-0.0747772016116741	-0.11337062081891	0.106982873529728	0.0534914367648641
P73L	0.166228458581486	0.272809967541296	13	0.176197505949113	0.168631444445814	0.264923492757513	0.0734765567086328
K74L	0.747770990036568	0.0156753520084765	4	0.741600102515243	0.747574441436953	0.0452416602329196	0.0226208301164598
C75L	0.658617062953414	0.0247149050881649	4	0.412445566188907	0.646477664439871	0.0788703143822014	0.0394351571911007
K76L	0.910603550823902	0.00874173891517404	4	0.862674977784616	0.909740056638394	0.0337375068900342	0.0168687534450171
F77L	0.260661917847043	0.0932566750638451	13	0.218498376990713	0.25653262335081	0.116449912371992	0.0322973946215773
E78L	0.609922698729853	0.0561439462848246	4	0.631277869016244	0.612173784123591	0.0940513645604141	0.0470256822802071
P79L	0.768721964051701	0.0876283789074098	10	0.779681788089585	0.769863932743645	0.113153127452403	0.035782160712092
P80L	0.430435629753948	0.0318862237744513	4	0.507217634263607	0.435251700415145	0.0697103511222277	0.0348551755611139
L81L	1	1e-05	4	0.996536832484919	1	1e-05	1e-05
F82L	0.173866216630656	0.252799679097424	16	0.152309207381509	0.169346510745703	0.249970622003773	0.0624926555009432
H83L	0.016451416018025	0.0878080072348831	10	-0.00289645244510417	0.0144317463888236	0.113424105926344	0.035867851629545
P84L	0.764423105679754	0.124194762202054	16	0.67375443305028	0.75396894809803	0.145012142896032	0.036253035724008
N85L	-0.319864293411404	0.0963161603396344	4	-0.173454772855947	-0.295245055993536	0.142334205876196	0.0711671029380982
V86L	0.0820822487630695	0.0443811917092303	4	0.233050519015822	0.0949460545076028	0.0917307867169635	0.0458653933584818
Y87L	NA	NA	NA	-0.00750519354700328	-0.00750519354700328	0.238235901449484	0.238235901449484
P88L	0.98523275166445	0.229148158211156	13	0.840827023768045	0.954822218708017	0.238474339967712	0.0661408815873858
S89L	0.518900556748165	0.137614537175519	13	0.56559655676277	0.525348616950199	0.156267386220124	0.0433407748999533
G90L	-0.0994403102249221	0.0997329910431263	4	-0.0173157689945671	-0.0852257007300713	0.137891561624484	0.068945780812242
T91L	0.960006852335236	0.0601400701529325	4	0.821914254310939	0.944530305971196	0.107098284368841	0.0535491421844205
V92L	0.90209268890903	0.556324166296589	10	0.581139119578726	0.765759722991548	0.476769113895271	0.150767631792929
C93L	NA	NA	NA	-0.0760785447471867	-0.0760785447471867	0.238235901449484	0.238235901449484
L94L	1	1e-05	4	0.996013953411289	1	1e-05	1e-05
S95L	0.0423250348362446	0.0814987879061569	4	0.0191126191640308	0.0389345626987623	0.118444483717707	0.0592222418588535
I96L	0.577777021350028	0.375808022774212	16	0.599198506238392	0.583835614775373	0.342684649915397	0.0856711624788493
L97L	1	1e-05	4	0.98498650407927	1	1e-05	1e-05
E98L	0.634808382762265	0.0748420867456939	4	0.562318163208516	0.624967674225876	0.11472689081734	0.0573634454086698
E99L	NA	NA	NA	0.573556811368147	0.573556811368147	0.238235901449484	0.238235901449484
D100L	NA	NA	NA	0.522449985378228	0.522449985378228	0.238235901449484	0.238235901449484
K101L	0.989075175391701	0.0261645381076811	4	0.855348696210261	0.982114095829604	0.066976120423517	0.0334880602117585
D102L	0.0389710756350184	0.0364675441786844	4	0.208986773798643	0.0510583819007108	0.0847311519491111	0.0423655759745555
W103L	-0.0634912753047889	0.0778528773018606	4	-0.0539328569520968	-0.0621488303482656	0.114856720118936	0.0574283600594679
R104L	0.0302473056308298	0.0467672060751744	4	0.0401431739750549	0.0311318003000146	0.0840984278313472	0.0420492139156736
P105L	-0.0253874345265497	0.0792263821025456	4	0.037783004688891	-0.016381169093355	0.118158990873909	0.0590794954369546
A106L	0.259166165125284	0.37534574101099	10	0.174912904924232	0.231148343333645	0.338354585597676	0.106997114725106
I107L	0.984100011799668	0.134071047828597	10	0.840999294670058	0.962480880158196	0.16266624938908	0.0514395846506465
T108L	0.755679950631959	0.305511850646198	10	0.751502487075314	0.754474653790916	0.287726517900408	0.0909871139794496
I109L	0.713789480374929	0.0692923929584093	13	0.651365796733433	0.709129722254589	0.0945985952568079	0.0262369296757912
K110L	0.193555748479661	0.110770670472003	13	0.220998682207848	0.196690469698921	0.132014627818122	0.0366142699776563
Q111L	0.947407998908675	0.0154660192239451	4	0.885881290892439	0.945473662482054	0.046166117721207	0.0230830588606035
I112L	0.770618016403496	0.0298888474781498	4	0.760664203885682	0.770030474729494	0.0647785485102427	0.0323892742551213
L113L	1	1e-05	4	0.99892584779978	1	1e-05	1e-05
L114L	1	1e-05	4	0.975342215677058	1	1e-05	1e-05
G115L	-0.137963732925097	0.0415520248653471	4	-0.114040064928224	-0.136044753924138	0.0786312733551601	0.0393156366775801
I116L	0.636742570367959	0.419125655147556	10	0.676950574100248	0.65111553080207	0.365419580128669	0.1155558174829
Q117L	0.473700637072694	0.0979764069424546	13	0.517364051240847	0.478171082380259	0.120841700304196	0.0335154574354641
E118L	0.660993535601152	0.0579078250457173	10	0.651706734702299	0.660330655752719	0.0846810014025748	0.026778483897605
L119L	1	1e-05	4	0.99706170303078	1	1e-05	1e-05
L120L	1	1e-05	4	0.995360067330295	1	1e-05	1e-05
N121L	0.19682186714033	0.11293310585042	10	0.337520702701112	0.215163705926467	0.143994461923854	0.0455350470129769
E122L	0.58236118090364	0.105033005190027	16	0.618327778576143	0.585931845699789	0.125247758422891	0.0313119396057228
P123L	-0.0310320273302924	0.11948925417785	10	-0.000227567398682989	-0.0268150701657896	0.142143906154975	0.0449498498962947
N124L	-0.223628092204252	0.0977508620060871	13	-0.135282483780103	-0.21460158943916	0.122857099367375	0.0340744285633728
I125L	0.58257244247679	0.0174049741249264	4	0.570531759159613	0.582148110353209	0.0479308565944129	0.0239654282972064
Q126L	0.648534957379401	0.06925797295686	10	0.70311711475736	0.653130301298492	0.0969583793560575	0.0306609317003791
D127L	-0.128215466842443	0.0376748828796341	4	-0.0833575519102575	-0.124928434682087	0.0749062141704765	0.0374531070852382
P128L	-0.193660795059412	0.0604120147661489	10	-0.083985926437155	-0.185518939643156	0.0917536131167826	0.0290150400998934
A129L	-0.266095601164649	0.152128799100994	4	-0.166767441568936	-0.242057008792749	0.181900558572757	0.0909502792863785
Q130L	0.822010090774698	0.227457956164895	16	0.629164968578593	0.78484972199464	0.241846244258759	0.0604615610646897
A131L	0.657147675536968	0.125264242776466	10	0.610942011717852	0.650560258465362	0.147670814474486	0.0466976117671536
E132L	0.519663793762153	0.255526158754435	10	0.510548251891496	0.517355068689605	0.251290803571585	0.0794651294340184
A133L	0.345839876981508	0.0212180606853231	4	0.239591273493456	0.341310169865706	0.0575453562835368	0.0287726781417684
Y134L	0.0957404201195789	0.0251462393055324	4	0.121332238687962	0.0970233444561042	0.0589663523275796	0.0294831761637898
T135L	0.820744747546781	0.0377815918666358	4	0.734159049300139	0.814383398169334	0.0774773043638185	0.0387386521819092
I136L	0.610646973444556	0.0283705338090044	4	0.656725528743682	0.613236441712032	0.0637322114428461	0.0318661057214231
Y137L	0.260586525354236	0.0419435072213817	4	0.215015065596485	0.256899468251323	0.0797705820045195	0.0398852910022598
C138L	0.295475230533832	0.0518243829114069	4	0.431335084338033	0.308802703407853	0.098096822603253	0.0490484113016265
Q139L	0.672266331968189	0.0957275725076533	13	0.644538552176268	0.669486071246553	0.118343694174646	0.0328226351903474
N140L	-0.174799273966008	0.109016736178758	4	-0.0619337284168602	-0.153783946454756	0.148895690736155	0.0744478453680775
R141L	0.573796380116537	0.0213663148173803	4	0.596308849328822	0.574762574723556	0.0537924190183373	0.0268962095091687
V142L	0.827475588805946	0.0107900298790848	4	0.832754078271	0.827592476801707	0.0370307241966348	0.0185153620983174
E143L	0.601818384503627	0.019321211511836	4	0.622806311603006	0.602636290700155	0.0508632601438874	0.0254316300719437
Y144L	-0.0630625771337187	0.0342308124147575	4	-0.04615146925473	-0.0619290780205885	0.0701091685808849	0.0350545842904424
E145L	0.943410334288881	0.0221424614258336	4	0.816528767739822	0.937775777891329	0.0605980580781206	0.0302990290390603
K146L	0.637971446186166	0.253734943747503	10	0.674250884462747	0.647111882778795	0.250416415501173	0.0791886236478802
R147L	0.896640575562251	0.0899655222239058	10	0.745479827490011	0.880514980920303	0.124348553683386	0.039322465338722
V148L	0.20395989542182	0.0890492162844692	13	0.23464095746891	0.206841819559809	0.112232978574603	0.0311278276191372
R149L	0.533486111372978	0.0317545555086211	4	0.576948492876714	0.536201689939823	0.0678395191057598	0.0339197595528799
A150L	0.973075227925103	0.0162192319693052	4	0.881002432474323	0.97004422081965	0.048915136791121	0.0244575683955605
Q151L	0.286975837859049	0.0576687740466472	10	0.320084614254383	0.289330037376943	0.0848367653108773	0.0268277407703535
A152L	-0.309666336435591	0.297678857554721	4	-0.136680773673926	-0.243149381368763	0.288868763642636	0.144434381821318
K153L	0.655285659064963	0.0585391836635049	4	0.634417673076385	0.653002351067268	0.0964593910102425	0.0482296955051212
K154L	0.799643766917469	0.0534928830243952	4	0.594769782621965	0.778964464375703	0.110047601801757	0.0550238009008783
F155L	0.567242463940658	0.0896720305668047	13	0.551550632607652	0.565759169161935	0.112547924845252	0.0312151779982017
A156L	0.261257447071798	0.0499618663939677	4	0.375633353079577	0.272112439956894	0.0936458062157968	0.0468229031078984
P157L	0.364016063427759	0.122916513706037	13	0.432096139383581	0.372538586639039	0.144324944614167	0.0400285375488368
S158L	0.74712162583073	0.0738601749696526	13	0.68067779271671	0.741860706940353	0.0991924308995492	0.0275110304420187
Y159L	NA	NA	NA	0.498698293808317	0.498698293808317	0.238235901449484	0.238235901449484
M1I	NA	NA	NA	0.279312722325809	0.279312722325809	0.238235901449484	0.238235901449484
S2I	NA	NA	NA	0.243296524333123	0.243296524333123	0.238235901449484	0.238235901449484
G3I	NA	NA	NA	0.446746020459352	0.446746020459352	0.238235901449484	0.238235901449484
I4I	1	1e-05	4	0.983789085766087	1	1e-05	1e-05
A5I	NA	NA	NA	0.490456293797376	0.490456293797376	0.238235901449484	0.238235901449484
L6I	0.526441224542223	0.0745020265509179	6	0.649186287902902	0.540337796096853	0.113403845357397	0.0462969259991858
S7I	0.300597797513126	0.0653015895088039	10	0.368683689434994	0.30602870229797	0.0937636652394039	0.0296506743922073
R8I	NA	NA	NA	0.0877417159919903	0.0877417159919903	0.238235901449484	0.238235901449484
L9I	0.17948752463408	0.0848845668904294	4	0.24111077104173	0.188805781027355	0.123229647405993	0.0616148237029965
A10I	0.185611046177455	0.163322502564148	4	0.249400315784704	0.201894753394033	0.187421902002207	0.0937109510011034
Q11I	0.975168932574513	0.0490155092797508	4	0.85335599897525	0.963806673507832	0.0934206223323551	0.0467103111661776
E12I	-0.0848520829785001	0.0936770799512813	4	-0.031835287345837	-0.0761412729556623	0.130555515120029	0.0652777575600146
R13I	0.00446773400814937	0.111223070674271	4	-0.0253595530285154	-0.00117717222342985	0.144593303647779	0.0722966518238893
K14I	0.475175649778577	0.0254760083311376	4	0.38224792517429	0.4704591684368	0.0625520675637684	0.0312760337818842
A15I	0.608869455098921	0.0631548083894424	4	0.582927296696776	0.605833333438456	0.101161841707405	0.0505809208537023
W16I	0.0215126993287527	0.0780358729957212	10	0.0505413381384414	0.024237337807064	0.104483804895072	0.0330406802069078
R17I	-0.10797584522731	0.0475481017655375	4	-0.0746660092491414	-0.104953403795629	0.0854232714423198	0.0427116357211599
K18I	0.0918866222704248	0.035528858370487	4	0.205722817540199	0.0997859676524152	0.0771361528031084	0.0385680764015542
D19I	0.0221695016543906	0.173222437705978	4	0.116814370855362	0.0474038564242439	0.197204856522593	0.0986024282612967
H20I	NA	NA	NA	-0.0763717211426315	-0.0763717211426315	0.238235901449484	0.238235901449484
P21I	NA	NA	NA	0.0857309531541091	0.0857309531541091	0.238235901449484	0.238235901449484
F22I	NA	NA	NA	0.126167852060454	0.126167852060454	0.238235901449484	0.238235901449484
G23I	0.00489041094965259	0.0778450415540158	4	0.0825560312865194	0.015797320062992	0.117930077618299	0.0589650388091497
F24I	0.190245465531919	0.0267137007481889	4	0.170266102101289	0.189184777710118	0.0609011515643847	0.0304505757821923
V25I	0.713034530381366	0.0664943800799981	4	0.64152321115362	0.704276893184399	0.106678327505991	0.0533391637529956
A26I	0.299041154476137	0.148007592526276	4	0.263839242859118	0.290697964566389	0.174327684003299	0.0871638420016497
V27I	0.76582344646007	0.0155897770934919	4	0.701609402895204	0.763788980315683	0.0464761259179981	0.0232380629589991
P28I	-0.115509113248416	0.153350954140383	4	0.0239785165526791	-0.081546286593294	0.187599999075894	0.0937999995379469
T29I	0.600978397842252	0.0854535057547725	10	0.651492646666169	0.606124450092774	0.112133020874356	0.0354595746878171
K30I	0.595725493603557	0.0418855085117449	4	0.546128311395841	0.591717827170019	0.0798842807525259	0.0399421403762629
N31I	0.561003125848972	0.0161281758351444	4	0.5718700799698	0.561358919909913	0.0459738646024159	0.022986932301208
P32I	0.875130016300843	0.0341018272435667	4	0.828260312381601	0.87199953236738	0.0708026151807292	0.0354013075903646
D33I	0.0122343774546477	0.036002315973184	4	0.0256724115057854	0.0131784258078254	0.0721397837057419	0.036069891852871
G34I	0.180619894125463	0.198528836816179	13	0.234735483988129	0.190779231300631	0.20764409458331	0.0575901100051861
T35I	-0.0734394409840824	0.0834476485999558	4	0.00826907057893507	-0.0612620052077702	0.12341434320942	0.0617071716047101
M36I	0.426542642459376	0.188409210575825	13	0.415327458940785	0.424525187554306	0.198344802018227	0.0550109502998824
N37I	0.539777328379673	0.034347730960716	4	0.618272015150608	0.545055345770046	0.0728230672492427	0.0364115336246214
L38I	0.493062446808099	0.23197071252412	10	0.443729416970157	0.481448351943452	0.234397143999455	0.0741228852076746
M39I	0.26709932133068	0.0272496412607284	4	0.331168430423951	0.270565245322855	0.0631090156544589	0.0315545078272294
N40I	NA	NA	NA	0.614016814597495	0.614016814597495	0.238235901449484	0.238235901449484
W41I	0.038676167016036	0.182381646439537	4	0.0419434400119571	0.0395806027884552	0.199420496659522	0.0997102483297611
E42I	NA	NA	NA	0.588352575350132	0.588352575350132	0.238235901449484	0.238235901449484
C43I	NA	NA	NA	0.252982751112238	0.252982751112238	0.238235901449484	0.238235901449484
A44I	0.708119014819594	0.117208845191515	4	0.618932571363508	0.690511164407342	0.153268643033223	0.0766343215166114
I45I	1	1e-05	4	0.99381699305318	1	1e-05	1e-05
P46I	0.491132842902326	0.0423580253115492	4	0.367660232531438	0.481052358568162	0.0861651871671419	0.043082593583571
G47I	NA	NA	NA	0.0804612958687266	0.0804612958687266	0.238235901449484	0.238235901449484
K48I	0.295864118332387	0.139349569376205	4	0.278066737735518	0.291836883433027	0.167100873146008	0.0835504365730041
K49I	0.611724298932692	0.0310351544606198	4	0.613355765371546	0.61182406665448	0.0661453473170564	0.0330726736585282
G50I	-0.0242814788413466	0.16156405305445	4	0.168044259654936	0.0244194296236132	0.202137791488321	0.101068895744161
T51I	0.00498439675909895	0.0246112132320469	4	0.0905943201684892	0.00918921714210873	0.060876123069289	0.0304380615346445
P52I	0.699640537138064	0.0292763123486907	4	0.671598583037349	0.698017268593171	0.0643104532194043	0.0321552266097021
W53I	-0.0216388238212276	0.0901418127434206	4	-0.00410036932846977	-0.0188486542293748	0.126108311317273	0.0630541556586364
E54I	0.39007616433496	0.0565980141961876	4	0.343662619679392	0.385148264883391	0.0953608693940929	0.0476804346970464
G55I	0.436950108695545	0.0437969496162662	4	0.477192034809375	0.440337730192989	0.0816049941522899	0.040802497076145
G56I	NA	NA	NA	-0.0132448082137445	-0.0132448082137445	0.238235901449484	0.238235901449484
L57I	0.598689737610439	0.0523054120814789	4	0.611182789681855	0.599925521260411	0.0899630410419417	0.0449815205209708
F58I	0.145154034054662	0.0282303945155849	4	0.186646464964944	0.147474903074073	0.0633872389992079	0.0316936194996039
K59I	0.593507697402316	0.0907894820326173	13	0.602252511934275	0.594343630843359	0.113520262406024	0.0314848559160805
L60I	0.956387618290515	0.173697354110772	13	0.82757973884089	0.934721832435757	0.192259834708484	0.0533232840195132
R61I	0.488055936872433	0.0300776529430049	4	0.558559305702794	0.492242252412872	0.0670717810352606	0.0335358905176303
M62I	0.560970866479874	0.309905148545857	16	0.564257553828971	0.561777424927703	0.293943248774516	0.0734858121936291
L63I	0.761627732996056	0.0199973266634972	4	0.77680775623231	0.762239170576641	0.0517570059042835	0.0258785029521418
F64I	0.661649918819091	0.354447265751808	16	0.501516674576418	0.618236130477046	0.334704282944467	0.0836760707361167
K65I	0.89497236003852	0.0154746071995705	4	0.799068894140112	0.891955632132003	0.0479318861818018	0.0239659430909009
D66I	0.568292394671683	0.020629564113904	4	0.556467536880283	0.567801666465862	0.0526198775477823	0.0263099387738911
D67I	0.148262135681347	0.0276430367577635	4	0.28358405272673	0.155682486031604	0.0691630930601746	0.0345815465300873
Y68I	-0.0298013465099217	0.0339839757032297	4	-0.00741666698195326	-0.0283110697081071	0.0699124893107122	0.0349562446553561
P69I	-0.125435779567316	0.124489444039262	4	-0.061818549178106	-0.1122574362335	0.157191250453644	0.078595625226822
S70I	0.840166809993142	0.0262944495598674	4	0.752920325272251	0.835603857964143	0.0632522777568898	0.0316261388784449
S71I	0.31278243712486	0.200561198306823	4	0.390921146738148	0.335929895529811	0.215394832366039	0.107697416183019
P72I	-0.188142445760686	0.100880377741607	4	-0.0371822162064251	-0.161765261275998	0.146975528006963	0.0734877640034817
P73I	0.427893009719027	0.0456504230835739	4	0.313786145347798	0.417916367515213	0.0888986574647941	0.0444493287323971
K74I	0.718163654573876	0.0117649026104188	4	0.708797430162322	0.717937959297823	0.0387915234374316	0.0193957617187158
C75I	0.45635475013902	0.0409057785155612	4	0.456075318305923	0.456332657228377	0.077642503229754	0.038821251614877
K76I	0.937066729809242	0.197346892440489	10	0.850055200504365	0.919005107124009	0.209495130431688	0.0662481770878189
F77I	0.0536235030790196	0.199233209834599	13	0.0195921535659725	0.047216261379681	0.207565165623749	0.0575682190505079
E78I	0.613221824568251	0.05556647260442	4	0.611638267689298	0.613056436711807	0.0932366212858347	0.0466183106429174
P79I	0.821693044106404	0.0809460048421332	4	0.805268957900268	0.819308003400659	0.117797191107368	0.0588985955536842
P80I	0.314832510256301	0.0599982885286521	4	0.460022629692155	0.331070430723107	0.107882744558957	0.0539413722794785
L81I	0.961218103832459	0.00721403483041678	4	0.831617237863714	0.959285144278506	0.0338311619943044	0.0169155809971522
F82I	0.0431576973994921	0.0478129294272874	4	0.0884676080718257	0.047289802394655	0.0861610396361913	0.0430805198180957
H83I	NA	NA	NA	-0.00908066826161726	-0.00908066826161726	0.238235901449484	0.238235901449484
P84I	0.946327207758289	0.0334769600981027	4	0.766281665003497	0.93450763315001	0.0822278392199337	0.0411139196099668
N85I	-0.265169856404768	0.0413009887081418	6	-0.16105295129045	-0.258288076304125	0.0775472865511501	0.0316585471646183
V86I	0.384407288559815	0.103242554704827	4	0.440445571689486	0.394387264794134	0.139026094507344	0.0695130472536721
Y87I	NA	NA	NA	-0.00759810877917154	-0.00759810877917154	0.238235901449484	0.238235901449484
P88I	0.670753529468042	0.079331309418996	4	0.605666146253323	0.661463427950716	0.118382963738704	0.0591914818693521
S89I	NA	NA	NA	0.54621128614218	0.54621128614218	0.238235901449484	0.238235901449484
G90I	NA	NA	NA	0.0977660457398831	0.0977660457398831	0.238235901449484	0.238235901449484
T91I	0.953641685388596	0.0163136753201336	4	0.816496708103056	0.949101497558165	0.05232873395129	0.026164366975645
V92I	0.218280770395322	0.220057241310218	4	0.362465826559383	0.263833739020839	0.235691046639815	0.117845523319908
C93I	NA	NA	NA	-0.0525905280399222	-0.0525905280399222	0.238235901449484	0.238235901449484
L94I	NA	NA	NA	0.484632272798309	0.484632272798309	0.238235901449484	0.238235901449484
S95I	NA	NA	NA	0.0341950588486442	0.0341950588486442	0.238235901449484	0.238235901449484
I96I	1	1e-05	4	0.990655527912487	1	1e-05	1e-05
L97I	0.642580951103953	0.368642000688178	13	0.642174683566482	0.642458952407924	0.334860738776008	0.0928736587535886
E98I	0.448449101996263	0.0676650913441366	4	0.460286606280866	0.449921131952656	0.105272455256029	0.0526362276280145
E99I	NA	NA	NA	0.52243071099359	0.52243071099359	0.238235901449484	0.238235901449484
D100I	0.432050533873067	0.497408518165852	4	0.420588331988942	0.426196224333403	0.38738766651243	0.193693833256215
K101I	0.416450465800956	0.0498455952598087	4	0.550763085530375	0.429170722635972	0.0957661183281432	0.0478830591640716
D102I	0.182131437867352	0.0642191532712901	4	0.254204315365239	0.190691705269499	0.104494218687887	0.0522471093439433
W103I	0.00680765893443996	0.0394224273335734	4	-0.000246892007167545	0.00626858036839134	0.0759997177614433	0.0379998588807216
R104I	-0.0872427567983042	0.0330936907512655	4	-0.015151890635367	-0.082560821187443	0.070892212449103	0.0354461062245515
P105I	0.326392806513935	0.0654742441497443	4	0.256444059547115	0.317942073527109	0.1055726529805	0.0527863264902498
A106I	0.352499285512693	0.122143942746051	10	0.244349497047854	0.337411152633916	0.148862479254659	0.0470744492584288
I107I	1	1e-05	4	0.988428359781665	1	1e-05	1e-05
T108I	0.808463511158268	0.0889221878208443	10	0.77927603600271	0.805382133774676	0.114650339040924	0.0362556205879845
I109I	1	1e-05	4	0.988879427968805	1	1e-05	1e-05
K110I	0.299137886573008	0.0434489564910012	4	0.258321739161703	0.295726945615227	0.081244540651036	0.040622270325518
Q111I	0.867256374902782	0.0235670523848838	4	0.827832420961921	0.865398306518844	0.0572187123347064	0.0286093561673532
I112I	1	1e-05	4	0.98318706572799	1	1e-05	1e-05
L113I	0.840216435889695	0.103680098537491	10	0.688256778174329	0.821833347421223	0.137006252373716	0.0433251811184794
L114I	0.742027722409378	0.213375675409073	13	0.729092081320038	0.73945378874997	0.218608852734058	0.060631186754077
G115I	NA	NA	NA	-0.0506232589486976	-0.0506232589486976	0.238235901449484	0.238235901449484
I116I	1	1e-05	4	0.984878366704189	1	1e-05	1e-05
Q117I	0.278150762598589	0.0333932959217769	4	0.380522245856429	0.284855518900377	0.0734896050132549	0.0367448025066274
E118I	0.601435698413513	0.0575737100307063	4	0.588158815328989	0.60000436082465	0.095357503789546	0.047678751894773
L119I	0.104191979637371	0.0321727721743932	4	0.230987489478033	0.11221204561419	0.0742438789122772	0.0371219394561386
L120I	0.345311600773529	0.0132585255948138	4	0.353693633059524	0.345538528499125	0.0413455080604362	0.0206727540302181
N121I	0.553683987053919	0.0458277612114319	13	0.579761674547046	0.555004812285992	0.0700085533306705	0.0194168791349837
E122I	0.471499085832338	0.158967893549138	10	0.480807351774669	0.473120983346174	0.175412046231412	0.0554701595122018
P123I	0.106350687599371	0.0342782823198283	4	0.0357115503624771	0.101609840051596	0.0722335037707826	0.0361167518853913
N124I	0.0382449640534717	0.0276204581360231	4	0.0469727950439145	0.0387231834373497	0.0619262005923783	0.0309631002961892
I125I	1	1e-05	4	0.922683966026363	1	1e-05	1e-05
Q126I	0.844615616637449	0.0188220619051883	4	0.773226186509883	0.841902689285182	0.0518069989539121	0.025903499476956
D127I	-0.22418691349709	0.083780641523559	4	-0.134162190617449	-0.210724537543316	0.124449362467061	0.0622246812335303
P128I	0.0986178890816889	0.0569119007225113	4	0.134571131575939	0.102454090588395	0.0952494738562304	0.0476247369281152
A129I	-0.0900790381608572	0.107304712047522	4	-0.0555347655244884	-0.0837294109777965	0.141454320971865	0.0707271604859323
Q130I	NA	NA	NA	0.34188399250251	0.34188399250251	0.238235901449484	0.238235901449484
A131I	0.0604595211123063	0.0494847282971836	4	0.303121386784905	0.0832904125998348	0.112148195518898	0.0560740977594491
E132I	0.171659219058192	0.084782158230212	4	0.283542750264061	0.188560172820668	0.127597124126273	0.0637985620631365
A133I	0.0310427207727687	0.0499246291792554	4	0.152876497419519	0.0425977119351962	0.094409998603383	0.0472049993016915
Y134I	0.275637321674002	0.0411744968651083	4	0.297396922072391	0.27736811854978	0.0781642768669054	0.0390821384334527
T135I	0.728372884052684	0.0224853377514268	4	0.673773803567863	0.725912394632654	0.0562920813111356	0.0281460406555678
I136I	1	1e-05	4	0.948175919314845	1	1e-05	1e-05
Y137I	0.228491737615395	0.0458355064499251	4	0.186574882570772	0.224813289610994	0.0838921068690722	0.0419460534345361
C138I	0.927109033773956	0.0454810183439306	4	0.776662492705895	0.913999684392907	0.0929204857815541	0.0464602428907771
Q139I	0.352545095815171	0.0326014924260198	4	0.440979518460303	0.35820851243227	0.0714022612898812	0.0357011306449406
N140I	-0.116178027520952	0.120962595452134	10	-0.0357860208884522	-0.105055890129232	0.145705998159856	0.0460762822933449
R141I	0.76669075382917	0.138375951961681	13	0.688114887906553	0.755788828516634	0.158441230753037	0.0439436908944382
V142I	0.989328324141364	0.0132852228344088	4	0.88380197800792	0.986465800584536	0.0447791047556709	0.0223895523778354
E143I	0.435261578244156	0.21175547105933	10	0.428272589621591	0.433728140796446	0.217860503505775	0.0688935403269347
Y144I	-0.000660037836009375	0.0993312281936797	4	-0.00804597522896654	-0.00193417880607665	0.13402749350848	0.0670137467542398
E145I	0.52122905708313	0.0429587336561684	4	0.551074870224579	0.52369741088073	0.0803389948353107	0.0401694974176554
K146I	0.712905597847527	0.0232495221452311	4	0.710885400724644	0.712811608226928	0.0561797135941103	0.0280898567970551
R147I	0.420975323375915	0.0546781612161604	4	0.5021542004427	0.429332119059784	0.0955675634189824	0.0477837817094912
V148I	0.769390200567559	0.0950923983039496	10	0.66310254951935	0.757477862824425	0.124556749215361	0.0393883025466932
R149I	0.916264641855141	0.0307749426419098	4	0.742248339453476	0.905706975842995	0.0778384026728731	0.0389192013364366
A150I	0.885108782138185	0.027446394346386	4	0.771062019482032	0.878897114373654	0.0668834834266593	0.0334417417133296
Q151I	0.471609589489122	0.0493427182235858	4	0.335838324852811	0.458868740796874	0.0953928080738766	0.0476964040369383
A152I	0.0467679194815854	0.0360567235200508	4	0.0301151796107528	0.0455963881298201	0.0722468595383877	0.0361234297691939
K153I	0.815063770662842	0.0713865200585718	4	0.711471680723437	0.80156561156498	0.114208276980469	0.0571041384902347
K154I	0.361903477192906	0.0636664309078806	4	0.441476221440115	0.371282766246487	0.104517493449738	0.052258746724869
F155I	0.464554006167514	0.0282267996448336	4	0.460478060244817	0.464326046533104	0.0626684872218332	0.0313342436109166
A156I	NA	NA	NA	0.458126216093894	0.458126216093894	0.238235901449484	0.238235901449484
P157I	NA	NA	NA	0.64044930086144	0.64044930086144	0.238235901449484	0.238235901449484
S158I	0.821216797475393	0.353768622391205	4	0.695395764732919	0.767603973930229	0.316037612049256	0.158018806024628
Y159I	NA	NA	NA	0.511714453961932	0.511714453961932	0.238235901449484	0.238235901449484
M1M	1	1e-05	NA	0.979542017853116	1	1e-05	1e-05
S2M	-0.213328879241994	0.0739058362899774	6	0.0445616464448589	-0.184339206515334	0.133655759722354	0.0545647354172997
G3M	0.670397187367763	0.0602831233476731	4	0.548297174777578	0.656684094557983	0.105292719553644	0.0526463597768218
I4M	0.918380467902475	0.0625370525990024	4	0.712262618286093	0.894466198829577	0.119997503958386	0.0599987519791929
A5M	NA	NA	NA	0.393584307865246	0.393584307865246	0.238235901449484	0.238235901449484
L6M	NA	NA	NA	0.531558600314991	0.531558600314991	0.238235901449484	0.238235901449484
S7M	NA	NA	NA	0.395601774171168	0.395601774171168	0.238235901449484	0.238235901449484
R8M	NA	NA	NA	0.0878637397553329	0.0878637397553329	0.238235901449484	0.238235901449484
L9M	NA	NA	NA	0.402872039316533	0.402872039316533	0.238235901449484	0.238235901449484
A10M	NA	NA	NA	0.372735345943039	0.372735345943039	0.238235901449484	0.238235901449484
Q11M	0.96982822217964	0.028274533155936	4	0.880193312810228	0.964807115465516	0.0660216559246817	0.0330108279623408
E12M	0.171054085764806	0.0353185539171095	4	0.104581426155586	0.166466820332477	0.0732253135500973	0.0366126567750486
R13M	-0.115376909717783	0.162746800943664	4	-0.0789724311704511	-0.106108230133077	0.185593140814163	0.0927965704070815
K14M	0.117737091704991	0.105661504726479	4	0.159314296309853	0.12528366212679	0.140344048894796	0.0701720244473979
A15M	0.236284858788264	0.0579533074814504	4	0.381261626799447	0.252006206926712	0.105740877181883	0.0528704385909416
W16M	-0.00980712743223972	0.0419789739832828	4	0.0293607393059629	-0.00663570416102504	0.079556702341384	0.039778351170692
R17M	-0.00917040510710015	0.0712591945078823	4	0.120258516891614	0.00766815391423852	0.117034371380037	0.0585171856900185
K18M	0.300898983638887	0.0335480511036753	4	0.347035641049097	0.303933757537204	0.0701110545272298	0.0350555272636149
D19M	NA	NA	NA	0.281845454438982	0.281845454438982	0.238235901449484	0.238235901449484
H20M	-0.161404796204823	0.100406280566108	4	-0.117082468207659	-0.153690445065852	0.135969301732207	0.0679846508661037
P21M	NA	NA	NA	0.0649759465167049	0.0649759465167049	0.238235901449484	0.238235901449484
F22M	-0.0899232972369259	0.0562647962784805	4	0.0150392669118261	-0.0788377114186905	0.0993295705693572	0.0496647852846786
G23M	-0.0283323475572768	0.0976497507499617	4	0.0944196339010652	-0.00745401557812105	0.140335352185478	0.0701676760927388
F24M	0.599475296495501	0.061381814311234	4	0.462585777618577	0.583852965883613	0.108210245939116	0.054105122969558
V25M	0.624123135472553	0.0621395901534186	13	0.600575116572451	0.622534549851735	0.0863978723773078	0.0239624583805675
A26M	-0.12514577555263	0.0615284293462525	4	0.042779224716848	-0.105941022663526	0.112693694527185	0.0563468472635926
V27M	0.952356347042812	0.0413876955622217	4	0.771693686095804	0.937917660038028	0.0922610687816133	0.0461305343908066
P28M	0.119157698935002	0.0656034727228433	4	0.124185707695953	0.119766202680577	0.103220430862413	0.0516102154312063
T29M	0.742570377158068	0.0315117743955049	4	0.729622709160662	0.741767193726322	0.0667975855763545	0.0333987927881772
K30M	0.507726240109514	0.0366534479958905	4	0.504507201152751	0.507496298439731	0.0728175957472628	0.0364087978736314
N31M	0.883089336351534	0.0214804367137975	4	0.742597250295479	0.877028852788565	0.0608650552187844	0.0304325276093922
P32M	0.887056945682943	0.0201740409289536	4	0.853773500853264	0.885704952936814	0.0523364716533994	0.0261682358266997
D33M	NA	NA	NA	0.0629714427436978	0.0629714427436978	0.238235901449484	0.238235901449484
G34M	0.466031669363851	0.11152715990256	10	0.377247407829913	0.454583049690637	0.137979887407335	0.0436330715500764
T35M	0.0813608080837969	0.0397775636532898	4	0.07879055116486	0.0811627670500982	0.0763802774986829	0.0381901387493415
M36M	1	1e-05	NA	0.876646655103107	1	1e-05	1e-05
N37M	0.713601894553326	0.0199060739569317	4	0.781321652060644	0.716317637063497	0.0532257050269366	0.0266128525134683
L38M	0.243128349443746	0.0714225488487415	4	0.370172792366679	0.259689640688454	0.116895684050342	0.058447842025171
M39M	1	1e-05	NA	0.976746258958228	1	1e-05	1e-05
N40M	0.769987779085349	0.11297627198592	4	0.727407041789679	0.761826563258126	0.146548228980192	0.073274114490096
W41M	NA	NA	NA	0.0710774039738051	0.0710774039738051	0.238235901449484	0.238235901449484
E42M	NA	NA	NA	0.629437874503709	0.629437874503709	0.238235901449484	0.238235901449484
C43M	NA	NA	NA	0.223377055445551	0.223377055445551	0.238235901449484	0.238235901449484
A44M	0.970172273078697	0.0429935120100325	4	0.742872458976192	0.951359819182317	0.1015630337019	0.0507815168509498
I45M	0.908784002134215	0.0333248744152168	4	0.628748439956787	0.890478370974508	0.0976687579925145	0.0488343789962573
P46M	0.123100123657962	0.056030901354121	4	0.19212986454214	0.130363558324284	0.0960716565637791	0.0480358282818895
G47M	NA	NA	NA	0.134430043886411	0.134430043886411	0.238235901449484	0.238235901449484
K48M	0.60004872825835	0.0189922106282127	4	0.550277353062032	0.598140883459986	0.0511252141181439	0.025562607059072
K49M	0.492111276628436	0.0591782303439847	4	0.52935113519849	0.496225509414148	0.097579937617405	0.0487899688087025
G50M	-0.125592695616721	0.141289071665908	4	0.190446870338581	-0.0533107840842486	0.214469173610113	0.107234586805056
T51M	-0.0298832152741724	0.0518947419583466	4	0.0390399502793826	-0.0231137671965693	0.0917810476735235	0.0458905238367618
P52M	0.576496207632841	0.0136899056652286	4	0.627025092938195	0.577907447354576	0.0428563258256783	0.0214281629128391
W53M	0.0361239894376381	0.155818712233011	4	0.0383568429485422	0.0366742433958228	0.179677058989781	0.0898385294948906
E54M	0.827047303567112	0.0353005285871905	4	0.679039740175051	0.816838183415052	0.0805099830393134	0.0402549915196567
G55M	0.860497142834464	0.0447453083244536	4	0.737814606608955	0.849965125003063	0.0887909798244928	0.0443954899122464
G56M	0.285758025271809	0.112916544506197	4	0.167597379547285	0.263120503049704	0.152785386279143	0.0763926931395714
L57M	0.60470815472417	0.26760883339338	10	0.556185995681646	0.591989984171427	0.261104141452836	0.0825683793493747
F58M	0.250364958681072	0.0844163014536164	4	0.236069715968204	0.248213457323069	0.120920730303452	0.0604603651517259
K59M	0.323706033069877	0.0530977498883107	4	0.467244163795423	0.338098008070302	0.100429461175938	0.0502147305879688
L60M	0.800527239598478	0.0263118735875307	4	0.754142060330506	0.798099792109008	0.0610981562883704	0.0305490781441852
R61M	0.593098957786281	0.0525887066084516	4	0.612751362772991	0.59505241025802	0.0903705611039527	0.0451852805519764
M62M	1	1e-05	NA	0.986301919801261	1	1e-05	1e-05
L63M	0.995469017178644	0.01848683945844	4	0.860441081452233	0.990425687177799	0.0557173079589529	0.0278586539794765
F64M	0.512200004905566	0.0640923321931414	4	0.393805136666875	0.498162441677617	0.108697076618335	0.0543485383091673
K65M	0.64852100120893	0.0172248864474509	4	0.593081839779326	0.646586750319723	0.0486830967132334	0.0243415483566167
D66M	NA	NA	NA	0.559787069584074	0.559787069584074	0.238235901449484	0.238235901449484
D67M	NA	NA	NA	0.573027189629492	0.573027189629492	0.238235901449484	0.238235901449484
Y68M	NA	NA	NA	0.0659302361318668	0.0659302361318668	0.238235901449484	0.238235901449484
P69M	-0.0801809403796521	0.0514808726595453	4	-0.0480947952747318	-0.0770522077739604	0.0895364944590717	0.0447682472295358
S70M	0.632634945462566	0.0381158693973462	4	0.62962225744425	0.632411793550417	0.0744970660450743	0.0372485330225371
S71M	0.224807106050677	0.060637058333398	4	0.40809836125568	0.245499824670821	0.114166032648133	0.0570830163240664
P72M	-0.282732462295949	0.150845194745327	4	-0.0790728511219606	-0.23376029379954	0.19622899962164	0.0981144998108198
P73M	0.715100591536511	0.0274128406989403	4	0.646501462297524	0.711368592504973	0.0635639987011164	0.0317819993505582
K74M	0.667642345040971	0.0241598105822175	4	0.661059073901938	0.667324645200514	0.057415187249461	0.0287075936247305
C75M	NA	NA	NA	0.278178837462422	0.278178837462422	0.238235901449484	0.238235901449484
K76M	0.896895437983712	0.0185266323436298	4	0.839309398246821	0.894740127359734	0.050735757653336	0.025367878826668
F77M	0.086172326231081	0.0666619146835391	4	0.138031442650057	0.092537292872579	0.105612484013493	0.0528062420067464
E78M	0.857835745907486	0.0734439935301794	4	0.782113164073021	0.847722617958713	0.113653997938526	0.0568269989692628
P79M	0.947064138242752	0.0585980787132386	4	0.90633524682149	0.942603721262796	0.097134561663516	0.048567280831758
P80M	0.996002275941287	0.0293210191456785	4	0.892960424181925	0.990028897165311	0.0684097891811133	0.0342048945905566
L81M	0.660526786033957	0.0184078175158199	4	0.617984444104882	0.658944357429866	0.0500219998668159	0.025010999933408
F82M	0.142726594749064	0.0175032786065423	4	0.131133148942882	0.142315798092405	0.0480747372042407	0.0240373686021204
H83M	-0.0464763946312225	0.0650810882146326	4	0.0041614720964826	-0.0403909918467782	0.104011304764387	0.0520056523821937
P84M	0.843731331722262	0.0411945473880996	4	0.707577073945322	0.83289652853103	0.0862338863075277	0.0431169431537639
N85M	NA	NA	NA	0.0160772583261431	0.0160772583261431	0.238235901449484	0.238235901449484
V86M	0.806714356607335	0.0691044411270928	13	0.603658891637544	0.791594871340166	0.107179345597746	0.0297262020171807
Y87M	NA	NA	NA	0.0204207780745285	0.0204207780745285	0.238235901449484	0.238235901449484
P88M	NA	NA	NA	0.687758885988403	0.687758885988403	0.238235901449484	0.238235901449484
S89M	0.617578105375147	0.205491443669455	4	0.593739173285439	0.610394878719896	0.216158474618935	0.108079237309467
G90M	NA	NA	NA	0.205473189957994	0.205473189957994	0.238235901449484	0.238235901449484
T91M	0.586891916056602	0.115476329214515	4	0.604439331222355	0.59031503876046	0.147830116037803	0.0739150580189015
V92M	-0.110233362971893	0.0895451196069956	4	0.144052437107589	-0.0700047912152988	0.156012839785098	0.0780064198925491
C93M	NA	NA	NA	-0.0681373307061444	-0.0681373307061444	0.238235901449484	0.238235901449484
L94M	NA	NA	NA	0.298731327527641	0.298731327527641	0.238235901449484	0.238235901449484
S95M	-0.0816034138041357	0.0634379958256429	4	-0.0310142294713456	-0.0756593163417313	0.102399329707206	0.051199664853603
I96M	0.445291244018686	0.0363681220530289	4	0.521754360011566	0.45071363763448	0.0750928806630358	0.0375464403315179
L97M	0.76743359728741	0.0542219797101108	4	0.67538378215311	0.758028694927346	0.0959989843608606	0.0479994921804303
E98M	0.97163309863286	0.0809243882167262	4	0.768037920370936	0.94207456287799	0.137776295209095	0.0688881476045476
E99M	NA	NA	NA	0.683232918394586	0.683232918394586	0.238235901449484	0.238235901449484
D100M	0.449679734205734	0.0538778811406965	4	0.503169871553257	0.455113762638179	0.0929242080597019	0.046462104029851
K101M	0.360860977989635	0.0871027505989698	4	0.449797701243737	0.374606512057152	0.127356870768121	0.0636784353840606
D102M	0.817176972558924	0.0502243390857345	4	0.674441851969194	0.803566132219505	0.097219187727557	0.0486095938637785
W103M	0.13880391083481	0.0416954979110971	4	0.16327638991683	0.140773143935487	0.0788033133702047	0.0394016566851023
R104M	-0.00147770461143602	0.174209200389266	10	0.0458702863033507	0.00741476818783877	0.188813210834897	0.0597079798567857
P105M	0.540468246877193	0.0501693652422775	4	0.345370194140451	0.521882640475869	0.104711779094412	0.0523558895472062
A106M	-0.324590454128571	0.171597979099083	4	0.11864322300873	-0.207229630683103	0.27371870274033	0.136859351370165
I107M	0.857638042925549	0.0138427424720624	4	0.802879350405219	0.856092075167052	0.0432532422415705	0.0216266211207853
T108M	0.908612697238159	0.0285679874872396	4	0.867786042600406	0.906303304233807	0.0637917334920549	0.0318958667460274
I109M	0.745690328279927	0.0126675194634911	4	0.714467842350247	0.744881741789063	0.0406294721111347	0.0203147360555674
K110M	0.211509917746675	0.0236029776798904	4	0.230310525579352	0.212397285684985	0.0567938243563683	0.0283969121781842
Q111M	0.957344043690764	0.0177310508946466	4	0.912478190015424	0.955734342878956	0.0490820613689316	0.0245410306844658
I112M	0.808558289379931	0.367642390987609	10	0.792641036375145	0.803338126712868	0.330913122898124	0.104643917599729
L113M	0.674068121337312	0.0187968458454061	4	0.608119317062547	0.671565177711091	0.0515051169290946	0.0257525584645473
L114M	0.888569791444158	0.0248027548026482	4	0.845323789953961	0.886430006061723	0.0589997065197465	0.0294998532598733
G115M	-0.00314233503399897	0.211901290426227	4	0.0267279161867291	0.00605259841183477	0.22077438571852	0.11038719285926
I116M	0.828562832440444	0.0114371695423255	4	0.750042145302168	0.826722213673204	0.0399914724590076	0.0199957362295038
Q117M	0.385379363835122	0.0281123756786612	4	0.519344785504062	0.3928431061041	0.0696603938891478	0.0348301969445739
E118M	0.594151532635303	0.0237723030044208	4	0.629055442560694	0.595810215492319	0.0573633292358259	0.028681664617913
L119M	0.632466494752377	0.0265887947429107	4	0.620153157862998	0.631815684912197	0.0606382007944362	0.0303191003972181
L120M	0.703184192986813	0.0133456681095711	4	0.632452598299916	0.701257025330648	0.0430377380145342	0.0215188690072671
N121M	0.836236687736092	0.0185594576300626	4	0.77582365899503	0.833971713507949	0.0509030740789774	0.0254515370394887
E122M	0.820682266581157	0.0235103752471424	4	0.793895615266907	0.819422693237268	0.0568130350613263	0.0284065175306631
P123M	-0.0905432877978913	0.0458801477311245	4	-0.0724379437574627	-0.0889530269435082	0.0832555502222302	0.0416277751111151
N124M	0.044618568000564	0.023227468051271	4	0.0918944557697974	0.0468160880623147	0.0570236511720169	0.0285118255860084
I125M	0.462797235998478	0.0229097706936372	4	0.511598046871744	0.465036035837901	0.0566462025868027	0.0283231012934013
Q126M	0.704763047487316	0.0244140942433007	4	0.726046155412567	0.705800425072994	0.0579172339505035	0.0289586169752518
D127M	-0.108353670184347	0.0491849780910387	4	-0.0765410975164121	-0.105377011751928	0.0871163117856156	0.0435581558928078
P128M	0.0119315225133271	0.0801866881129621	4	0.0919064450411987	0.0234519147702438	0.120283226508533	0.0601416132542663
A129M	-0.167744899856787	0.151858842231788	4	-0.0848863037065194	-0.147719121108223	0.180175074851012	0.0900875374255058
Q130M	NA	NA	NA	0.577454278003915	0.577454278003915	0.238235901449484	0.238235901449484
A131M	0.209998339277844	0.0401372417492627	4	0.382195744274875	0.22337698400844	0.0895556873766937	0.0447778436883468
E132M	0.496611894681503	0.0281805917580295	4	0.490238215612084	0.496255978312625	0.0626203297968515	0.0313101648984258
A133M	-0.0485615752008497	0.0665649469193075	10	0.0241611775758223	-0.0426576951467512	0.0952540850485333	0.0301219865188756
Y134M	0.542515700076467	0.0531424163224272	4	0.431286788197887	0.531354796672416	0.0967089439116257	0.0483544719558128
T135M	0.551686299716539	0.17638997827555	13	0.525311630094609	0.547192964452983	0.188627715331375	0.0523159153539151
I136M	0.679136493735353	0.0408586968496088	4	0.667936558249826	0.678251924260016	0.0776486639725011	0.0388243319862505
Y137M	0.740666079229974	0.0359381442221407	4	0.428829393274736	0.718795247376343	0.107347089004603	0.0536735445023014
C138M	NA	NA	NA	0.585238311653666	0.585238311653666	0.238235901449484	0.238235901449484
Q139M	0.76891476288448	0.0361782838721679	4	0.707776695172719	0.764600181796621	0.0739393503836334	0.0369696751918167
N140M	0.10350363014137	0.0931743301631724	4	0.119299455346818	0.106087278739107	0.128759365366854	0.0643796826834268
R141M	0.732639200405474	0.0242160207905135	4	0.745020876420462	0.73323804645208	0.0575339804043569	0.0287669902021785
V142M	0.9815281836916	0.0131664232176974	4	0.911380281710336	0.979641899255346	0.0427040754442762	0.0213520377221381
E143M	0.798639305185535	0.0211708911098696	4	0.724674115105326	0.795492651966346	0.0553762466254448	0.0276881233127224
Y144M	-0.228888752314548	0.0612319546865118	4	-0.113745306120853	-0.215776591240129	0.105467847149688	0.0527339235748438
E145M	0.704389304650495	0.0188142837603327	4	0.673246937958135	0.703206308923984	0.0503185737826495	0.0251592868913248
K146M	0.87247562058704	0.0368353978217998	4	0.808327026997559	0.867872258387446	0.0748763904793637	0.0374381952396819
R147M	0.840758683083433	0.0214929072675444	4	0.784955480038872	0.838350132750885	0.0549572551236267	0.0274786275618133
V148M	-0.0270827676661068	0.0371781414342801	4	0.186551306325718	-0.0116198674834552	0.0919484199526421	0.0459742099763211
R149M	0.509439949896018	0.136770705571684	4	0.508037480449008	0.50912715889872	0.164902507270407	0.0824512536352036
A150M	0.486566279844861	0.0217170985696914	4	0.525653294066693	0.488270164732999	0.0546708105060413	0.0273354052530207
Q151M	NA	NA	NA	0.213587591155773	0.213587591155773	0.238235901449484	0.238235901449484
A152M	0.0813110271978049	0.0913276009546354	4	0.040859313516779	0.0748045780188896	0.127863189568036	0.0639315947840178
K153M	0.945579697094016	0.0276930390193552	4	0.845193136687229	0.940065609828854	0.0660716108160665	0.0330358054080332
K154M	0.493405944528059	0.0218785888492791	4	0.547023949982183	0.495759883274117	0.0554080193358962	0.0277040096679481
F155M	0.0785479375588295	0.153574096664159	4	0.400205323273203	0.156952133952604	0.225261203979765	0.112630601989882
A156M	0.474541809806473	0.0810607812920393	4	0.494775457423029	0.477483620439058	0.117975799761926	0.058987899880963
P157M	NA	NA	NA	0.739834431233354	0.739834431233354	0.238235901449484	0.238235901449484
S158M	0.872430534966821	0.0969532771743622	4	0.706009356989539	0.844292458770272	0.14593786735723	0.0729689336786151
Y159M	NA	NA	NA	0.5545653070102	0.5545653070102	0.238235901449484	0.238235901449484
M1F	NA	NA	NA	0.271890434926836	0.271890434926836	0.238235901449484	0.238235901449484
S2F	0.881503136219248	0.393859371119434	4	0.649218424579881	0.77638509244686	0.352103543907737	0.176051771953869
G3F	NA	NA	NA	0.605584739606837	0.605584739606837	0.238235901449484	0.238235901449484
I4F	0.374042368492723	0.0524236674487455	4	0.4284837665363	0.379438553384617	0.0914665790683316	0.0457332895341658
A5F	NA	NA	NA	0.422252046520856	0.422252046520856	0.238235901449484	0.238235901449484
L6F	0.618165983103654	0.0151013350522809	4	0.574182242670552	0.616814783963886	0.0449691953028626	0.0224845976514313
S7F	NA	NA	NA	0.330342170197103	0.330342170197103	0.238235901449484	0.238235901449484
R8F	NA	NA	NA	0.0719537006864591	0.0719537006864591	0.238235901449484	0.238235901449484
L9F	NA	NA	NA	0.173969964484887	0.173969964484887	0.238235901449484	0.238235901449484
A10F	NA	NA	NA	0.420608612937999	0.420608612937999	0.238235901449484	0.238235901449484
Q11F	0.336549172778222	0.13143813503081	4	0.486797092152839	0.369034751780453	0.172156136285724	0.0860780681428619
E12F	-0.104806164250894	0.198501357483016	4	-0.0058000217916191	-0.0756896677279791	0.215734093828182	0.107867046914091
R13F	-0.164353218212537	0.113304555414515	4	-0.0980445207941859	-0.151614359872087	0.148181321533806	0.0740906607669031
K14F	NA	NA	NA	0.17802341968243	0.17802341968243	0.238235901449484	0.238235901449484
A15F	0.801311635249777	0.0495563711827073	4	0.691340912373178	0.790951448798514	0.0927544719704211	0.0463772359852106
W16F	0.522766926115081	0.130895514227693	10	0.382419846187764	0.501991669115006	0.159634050035496	0.0504807190229451
R17F	-0.091846016364231	0.10923759375676	4	-0.076189061303094	-0.0889259196299086	0.142582747123537	0.0712913735617684
K18F	0.171251097045227	0.0922289492765469	4	0.181050218764872	0.172840267969617	0.127844392278831	0.0639221961394156
D19F	0.856420372592558	0.0608897113915851	4	0.573836947732236	0.824400172548073	0.133198070051734	0.0665990350258669
H20F	-0.0736555794497414	0.110888301355195	4	-0.107087683665162	-0.0799672598317199	0.144433594084944	0.072216797042472
P21F	-0.231216496085701	0.0639220414805244	6	-0.101943258119398	-0.218454049046591	0.103792319166111	0.0423730368628446
F22F	1	1e-05	4	0.966197047895456	1	1e-05	1e-05
G23F	NA	NA	NA	0.207750710068277	0.207750710068277	0.238235901449484	0.238235901449484
F24F	1	1e-05	4	0.993612339871331	1	1e-05	1e-05
V25F	0.644817270263654	0.116553616530905	4	0.597978723947315	0.635611590730611	0.14972026218998	0.0748601310949899
A26F	0.722669898816534	0.305395392672381	4	0.498186795301488	0.634987353833693	0.30166314136617	0.150831570683085
V27F	NA	NA	NA	0.530904196049082	0.530904196049082	0.238235901449484	0.238235901449484
P28F	0.165425167088276	0.060979912396537	4	0.178972319108793	0.166962243108174	0.0987660952635987	0.0493830476317993
T29F	0.761406470828944	0.059283886087697	4	0.704775904820772	0.755140032425537	0.0985983496623974	0.0492991748311987
K30F	0.329690384084727	0.0635178833985324	4	0.3194997032662	0.328491675123411	0.101226778100498	0.0506133890502489
N31F	0.464724433766897	0.0303226815346559	4	0.516521321417361	0.467823560882431	0.0664171266620485	0.0332085633310242
P32F	0.167512149255191	0.0820474875495559	4	0.389547836112626	0.200129590701775	0.142333501702482	0.0711667508512411
D33F	-0.0790223842764604	0.0531658001335605	4	-0.0220169665620932	-0.0733000967587706	0.0923775180309482	0.0461887590154741
G34F	0.0360805422527641	0.126750589853221	4	0.139452507272468	0.0578013167100158	0.162447702653478	0.0812238513267391
T35F	-0.219052807049896	0.115968678808056	4	-0.108810620854535	-0.197473186688454	0.154400099453314	0.0772000497266569
M36F	0.184522358884162	0.0686877608625834	4	0.284686978901856	0.197142670301236	0.111262983661902	0.0556314918309511
N37F	0.958233677142723	0.107588554446937	4	0.841515070002209	0.936733183124652	0.148139262786041	0.0740696313930203
L38F	0.636998939928088	0.0197906845020285	4	0.548667623781139	0.633476333940542	0.0542052775742924	0.0271026387871462
M39F	NA	NA	NA	0.4576439323705	0.4576439323705	0.238235901449484	0.238235901449484
N40F	NA	NA	NA	0.606438114814815	0.606438114814815	0.238235901449484	0.238235901449484
W41F	0.1729128488724	0.0490972846026235	4	0.231968636376837	0.17842968552716	0.088219902042373	0.0441099510211865
E42F	NA	NA	NA	0.553674357403855	0.553674357403855	0.238235901449484	0.238235901449484
C43F	0.227178841926908	0.0648761409256177	4	0.238475385741536	0.228532640674738	0.102565860155093	0.0512829300775465
A44F	NA	NA	NA	0.543164742283479	0.543164742283479	0.238235901449484	0.238235901449484
I45F	0.324544912640186	0.123624512472543	10	0.291613277082685	0.319902732675715	0.145810139300331	0.0461092146135476
P46F	0.133349861688639	0.129291721270716	4	0.183666322159799	0.144089203895622	0.160272756336662	0.0801363781683311
G47F	NA	NA	NA	0.0891634394319586	0.0891634394319586	0.238235901449484	0.238235901449484
K48F	-0.2399846326516	0.0453393868086186	6	0.0352737091345671	-0.220140256599828	0.105203432951644	0.0429491216534381
K49F	0.911520347775215	0.150688291990088	4	0.762916353772169	0.875815139134372	0.186866557944243	0.0934332789721217
G50F	0.785072827634649	0.309786924253202	4	0.660860248519539	0.736132915734402	0.290176427475102	0.145088213737551
T51F	NA	NA	NA	0.0736114269983719	0.0736114269983719	0.238235901449484	0.238235901449484
P52F	0.601811365891868	0.0668185391442339	4	0.647301599866291	0.607406147805474	0.105447615308085	0.0527238076540423
W53F	NA	NA	NA	0.217782530851739	0.217782530851739	0.238235901449484	0.238235901449484
E54F	0.967519461415002	0.0801896714689357	4	0.715653175159583	0.931236952782881	0.146635576215343	0.0733177881076715
G55F	0.775884804389505	0.0871324736482863	4	0.684973170012534	0.761829986290534	0.127565702755984	0.0637828513779921
G56F	-0.183646978294844	0.0850647867717919	6	-0.119267569721263	-0.175456360354482	0.118306475732958	0.0482984164687844
L57F	0.446805591584683	0.0508317719463776	10	0.471520157446322	0.448367747048614	0.077744224076731	0.0245848823004971
F58F	1	1e-05	4	0.930174513604396	1	1e-05	1e-05
K59F	0.962766189251147	0.0417013847381198	4	0.825269757663683	0.951700793104554	0.0869809389123621	0.043490469456181
L60F	0.817790466523748	0.0273163255036216	4	0.636452062038255	0.807957962334061	0.0739559930960254	0.0369779965480127
R61F	0.658588802469804	0.042029153397658	4	0.652173910528754	0.65806881793719	0.0789109576591092	0.0394554788295546
M62F	0.907267045923076	0.0306124274104015	4	0.722313336696702	0.896101480796898	0.0790401344572788	0.0395200672286394
L63F	0.961162015895317	0.0686326924990368	10	0.858353506042021	0.952578052019	0.0993218119199256	0.0314083147001826
F64F	1	1e-05	4	0.983950793317191	1	1e-05	1e-05
K65F	0.397657568701191	0.0602049854077284	4	0.42925153249958	0.401201813898483	0.0984094899032184	0.0492047449516092
D66F	0.542198809574372	0.0261959436772516	4	0.560798691567506	0.543168120743458	0.0602108443544492	0.0301054221772246
D67F	0.813885297706357	0.0196799659686943	4	0.69033794716585	0.808984765637896	0.0566093964474739	0.028304698223737
Y68F	0.509955604516447	0.0769207420488031	10	0.449031489492754	0.504311390028782	0.104588518357212	0.0330737935111123
P69F	0.0842045274940616	0.0269461605855611	4	0.0333668731063933	0.0814833699305901	0.0620977189945302	0.0310488594972651
S70F	0.536810245792481	0.0170836715486728	4	0.610940664168686	0.53937615739689	0.0492941427965535	0.0246470713982767
S71F	0.109384612080694	0.233102102154958	4	0.30220718380505	0.172728749304084	0.251660889489231	0.125830444744616
P72F	-0.391097322145717	0.0660767892198886	4	-0.198349993645766	-0.367622697415334	0.12132740157698	0.0606637007884899
P73F	0.0278678104487112	0.0459696354232818	4	0.0821975274894789	0.0326482836306138	0.084605716450002	0.042302858225001
K74F	0.668995889274599	0.0218965818990845	4	0.611343757349497	0.666462854140626	0.0556029713867209	0.0278014856933604
C75F	0.735065582778698	0.0179713714513075	4	0.641642229090809	0.731669953354633	0.051767144019494	0.025883572009747
K76F	0.719580893231297	0.0207648670950593	4	0.687453178671622	0.718239222829338	0.053147466532927	0.0265737332664635
F77F	1	1e-05	4	0.992174853499583	1	1e-05	1e-05
E78F	NA	NA	NA	0.592550862658739	0.592550862658739	0.238235901449484	0.238235901449484
P79F	0.797677912733538	0.0368739384825251	4	0.764270145468466	0.79527821238411	0.0735749494115076	0.0367874747057538
P80F	0.786787475166778	0.0298991762914809	4	0.752161371868856	0.784742942582295	0.0652612032516849	0.0326306016258424
L81F	0.266442158564689	0.0170079991820081	4	0.386205906566087	0.270569868998738	0.0520840349640725	0.0260420174820363
F82F	1	1e-05	4	0.995295809907687	1	1e-05	1e-05
H83F	NA	NA	NA	-0.0121477540560071	-0.0121477540560071	0.238235901449484	0.238235901449484
P84F	-0.0672730571584919	0.0778756166901605	4	-0.00634124838256175	-0.0587132587057644	0.116765413039707	0.0583827065198536
N85F	NA	NA	NA	0.00976959142335602	0.00976959142335602	0.238235901449484	0.238235901449484
V86F	NA	NA	NA	0.171516402989764	0.171516402989764	0.238235901449484	0.238235901449484
Y87F	0.855904793586932	0.0205267386275462	4	0.69351996391766	0.849198071781548	0.0615804464288209	0.0307902232144104
P88F	NA	NA	NA	0.568949995593487	0.568949995593487	0.238235901449484	0.238235901449484
S89F	0.821870468959796	0.0654197170284086	4	0.729228687060398	0.810686313212759	0.107359205924882	0.0536796029624409
G90F	NA	NA	NA	0.101091790625794	0.101091790625794	0.238235901449484	0.238235901449484
T91F	NA	NA	NA	0.515343290589727	0.515343290589727	0.238235901449484	0.238235901449484
V92F	NA	NA	NA	0.157840425267036	0.157840425267036	0.238235901449484	0.238235901449484
C93F	NA	NA	NA	-0.0439818335138586	-0.0439818335138586	0.238235901449484	0.238235901449484
L94F	0.577772073075581	0.0657996381940108	4	0.432357301158648	0.560127331613789	0.113778576298767	0.0568892881493834
S95F	-0.103121153119346	0.0628680426374903	6	0.0108573474207749	-0.092036168095977	0.101135627567491	0.0412884470594181
I96F	0.0460995587811225	0.06856055263931	4	0.238705664799112	0.0703278104364896	0.123807261422931	0.0619036307114656
L97F	0.331219265951956	0.0363241189351909	4	0.377175592389377	0.334474602034518	0.0733849063980884	0.0366924531990442
E98F	NA	NA	NA	0.471196498912801	0.471196498912801	0.238235901449484	0.238235901449484
E99F	NA	NA	NA	0.561667753331598	0.561667753331598	0.238235901449484	0.238235901449484
D100F	NA	NA	NA	0.571878574621501	0.571878574621501	0.238235901449484	0.238235901449484
K101F	0.674183063878071	0.0875354758304414	4	0.650560816667672	0.670516826352901	0.123915812434344	0.0619579062171722
D102F	0.409287278283841	0.0493845524628725	4	0.42780825598765	0.411026631979487	0.0870007091822896	0.0435003545911448
W103F	0.667826850177814	0.196590151901594	10	0.444526269520674	0.62161566519616	0.224897120094932	0.0711187138712408
R104F	-0.0626198182006539	0.0395533168799244	4	-0.0160148846340319	-0.0590475508150695	0.0771274642591208	0.0385637321295604
P105F	-0.14916815497877	0.11706235866425	4	-0.0523301522031143	-0.13006885834621	0.153881825565018	0.0769409127825088
A106F	-0.0947674128785954	0.0325624177379523	4	-0.0253051771898852	-0.0903239820760891	0.0700859331717489	0.0350429665858745
I107F	0.682340455678317	0.181495250296351	13	0.604339510037527	0.668734256697454	0.194861586111346	0.0540448800263614
T108F	0.719850358617892	0.0417829295140459	4	0.714665674140609	0.71943235702038	0.0786313271473271	0.0393156635736635
I109F	0.357193404840144	0.021102709840769	4	0.338475855972222	0.356399571971745	0.0533644846068868	0.0266822423034434
K110F	0.0698776835969667	0.0738530850284601	4	0.120848502724941	0.0767179198312491	0.112431450722623	0.0562157253613115
Q111F	0.827141822791381	0.0221023837649898	4	0.784504501159835	0.825251659861533	0.0553168474050937	0.0276584237025468
I112F	0.782706979642596	0.0126808172770371	4	0.721364517470775	0.781116734549266	0.0415091493696662	0.0207545746848331
L113F	0.223824628927529	0.056231432998974	4	0.313353052730984	0.233275128240006	0.0978575479976627	0.0489287739988313
L114F	0.746578070590161	0.126268203983924	13	0.718825584306411	0.743021316161627	0.145809002391486	0.0404401411189811
G115F	-0.169623986818633	0.131380010536863	4	-0.120486542821428	-0.159003507011857	0.161883577649355	0.0809417888246775
I116F	0.312704067578369	0.0264217316732098	4	0.336440457600071	0.31395116360353	0.0605922530848134	0.0302961265424067
Q117F	0.822615597651075	0.0259843325201425	4	0.734035810063563	0.818034726818803	0.0629300409487515	0.0314650204743758
E118F	0.697200474001397	0.0610886297735765	4	0.64220852749559	0.690951162377176	0.100310325387168	0.0501551626935842
L119F	0.607545135734295	0.0118546192893858	4	0.591023733934134	0.607144061945189	0.0390051756650518	0.0195025878325259
L120F	0.24265235012951	0.0314025511391562	4	0.260653313535752	0.243765373792595	0.0667327845178494	0.0333663922589247
N121F	0.0720351588661494	0.129252082000875	10	0.258905236172146	0.0994006643193975	0.164122014170106	0.0518999378951963
E122F	0.660718896177104	0.0213662682411189	4	0.662341959987981	0.660788555005478	0.0535995122347436	0.0267997561173718
P123F	-0.0417777506115021	0.0712918184506296	10	-0.05097279451218	-0.0425726618353719	0.0977568452261564	0.0309134287787212
N124F	0.431476765455548	0.0233851080749045	4	0.405961615321483	0.430283074760605	0.056617821702661	0.0283089108513305
I125F	0.570192096390913	0.0146369618439605	4	0.516452514153763	0.568590446672592	0.0445300256755707	0.0222650128377853
Q126F	0.488739456155263	0.0708359780575726	10	0.528343614471643	0.49214322406867	0.0979163585551035	0.0309638713223841
D127F	0.0324632621605982	0.20877020553452	10	0.192680089392704	0.0672280156648555	0.225398097390514	0.0712771368022479
P128F	-0.107515683932096	0.0664070083916968	4	-0.0299782350109504	-0.0980310072158768	0.107044697985542	0.0535223489927712
A129F	-0.279708774761611	0.191192286621904	4	-0.148237943384513	-0.242060787892782	0.214176876926591	0.107088438463295
Q130F	0.301856812799366	0.0708329516796682	4	0.327376896498448	0.305159657951716	0.108567150762004	0.0542835753810021
A131F	0.00434125104865196	0.0346473173964838	4	0.23050664346232	0.01967236237653	0.0905468833575185	0.0452734416787593
E132F	0.204092020833205	0.0455919012798686	4	0.308510837043301	0.213210931652526	0.0878787035808769	0.0439393517904385
A133F	0.211098854025969	0.0256683477044212	4	0.192795247501613	0.210163212181859	0.0595205797882631	0.0297602898941315
Y134F	0.445790250222811	0.103863336501783	10	0.488504976421717	0.450965625217573	0.12865267247577	0.0406835472091086
T135F	0.681654541729306	0.0407439329177266	4	0.644128491152	0.678698407989534	0.0781184908510566	0.0390592454255283
I136F	0.892492816946278	0.096137677078475	13	0.723368047803052	0.87546936200065	0.128896509481163	0.0357494595509741
Y137F	0.481305812358805	0.0160112515865184	4	0.54763817573159	0.483462362007807	0.0472402899240569	0.0236201449620285
C138F	0.43876078796271	0.234204487375725	13	0.461775872326356	0.443691590343807	0.235263593092222	0.0652503806264541
Q139F	0.32847562557148	0.058139216825755	4	0.44081641646148	0.340692742987604	0.10201998417439	0.0510099920871948
N140F	NA	NA	NA	0.129849537896817	0.129849537896817	0.238235901449484	0.238235901449484
R141F	0.749907141624893	0.02349150348099	4	0.683357509011112	0.746780210295622	0.0582324574888211	0.0291162287444105
V142F	0.828565545877524	0.184815265886893	10	0.758149115544669	0.814694023318142	0.19847673640696	0.0627638549602859
E143F	0.271320120899942	0.0631134777528545	4	0.393847227107856	0.285651704931354	0.108197082999034	0.054098541499517
Y144F	0.109357108684855	0.0606303676126856	10	0.142409847813255	0.111819029536068	0.0877782438231437	0.027757917949074
E145F	0.481691218535343	0.125772949212905	10	0.530889890358946	0.488729750379943	0.148230367174757	0.0468745578675291
K146F	0.431609481524173	0.0493944393929382	4	0.487612660031681	0.436869841258513	0.0883666787614298	0.0441833393807149
R147F	0.00689562571213703	0.0694232034763809	4	0.202001868965773	0.0317079069506948	0.125099665064931	0.0625498325324653
V148F	-0.252431856701605	0.111247222974921	10	-0.0263883606403949	-0.223347579056222	0.154319934569798	0.0488002481608717
R149F	0.474632650344845	0.0372037038338309	4	0.432457866184578	0.47157807959232	0.0742564889391764	0.0371282444695882
A150F	0.613140530460721	0.0411050123063754	4	0.594920510335755	0.611693529494957	0.0780204581742957	0.0390102290871479
Q151F	NA	NA	NA	0.202507730541482	0.202507730541482	0.238235901449484	0.238235901449484
A152F	0.276345568542034	0.059033182790409	4	0.176532756270149	0.265342369413859	0.10165953244816	0.0508297662240801
K153F	NA	NA	NA	0.434025386777044	0.434025386777044	0.238235901449484	0.238235901449484
K154F	0.0584298344418061	0.0976680881504235	4	0.212486061014333	0.0846366480626224	0.144643731089831	0.0723218655449157
F155F	1	1e-05	4	0.879516312809927	1	1e-05	1e-05
A156F	0.695043903251241	0.0851061474964939	4	0.606738272409029	0.681661340709503	0.125496495891899	0.0627482479459495
P157F	0.766232880814747	0.127116066075491	4	0.713513655912529	0.75513017179658	0.158652099359993	0.0793260496799963
S158F	0.504407481090098	0.100521775268801	4	0.503192346558081	0.504195784660587	0.135027169563261	0.0675135847816306
Y159F	NA	NA	NA	0.520795131065922	0.520795131065922	0.238235901449484	0.238235901449484
M1Y	NA	NA	NA	0.199506113395294	0.199506113395294	0.238235901449484	0.238235901449484
S2Y	-0.170666555904881	0.0618406264857123	6	0.0419313382054496	-0.150295859289224	0.11318970409748	0.0462095031959067
G3Y	NA	NA	NA	0.545927492198755	0.545927492198755	0.238235901449484	0.238235901449484
I4Y	NA	NA	NA	0.195889674880928	0.195889674880928	0.238235901449484	0.238235901449484
A5Y	NA	NA	NA	0.294182372182208	0.294182372182208	0.238235901449484	0.238235901449484
L6Y	NA	NA	NA	0.444071502803922	0.444071502803922	0.238235901449484	0.238235901449484
S7Y	0.308505209234239	0.155924676148035	4	0.318762774197221	0.311034330676108	0.179809497352306	0.0899047486761529
R8Y	NA	NA	NA	0.0717116826383184	0.0717116826383184	0.238235901449484	0.238235901449484
L9Y	NA	NA	NA	0.226467026568937	0.226467026568937	0.238235901449484	0.238235901449484
A10Y	NA	NA	NA	0.307002823099448	0.307002823099448	0.238235901449484	0.238235901449484
Q11Y	0.95450676781708	0.0505738315706625	4	0.862436930496438	0.9456720025883	0.0921619477037035	0.0460809738518518
E12Y	-0.0725666052536409	0.0934899364021008	4	-0.0211586613592038	-0.0641342402827091	0.130302493537012	0.0651512467685062
R13Y	-0.0272181296697184	0.0799040784731967	4	-0.0359905285169325	-0.0284779801940748	0.116740180932366	0.0583700904661829
K14Y	0.164537923006067	0.123583877730157	4	0.161768994876144	0.163967651135475	0.154330474401404	0.077165237200702
A15Y	0.569265455483893	0.0595141127471203	4	0.551801826045171	0.567326351524161	0.0973693322944928	0.0486846661472464
W16Y	0.175452486869786	0.0320498096230914	4	0.207899667920166	0.177497485449715	0.0678359670728129	0.0339179835364064
R17Y	-0.180691952264222	0.0556010378313676	4	-0.109426764934512	-0.173244817072469	0.095784435159662	0.047892217579831
K18Y	0.0335654467270389	0.0708640435038737	13	0.108684979059986	0.0392904078403015	0.0967561891258964	0.0268353385470701
D19Y	NA	NA	NA	0.229991861086223	0.229991861086223	0.238235901449484	0.238235901449484
H20Y	0.0062187491752615	0.0178815374702226	4	0.0268657965086129	0.00696558533553718	0.0487443530567464	0.0243721765283732
P21Y	-0.00171925092769915	0.119998479969662	4	0.0343994546567622	0.00554714589556337	0.152087646223931	0.0760438231119655
F22Y	0.579727079690482	0.148245900877355	13	0.536269547392158	0.573330844510763	0.165326558262891	0.0458533371548337
G23Y	0.533596719389365	0.0512875316340134	4	0.402409168942153	0.520847943189122	0.0969551763445791	0.0484775881722895
F24Y	0.755472872161523	0.0155615506613517	4	0.642479903698029	0.751899240840805	0.0491992037053194	0.0245996018526597
V25Y	0.423096729363343	0.0612402510961297	4	0.46670851156012	0.428063693508254	0.0998958889872406	0.0499479444936203
A26Y	NA	NA	NA	0.208496737999358	0.208496737999358	0.238235901449484	0.238235901449484
V27Y	0.627866812648912	0.0475792368769869	4	0.559213748607198	0.621633716731827	0.0871796988888321	0.043589849444416
P28Y	-0.218083773333981	0.121556266499861	4	-0.0247562431549686	-0.178787670052702	0.171352784061358	0.085676392030679
T29Y	0.747917330014017	0.0310120800542903	4	0.696866134144402	0.744797617592881	0.067237346047957	0.0336186730239785
K30Y	0.27442469360579	0.0471508944940196	4	0.287274327528334	0.275581770517057	0.0845417450374733	0.0422708725187366
N31Y	0.880339639821943	0.116614683315497	13	0.696720263109697	0.858391081957899	0.149352436965339	0.0414229130456948
P32Y	0.993036381939144	0.0316241076649112	4	0.865019064201485	0.985068529108729	0.0736675929741969	0.0368337964870985
D33Y	NA	NA	NA	0.107198827668888	0.107198827668888	0.238235901449484	0.238235901449484
G34Y	0.0773283166323713	0.076981465442577	4	0.230034633722769	0.0985686936332767	0.125652919038118	0.0628264595190588
T35Y	0.0051105467328333	0.192040721289007	13	0.022234454066924	0.00823942253543953	0.201383449697962	0.0558537195319866
M36Y	NA	NA	NA	0.24177329520373	0.24177329520373	0.238235901449484	0.238235901449484
N37Y	0.961394934904446	0.137873421761921	10	0.863700564689186	0.946281795258219	0.161544342396015	0.0510848065085511
L38Y	NA	NA	NA	0.294052032996626	0.294052032996626	0.238235901449484	0.238235901449484
M39Y	NA	NA	NA	0.319678225887672	0.319678225887672	0.238235901449484	0.238235901449484
N40Y	0.51576905409763	0.0726216616310128	10	0.563742683364634	0.519986933016249	0.0999241632608288	0.0315987949190737
W41Y	-0.175037268416012	0.321297781938077	4	-0.0295474327388934	-0.116441951690391	0.299342492899857	0.149671246449928
E42Y	0.821950165902216	0.0555993674255139	4	0.729206719769932	0.812258836573712	0.09748827909381	0.048744139546905
C43Y	0.106753864761675	0.0357794469819852	4	0.156138075968161	0.110203226314273	0.0728936521526905	0.0364468260763452
A44Y	0.424989466184491	0.553924338817651	4	0.46714068531933	0.447649281418975	0.415736833519234	0.207868416759617
I45Y	NA	NA	NA	0.174256436611016	0.174256436611016	0.238235901449484	0.238235901449484
P46Y	0.296894256545498	0.0469962268100219	4	0.272770560547094	0.294728464893872	0.0845778792695278	0.0422889396347639
G47Y	NA	NA	NA	0.149032857346046	0.149032857346046	0.238235901449484	0.238235901449484
K48Y	-0.0607196768523929	0.138759462211358	4	0.107914204014123	-0.0226859358079487	0.180775133681063	0.0903875668405315
K49Y	0.493403628127982	0.205736825138295	4	0.524604842858295	0.502813123398573	0.216527184086169	0.108263592043085
G50Y	0.932468040065087	0.15828265093278	4	0.7139426896245	0.877976462172324	0.204688342567807	0.102344171283903
T51Y	0.0544927001949618	0.0579984243018082	4	0.08600029808027	0.0579117700287552	0.0961965836411661	0.0480982918205831
P52Y	0.737748430784561	0.0321844178028809	4	0.703857845739173	0.735604057621917	0.06804071929214	0.03402035964607
W53Y	0.12812820038703	0.0769136015006186	4	0.106527470473465	0.12512597098328	0.114182958740967	0.0570914793704836
E54Y	0.334577031993169	0.0709865673028249	4	0.340370886623149	0.335328296151359	0.108392039464109	0.0541960197320544
G55Y	0.825875257534276	0.0819053755456617	4	0.765026173013422	0.81694962928211	0.120470715496831	0.0602353577484154
G56Y	0.0453233451376737	0.089429304302348	4	0.0893306419286025	0.0522778145425898	0.126335361132376	0.0631676805661878
L57Y	0.281958450638697	0.0421823634147615	4	0.357460762534896	0.288099085701356	0.0817103340603898	0.0408551670301949
F58Y	0.968762729848085	0.0239689225348802	4	0.894616127736958	0.965211431818362	0.0592965300223038	0.0296482650111519
K59Y	0.63019191543655	0.0299078421909554	4	0.639085091757995	0.630717165052282	0.0647934644690379	0.032396732234519
L60Y	NA	NA	NA	0.273236411945866	0.273236411945866	0.238235901449484	0.238235901449484
R61Y	0.52898104049006	0.0207353128825855	4	0.579276753738579	0.53107855140203	0.0536662016126747	0.0268331008063373
M62Y	NA	NA	NA	0.112999079234699	0.112999079234699	0.238235901449484	0.238235901449484
L63Y	0.526212628941851	0.0298370390591697	4	0.557710260186267	0.528068800463716	0.0650959763686245	0.0325479881843122
F64Y	0.588286747219856	0.0245157334931663	4	0.588193865317259	0.588282202060935	0.0578703039630095	0.0289351519815048
K65Y	0.470360957451528	0.0691749470771911	4	0.502067045196399	0.474380530447925	0.107168847178034	0.053584423589017
D66Y	0.40475185661651	0.0158301164801828	4	0.469165732739783	0.406823104202255	0.0468687431497382	0.0234343715748691
D67Y	0.241593723863192	0.203268515009095	10	0.389228893651028	0.272963611056933	0.219648985514911	0.0694591079972451
Y68Y	1	1e-05	4	0.995718477885689	1	1e-05	1e-05
P69Y	-0.0844412438381499	0.043262078352012	4	-0.0334271265366759	-0.0801948846544019	0.0814784969908765	0.0407392484954383
S70Y	0.768975611291395	0.0278853134748194	4	0.705460079328421	0.765463912017591	0.063900749479857	0.0319503747399285
S71Y	0.653386633852022	0.0355388931947213	4	0.567423400952587	0.647419887110218	0.0747806718083648	0.0373903359041824
P72Y	-0.164637714774661	0.042520676757992	4	0.121295182297685	-0.141211440276569	0.111621850268878	0.0558109251344392
P73Y	0.000667997246456553	0.0496851042249392	4	0.0912817573638109	0.00922467312524372	0.0910886786393216	0.0455443393196608
K74Y	0.690399033029919	0.0249426747138496	4	0.669212698632221	0.689345126788966	0.0586150985358974	0.0293075492679487
C75Y	0.0214780702101175	0.0317249535915386	4	0.0523294918260257	0.0234040170141797	0.0673977147728585	0.0336988573864293
K76Y	0.56474821954345	0.0100772076177525	4	0.64226889068995	0.566353796537597	0.0373744429430365	0.0186872214715182
F77Y	0.0120826833278675	0.0677350610088352	4	0.0982834874061292	0.0228117224313524	0.109045587486285	0.0545227937431427
E78Y	0.349023895883393	0.0508416115703792	4	0.434909570084639	0.3573046753352	0.0919266665643003	0.0459633332821502
P79Y	0.686701886151322	0.193233479719212	10	0.748944613031032	0.699407737645442	0.204773748776944	0.0647551451146261
P80Y	0.971515868905193	0.0433897883922671	4	0.855157013285288	0.961804079830002	0.0865932446498282	0.0432966223249141
L81Y	-0.0476375180196635	0.0361985469422022	4	0.00184068373925491	-0.0441439689787626	0.0733887425747666	0.0366943712873833
F82Y	0.168887990315182	0.0318952390653636	4	0.217328009954385	0.17192714486138	0.0682083989247068	0.0341041994623534
H83Y	-0.250177052281886	0.098981874563697	10	-0.146781700674704	-0.238169935016862	0.127859210356447	0.0404326324556963
P84Y	NA	NA	NA	0.0803066412363847	0.0803066412363847	0.238235901449484	0.238235901449484
N85Y	-0.17145598293377	0.0624801241339479	10	-0.10002981633348	-0.165985950894556	0.0911710400726676	0.0288308143276113
V86Y	NA	NA	NA	0.219102518137823	0.219102518137823	0.238235901449484	0.238235901449484
Y87Y	1	1e-05	4	0.990155377949378	1	1e-05	1e-05
P88Y	NA	NA	NA	0.662823868187995	0.662823868187995	0.238235901449484	0.238235901449484
S89Y	0.620825191736192	0.137625825767918	4	0.587204228465462	0.613290375418318	0.16616941285398	0.0830847064269901
G90Y	0.951141553129482	0.260712169731067	4	0.535868665390558	0.804276320551731	0.321596760152745	0.160798380076373
T91Y	NA	NA	NA	0.49995249603935	0.49995249603935	0.238235901449484	0.238235901449484
V92Y	NA	NA	NA	0.196440810796825	0.196440810796825	0.238235901449484	0.238235901449484
C93Y	-0.0614691710118772	0.205801271077055	16	-0.0511631463486092	-0.0596387482693214	0.211961331942644	0.0529903329856609
L94Y	NA	NA	NA	0.165629107889453	0.165629107889453	0.238235901449484	0.238235901449484
S95Y	0.186910724840498	0.0234434261949571	4	0.127126727843515	0.184107166077588	0.0578372434692824	0.0289186217346412
I96Y	NA	NA	NA	0.205363495342662	0.205363495342662	0.238235901449484	0.238235901449484
L97Y	0.0428654950421915	0.117352891000406	4	0.236621797969207	0.0811560251121463	0.167985963732577	0.0839929818662886
E98Y	0.417478007227372	0.133484492684257	4	0.457824673721943	0.426307581325593	0.163149444998503	0.0815747224992514
E99Y	0.90352012515516	0.183406771553453	4	0.749256954836235	0.860644191410421	0.211753111901224	0.105876555950612
D100Y	0.993875258603184	0.601792298667184	10	0.765562200423563	0.892487228540155	0.489288586207982	0.154726636554087
K101Y	0.747927222222598	0.0598067593557484	4	0.733988493463099	0.746372749873117	0.0976051918100348	0.0488025959050174
D102Y	0.490981853359816	0.123487567081857	4	0.406225018141296	0.473536646403506	0.158008611079294	0.0790043055396469
W103Y	0.786510559030083	0.0279033423019438	4	0.48738108027173	0.769961939777499	0.0924756935850176	0.0462378467925088
R104Y	-0.114623719662566	0.133763447189587	4	-0.017899913949421	-0.0934218804118694	0.167370178096109	0.0836850890480546
P105Y	-0.0124311095350768	0.139030241366016	4	0.0947753066309784	0.0117847871535383	0.172606874777016	0.0863034373885082
A106Y	-0.0959214244932037	0.116586795081562	13	-0.00780046245858324	-0.0853902877334813	0.139885687444829	0.038797309137374
I107Y	0.188136787880366	0.0715741013031569	4	0.26908856418199	0.198708987386388	0.112295092034015	0.0561475460170074
T108Y	0.594258596044738	0.181557550850786	10	0.670000134679478	0.608967197413831	0.196166678069697	0.0620333503729245
I109Y	0.00127413691106665	0.0820485327430342	4	0.0618588538470174	0.0101742374338756	0.120584873173164	0.0602924365865819
K110Y	0.130658763965975	0.0223334577971381	4	0.157333860670244	0.131853112128318	0.0552094806742869	0.0276047403371435
Q111Y	0.771206076325365	0.0322310539790071	4	0.782142888264546	0.771899025010838	0.0676473283644827	0.0338236641822413
I112Y	-0.197170824813431	0.138203650146124	4	0.0579734927349125	-0.139804167621353	0.197262997150865	0.0986314985754325
L113Y	NA	NA	NA	0.247600021459382	0.247600021459382	0.238235901449484	0.238235901449484
L114Y	0.820437041348704	0.0858334575087931	10	0.751570671291127	0.813393395142904	0.113376975156759	0.0358529475715683
G115Y	0.156650957753303	0.0637789789021088	4	0.0947527894435293	0.149343606975305	0.103376939341213	0.0516884696706063
I116Y	NA	NA	NA	0.211433393030693	0.211433393030693	0.238235901449484	0.238235901449484
Q117Y	0.557227544209867	0.0283998608719957	4	0.561805525925237	0.557485063205526	0.0628882540026062	0.0314441270013031
E118Y	0.700522396162541	0.0885766730634132	10	0.647900135057	0.694986278903398	0.115117875529055	0.0364034686071576
L119Y	0.840125156965738	0.0184635714579401	4	0.689084408745265	0.834490579620256	0.0571382941458988	0.0285691470729494
L120Y	NA	NA	NA	0.133544617645882	0.133544617645882	0.238235901449484	0.238235901449484
N121Y	0.512303715821241	0.0656621068261544	13	0.553889442721697	0.515256891716126	0.0902769475492709	0.0250383202600976
E122Y	0.734309430755026	0.0147093760225396	4	0.724764719569605	0.734023595808823	0.0437288454686642	0.0218644227343321
P123Y	0.0833681919146509	0.0363196987886426	4	0.0494714401487282	0.0809673724587901	0.0729466387230032	0.0364733193615016
N124Y	0.549809932915845	0.0173769737208289	4	0.500937862265227	0.548090279597696	0.048677468926309	0.0243387344631545
I125Y	-0.0400061668585097	0.0865458471542554	4	0.157734167362831	-0.00960995327598041	0.141950337417351	0.0709751687086753
Q126Y	0.585824984758267	0.0201430707561722	4	0.63787666714392	0.587936239931829	0.052884807184256	0.026442403592128
D127Y	0.787698639857429	0.0133493848703072	4	0.440481152971612	0.778235717505603	0.0701163930790239	0.0350581965395119
P128Y	NA	NA	NA	0.157845618556616	0.157845618556616	0.238235901449484	0.238235901449484
A129Y	0.17154184509086	0.0327568840262178	4	0.0978399121004778	0.166800859884289	0.0705823522063561	0.035291176103178
Q130Y	0.224036587665264	0.118982032042821	4	0.241659896928271	0.227558031351384	0.150726666448808	0.0753633332244038
A131Y	0.583055590704737	0.421533157338747	10	0.552537195915714	0.572106146594976	0.36676369315803	0.115980863343449
E132Y	0.282182541633012	0.0271597960598421	4	0.314973857964012	0.283950908562182	0.0617534207704019	0.0308767103852009
A133Y	0.163465201092644	0.144443350011546	4	0.157135533085039	0.161992731871698	0.170940600749622	0.0854703003748112
Y134Y	1	1e-05	4	0.979832387994506	1	1e-05	1e-05
T135Y	0.447075927156554	0.0416310443352367	4	0.506740307064505	0.451870130582461	0.0801091384873863	0.0400545692436932
I136Y	0.681681289794552	0.0266725525888499	4	0.606262990549452	0.677683235298191	0.0629921044815703	0.0314960522407851
Y137Y	1	1e-05	4	0.983519830888495	1	1e-05	1e-05
C138Y	-0.194859658202551	0.0624229609670082	6	0.0753986848798655	-0.168743767974578	0.124018626959169	0.0506303924417565
Q139Y	0.932812883594208	0.0697708270420688	4	0.767806588061278	0.911736854233916	0.120536627057456	0.0602683135287278
N140Y	0.362411709919838	0.0315439140698137	4	0.360478872877798	0.362291695433025	0.0667651895730957	0.0333825947865478
R141Y	0.639165209986739	0.0243461533742089	4	0.61706466432511	0.638090841011761	0.0578411123588127	0.0289205561794064
V142Y	0.993143690074748	0.0176857879193691	4	0.894456420333254	0.989611695109135	0.0516621442821145	0.0258310721410572
E143Y	0.562117423009721	0.0810652553334151	10	0.533316509368036	0.559319412251877	0.107330265185038	0.0339408099854593
Y144Y	1	1e-05	4	0.995167619407859	1	1e-05	1e-05
E145Y	0.763190629939526	0.044253478491041	4	0.702533118682889	0.758035693227887	0.083074969959596	0.041537484979798
K146Y	0.805220324382198	0.0391247766506827	4	0.701743422935715	0.797368234554266	0.0804503645036041	0.040225182251802
R147Y	0.371839238141472	0.0231527340244325	4	0.471020468701019	0.37643532276434	0.0597999489283392	0.0298999744641696
V148Y	-0.0013345350225884	0.0399459853897431	4	0.0327164627362687	0.00129938017132634	0.0771052734651218	0.0385526367325609
R149Y	0.396501403923036	0.0907842662067913	10	0.416337920361962	0.398634719811522	0.11617677262026	0.036738321268751
A150Y	0.947020044669661	0.0423283846939535	4	0.824178037312589	0.936997489033911	0.086063592875892	0.043031796437946
Q151Y	0.241839181286362	0.153567357062994	4	0.206723902336307	0.233280093338217	0.178594518832401	0.0892972594162004
A152Y	-0.17193789916492	0.119147514658564	10	-0.0577760845427951	-0.156348382214353	0.146781098570675	0.046416258894502
K153Y	NA	NA	NA	0.47785378617978	0.47785378617978	0.238235901449484	0.238235901449484
K154Y	0.526251821002105	0.0445822740364087	4	0.450849290488024	0.519800252101255	0.0843713806771582	0.0421856903385791
F155Y	0.758220377260811	0.0938532332578633	10	0.692857531427874	0.750979631070907	0.120585392507014	0.0381324492867565
A156Y	0.376967014052023	0.0823358653248229	4	0.420325102466073	0.383355483522652	0.119912924879214	0.0599564624396068
P157Y	NA	NA	NA	0.705129569487041	0.705129569487041	0.238235901449484	0.238235901449484
S158Y	-0.130229384813669	0.119516749749914	4	0.133710795770489	-0.0773000586183581	0.184309711747092	0.0921548558735461
Y159Y	1	1e-05	NA	0.693478321268528	1	1e-05	1e-05
M1W	NA	NA	NA	0.166835873632155	0.166835873632155	0.238235901449484	0.238235901449484
S2W	NA	NA	NA	0.308508431847552	0.308508431847552	0.238235901449484	0.238235901449484
G3W	0.808545802023579	0.0248767017470166	4	0.671510415711164	0.801746163842772	0.0654975197821088	0.0327487598910544
I4W	NA	NA	NA	0.215701283066555	0.215701283066555	0.238235901449484	0.238235901449484
A5W	NA	NA	NA	0.271161373794698	0.271161373794698	0.238235901449484	0.238235901449484
L6W	NA	NA	NA	0.399500478499154	0.399500478499154	0.238235901449484	0.238235901449484
S7W	0.38607005394085	0.157295450904523	4	0.344031426216149	0.375636436767227	0.18170670571285	0.0908533528564252
R8W	-0.00171925092769915	0.113446969789751	4	0.0592538300800915	0.0100064503032547	0.147943886723252	0.073971943361626
L9W	0.10994227988572	0.154929784201551	4	0.175404031585085	0.126004917787553	0.181200143334414	0.0906000716672068
A10W	NA	NA	NA	0.240588584074088	0.240588584074088	0.238235901449484	0.238235901449484
Q11W	0.717345401927198	0.106809876923165	4	0.662735401427043	0.707345280829662	0.141980728236362	0.0709903641181808
E12W	0.122071172845326	0.0511799742224486	4	0.09505087919135	0.119450319485866	0.0890751990668584	0.0445375995334292
R13W	NA	NA	NA	0.00929578698078361	0.00929578698078361	0.238235901449484	0.238235901449484
K14W	NA	NA	NA	0.137558541211973	0.137558541211973	0.238235901449484	0.238235901449484
A15W	-0.175823539404223	0.0494376257983377	6	0.0823570650892574	-0.155659310905425	0.107169731788214	0.0437518597920089
W16W	1	1e-05	NA	0.989946990721251	1	1e-05	1e-05
R17W	0.0414272486069103	0.0499269900809113	4	0.0194197592765165	0.0393399191598112	0.0876412634174404	0.0438206317087202
K18W	-0.0303429699540169	0.0749982620784937	4	0.073446677501663	-0.0162278915929935	0.117661576916933	0.0588307884584667
D19W	0.19622552672766	0.0758747049734131	4	0.189587259237712	0.195313641561092	0.112995008158065	0.0564975040790323
H20W	NA	NA	NA	-0.0735422667211657	-0.0735422667211657	0.238235901449484	0.238235901449484
P21W	NA	NA	NA	0.0413807054767056	0.0413807054767056	0.238235901449484	0.238235901449484
F22W	0.0204033115383405	0.144394962125181	4	0.0527009888223711	0.0279147812301954	0.171425918010089	0.0857129590050444
G23W	0.319068998670392	0.129159145356598	4	0.254401253288135	0.305277710841115	0.161028335554124	0.0805141677770619
F24W	NA	NA	NA	0.275165745541145	0.275165745541145	0.238235901449484	0.238235901449484
V25W	0.328412109683421	0.0708046177178257	4	0.382239421268264	0.335376089997515	0.109699478142888	0.0548497390714439
A26W	0.322381694013834	0.167968798629473	4	0.255504499031237	0.304950635091889	0.191088717874906	0.0955443589374532
V27W	NA	NA	NA	0.465902559081787	0.465902559081787	0.238235901449484	0.238235901449484
P28W	-0.220392323182604	0.0765332857531197	4	-0.0604419915289517	-0.198255954657329	0.126302118825584	0.0631510594127918
T29W	0.00967094876699781	0.094053311592127	4	0.223052515807073	0.0448477402930609	0.151700041025896	0.0758500205129479
K30W	-0.0485454851696664	0.138634766857582	4	0.0364665041477014	-0.029385199946608	0.170121994029142	0.0850609970145709
N31W	0.650189917897282	0.0255521372614676	4	0.551594185403667	0.645171568196137	0.0630720381939313	0.0315360190969656
P32W	0.791935815530267	0.0302925508081649	4	0.717359347613826	0.787477902445169	0.067587410958226	0.033793705479113
D33W	0.336900334911896	0.0459884444859071	4	0.21584409961558	0.326244619028317	0.0900057025970663	0.0450028512985331
G34W	0.330865972256499	0.0492301002326946	4	0.298469977982273	0.32783220343094	0.0871822668086104	0.0435911334043052
T35W	-0.00716739867597854	0.047707483147391	4	0.0291794646425809	-0.00385933707303046	0.085695707982883	0.0428478539914415
M36W	-0.29887342244789	0.236716246742613	4	-0.0860269288631375	-0.228226945520761	0.257526841589622	0.128763420794811
N37W	0.546671210612087	0.0448918690593897	4	0.579630175458598	0.549509132803069	0.0825483175475661	0.0412741587737831
L38W	NA	NA	NA	0.328501997915194	0.328501997915194	0.238235901449484	0.238235901449484
M39W	0.459050748826767	0.15877507099696	4	0.389781608095717	0.441737459789988	0.184374443184551	0.0921872215922756
N40W	NA	NA	NA	0.448504038881089	0.448504038881089	0.238235901449484	0.238235901449484
W41W	1	1e-05	NA	0.994972999971778	1	1e-05	1e-05
E42W	0.441909358603794	0.128600846285806	4	0.410334051712648	0.43519841043351	0.158911687015054	0.0794558435075269
C43W	0.231600696554651	0.025913423091434	4	0.186217351618404	0.229259788108709	0.0605405962642626	0.0302702981321313
A44W	0.468808056093555	0.055170912066507	4	0.451004767504101	0.466960530223992	0.0929908226620473	0.0464954113310236
I45W	NA	NA	NA	0.138299535148597	0.138299535148597	0.238235901449484	0.238235901449484
P46W	NA	NA	NA	0.184312912931934	0.184312912931934	0.238235901449484	0.238235901449484
G47W	0.132250718332696	0.157565524941457	4	0.117988041241737	0.128706280009858	0.181106924727238	0.090553462363619
K48W	-0.153419891704818	0.146418254940181	4	-0.0446798554317623	-0.127859158871056	0.178511582459136	0.0892557912295681
K49W	NA	NA	NA	0.321618728800438	0.321618728800438	0.238235901449484	0.238235901449484
G50W	NA	NA	NA	0.324506329332215	0.324506329332215	0.238235901449484	0.238235901449484
T51W	-0.0503907529538467	0.0561158035266884	4	0.0292094998787242	-0.0420037156012402	0.0969255476055022	0.0484627738027511
P52W	0.69930878052841	0.0628809439850557	4	0.652427813227892	0.693843119148506	0.101668010343095	0.0508340051715474
W53W	1	1e-05	NA	0.997096653905214	1	1e-05	1e-05
E54W	0.129497764705705	0.124413815845682	4	0.262470668565598	0.157029903697237	0.164098611560853	0.0820493057804267
G55W	0.519826623305779	0.060336638329	4	0.519603480130073	0.519801542274904	0.0980340366540748	0.0490170183270374
G56W	-0.134589697621669	0.0950323907639164	4	-0.0669584941238979	-0.123343664731794	0.132669636813582	0.0663348184067909
L57W	0.408221162743661	0.0334054441512193	4	0.388968449059717	0.406959789627976	0.0691664003634284	0.0345832001817142
F58W	0.0373381873126873	0.0626023403485572	4	0.105240641661975	0.0452236565211865	0.102607389973729	0.0513036949868644
K59W	0.819355713695544	0.058149071351319	4	0.635746598244734	0.799385113838077	0.111600681035601	0.0558003405178007
L60W	0.0513924504083428	0.0580926992066132	4	0.107047769057064	0.0574406778397816	0.0973443914948919	0.0486721957474459
R61W	0.395289985467049	0.212082603882421	13	0.428526556785332	0.401871256071025	0.217914012741867	0.0604384728140703
M62W	-0.118736199810173	0.0426771788622797	4	0.0710066171487134	-0.103138195341946	0.0951506274123915	0.0475753137061957
L63W	-0.185267868836841	0.119316651479918	4	0.147535518254093	-0.118618397104022	0.201223264235813	0.100611632117907
F64W	0.199154700735254	0.074089111701228	4	0.208538479973258	0.20041747811321	0.111348478588759	0.0556742392943793
K65W	-0.15781274446877	0.193355556467489	4	0.0973041822636082	-0.0841694770763021	0.237364936896145	0.118682468448072
D66W	0.341035031431541	0.0241910356244504	4	0.408800728299239	0.34430933553583	0.059249039421499	0.0296245197107495
D67W	0.161588932632571	0.188650173403182	10	0.291283538498793	0.187561794711764	0.206208315373638	0.0652087949047013
Y68W	0.263874983582046	0.0225323354043128	4	0.190052597683264	0.26054156281108	0.0572936353346291	0.0286468176673146
P69W	0.198054498824135	0.0261348942453814	4	0.130100802535499	0.194520995040408	0.0618579093826318	0.0309289546913159
S70W	0.557354291886146	0.0331324322599823	4	0.518810143955465	0.554848305314167	0.0693308607197959	0.034665430359898
S71W	0.87618861871231	0.068701381506342	4	0.637955257167623	0.846167037447499	0.132394236298046	0.0661971181490228
P72W	0.0170186053691372	0.0347506963122621	4	0.018852439429437	0.0171432614838718	0.0705959406308988	0.0352979703154494
P73W	-0.0515362285869532	0.0391658437161234	4	-0.00147452137199344	-0.0477337346964963	0.0768397192714521	0.0384198596357261
K74W	-0.203393354127372	0.063800073669452	6	0.100807821858255	-0.173412874563695	0.13222769807519	0.053981731691168
C75W	0.201141122549098	0.318334890415359	10	0.173151608423781	0.192827215385222	0.297083442188768	0.0939460332439465
K76W	0.856774352958795	0.0414610142376005	4	0.670656582802002	0.841875448577715	0.0931438656387698	0.0465719328193849
F77W	-0.118233319630645	0.0632219659976814	4	-0.0600595308924088	-0.111418600792805	0.102603416279611	0.0513017081398057
E78W	0.700895876549464	0.0313595885984248	4	0.61408516457773	0.695535144111592	0.0697434087016314	0.0348717043508157
P79W	0.854542647767089	0.0255476888718308	4	0.825537027573599	0.853066556554726	0.0595686704056492	0.0297843352028246
P80W	0.997346732618872	0.0336192539294746	4	0.849133839535968	0.987578267123403	0.0784147118794849	0.0392073559397425
L81W	-0.0603786617639353	0.0440205855065274	4	0.00696134648810229	-0.0546833881013363	0.0832175874339151	0.0416087937169576
F82W	0.569840555577951	0.0254261431960094	4	0.379262733893466	0.560185885695687	0.0723585973578129	0.0361792986789064
H83W	-0.0116484883277644	0.100890205843366	4	0.0113099134187762	-0.00763665893308581	0.135624323559399	0.0678121617796993
P84W	-0.0237217495165861	0.201024635836244	4	-0.00834183156832164	-0.0191582681047679	0.212862004801094	0.106431002400547
N85W	NA	NA	NA	0.0435131441144983	0.0435131441144983	0.238235901449484	0.238235901449484
V86W	-0.0142258081083121	0.105741291498485	4	0.0424549017074738	-0.00393148199877161	0.141195154614604	0.0705975773073019
Y87W	NA	NA	NA	0.151183665107929	0.151183665107929	0.238235901449484	0.238235901449484
P88W	0.133056080156022	0.182980765999197	4	0.367569336536325	0.19812734883139	0.225756054286555	0.112878027143278
S89W	0.467579224708292	0.0530015341394889	4	0.478662472127958	0.468688684005668	0.090666800647617	0.0453334003238085
G90W	-0.119068949859792	0.111941546518345	9	-0.0389058328435698	-0.108213580084621	0.138824000709099	0.046274666903033
T91W	NA	NA	NA	0.481316437332584	0.481316437332584	0.238235901449484	0.238235901449484
V92W	NA	NA	NA	0.0819087300603135	0.0819087300603135	0.238235901449484	0.238235901449484
C93W	-0.119504106479705	0.0585549513639531	10	-0.0858663596129909	-0.117078190989735	0.0857340601717382	0.0271114903196619
L94W	0.109832096767371	0.0773501248518503	4	0.111965353909963	0.110130040380746	0.114345509959247	0.0571727549796235
S95W	0.271627026334981	0.101908367846709	4	0.165979532012969	0.253012343021115	0.142041547337708	0.0710207736688542
I96W	NA	NA	NA	0.260371292758432	0.260371292758432	0.238235901449484	0.238235901449484
L97W	NA	NA	NA	0.421577614836636	0.421577614836636	0.238235901449484	0.238235901449484
E98W	0.603707779701981	0.0819338547668218	4	0.517449760948744	0.591051296222669	0.122423199985256	0.0612115999926281
E99W	0.333043320453649	0.151008054269614	4	0.389023765859023	0.346515463090956	0.177615175886786	0.0888075879433929
D100W	NA	NA	NA	0.343512963535369	0.343512963535369	0.238235901449484	0.238235901449484
K101W	0.376588338977245	0.0467299327107129	4	0.342200498781783	0.373516977876869	0.0845815907134194	0.0422907953567097
D102W	0.609752430830665	0.0700318793718237	4	0.494234443832171	0.594949343508106	0.11419251498944	0.0570962574947199
W103W	1	1e-05	NA	0.99341019091251	1	1e-05	1e-05
R104W	0.054936762051402	0.104928644141044	10	0.079170649723125	0.0578994076455384	0.129095419703065	0.0408235561757064
P105W	0.0290318740761441	0.0327134978689164	4	0.0570285492958526	0.030830569312938	0.068519707898305	0.0342598539491525
A106W	-0.0760805131785902	0.0925237579408418	4	-0.0186819265099669	-0.0667469905563122	0.129793347544769	0.0648966737723846
I107W	-0.143008780698756	0.0320563400202728	4	0.0351107569783529	-0.131780571319323	0.0800905711730993	0.0400452855865497
T108W	0.869343748511204	0.0415699680270211	4	0.801053378390128	0.863863826501417	0.0805479478990069	0.0402739739495035
I109W	0.453560488854017	0.0404185430260037	4	0.308124770328635	0.442188057751214	0.0864212636605459	0.0432106318302729
K110W	0.0668803245425423	0.0380747677446973	4	0.11956976313832	0.0707791711224023	0.0757127939064068	0.0378563969532034
Q111W	0.898104408615048	0.0273793897545239	4	0.808981223189163	0.893261434210067	0.064816784877586	0.032408392438793
I112W	0.0312299212531317	0.0388213035818234	4	0.102929155215475	0.0366316192250802	0.0776376017494454	0.0388188008747227
L113W	0.0500959610805148	0.0350251096308211	4	0.103378897520441	0.0537445475031197	0.0721822753594182	0.0360911376797091
L114W	0.969066079461739	0.0138053033573171	4	0.820688136571837	0.964888028953178	0.0488451508027384	0.0244225754013692
G115W	-0.157074493863167	0.0782545519413008	4	-0.0966499775203832	-0.148550483039784	0.117084792212524	0.0585423961062622
I116W	-0.0139388222903365	0.0383514894438458	4	0.0684948080208501	-0.00779797250805393	0.0778318956873237	0.0389159478436619
Q117W	0.36587233046854	0.0380340706550959	4	0.426018763737657	0.370318564826969	0.0760456232994222	0.0380228116497111
E118W	0.416809595333871	0.0388593218364692	4	0.450068025009153	0.419317497458337	0.0758491710050056	0.0379245855025028
L119W	0.565337437524669	0.0215165644556252	4	0.383143925371368	0.557465409371746	0.0653260453413406	0.0326630226706703
L120W	0.230268448850064	0.0518713227579119	4	0.206286924771483	0.227914006603541	0.089719459988873	0.0448597299944365
N121W	0.494873934160278	0.0734906533330917	4	0.45706278682288	0.489821287584842	0.1114851875719	0.0557425937859501
E122W	0.432261473703918	0.12801140614003	16	0.437611309579217	0.432895024596834	0.145501310679715	0.0363753276699287
P123W	-0.0275329300669732	0.0462433636312024	4	-0.0124306694442628	-0.0261968691023276	0.0835987805705567	0.0417993902852783
N124W	0.525002096806123	0.0365934108366412	4	0.444388202726195	0.519252462517472	0.0756442470573126	0.0378221235286563
I125W	0.643980759868598	0.150300694980385	10	0.481685259384686	0.616987322132214	0.178676126589782	0.0565023523520284
Q126W	0.667905436817574	0.0212378000801766	4	0.635676444508077	0.666530191310239	0.0538152665393411	0.0269076332696706
D127W	-0.139121095617417	0.0829779893919585	4	-0.0569647014869079	-0.126935601057258	0.123023893954436	0.0615119469772178
P128W	0.0823704530448217	0.0768001018308468	4	0.0802409411651552	0.0820748538506276	0.113835181303709	0.0569175906518544
A129W	-0.172309038680046	0.119689932612241	4	-0.0973932717545022	-0.157268383500753	0.154093937586606	0.0770469687933029
Q130W	0.92269692202639	0.0777139698089824	4	0.618571647243338	0.880049160956757	0.155894085465811	0.0779470427329055
A131W	-0.173006006525321	0.113617698511816	4	0.100753833941658	-0.120295421191305	0.181667627892707	0.0908338139463535
E132W	0.141456952664833	0.0389477874432632	4	0.23364917707315	0.148423477080004	0.0792769499996877	0.0396384749998438
A133W	-0.00236216028086716	0.0322793617687758	4	0.0314559635920053	-0.000216460122034803	0.068153474527315	0.0340767372636575
Y134W	0.288276712920785	0.0546240717158293	4	0.260334614798125	0.285402822829189	0.0926629753331007	0.0463314876665504
T135W	0.861309259968192	0.0384260923744605	4	0.695049531478749	0.848901534584705	0.086665845575016	0.043332922787508
I136W	0.880841172592151	0.0261846124510548	4	0.625171652811017	0.867522716711399	0.0826694472158331	0.0413347236079165
Y137W	-0.279964591253193	0.106100274167301	4	-0.0754074633399183	-0.242709857961186	0.160550744695545	0.0802753723477725
C138W	0.439420834349973	0.0572847975179043	4	0.434481776000824	0.438890755738787	0.0949894973699569	0.0474947486849784
Q139W	0.557197498787885	0.0332363902258666	4	0.510507820457896	0.55415301884931	0.0697595695203839	0.034879784760192
N140W	NA	NA	NA	0.109308293929927	0.109308293929927	0.238235901449484	0.238235901449484
R141W	0.322365738902545	0.225670417165506	10	0.341240118506242	0.326716322846974	0.228766187842517	0.0723422205216274
V142W	0.616268518583402	0.033378690824846	4	0.631094986526061	0.617239171932912	0.0690677079515255	0.0345338539757627
E143W	0.436155750481914	0.0246035943325271	4	0.42141380752331	0.435431897771861	0.0580739800856069	0.0290369900428035
Y144W	0.214332549785411	0.0280831921196224	4	0.157662696647379	0.211178343824161	0.0638168353702291	0.0319084176851146
E145W	0.305599603597635	0.0487788651955873	4	0.341511611250556	0.308934672140355	0.0868210366459588	0.0434105183229794
K146W	-0.148161596240788	0.229854130762692	4	0.0385484882830981	-0.0874019920161695	0.248520405121472	0.124260202560736
R147W	0.422475870948985	0.0174695819627103	4	0.400446128770899	0.421696729135012	0.0481486494828057	0.0240743247414029
V148W	0.0198893710875201	0.058357495759642	4	0.0165147102327107	0.0195211475122248	0.0960626407159992	0.0480313203579996
R149W	0.574292123409115	0.0297213908051011	4	0.458415651313502	0.567488377418244	0.0700433783163156	0.0350216891581578
A150W	0.492823297504265	0.199500916252229	13	0.507623803608632	0.495612896706697	0.207436585050036	0.0575325572157732
Q151W	-0.0620251367498584	0.0644186353205319	4	0.0550331891026332	-0.0480837965606212	0.108869904106808	0.0544349520534038
A152W	0.0739021749256331	0.0396517022423767	4	0.0570043676745686	0.0726039840565992	0.0763680641754295	0.0381840320877148
K153W	0.216267354363283	0.142941349314215	4	0.198843987025849	0.212246581430207	0.169907615072956	0.0849538075364779
K154W	0.196994057765802	0.0769854321018255	4	0.181589592445481	0.194851309701481	0.114129425934039	0.0570647129670193
F155W	-0.142223304866064	0.088542450321399	4	0.093614307022885	-0.10526558226778	0.151180519967439	0.0755902599837194
A156W	0.481915475735038	0.0889447459617144	4	0.418170117462325	0.471887798424868	0.127018052760962	0.0635090263804812
P157W	0.934285485957461	0.102413310322376	4	0.783651145370652	0.907636050490247	0.148250059417181	0.0741250297085905
S158W	0.664547013394889	0.0619339423888362	4	0.550805155210369	0.651463048831633	0.106020645604433	0.0530103228022163
Y159W	NA	NA	NA	0.460059894040668	0.460059894040668	0.238235901449484	0.238235901449484
M1R	-0.107629462919342	0.182111291852047	9	0.0464890240862829	-0.076333608476265	0.204448042609431	0.068149347536477
S2R	-0.159649231696394	0.109887011744702	9	0.0221130984341891	-0.135427248562139	0.147801869513438	0.0492672898378126
G3R	0.226150726972706	0.126496903162425	16	0.253319798789081	0.229334601783814	0.144408425925298	0.0361021064813246
I4R	NA	NA	NA	0.22928082450696	0.22928082450696	0.238235901449484	0.238235901449484
A5R	NA	NA	NA	0.24500394880854	0.24500394880854	0.238235901449484	0.238235901449484
L6R	0.145187822084924	0.0466670988142856	4	0.282150882742564	0.157405741006045	0.0925779296071492	0.0462889648035746
S7R	0.428207866309821	0.0172734706971152	4	0.408560286096645	0.427520503981044	0.0478180272324184	0.0239090136162092
R8R	1	1e-05	4	0.991755922517007	1	1e-05	1e-05
L9R	NA	NA	NA	0.179689228343151	0.179689228343151	0.238235901449484	0.238235901449484
A10R	-0.0386543166707	0.145214424814282	4	0.142495523109205	0.00365894139454306	0.187865654483579	0.0939328272417895
Q11R	0.965548520651838	0.134193740430231	10	0.902260351070474	0.955979749090428	0.156142562073379	0.04937661358461
E12R	-0.012507701199535	0.0428145376909268	4	0.0016119671515176	-0.0113435514317733	0.0798531396141963	0.0399265698070982
R13R	1	1e-05	4	0.99360847273613	1	1e-05	1e-05
K14R	0.698608071648113	0.291211597968242	10	0.583657816235178	0.666561834655301	0.282208572171913	0.0892421863287258
A15R	0.665879936788075	0.035548777836005	4	0.612460387304451	0.662171102088566	0.0728069348705799	0.0364034674352899
W16R	-0.0605850483760759	0.112259761239111	16	-0.0528446197385571	-0.0597692992922617	0.131381956979067	0.0328454892447667
R17R	1	1e-05	4	0.983244846495151	1	1e-05	1e-05
K18R	0.975198095131915	0.144367921248429	10	0.7653315656403	0.941448757986799	0.180447846479186	0.0570626193746622
D19R	NA	NA	NA	0.163103838931547	0.163103838931547	0.238235901449484	0.238235901449484
H20R	0.391858330538219	0.114383973050498	10	0.267109864850144	0.375414433611655	0.143601585279601	0.0454108085094447
P21R	-0.119473643195103	0.12771824547812	9	-0.0295966364866727	-0.105847598546325	0.153240432464137	0.0510801441547122
F22R	-0.253905357069198	0.169331314468363	4	-0.110180857850795	-0.216220406780987	0.200081715948195	0.100040857974097
G23R	0.0622476818529059	0.0329741985665324	4	0.172903383104443	0.0694099386084615	0.0737004539278764	0.0368502269639382
F24R	-0.0538498779562502	0.0977061455996189	4	-0.0125903981604932	-0.0468288755808887	0.133493217300823	0.0667466086504115
V25R	0.930572354573022	0.171253682196357	4	0.669197779907122	0.861466908864869	0.223308216302449	0.111654108151225
A26R	-0.0140620373471905	0.0766282890680842	4	0.0367144799786443	-0.00702729317696815	0.115018713222184	0.057509356611092
V27R	0.987458459963565	0.13228005103765	4	0.847959707770727	0.957145776822762	0.171284730726241	0.0856423653631204
P28R	0.39417045445597	0.0247094609513924	4	0.293076710715288	0.389186285865549	0.062110452357837	0.0310552261789185
T29R	0.892664800183394	0.0177983858380398	4	0.836310922475261	0.890635529388241	0.0495921175316686	0.0247960587658343
K30R	0.872187062327936	0.0108748574520388	4	0.798459682583593	0.870541878703502	0.0387388287976034	0.0193694143988017
N31R	0.508089263843791	0.161184327997786	10	0.499486815711161	0.506573134395178	0.177243357159486	0.0560492708758688
P32R	0.747743885418202	0.04210452924717	4	0.773435263594407	0.749829833651403	0.0792860984460537	0.0396430492230269
D33R	-0.104835577901645	0.0443010459830405	4	-0.0374325961700196	-0.0991017486524874	0.0835306688459738	0.0417653344229869
G34R	0.538975219877847	0.0161186646456609	4	0.428405984253778	0.535357146556138	0.0499545969162785	0.0249772984581393
T35R	-0.0525211978097085	0.0296477029961514	4	0.00808354101256749	-0.0489710653294668	0.0659905107237421	0.032995255361871
M36R	0.627012201658879	0.0173465498425279	4	0.395170015105834	0.618868190764354	0.0640767937348984	0.0320383968674492
N37R	0.976801466213769	0.134861939223092	10	0.844760764526816	0.956753432572766	0.162138620109054	0.051272733622139
L38R	-0.212603227681542	0.108480981072666	13	-0.133420618925381	-0.20372444039624	0.132048811838272	0.036623750918999
M39R	0.38939374345896	0.0379488673650638	4	0.345048313381603	0.386122376382305	0.0752008569695401	0.0376004284847701
N40R	0.520226108244836	0.116295242524887	4	0.594940509048343	0.534884361311743	0.151283049337813	0.0756415246689064
W41R	-0.134336773875804	0.135269550871834	13	-0.0944516067186935	-0.128910275702933	0.154004013466138	0.0427130282445699
E42R	0.632395293752406	0.0353607619508085	4	0.577556362065495	0.628606659456371	0.07265336524547	0.036326682622735
C43R	-0.113738735130505	0.14648037321838	13	-0.0235901226439474	-0.100605337738645	0.166164577992641	0.0460857620091
A44R	-0.102088892446016	0.124042587003948	4	0.144567324883411	-0.0511394467498077	0.184127890370526	0.0920639451852629
I45R	0.188138096452803	0.0530081401090653	4	0.163745079728234	0.185696023877074	0.0909078924067638	0.0454539462033819
P46R	0.288476827030575	0.0263821335385518	4	0.278937076909294	0.28797632590413	0.0603467917036751	0.0301733958518375
G47R	NA	NA	NA	0.117737355310633	0.117737355310633	0.238235901449484	0.238235901449484
K48R	0.875910947533971	0.0898521380826833	13	0.785203245660597	0.867321070123966	0.115710789493706	0.0320923988187675
K49R	0.919233246964317	0.0121108709350859	4	0.873714074717929	0.918104928565668	0.0399998408165769	0.0199999204082884
G50R	0.933624717927624	0.0228019592251685	4	0.769442392260206	0.926126469512898	0.0652925479590423	0.0326462739795211
T51R	-0.226281302223919	0.134245575732885	10	-0.0985368273084036	-0.206960812184791	0.16116763453175	0.0509656810221936
P52R	0.551176472477574	0.0117116737555056	4	0.598032375804449	0.552300560201813	0.0393304167747983	0.0196652083873991
W53R	0.0359910056402362	0.237115492513194	13	-0.00241565821670002	0.0276825292765163	0.237884512114715	0.0659772927744877
E54R	0.188470596169358	0.0558634853274989	4	0.2523308206515	0.195172114539959	0.0955631875401343	0.0477815937700671
G55R	0.262337855681844	0.144271922002383	13	0.30171020567485	0.267999814703949	0.161783510091172	0.0448706723967899
G56R	NA	NA	NA	-0.0611334658714621	-0.0611334658714621	0.238235901449484	0.238235901449484
L57R	0.746856657659964	0.024191934350742	4	0.612879256108433	0.74038290639405	0.0642249834480757	0.0321124917240379
F58R	0.072119297349972	0.064118872539612	4	0.0406694465638576	0.0683890647256141	0.102268325057255	0.0511341625286273
K59R	0.934088140949682	0.0127470014512361	4	0.888390244492577	0.9328974443794	0.0411105888312914	0.0205552944156457
L60R	0.100702392488659	0.0298385489790586	4	0.0861455060376016	0.0998445068702012	0.064764652881583	0.0323823264407915
R61R	1	1e-05	4	0.972336279842561	1	1e-05	1e-05
M62R	-0.14593408465062	0.186414549909833	10	-0.0704137655066433	-0.130953932837911	0.20005591843853	0.0632632361662632
L63R	0.857765587937181	0.0113210844319102	4	0.825715152742019	0.857021736002584	0.0382848025240921	0.0191424012620461
F64R	-0.123926398203082	0.0754255295115756	4	-0.0331058327632166	-0.111514326543082	0.116796335761397	0.0583981678806987
K65R	0.951033491009408	0.29136671881075	13	0.866902075786972	0.929724028716934	0.2812582418292	0.0780070009663101
D66R	-0.00015046539994297	0.199415274729529	10	0.200989928327932	0.0419477378676376	0.223646565388173	0.0707232537500405
D67R	0.360688299808569	0.036609138765298	4	0.433228507457574	0.365864158649227	0.0751194058034404	0.0375597029017202
Y68R	0.27851028611334	0.255170361079625	10	0.147538765521864	0.245373174820803	0.257370977530581	0.0813878492620655
P69R	-0.073921787199903	0.122812649698844	9	-0.0538115043154521	-0.0709728473737871	0.145754846648295	0.0485849488827652
S70R	0.498471995307635	0.0472736667470331	4	0.496600562297477	0.498303078332522	0.0845945833187131	0.0422972916593566
S71R	0.42340016018594	0.0388834948984198	4	0.480595423788034	0.427715535908264	0.0768655154147518	0.0384327577073759
P72R	0.193317419640946	0.0203733010630989	4	0.204735625050524	0.19378562700488	0.052254102059678	0.026127051029839
P73R	0.0230813482444521	0.038520756446464	4	0.0235738436994381	0.0231181862475033	0.0749544824241297	0.0374772412120649
K74R	0.920506729647089	0.00946986359555681	4	0.872151335157819	0.919564396397038	0.0351945687791449	0.0175972843895724
C75R	0.161726881751171	0.238278088508989	13	0.120427144312702	0.152758256673584	0.238876636768141	0.0662524586444552
K76R	0.89124564655329	0.123949815129063	13	0.861619584647055	0.887509697525996	0.143805614519773	0.039884501296204
F77R	-0.00866163608613391	0.0216852816657045	4	-0.0466828966175049	-0.0103167400070757	0.0545951625275589	0.0272975812637794
E78R	0.862612345919149	0.015002243416199	4	0.824551471612923	0.861450537874031	0.0446492325875054	0.0223246162937527
P79R	0.803437751112635	0.0176796768117123	4	0.806736611279355	0.803555777232133	0.0482947531749489	0.0241473765874744
P80R	0.70674077309207	0.0160611366301013	4	0.679932510133554	0.705866575369164	0.0460760496122142	0.0230380248061071
L81R	0.0409476732397306	0.0230135719702038	4	0.0199692468899679	0.0399811013461124	0.056032036684279	0.0280160183421395
F82R	-0.245034735586814	0.173714333970263	10	-0.142578202219572	-0.225836691920257	0.191717243822598	0.0606263157209257
H83R	-0.0984182244339263	0.114623482858044	16	-0.0701471644487082	-0.0953827923809636	0.133784671788116	0.0334461679470291
P84R	-0.011209001338465	0.0305019227068981	4	0.0828522384716792	-0.00554983495272118	0.0692055097700874	0.0346027548850437
N85R	0.0422728355410371	0.0766756518182943	4	-0.00455965260535957	0.0357810555928983	0.114862887529575	0.0574314437647874
V86R	-0.0532318877306282	0.0601164006995814	4	-0.0166484649909871	-0.0491332816009567	0.098493162869823	0.0492465814349115
Y87R	-0.137838817515901	0.154078859163107	4	-0.0953058284020915	-0.127445624972068	0.17928190358825	0.0896409517941249
P88R	0.816153940131405	0.0657912434893159	4	0.713668645513904	0.803719688863199	0.108669815495661	0.0543349077478304
S89R	NA	NA	NA	0.501400593321337	0.501400593321337	0.238235901449484	0.238235901449484
G90R	-0.101931159227873	0.277147489276261	16	-0.0539837687237144	-0.0911283016600158	0.269617534416566	0.0674043836041414
T91R	0.46385890732898	0.0349263349887118	4	0.536472557363217	0.468818113235212	0.0731318639689166	0.0365659319844583
V92R	-0.0326933338027354	0.0714074750040776	4	0.0278640305590217	-0.0248006306902438	0.110668041982941	0.0553340209914706
C93R	-0.0256498144699579	0.0713254433666409	16	-0.0649645436366336	-0.028387513603735	0.0937307420530753	0.0234326855132688
L94R	-0.186482761862128	0.0487949776488597	4	-0.0993245088756685	-0.178386142841309	0.089846075125567	0.0449230375627835
S95R	-0.102337019678625	0.0380003058314515	4	-0.0622244169559328	-0.0993741940068517	0.0750973348204182	0.0375486674102091
I96R	0.471162727279014	0.0581673312473423	4	0.357567444780302	0.45880385939369	0.102183353289804	0.051091676644902
L97R	NA	NA	NA	0.410108256513893	0.410108256513893	0.238235901449484	0.238235901449484
E98R	0.288773068526167	0.0492284879865839	4	0.358632394311926	0.295314949974248	0.0890257814082819	0.044512890704141
E99R	NA	NA	NA	0.493930357015841	0.493930357015841	0.238235901449484	0.238235901449484
D100R	0.295798402189982	0.149612393510133	4	0.349076067572127	0.308529915114557	0.176391357683165	0.0881956788415827
K101R	0.979694514096933	0.148138981009178	16	0.904539380184209	0.969583188126623	0.165185691737052	0.0412964229342629
D102R	-0.0215449490828794	0.0263521805581203	4	0.101763865110277	-0.0150825363043865	0.0662394123086935	0.0331197061543467
W103R	-0.198555151591611	0.104369087507057	10	-0.153984258124806	-0.193131784485273	0.129173763744256	0.040848330736833
R104R	1	1e-05	4	0.991098801907014	1	1e-05	1e-05
P105R	0.152000796465476	0.0380799348560679	4	0.160521942467875	0.152631412710377	0.0744852649437891	0.0372426324718946
A106R	-0.147156297086742	0.0457396362760882	4	-0.0421351600451399	-0.137957669386873	0.0880993725772188	0.0440496862886094
I107R	0.196927308804051	0.0235410821818933	4	0.249860304671377	0.199419444593002	0.0576709569154419	0.0288354784577209
T108R	0.80192848536203	0.0372735363619393	4	0.772542465291502	0.799796454560141	0.0739218651767452	0.0369609325883726
I109R	0.0737008524842531	0.0665753030258959	13	0.0977378593189417	0.0754298526406647	0.0907444316931913	0.02516797703328
K110R	0.838680441574245	0.11690918765478	13	0.759616966187508	0.829208746570224	0.139602519161466	0.0387187723862007
Q111R	0.723092075577875	0.258961038982029	10	0.737328858361863	0.726733946618053	0.253896527123803	0.0802891315717937
I112R	0.230665958762669	0.2634085578728	10	0.201219142531206	0.22303739690115	0.257447358337548	0.081412002994019
L113R	0.00939326766583656	0.267585284507498	13	0.0371850376769208	0.0159945034688949	0.261181131982582	0.0724386125805328
L114R	0.531878863350023	0.0136494557535688	4	0.606960090999233	0.533969811001506	0.0437533244842282	0.0218766622421141
G115R	-0.187052204588274	0.0272939590182797	4	-0.141971939312933	-0.18460976207635	0.062320058291347	0.0311600291456735
I116R	0.207106182541998	0.219549113398906	13	0.196947479006776	0.205038225942456	0.22351722040616	0.0619925230095072
Q117R	0.718057309361792	0.149409766569712	16	0.676307469035465	0.712398657559347	0.164907438831149	0.0412268597077873
E118R	0.707639256420394	0.0180351693533722	4	0.607581871551219	0.703990062410142	0.0522989291069391	0.0261494645534695
L119R	-0.0462608847484004	0.149669821823246	13	-0.0195289184921656	-0.0422941945927775	0.16610013393324	0.0460678884429026
L120R	0.0205001991057563	0.01379890754834	4	0.0137043511944599	0.0203089266616917	0.0422344511800728	0.0211172255900364
N121R	0.728540584054565	0.147891690523639	10	0.715890122269391	0.726464713963244	0.166187356640492	0.0525530565306664
E122R	0.668037919421046	0.113924073536843	13	0.680441139847895	0.669490310673753	0.134613784538531	0.0373351463490719
P123R	-0.0360131932708616	0.0234259235978768	4	-0.0519073414808285	-0.0367580158253254	0.0565157035376279	0.0282578517688139
N124R	0.0260952059592169	0.148585309649967	16	0.0145688788983719	0.0245404189250826	0.1636182045394	0.0409045511348501
I125R	0.0142078193117503	0.181047225668941	10	0.156353826148902	0.0417492565340493	0.201445692878231	0.0637027214325972
Q126R	0.930241936699793	0.103819849569144	13	0.89407942377928	0.926342456666276	0.125945430982293	0.0349309776397746
D127R	-0.0144743972226276	0.0336445644816094	4	0.038903303944092	-0.0109538877396532	0.0705419622824888	0.0352709811412444
P128R	0.680975002536801	0.0400355608842021	4	0.450484645062954	0.66310921516007	0.0983697818200736	0.0491848909100368
A129R	-0.0296330227633124	0.124362966916811	4	-0.0363816786440903	-0.0310298841138821	0.15498392985853	0.0774919649292648
Q130R	0.647797039115856	0.237631806246325	16	0.548247856103021	0.627927611332976	0.241059004546721	0.0602647511366803
A131R	0.185596829854447	0.163497750810437	10	0.286659098632979	0.203618500288664	0.1832543200672	0.0579501042477853
E132R	0.442995421573717	0.049753391403679	4	0.452064638914415	0.443852895379536	0.0872615653338975	0.0436307826669488
A133R	0.0531268568508643	0.0250355342412056	4	0.0405405007453667	0.0524985387268503	0.0586200616671312	0.0293100308335656
Y134R	-0.148694064171123	0.0902156730930798	10	-0.0335828939678292	-0.136383689774138	0.120845769147784	0.0382147876101904
T135R	0.838486835760364	0.0313352210367524	4	0.722468659625474	0.831327708331816	0.0721311501233234	0.0360655750616617
I136R	0.183564158615162	0.0248630142455484	4	0.276917820257551	0.188193905722113	0.0617497752905085	0.0308748876452543
Y137R	-0.00146735256928249	0.0263919747826782	4	0.0222664480138962	-0.000221723247210068	0.0605537340524685	0.0302768670262342
C138R	0.865234196333247	0.141549675441024	13	0.72884013217772	0.845937722653037	0.165803743183761	0.0459856844394547
Q139R	0.982735346592709	0.0581237314840816	10	0.896015970369555	0.976524003810155	0.0877591604914324	0.0277518832697188
N140R	0.578649243146749	0.0403735841812385	4	0.52343275149386	0.574335984811342	0.0784589033433313	0.0392294516716657
R141R	1	1e-05	4	0.991631969865491	1	1e-05	1e-05
V142R	0.977929450310842	0.0360461415614548	4	0.911300811948774	0.973243360084334	0.0740943086921383	0.0370471543460692
E143R	0.217687343533007	0.0219677444714248	4	0.346861816850268	0.223380454838149	0.0605452769045583	0.0302726384522792
Y144R	-0.047386116277832	0.0513503892009658	4	-0.0404625444684496	-0.046712540758663	0.0889168709015534	0.0444584354507767
E145R	0.976089799124519	0.0205043804870234	4	0.858201935772239	0.971225949133744	0.0573975974609731	0.0286987987304865
K146R	0.793559097476125	0.166095732354747	13	0.82122356182347	0.798041679850182	0.1800500005735	0.0499368853242366
R147R	1	1e-05	4	0.989450726305328	1	1e-05	1e-05
V148R	-0.0253864420199312	0.0482426496900354	4	-0.00775304309592219	-0.0237652137824808	0.0857761966110771	0.0428880983055386
R149R	1	1e-05	4	0.987376888465648	1	1e-05	1e-05
A150R	0.797960085012324	0.0148333573440364	4	0.792064571194612	0.797782089195749	0.0439087224697821	0.021954361234891
Q151R	-0.126936614376891	0.103897118133881	16	0.0137853897920421	-0.113102353111123	0.130646349036286	0.0326615872590716
A152R	-0.0853971999660105	0.0359449485254549	4	-0.0176631290074391	-0.0806457985193221	0.0740405205515696	0.0370202602757848
K153R	0.933739992589683	0.144611898598888	10	0.883281886020649	0.925614151419603	0.164404717151782	0.051989336427538
K154R	0.89298327442207	0.138271031114179	10	0.853023509023115	0.886786509425938	0.158633961352998	0.0501644632130599
F155R	NA	NA	NA	0.397425210931042	0.397425210931042	0.238235901449484	0.238235901449484
A156R	0.871563064907735	0.0472178427509791	4	0.718767938107547	0.857786477323283	0.0951896552085027	0.0475948276042514
P157R	0.428992224824042	0.0381415028694217	4	0.526022825957781	0.43618382463322	0.0787377739856073	0.0393688869928037
S158R	0.678158165693688	0.0429397550393652	4	0.573079975155496	0.669471351369419	0.0849751429660962	0.0424875714830481
Y159R	NA	NA	NA	0.458321528777766	0.458321528777766	0.238235901449484	0.238235901449484
M1H	NA	NA	NA	0.183885698869061	0.183885698869061	0.238235901449484	0.238235901449484
S2H	NA	NA	NA	0.332888957500686	0.332888957500686	0.238235901449484	0.238235901449484
G3H	NA	NA	NA	0.566263009689609	0.566263009689609	0.238235901449484	0.238235901449484
I4H	NA	NA	NA	0.158223159134886	0.158223159134886	0.238235901449484	0.238235901449484
A5H	0.301243076639417	0.14863803006296	4	0.360110485608121	0.315240513957847	0.175964438009399	0.0879822190046995
L6H	0.435795375315155	0.0325307716153945	4	0.444185595695195	0.436331601174614	0.067986567941102	0.033993283970551
S7H	0.206695873386763	0.179921582657848	4	0.253802457167944	0.219608086236569	0.198739189893754	0.099369594946877
R8H	NA	NA	NA	0.262293264415441	0.262293264415441	0.238235901449484	0.238235901449484
L9H	-0.0872852794389875	0.0582996947928461	4	-0.0303175959038802	-0.0810747791084965	0.0976268731836489	0.0488134365918245
A10H	NA	NA	NA	0.431221651530359	0.431221651530359	0.238235901449484	0.238235901449484
Q11H	0.808116994494585	0.0231701359398866	4	0.782280367650761	0.806918860171452	0.0563335499596541	0.0281667749798271
E12H	0.151864906609815	0.0380423875894717	4	0.173374879046563	0.153455320875553	0.0746215447742629	0.0373107723871314
R13H	0.0817603531667738	0.0478475766485281	4	0.129670645085186	0.086132481022887	0.0863146061157812	0.0431573030578906
K14H	0.120723529273903	0.125055351245392	4	0.155558283829498	0.127965550579979	0.1561628974185	0.0780814487092498
A15H	NA	NA	NA	0.606361778965	0.606361778965	0.238235901449484	0.238235901449484
W16H	0.0405044520437007	0.0260864846095142	4	0.0589264171842029	0.0414606880108702	0.0600662637787341	0.030033131889367
R17H	-0.0905200230791718	0.0457842644187276	4	-0.0474255824977625	-0.086742092316797	0.0838843694315982	0.0419421847157991
K18H	0.439545069590701	0.0476088956267842	4	0.336217940639271	0.430158556194001	0.0899909753726574	0.0449954876863287
D19H	0.253236167444316	0.0519535980619161	4	0.307670199449901	0.258587999159001	0.0909760152914944	0.0454880076457472
H20H	1	1e-05	4	0.971640158889489	1	1e-05	1e-05
P21H	0.144389680346593	0.0768512360629669	4	0.0984311999704895	0.138006490463328	0.114984069074537	0.0574920345372685
F22H	0.420069217767778	0.0736833226711965	4	0.321438704101193	0.406859445421862	0.115896326271118	0.0579481631355588
G23H	0.222679136886199	0.0532697071835606	4	0.232249871932496	0.223641550145768	0.0909279790046657	0.0454639895023329
F24H	NA	NA	NA	0.0915717668167672	0.0915717668167672	0.238235901449484	0.238235901449484
V25H	0.527040185723507	0.0756997553922575	4	0.516929443272341	0.525654057229754	0.1128624036043	0.05643120180215
A26H	NA	NA	NA	0.166698259764703	0.166698259764703	0.238235901449484	0.238235901449484
V27H	0.998388603931757	0.106066364747174	6	0.818561073418508	0.970730508082809	0.149859308467204	0.0611798064918329
P28H	0.335325070493282	0.0527251312514523	4	0.254008894062594	0.327223349189742	0.0935462365967967	0.0467731182983984
T29H	NA	NA	NA	0.663288547335611	0.663288547335611	0.238235901449484	0.238235901449484
K30H	0.505109096973464	0.0737510000642978	4	0.46089583561113	0.499182820883096	0.112002577521859	0.0560012887609295
N31H	0.693628581200293	0.039558074867871	4	0.696787837666108	0.693870765052791	0.0761343907855384	0.0380671953927692
P32H	0.828921843399691	0.018495339441837	4	0.797996624689464	0.827766266860501	0.049844753576392	0.024922376788196
D33H	-0.125143172147744	0.060288153128581	6	-0.057586440805594	-0.118817312026009	0.0948482687319293	0.0387216435632672
G34H	0.832458905985463	0.02724649006045	4	0.665234659689179	0.823413624469461	0.07213169339093	0.036065846695465
T35H	0.241798266799896	0.0524099512365305	4	0.177174228731957	0.23539429718407	0.092042166077541	0.0460210830387705
M36H	NA	NA	NA	0.138078798588235	0.138078798588235	0.238235901449484	0.238235901449484
N37H	0.823255606080431	0.0169629556815932	4	0.811601316325818	0.822854963042683	0.0472598007992301	0.0236299003996151
L38H	-0.0641155962703346	0.166534105869713	13	-0.0560414946374025	-0.0628044255173642	0.180154212915262	0.0499657886274489
M39H	NA	NA	NA	0.362443248218787	0.362443248218787	0.238235901449484	0.238235901449484
N40H	0.968371928799263	0.0199974898207167	4	0.816014004720955	0.962235041623077	0.0597264256671569	0.0298632128335784
W41H	NA	NA	NA	0.0677405591446298	0.0677405591446298	0.238235901449484	0.238235901449484
E42H	0.276198537087264	0.22620290161301	4	0.428615600831037	0.32526417422034	0.240910395851061	0.120455197925531
C43H	-0.270382656012915	0.134406758690783	4	-0.0364627950433053	-0.218915126649136	0.189653520770975	0.0948267603854873
A44H	NA	NA	NA	0.612144431976751	0.612144431976751	0.238235901449484	0.238235901449484
I45H	-0.332016461558108	0.0494898913719366	6	-0.144278859011704	-0.317339630293709	0.0960979643846956	0.0392318296771092
P46H	0.319392920411824	0.0353636558544761	4	0.288812966013409	0.317280094961972	0.0717337390977809	0.0358668695488904
G47H	NA	NA	NA	0.112958829183057	0.112958829183057	0.238235901449484	0.238235901449484
K48H	0.455290720581657	0.0586048735639507	4	0.43439025640076	0.453001573783396	0.0965259898638022	0.0482629949319011
K49H	0.959752610772791	0.099694006508308	4	0.794683336982199	0.931190663869814	0.148116968178575	0.0740584840892875
G50H	NA	NA	NA	0.565730727583688	0.565730727583688	0.238235901449484	0.238235901449484
T51H	0.270371695886236	0.0398461175747382	4	0.184013236383276	0.263707101855157	0.0798523811920919	0.0399261905960459
P52H	0.937754613336167	0.0239615148691648	4	0.833956056298544	0.932784579208649	0.0612815207674572	0.0306407603837286
W53H	-0.0636005510112813	0.0553719730728756	6	0.0278296588160172	-0.0556768597901221	0.0915463861988401	0.0373736556638211
E54H	0.396969798193628	0.0531483556936208	4	0.477283637213047	0.405029439455523	0.0939107312659195	0.0469553656329598
G55H	0.940120365042572	0.0461078362861336	4	0.815703218304257	0.929142889069831	0.0905059194019296	0.0452529597009648
G56H	NA	NA	NA	0.132473500572418	0.132473500572418	0.238235901449484	0.238235901449484
L57H	0.729185909306943	0.10348241545464	4	0.652932996110298	0.715579946295858	0.140632050685135	0.0703160253425675
F58H	-0.0468779480642655	0.147628585151903	4	0.0966545646867777	-0.0129258753105359	0.183806543583353	0.0919032717916767
K59H	0.871213664262095	0.0250521698670861	4	0.786354335800749	0.866974763577656	0.0614255701262302	0.0307127850631151
L60H	0.100767772406737	0.0498904688227482	4	0.124173346113413	0.102986235066441	0.0876339321259399	0.04381696606297
R61H	0.608298630228375	0.0176613155180888	4	0.633792248158725	0.609209823615711	0.0484949385016177	0.0242474692508088
M62H	NA	NA	NA	0.0951642688761203	0.0951642688761203	0.238235901449484	0.238235901449484
L63H	0.830582927063644	0.0266445590083103	4	0.794961714435982	0.82869646187653	0.0611697317229965	0.0305848658614982
F64H	0.0158680644935313	0.0968637163165688	4	0.0558565050769719	0.0226240194881149	0.132705634037996	0.0663528170189981
K65H	0.819017069211283	0.0584957625527141	4	0.737097793104637	0.81005964668123	0.0995346606848922	0.0497673303424461
D66H	0.818189800651365	0.0191788399757902	4	0.763762933832567	0.816083792752239	0.0515744952495352	0.0257872476247676
D67H	0.787124504436366	0.023802357259854	4	0.731617811989173	0.784483572265251	0.0581343292101692	0.0290671646050846
Y68H	0.380720237671712	0.186957205995651	13	0.274656373257871	0.361761585197019	0.20125031334811	0.0558167941522927
P69H	-0.00405700603580289	0.0266398640940533	4	-0.00476600879229668	-0.00409454787455251	0.060641484378943	0.0303207421894715
S70H	NA	NA	NA	0.656484629902869	0.656484629902869	0.238235901449484	0.238235901449484
S71H	0.907936536550379	0.0381541923894257	4	0.757014290318778	0.896747213680403	0.0843755096297575	0.0421877548148788
P72H	0.0983607923770656	0.101440751939853	4	0.108307381920654	0.100106713129419	0.135870241281969	0.0679351206409845
P73H	-0.0157532101853829	0.0274118431800539	4	0.0200105178979967	-0.0138076227201331	0.0621605780356507	0.0310802890178253
K74H	0.733401437543816	0.293709776612929	10	0.686392907863551	0.720215345593641	0.280060697481202	0.0885629687135981
C75H	0.036762367192578	0.0182826200161489	4	0.0549458883410988	0.0374343013730857	0.04930498716101	0.024652493580505
K76H	0.718870422998954	0.0143485899370724	4	0.748992625770614	0.719751012195899	0.0434145361979755	0.0217072680989877
F77H	-0.0912135977357101	0.0473926052812944	4	-0.0627050336727335	-0.0886345045530554	0.0851136453496684	0.0425568226748342
E78H	0.861927776115294	0.0549332064788545	4	0.77103593003717	0.85253196602743	0.0966360996546019	0.048318049827301
P79H	0.793645343729154	0.0292799452641009	4	0.808476132359789	0.794503956044199	0.0640743721036952	0.0320371860518476
P80H	0.844396657885072	0.0456906598379981	4	0.815526369992458	0.841870427836646	0.083293761744514	0.041646880872257
L81H	-0.164238690922888	0.0770554060793443	4	-0.101532458726318	-0.155509482841987	0.116116735137707	0.0580583675688534
F82H	0.250520547394829	0.208077034411526	10	0.165165705642903	0.232047956207546	0.217817888187429	0.068880064180016
H83H	1	1e-05	4	0.983824274022446	1	1e-05	1e-05
P84H	-0.299006912632446	0.152617964374767	4	-0.181492799269572	-0.270497841749811	0.184250175142375	0.0921250875711876
N85H	-0.106134857955467	0.0448150555858781	4	-0.054681402927686	-0.101711402022091	0.0832052199769919	0.041602609988496
V86H	NA	NA	NA	0.0934127585611642	0.0934127585611642	0.238235901449484	0.238235901449484
Y87H	0.119170353230442	0.109139473452912	13	0.0968814142743312	0.116657622273889	0.130448011545375	0.0361797688007051
P88H	0.914555004913721	0.159351704144822	13	0.797167914289412	0.896185760145384	0.179219773583097	0.0497066217869925
S89H	0.392339652619945	0.337619361940694	4	0.501672861106109	0.437682250208874	0.30521098068013	0.152605490340065
G90H	-0.190855687415965	0.105281375417522	4	-0.0846068153315446	-0.171627554581386	0.144992503747219	0.0724962518736097
T91H	NA	NA	NA	0.55334808982026	0.55334808982026	0.238235901449484	0.238235901449484
V92H	NA	NA	NA	0.0472003357928752	0.0472003357928752	0.238235901449484	0.238235901449484
C93H	NA	NA	NA	-0.0502879583585079	-0.0502879583585079	0.238235901449484	0.238235901449484
L94H	NA	NA	NA	0.258972688835954	0.258972688835954	0.238235901449484	0.238235901449484
S95H	-0.305892731177088	0.0737412475298079	4	-0.127453315770723	-0.281977731177904	0.12653496039886	0.0632674801994302
I96H	NA	NA	NA	0.130779713211606	0.130779713211606	0.238235901449484	0.238235901449484
L97H	NA	NA	NA	0.525278444454581	0.525278444454581	0.238235901449484	0.238235901449484
E98H	NA	NA	NA	0.576581902949623	0.576581902949623	0.238235901449484	0.238235901449484
E99H	0.250756752920582	0.152800455028545	4	0.459525801464292	0.301450240852843	0.198679717010468	0.0993398585052338
D100H	0.886961790455015	0.029948180399381	4	0.804176458450753	0.882066110704901	0.06768736277702	0.03384368138851
K101H	0.90423054631056	0.0422482838993302	4	0.846806159647989	0.899553492438519	0.0806776727180824	0.0403388363590412
D102H	0.927485308209462	0.0687923180523821	4	0.749163269708439	0.904987612291182	0.121661769341983	0.0608308846709917
W103H	0.226972708139179	0.0694240108651379	10	0.205745795804648	0.225181663440766	0.0961078425910995	0.0303919683592813
R104H	-0.0650107535547378	0.0616879615180867	4	0.00549381491237145	-0.056928984173187	0.101879980274484	0.0509399901372421
P105H	-0.0938002951571201	0.0539277555360713	4	-0.0109318084822027	-0.0853747385743907	0.0949229838655917	0.0474614919327958
A106H	-0.0870515137646551	0.0357150697389401	4	-0.0430677295389305	-0.0839845005221763	0.0725931360775361	0.036296568038768
I107H	0.697770937492612	0.0932707396206081	4	0.671993512834307	0.693550997284598	0.12906450594078	0.0645322529703901
T108H	NA	NA	NA	0.767165560906491	0.767165560906491	0.238235901449484	0.238235901449484
I109H	0.0556663878249333	0.0673862413046725	4	0.0788706012113037	0.058541484992667	0.105209603584083	0.0526048017920417
K110H	0.479729731147477	0.0749527673910675	10	0.353604298019114	0.468316942966858	0.107491870384387	0.0339919140366261
Q111H	0.881253825536081	0.309759236216802	13	0.847320267572831	0.872260110946636	0.292894235340802	0.0812342449083907
I112H	0.854473689698247	0.0494831302740251	4	0.668753021108204	0.837000633626735	0.102458712928836	0.0512293564644178
L113H	-0.00833921423175871	0.0506602970144277	4	0.0131795108248398	-0.0062711462789283	0.0884004338328436	0.0442002169164218
L114H	0.737056391978196	0.157541388442018	13	0.748471494265322	0.738825529022048	0.172586290057312	0.0478668244802877
G115H	NA	NA	NA	-0.0852565831086476	-0.0852565831086476	0.238235901449484	0.238235901449484
I116H	NA	NA	NA	0.35647465315216	0.35647465315216	0.238235901449484	0.238235901449484
Q117H	0.956753554238526	0.0194675125684162	4	0.806535038124801	0.95085690366204	0.0586773075394302	0.0293386537697151
E118H	0.775645658630639	0.0308519276514336	4	0.705960126278139	0.771407865535176	0.0679914710474857	0.0339957355237429
L119H	0.339903917648321	0.0218882014477043	4	0.216853639045947	0.334499492608684	0.059888433098802	0.029944216549401
L120H	-0.138681985479594	0.0968124417169557	10	-0.0616970550321408	-0.12991549530716	0.123961282827009	0.0391999995409665
N121H	0.521901360978645	0.0216811070043064	4	0.595793891020993	0.525117385253156	0.0560991536533275	0.0280495768266638
E122H	0.631095073290372	0.0134885412760549	4	0.682456385973273	0.632509043205186	0.0425446869949378	0.0212723434974689
P123H	-0.101036471767156	0.035496392726208	4	-0.0830186304405697	-0.0997872371911175	0.0716148123636416	0.0358074061818208
N124H	0.505636917588228	0.113419283663578	10	0.406937997967047	0.49272214590016	0.140410635561387	0.0444017416085817
I125H	-0.029456616277258	0.117506850740403	4	0.121140980546633	0.00033611991523241	0.160945549607455	0.0804727748037274
Q126H	0.627526262828618	0.0999263946130784	13	0.671781554809762	0.632138089180187	0.122646266540241	0.0340159540580818
D127H	0.0289271512142621	0.021164410710596	4	0.094012473308508	0.0316952224485529	0.05491102941173	0.027455514705865
P128H	-0.0268089922204999	0.0803237467776021	4	0.0307826216748268	-0.0185007824768538	0.118820527474539	0.0594102637372696
A129H	0.0640295672957649	0.0829493247420342	4	0.00835810744746663	0.0557747664424388	0.12110919111691	0.0605545955584551
Q130H	0.636403391807292	0.199779525145883	10	0.59696218756246	0.628136524111692	0.209045864207669	0.0661061066334505
A131H	NA	NA	NA	0.588575315261399	0.588575315261399	0.238235901449484	0.238235901449484
E132H	0.513355239237454	0.0219668956306395	4	0.455469584514966	0.510804136886149	0.0557115272062344	0.0278557636031172
A133H	0.10548139898605	0.0425185299735341	4	0.075619120703821	0.103034917628308	0.0798534984903553	0.0399267492451776
Y134H	0.124525193536374	0.142529706902249	13	0.178420623276808	0.132195376827094	0.160796458273006	0.0445969134781791
T135H	0.0737338589005178	0.0589419752412837	4	0.299515558786636	0.0985894377219065	0.119724499042339	0.0598622495211697
I136H	0.329529798092532	0.0396640896463883	4	0.434787667911188	0.337618670896719	0.0812400596892068	0.0406200298446034
Y137H	0.0498676622729848	0.0492963301124466	4	0.0938126215583857	0.0539879675628912	0.0876805336936528	0.0438402668468264
C138H	0.416137687366135	0.0911705018596865	4	0.46334582385516	0.423719908528095	0.128036225084284	0.0640181125421418
Q139H	0.715895910650505	0.198120291106961	10	0.686570183941888	0.709789665155544	0.207456710346214	0.0656035720579853
N140H	0.549879915474017	0.0496709795789486	4	0.524236771966678	0.547459051594645	0.0874564967833762	0.0437282483916881
R141H	0.986392229470144	0.0272908488333551	4	0.867237980392656	0.979937164593374	0.0671315286209061	0.033565764310453
V142H	0.917424966975623	0.141533735841888	13	0.843694274927645	0.906994859042663	0.160894892516851	0.0446242142253672
E143H	0.592392145976522	0.026162806239973	4	0.616501601502156	0.593647075505845	0.0602643214873604	0.0301321607436802
Y144H	0.00340818303578622	0.0183380452738081	4	0.0371483478865391	0.00465862029539955	0.0496777863487253	0.0248388931743627
E145H	NA	NA	NA	0.633035546993932	0.633035546993932	0.238235901449484	0.238235901449484
K146H	0.941968286940908	0.07048832877229	4	0.869306266207946	0.932604122881941	0.110613612952763	0.0553068064763816
R147H	0.454042304479363	0.041835803345477	4	0.507509562128795	0.458357976581209	0.0800139922601259	0.040006996130063
V148H	-0.090446642544364	0.0356685929022291	4	-0.0459870324725056	-0.0873502030811889	0.0725574203839935	0.0362787101919967
R149H	0.617634309809587	0.0334842256996866	4	0.556679567134869	0.613631960103485	0.0707262098165502	0.0353631049082751
A150H	NA	NA	NA	0.657724014852546	0.657724014852546	0.238235901449484	0.238235901449484
Q151H	0.0958512355666017	0.0239322628506471	4	0.150636300963808	0.0984713793166564	0.0582791754093535	0.0291395877046767
A152H	-0.0322535718304474	0.106192653144908	4	0.010069456896836	-0.0245400505008746	0.140828384079616	0.0704141920398081
K153H	0.402637087132567	0.0908490401019355	4	0.506851071967444	0.419325598764478	0.132216900570268	0.0661084502851339
K154H	0.458836104167778	0.114667442487961	4	0.532409939216179	0.473107739091136	0.149846116834215	0.0749230584171073
F155H	0.548763678173767	0.0571800922169051	4	0.535143661806057	0.547304311498545	0.0949649802092703	0.0474824901046352
A156H	0.862055679185984	0.0718971700888926	4	0.752225262564658	0.847655710307854	0.115356131379089	0.0576780656895445
P157H	0.662115519016875	0.271788628646546	10	0.701558477504525	0.67257260096512	0.263884934976061	0.0834477434729783
S158H	NA	NA	NA	0.584955518672205	0.584955518672205	0.238235901449484	0.238235901449484
Y159H	NA	NA	NA	0.487974478627383	0.487974478627383	0.238235901449484	0.238235901449484
M1K	NA	NA	NA	0.139828547364213	0.139828547364213	0.238235901449484	0.238235901449484
S2K	0.0157040587502864	0.206500127492574	4	0.104507945828852	0.0425543774640393	0.22039335288113	0.110196676440565
G3K	NA	NA	NA	0.477856466602411	0.477856466602411	0.238235901449484	0.238235901449484
I4K	0.203784179603338	0.0539243669995508	4	0.236318246774671	0.207091856162297	0.0920824839311204	0.0460412419655602
A5K	NA	NA	NA	0.310862571678397	0.310862571678397	0.238235901449484	0.238235901449484
L6K	NA	NA	NA	0.458587583913607	0.458587583913607	0.238235901449484	0.238235901449484
S7K	0.147507183967162	0.332756639417358	4	0.248616589023883	0.189083609214721	0.301677471678524	0.150838735839262
R8K	NA	NA	NA	0.223835779318287	0.223835779318287	0.238235901449484	0.238235901449484
L9K	0.36535748906965	0.121455409688801	4	0.235618274733926	0.339003897699136	0.16127104988359	0.080635524941795
A10K	NA	NA	NA	0.352883566391447	0.352883566391447	0.238235901449484	0.238235901449484
Q11K	0.710780217892498	0.0154444742086772	4	0.704744891068464	0.710590729449418	0.0448787685646223	0.0224393842823111
E12K	-0.0221135811012156	0.0605561118159773	4	0.0182840622269844	-0.017558279338582	0.099079506010718	0.049539753005359
R13K	0.0884699462607908	0.0350819635501205	4	0.15305534563599	0.0928991632372945	0.0728360618032149	0.0364180309016075
K14K	1	1e-05	4	0.986137696089662	1	1e-05	1e-05
A15K	0.831616809086792	0.0398967283313112	4	0.772739036438118	0.827067673424865	0.0781097805740807	0.0390548902870404
W16K	0.096121093803774	0.232094310554666	13	0.0627179153246205	0.089015485902906	0.233814230308304	0.0648483997161336
R17K	0.542880768510736	0.301016193454255	10	0.416933782028271	0.506924159712722	0.290140315640235	0.0917504238463316
K18K	1	1e-05	4	0.989625569663254	1	1e-05	1e-05
D19K	0.188308152038433	0.0788675324885177	4	0.209473667575669	0.191314011479498	0.115981343878259	0.0579906719391296
H20K	0.0554022741433737	0.064392562481092	4	0.0583577482091056	0.0557541378648913	0.102033281860217	0.0510166409301085
P21K	0.214354109371904	0.0792178427645858	4	0.12623631459398	0.201792238431976	0.120087587647938	0.0600437938239689
F22K	-0.10620997972661	0.0599517457806987	4	-0.0352618365172493	-0.098280676369646	0.100176900298607	0.0500884501493035
G23K	0.451664950464892	0.0400550326220115	4	0.359454752176062	0.444514339409387	0.080557390690541	0.0402786953452705
F24K	-0.0848419740662595	0.0727735322366656	4	-0.0429885925606977	-0.079296513388917	0.110976080200916	0.0554880401004581
V25K	0.501796134313353	0.0478616629240695	4	0.455339498029521	0.497555527883793	0.0862637422566386	0.0431318711283193
A26K	0.116749317373619	0.0481489161493327	4	0.102163227351818	0.115410627535596	0.0856288158932619	0.0428144079466309
V27K	0.920239279681153	0.130467578074406	4	0.8885555436376	0.913428549589259	0.160413606318065	0.0802068031590326
P28K	0.19420206857645	0.0362704167005237	4	0.194153413672004	0.194198626820356	0.0723693369634577	0.0361846684817289
T29K	0.996625038430787	0.0363018891363799	4	0.868019331318124	0.98752037843277	0.0795652033560743	0.0397826016780371
K30K	1	1e-05	4	0.984491253698345	1	1e-05	1e-05
N31K	0.71386386689082	0.013808191767082	4	0.665773745780627	0.712509462016838	0.0429776079224008	0.0214888039612004
P32K	0.828405024245945	0.0464165041422028	4	0.81135905141381	0.82689186272002	0.0838151037436361	0.0419075518718181
D33K	-0.0426227540249907	0.087159837881252	4	0.000330213978187065	-0.0359805191737088	0.124257933786559	0.0621289668932795
G34K	0.28927084507203	0.0256316438761532	4	0.369828105414908	0.293383174955461	0.061928491802342	0.030964245901171
T35K	-0.239040249028388	0.232137047254826	4	-0.0993281662876938	-0.193271204023929	0.243160598679826	0.121580299339913
M36K	0.346977699001685	0.0158390360180938	4	0.335031328119524	0.346593350367184	0.045533066382126	0.022766533191063
N37K	0.967423357226944	0.124944451086377	10	0.885120605608155	0.955715369593052	0.149300897070708	0.0472130891449798
L38K	-0.288142064813867	0.168621105977969	4	-0.175607014985436	-0.258726480946434	0.195656627119183	0.0978283135595914
M39K	0.25716313314345	0.0763040771691735	10	0.316939249860696	0.262660679908043	0.103947394030813	0.0328710521976361
N40K	0.741862537016966	0.0196508785362273	4	0.7316233144314	0.741456972573203	0.0512143230899403	0.0256071615449702
W41K	0.170233680656465	0.104031909110462	4	0.106124147575106	0.158744629026549	0.140210428845197	0.0701052144225986
E42K	0.824559157926707	0.0199392112825081	4	0.741847288188465	0.821236891902853	0.0540839495392759	0.027041974769638
C43K	-0.0596888452948458	0.0513225692318323	4	-0.0194406839855972	-0.0557751259482213	0.0896607449332855	0.0448303724666427
A44K	0.579365851418921	0.0690810137399276	4	0.53925979984703	0.574287394090516	0.107389960645185	0.0536949803225926
I45K	-0.111028804568666	0.088490641044344	4	-0.0583039410420341	-0.102770455677575	0.12594087348205	0.0629704367410252
P46K	0.261124718412766	0.0268441172637927	4	0.242775016141045	0.260146045694886	0.0610429918398785	0.0305214959199393
G47K	0.352091186542796	0.063229564325518	6	0.208360044455255	0.338040081481554	0.104774828646235	0.0427741446784695
K48K	1	1e-05	4	0.994137540489892	1	1e-05	1e-05
K49K	1	1e-05	4	0.995712192516105	1	1e-05	1e-05
G50K	0.918603280784669	0.0431673310306178	4	0.760776383202941	0.905492324567947	0.0912186064424543	0.0456093032212271
T51K	0.159817218589198	0.0278499110812764	4	0.111733913405322	0.157161937769944	0.0631477473629168	0.0315738736814584
P52K	0.671559159401646	0.0141463942697983	4	0.683886139759479	0.671914593271209	0.0428381519714269	0.0214190759857134
W53K	-0.0866032063869251	0.0750759055172536	10	-0.0411171485456091	-0.0824811328540452	0.102174017375179	0.0323102612595184
E54K	0.476340696303408	0.527469833876115	10	0.475084642259233	0.47582343286474	0.432458851326136	0.136755496449072
G55K	0.546489527687674	0.0285500014308927	4	0.563243779904115	0.547436682683066	0.0631866813890414	0.0315933406945207
G56K	NA	NA	NA	-0.0441932328043277	-0.0441932328043277	0.238235901449484	0.238235901449484
L57K	0.532464096586343	0.0603697427669791	4	0.497291349334546	0.52850879595594	0.0986944556221429	0.0493472278110714
F58K	0.089899977011057	0.135017834478984	4	0.088174137292967	0.0895189089975523	0.163514659371134	0.0817573296855668
K59K	1	1e-05	4	0.995844549185972	1	1e-05	1e-05
L60K	0.095099915303392	0.0223292050017531	4	0.0961748614581248	0.0951480360823694	0.0549278041290796	0.0274639020645398
R61K	0.978989306233503	0.021791498139502	4	0.869395619443016	0.97419623675233	0.0586400120192768	0.0293200060096384
M62K	0.143433122687377	0.0736288362062448	4	0.0955428849698854	0.137023200178443	0.112062930249727	0.0560314651248634
L63K	0.919742396371005	0.0330524776245833	4	0.8664888480338	0.916287876572583	0.0698238799136028	0.0349119399568014
F64K	-0.00756332788416331	0.0892737261694896	4	0.0264716000460197	-0.00219267150223755	0.125786255184187	0.0628931275920934
K65K	1	1e-05	4	0.960680728634444	1	1e-05	1e-05
D66K	0.523879388405367	0.0143150215363805	4	0.58066367443297	0.525535643701846	0.0441099677561555	0.0220549838780778
D67K	0.346394211498947	0.0215947268386974	4	0.422961987412446	0.349713969215591	0.0561254874119545	0.0280627437059772
Y68K	-0.0891111359565855	0.15460208101475	10	-0.041824793591822	-0.0810595860977942	0.172661285716396	0.0546002926596909
P69K	0.222589334284535	0.083257654605642	4	-0.018627230239425	0.186709276258234	0.147344939544403	0.0736724697722015
S70K	0.26781192349456	0.0297542228910099	4	0.445155481762916	0.278235567266662	0.0768708940127846	0.0384354470063923
S71K	0.745941698499571	0.0901090025159507	4	0.710252083467285	0.740265622677725	0.126590574080757	0.0632952870403786
P72K	NA	NA	NA	0.0857703430939675	0.0857703430939675	0.238235901449484	0.238235901449484
P73K	-0.016481822489434	0.0306989186871035	4	0.00909569869142832	-0.0149336214408928	0.0660153672039972	0.0330076836019986
K74K	1	1e-05	4	0.995239676952113	1	1e-05	1e-05
C75K	-0.120761449360243	0.13464315484175	13	-0.00541511106302111	-0.105131053034802	0.15786620275302	0.0437842068222159
K76K	1	1e-05	4	0.989944760630042	1	1e-05	1e-05
F77K	-0.0417680123722401	0.0238183284260185	4	-0.0400761934501714	-0.0416874665125477	0.056943374693427	0.0284716873467135
E78K	0.798080796731261	0.0119857070762357	4	0.772945490044122	0.797464029833279	0.0393437947888207	0.0196718973944104
P79K	0.893357940976269	0.0235147417535863	4	0.858771204885158	0.89173130086769	0.0570074151138888	0.0285037075569444
P80K	0.65237503419758	0.0204242451202574	4	0.681921865023335	0.653589517020934	0.0526051891807503	0.0263025945903751
L81K	0.0225178627045584	0.0281340379645026	4	0.0101017836678976	0.0218256106323471	0.0626093411398568	0.0313046705699284
F82K	-0.05826270944937	0.207988869838883	10	-0.058612740008851	-0.0583384383046307	0.214894046816505	0.0679554643551012
H83K	0.106605397092312	0.0328434039598185	4	0.0450577590215513	0.102636471930234	0.0699829384395481	0.034991469219774
P84K	-0.349085083815461	0.284764889874913	4	-0.195053434208923	-0.291464627321667	0.278465668979942	0.139232834489971
N85K	0.000313611722801366	0.0261207109229674	4	-0.0103578578871695	-0.000241005318120257	0.0600181653800701	0.030009082690035
V86K	0.359332893241747	0.0542744266493127	4	0.187428631645149	0.341753860707367	0.105647096193538	0.0528235480967692
Y87K	0.0269162670346668	0.0824223865900495	4	0.011098508893382	0.0245835582661236	0.119134951612747	0.0595674758063737
P88K	0.73372257301122	0.0514616533275169	4	0.693973692742131	0.72984795004039	0.0897865233654539	0.0448932616827269
S89K	0.6962287372581	0.0580065812830369	4	0.614088320872368	0.68731409284831	0.0990560334776018	0.0495280167388009
G90K	NA	NA	NA	0.0810284083047294	0.0810284083047294	0.238235901449484	0.238235901449484
T91K	0.12104724006161	0.030665844553392	4	0.319557079494132	0.133050829045661	0.080958287407672	0.040479143703836
V92K	-0.108129669693301	0.1091856563237	4	-0.0358692885046764	-0.0946579772866975	0.145162553643573	0.0725812768217866
C93K	NA	NA	NA	-0.104913462819893	-0.104913462819893	0.238235901449484	0.238235901449484
L94K	-0.14961692505915	0.0792718147867818	4	-0.0864472796151137	-0.140606344866364	0.118200875816522	0.059100437908261
S95K	0.0743984561833402	0.0399977404088778	4	0.0427667621165601	0.0719487545419368	0.0770900612205064	0.0385450306102532
I96K	0.0588782254178842	0.0535842079761313	4	0.0646281736843568	0.0594594968636207	0.0912228053155611	0.0456114026577806
L97K	NA	NA	NA	0.438616187845072	0.438616187845072	0.238235901449484	0.238235901449484
E98K	0.84216014719978	0.171221365350586	13	0.755790237631047	0.827805194228734	0.186845053382985	0.0518214938876276
E99K	0.678562046126772	0.0427283370566056	4	0.654145479639828	0.676552648974629	0.0799458115267631	0.0399729057633815
D100K	0.791099357859669	0.0980349834091471	4	0.700986488337624	0.775722318146501	0.137131592461019	0.0685657962305093
K101K	1	1e-05	4	0.991461106046997	1	1e-05	1e-05
D102K	0.324371446298819	0.105924261347268	4	0.372531880232818	0.33313070602566	0.140879674233299	0.0704398371166493
W103K	-0.0986801478385554	0.0331883564533118	4	-0.0781257735764901	-0.0973416757465811	0.0689300712162978	0.0344650356081489
R104K	0.696768728164973	0.0674684216119416	10	0.678033882454098	0.695228822856538	0.094177432215771	0.0297815189987954
P105K	-0.159584861058304	0.0400580747480241	4	-0.0674997323901983	-0.152443448475992	0.0805506532407815	0.0402753266203908
A106K	-0.215758010520254	0.0607120007660954	4	-0.0873711565958631	-0.201247850830715	0.106471976358477	0.0532359881792384
I107K	0.173765285245357	0.0349636477008071	4	0.206095098668671	0.175975472680428	0.0713129145584808	0.0356564572792404
T108K	0.993813372417298	0.0252908561992842	4	0.890481026712945	0.988605006572298	0.06308091040686	0.03154045520343
I109K	-0.210898801536245	0.0832208057563804	10	-0.11296927923364	-0.20115713032923	0.112879448311753	0.0356956157688386
K110K	1	1e-05	4	0.9912011380682	1	1e-05	1e-05
Q111K	0.718906060573621	0.0131261806810243	4	0.747415078241641	0.71967039075777	0.0413585280243061	0.0206792640121531
I112K	0.359399241159157	0.0163305145422734	4	0.408732415199102	0.361034047018551	0.0470810066943716	0.0235405033471858
L113K	-0.00593525457789601	0.0591583973279265	4	0.0101374745975451	-0.00416008040306023	0.096990187974733	0.0484950939873665
L114K	0.717668909536655	0.13383127182539	10	0.725950089628878	0.71891809989665	0.154205454762271	0.0487640464670835
G115K	-0.353403121593808	0.0667613372204204	10	-0.212459248077025	-0.341929808482982	0.100994414055089	0.0319372379368204
I116K	-0.144227294145162	0.235233325467676	10	-0.00684080861616308	-0.111536788096886	0.243095766912263	0.076873631298815
Q117K	0.376873766943018	0.0425997081041092	4	0.445455093251851	0.38250217154666	0.0817194321804553	0.0408597160902277
E118K	0.612527038215876	0.126893842894699	10	0.567500111804809	0.606036197650351	0.149039205363941	0.0471303349611637
L119K	-0.0507341569850534	0.0491717179530797	4	0.00711952995677156	-0.0453221903879232	0.0882315434165138	0.0441157717082569
L120K	-0.0035136337650617	0.0220931266858684	4	-0.00191853122388685	-0.00344294928561291	0.0546045159655126	0.0273022579827563
N121K	0.623718521499074	0.0209670478327933	4	0.640121625266499	0.624409912331921	0.0531434862462576	0.0265717431231288
E122K	0.418491210144369	0.132063638405302	13	0.445963088437078	0.422152064452	0.15088768401749	0.0418487139662361
P123K	-0.248597626217755	0.092317635822876	10	-0.168920399171877	-0.239899816632212	0.120021915580219	0.037954262236994
N124K	-0.073020844414344	0.071540406457061	16	-0.0437217864563593	-0.0709748715245284	0.0937001976340738	0.0234250494085184
I125K	0.0735810420632776	0.0190282119207285	4	0.157599923369777	0.0768075385941089	0.0528053438916323	0.0264026719458161
Q126K	0.819233971368838	0.0122644616364434	4	0.817324527837025	0.81918605534819	0.0396356979061582	0.0198178489530791
D127K	-0.171591660208199	0.0770056961233227	4	-0.0810828260703227	-0.158999105333955	0.118247887142608	0.059123943571304
P128K	NA	NA	NA	0.117761114733738	0.117761114733738	0.238235901449484	0.238235901449484
A129K	NA	NA	NA	-0.0460634870643415	-0.0460634870643415	0.238235901449484	0.238235901449484
Q130K	0.0318088995733894	0.0501100271630311	4	0.153229972536002	0.0433634442176749	0.0945648436400714	0.0472824218200357
A131K	0.622070339658158	0.0255673412073497	4	0.569934478052611	0.619415217286812	0.0603506885121427	0.0301753442560713
E132K	0.287263476441259	0.0193739135045051	4	0.357713315576709	0.290016125187963	0.0525798393898082	0.0262899196949041
A133K	0.0632941738409261	0.0649179143378848	4	0.0654385842515051	0.0635513095915823	0.10254326360832	0.0512716318041602
Y134K	0.0705970067901719	0.0716972909301413	4	0.119771486751542	0.077028739326388	0.110301676893717	0.0551508384468584
T135K	0.229823905919966	0.0211005677466818	4	0.408440927884625	0.237398523794719	0.0642557539962553	0.0321278769981276
I136K	0.357992795318264	0.0799751709357101	4	0.381483697453386	0.361369018034947	0.117055374554872	0.058527687277436
Y137K	0.207726338811844	0.0338448106876613	4	0.132294207764181	0.202723589289088	0.0720138298154543	0.0360069149077271
C138K	0.990423861875465	0.0372224900363193	4	0.82111530943276	0.978155697729916	0.0855821427939558	0.0427910713969779
Q139K	0.61257183446419	0.161527086370906	10	0.60062328031428	0.610462286581198	0.177555064194696	0.0561478412952651
N140K	0.320168389806032	0.0266648117592074	4	0.283425345429447	0.318221112797724	0.0612291813645793	0.0306145906822897
R141K	0.639355239269791	0.0910587736436805	10	0.671407054189487	0.642811546923976	0.116690703814147	0.0369008405820802
V142K	0.73012947884587	0.0411164189881791	4	0.756509950406179	0.732225103274541	0.0782035408208673	0.0391017704104337
E143K	0.641229400043064	0.028024837167832	4	0.629953441361052	0.640603019447283	0.0624600196551068	0.0312300098275534
Y144K	-0.0366591454759281	0.0409904982405241	4	-0.0214881853034032	-0.035457386014631	0.0778449364340247	0.0389224682170123
E145K	0.453702935721221	0.278887489363156	13	0.501969009724064	0.465532873586848	0.27029028456694	0.0749650369435274
K146K	1	1e-05	4	0.988288207599829	1	1e-05	1e-05
R147K	0.876178622895907	0.0217514241231936	4	0.797952035150404	0.872763407395151	0.0564431892881867	0.0282215946440933
V148K	-0.12282903631713	0.0397731373233089	4	-0.0642383739022078	-0.118315027015481	0.0779539473231092	0.0389769736615546
R149K	0.795985841008232	0.028676958389086	4	0.75913996156056	0.793894124997614	0.0637996736151818	0.0318998368075909
A150K	0.892359381789639	0.169492345027571	10	0.772150424380943	0.870281830542732	0.1898470418325	0.0600349059235966
Q151K	NA	NA	NA	0.16739474394315	0.16739474394315	0.238235901449484	0.238235901449484
A152K	-0.031410659555977	0.0542503740307531	4	0.0194193132766766	-0.026214824224397	0.0931718592367286	0.0465859296183643
K153K	1	1e-05	4	0.986994929937876	1	1e-05	1e-05
K154K	1	1e-05	4	0.997296483570999	1	1e-05	1e-05
F155K	0.183528306343187	0.114244518524614	4	0.297956959265796	0.205658804324111	0.153449893535335	0.0767249467676675
A156K	0.121000529691829	0.0625926800736592	4	0.315600101974514	0.143596172987029	0.118066286113438	0.0590331430567188
P157K	0.764536196147234	0.167868087449954	4	0.736228423005318	0.757161250395036	0.189153558608932	0.0945767793044659
S158K	NA	NA	NA	0.529286911186993	0.529286911186993	0.238235901449484	0.238235901449484
Y159K	NA	NA	NA	0.434196757264884	0.434196757264884	0.238235901449484	0.238235901449484
M1D	NA	NA	NA	0.131365055065659	0.131365055065659	0.238235901449484	0.238235901449484
S2D	NA	NA	NA	0.259436371571375	0.259436371571375	0.238235901449484	0.238235901449484
G3D	NA	NA	NA	0.414513579339164	0.414513579339164	0.238235901449484	0.238235901449484
I4D	NA	NA	NA	0.164539916902851	0.164539916902851	0.238235901449484	0.238235901449484
A5D	-0.21457684461095	0.0909123090293014	6	0.0254424593002878	-0.182224403443104	0.146696176206066	0.0598884631537121
L6D	NA	NA	NA	0.426481699204366	0.426481699204366	0.238235901449484	0.238235901449484
S7D	0.179282715352866	0.0350163074120093	4	0.271638272012814	0.185605346315384	0.0746436575502509	0.0373218287751255
R8D	NA	NA	NA	0.0588158737990856	0.0588158737990856	0.238235901449484	0.238235901449484
L9D	NA	NA	NA	0.10585656649151	0.10585656649151	0.238235901449484	0.238235901449484
A10D	NA	NA	NA	0.308922169651561	0.308922169651561	0.238235901449484	0.238235901449484
Q11D	0.828540872347105	0.03642010753511	4	0.791357575555465	0.825900511600305	0.073168785669415	0.0365843928347075
E12D	NA	NA	NA	0.193721596300746	0.193721596300746	0.238235901449484	0.238235901449484
R13D	-0.00487854804869081	0.0618683092095661	4	-0.0212390931292207	-0.00675877067953798	0.0996880019315276	0.0498440009657638
K14D	0.0310726343767148	0.104272828805949	4	0.121852976186987	0.0473722650986356	0.14256657237488	0.07128328618744
A15D	0.753636022503239	0.235715333270407	10	0.663575179287507	0.732172997621415	0.239413313608326	0.0757091373170497
W16D	-0.100182611761169	0.0818888713293917	10	-0.0475775622109733	-0.0950251950120499	0.108892001324028	0.0344346743157998
R17D	-0.148276055871205	0.0653733185004966	4	-0.0905811903737195	-0.141315201802299	0.104684424935157	0.0523422124675787
K18D	0.0296244701940864	0.0817409641259493	4	0.0864920612081146	0.0379517819139191	0.120076683490652	0.0600383417453258
D19D	1	1e-05	4	0.982002932612498	1	1e-05	1e-05
H20D	0.0975183084209705	0.140580944031349	4	0.0229829732049091	0.0805371867251452	0.170787585474787	0.0853937927373934
P21D	0.0594067093857319	0.131928149364537	4	0.0484593260377409	0.0570328301306279	0.161116422479791	0.0805582112398955
F22D	0.238883436224478	0.0488254533429565	4	0.141956694133433	0.229874266525957	0.090718298787761	0.0453591493938805
G23D	-0.0946810684150999	0.152143817099977	10	0.0387993836574839	-0.0722537256068946	0.176876437255133	0.0559332406142082
F24D	NA	NA	NA	0.0799606086750612	0.0799606086750612	0.238235901449484	0.238235901449484
V25D	0.587906765890571	0.0410138181954966	4	0.479332486408549	0.579301607451647	0.0831104250388701	0.0415552125194351
A26D	0.0183081884759775	0.107407346533658	4	0.0530875694326602	0.0247060210176439	0.141549827898856	0.0707749139494278
V27D	-0.0794504706175704	0.0841358856903815	10	0.11851215397186	-0.0595630889997647	0.124943639743419	0.0395106480740739
P28D	0.18161503114754	0.0423990229159083	4	0.146140525168104	0.17871626652806	0.079893681932195	0.0399468409660975
T29D	0.576813106694559	0.0955251624485206	4	0.616201787532887	0.583391131340946	0.131512167024554	0.0657560835122768
K30D	0.162391635696403	0.0688227509572283	4	0.251216608812218	0.173602418859927	0.110327738547638	0.055163869273819
N31D	0.175093169686892	0.196652052073429	10	0.351953973217498	0.211702962652343	0.218059631888705	0.0689565102506193
P32D	0.834905084617731	0.0282059839347773	4	0.760711931877178	0.830758496579054	0.0649124665916499	0.0324562332958249
D33D	1	1e-05	4	0.995361161469039	1	1e-05	1e-05
G34D	0.557991401561716	0.0920885191343999	10	0.459479232457328	0.547261294425738	0.121163166081324	0.0383151573334242
T35D	-0.0357278335227391	0.0741415687645785	4	0.00979244612497965	-0.0295984056567074	0.112430546262812	0.0562152731314062
M36D	NA	NA	NA	0.121882250762332	0.121882250762332	0.238235901449484	0.238235901449484
N37D	0.989859169780283	0.137502186846488	10	0.891001884707324	0.974600951432579	0.161320609261715	0.0510140558793073
L38D	-0.203791859820892	0.19990586107319	4	-0.142004222696902	-0.185530300545839	0.213824068242514	0.106912034121257
M39D	NA	NA	NA	0.249069260000697	0.249069260000697	0.238235901449484	0.238235901449484
N40D	0.895915503042641	0.0770966075364374	13	0.841318332680517	0.891418762452437	0.101755584821197	0.0282219214336655
W41D	-0.169885371728546	0.0646909035124604	4	-0.0855499000213401	-0.159803860570715	0.105914704093087	0.0529573520465433
E42D	0.801662843064528	0.0242494705030704	4	0.748934338117526	0.799109250091144	0.0586203257271383	0.0293101628635691
C43D	NA	NA	NA	0.0963731170338676	0.0963731170338676	0.238235901449484	0.238235901449484
A44D	0.311944838262732	0.028425824697076	4	0.358416576404094	0.314561205244024	0.0638174685754218	0.0319087342877109
I45D	0.0119204830967211	0.160281332911997	4	0.0271876952678373	0.0157634938005792	0.18317722840869	0.091588614204345
P46D	0.142724490284489	0.0531087738570329	4	0.17488285660935	0.145949479039214	0.0912292817339142	0.0456146408669571
G47D	-0.0266498023260718	0.168059582135165	4	0.00281372905108143	-0.0189672768720034	0.189330020597434	0.0946650102987169
K48D	NA	NA	NA	0.218403047093944	0.218403047093944	0.238235901449484	0.238235901449484
K49D	0.470825075927249	0.0686559186520481	4	0.484618937204871	0.472562338921469	0.106250088717231	0.0531250443586153
G50D	0.207606509469673	0.0636541570212267	4	0.340499226883578	0.22326799314006	0.109996007974307	0.0549980039871537
T51D	-0.0116468886864454	0.0564243151842149	4	-0.0100055170582025	-0.0114730963337829	0.0941082236890981	0.047054111844549
P52D	0.644633641890474	0.0728167526796773	10	0.654253005620373	0.645481455613593	0.0992203584549628	0.0313762322976027
W53D	0.0500214742604478	0.111169569588657	4	0.0171110629543838	0.0437955064658507	0.144651059659199	0.0723255298295994
E54D	0.199809125001099	0.0497010968625118	4	0.333856460417709	0.212470931804001	0.09557669773139	0.047788348865695
G55D	0.95831201568707	0.0307235177856083	4	0.767471699532035	0.94675180286869	0.0799831556256321	0.039991577812816
G56D	-0.0617563264568414	0.0465315041884103	4	-0.0534810531550188	-0.0610200769741213	0.0838313598261271	0.0419156799130635
L57D	0.111302462495526	0.0549629412421152	4	0.245991649193431	0.125232514935718	0.101294724862988	0.0506473624314942
F58D	0.182467520951112	0.0404755836671773	4	0.160830907827815	0.180773432601882	0.0773799287920344	0.0386899643960172
K59D	0.451524402005809	0.0292831027180758	4	0.510995310004061	0.454967755077245	0.0654748357136024	0.0327374178568012
L60D	-0.0224548233275564	0.0813630760868254	4	0.022953755035407	-0.0158317494475983	0.119119601742451	0.0595598008712253
R61D	0.699633732766232	0.0220836179623329	4	0.672667000938056	0.698439235668282	0.0548716975364354	0.0274358487682177
M62D	NA	NA	NA	0.0521575272845625	0.0521575272845625	0.238235901449484	0.238235901449484
L63D	0.975630487805479	0.0214623222122114	4	0.857373717501278	0.970533297675203	0.0588551301115668	0.0294275650557834
F64D	0.829954446176958	0.177469287220495	6	0.540800710742939	0.76252451786953	0.22877274672002	0.0933960827531705
K65D	0.0838322095450409	0.0578151659877713	4	0.301355032743929	0.107370343285372	0.116997992811523	0.0584989964057617
D66D	1	1e-05	4	0.985128854178707	1	1e-05	1e-05
D67D	1	1e-05	4	0.979543630671094	1	1e-05	1e-05
Y68D	-0.198648919041241	0.103164935581427	10	-0.103232458269362	-0.187156503715452	0.131002310843039	0.0414265681009374
P69D	0.0124302380937129	0.0541685856430357	4	-0.0110506493399208	0.0100332730503659	0.0920815759602476	0.0460407879801238
S70D	0.155207517993625	0.0429555650378713	4	0.319258828488828	0.168774220813915	0.0918030489951444	0.0459015244975722
S71D	0.581133625974735	0.0742419013509879	4	0.531378712671577	0.574426149228336	0.112733694982485	0.0563668474912424
P72D	NA	NA	NA	0.078349713575869	0.078349713575869	0.238235901449484	0.238235901449484
P73D	-0.188657871970608	0.062586413939289	4	-0.0877822686424893	-0.176945886012395	0.105338289897849	0.0526691449489244
K74D	0.756302756828433	0.0141172104768258	4	0.719183697328355	0.755234617181239	0.0431890161704173	0.0215945080852086
C75D	0.0343086969284366	0.0183922245602323	4	0.0855052774191905	0.0362114802241563	0.0502883255243635	0.0251441627621817
K76D	0.562726818670963	0.155840512583689	13	0.62505378947226	0.572298113141706	0.172561585905231	0.0478599727812842
F77D	-0.224787380061858	0.0644380780619544	4	-0.144375900688116	-0.215208037240911	0.105344506015386	0.0526722530076931
E78D	0.810452191604287	0.0175855916433671	4	0.797012562275698	0.809973818371093	0.0482145622673086	0.0241072811336543
P79D	0.961723349340454	0.031721462190462	4	0.863006400387795	0.955561429891938	0.071109021042256	0.035554510521128
P80D	0.819571372319392	0.0273784522949982	4	0.759980089544646	0.816333273150388	0.0630506051287418	0.0315253025643709
L81D	-0.0782888005074112	0.0575688889075967	4	-0.0673244243488356	-0.0771068550813447	0.0953243680187228	0.0476621840093614
F82D	-0.0229073161011473	0.0341699426022567	4	-0.000388014369406558	-0.0214004215818573	0.0701356431593903	0.0350678215796952
H83D	0.0522097249741665	0.0740589558316511	4	0.0249888402867574	0.0485478945227462	0.111661099191393	0.0558305495956963
P84D	NA	NA	NA	-0.0577043418276022	-0.0577043418276022	0.238235901449484	0.238235901449484
N85D	-0.0884548835206527	0.0528060191601326	16	-0.0726188319816371	-0.0876234252528706	0.0750632260753067	0.0187658065188267
V86D	NA	NA	NA	0.0669318062052821	0.0669318062052821	0.238235901449484	0.238235901449484
Y87D	-0.0603286647185658	0.0642547472777333	10	-0.0447748768499898	-0.0591063349488903	0.09100579951215	0.0287785606743034
P88D	0.590590930254772	0.13837970364817	4	0.620292522997212	0.597275629825013	0.166633730717554	0.0833168653587771
S89D	NA	NA	NA	0.432742952022767	0.432742952022767	0.238235901449484	0.238235901449484
G90D	NA	NA	NA	0.0381289948370331	0.0381289948370331	0.238235901449484	0.238235901449484
T91D	0.200511163641539	0.0782330404633146	4	0.324181629788875	0.217953081984233	0.122941854949154	0.0614709274745772
V92D	0.247617193470489	0.0654323391345239	4	0.163336616061332	0.23744071594294	0.10663775110144	0.0533188755507201
C93D	NA	NA	NA	-0.0951401321524729	-0.0951401321524729	0.238235901449484	0.238235901449484
L94D	NA	NA	NA	-0.0197268161983243	-0.0197268161983243	0.238235901449484	0.238235901449484
S95D	-0.134800601443057	0.0880167572769978	4	-0.0698573565253692	-0.124674455001898	0.126268476289386	0.0631342381446929
I96D	NA	NA	NA	0.142306022511592	0.142306022511592	0.238235901449484	0.238235901449484
L97D	NA	NA	NA	0.39877555470018	0.39877555470018	0.238235901449484	0.238235901449484
E98D	0.417061843209671	0.14239561297695	4	0.591777924647821	0.457262381927813	0.184601671283988	0.0923008356419942
E99D	0.63660089265815	0.347288365675359	10	0.658601091500343	0.643542580236313	0.317121976894966	0.100282774308338
D100D	1	1e-05	4	0.972157371699989	1	1e-05	1e-05
K101D	0.982816209998743	0.0618637689229055	4	0.841319753485328	0.966555898499112	0.109297565900544	0.0546487829502718
D102D	1	1e-05	4	0.984427994304136	1	1e-05	1e-05
W103D	-0.10752130631745	0.0497355717197981	4	-0.0893953989036943	-0.10580809891739	0.0873635398715929	0.0436817699357965
R104D	0.224590282967123	0.0335549987574398	4	0.13721048845561	0.218841508811065	0.0724926016679266	0.0362463008339633
P105D	-0.0810619518719364	0.0549035139646211	4	-0.00059210920966607	-0.072747532684353	0.0957451206657775	0.0478725603328888
A106D	0.038376666088112	0.0197020713041672	4	0.0653828378627222	0.0394490271083501	0.0515194073966032	0.0257597036983016
I107D	0.655942943658191	0.0817362465170035	4	0.528352553284893	0.637260376089229	0.126680140971701	0.0633400704858505
T108D	0.558115743640325	0.0267390806713637	4	0.620862403261541	0.561449908397586	0.0623773640698139	0.031188682034907
I109D	0.00588661471681445	0.0684885972058534	4	0.0413944565298548	0.01034910827619	0.106642607837915	0.0533213039189576
K110D	0.29085641752435	0.0235875683606543	4	0.243937643979347	0.288643280761003	0.057499909776641	0.0287499548883205
Q111D	0.85677901392876	0.0301714767972089	4	0.818794154754239	0.854516950376044	0.0657027547335294	0.0328513773667647
I112D	0.1478035068791	0.0589568406846533	4	0.237037658666328	0.157629211449812	0.100612825544177	0.0503064127720885
L113D	-0.00586212167082506	0.026339234860983	4	0.041813007488712	-0.00336470946294062	0.0611830310884204	0.0305915155442102
L114D	0.509711422679464	0.0251805930090391	4	0.589063610793406	0.513694529646704	0.0612481855899418	0.0306240927949709
G115D	-0.134297969264228	0.0711181713259898	4	-0.107759959280363	-0.130851348928721	0.108865621550093	0.0544328107750466
I116D	NA	NA	NA	0.2044389783123	0.2044389783123	0.238235901449484	0.238235901449484
Q117D	0.310842824405758	0.171133552937538	10	0.385708005231416	0.324701041721919	0.187661983217301	0.0593439297190965
E118D	0.907865015411629	0.012155538766369	4	0.844836811401864	0.906297068406035	0.0406493582999555	0.0203246791499777
L119D	0.0791755168787302	0.0347484775235551	4	0.0542199321366476	0.0774792450195999	0.0708707236190437	0.0354353618095219
L120D	-0.209747928065162	0.0763065096356595	10	-0.0966257216543907	-0.199343896224575	0.107590973518814	0.0340232531994313
N121D	0.983124073779943	0.195545310582684	10	0.850904666450157	0.955877240056691	0.211929879508982	0.067018112349343
E122D	0.877406412878099	0.0115301533623037	4	0.845915295310303	0.876662363780655	0.0386481313982418	0.0193240656991209
P123D	-0.0895862781858232	0.0291696913465129	4	-0.0790639955377953	-0.0889792636496413	0.0638904660276267	0.0319452330138134
N124D	-0.0768912648629015	0.145932005843332	10	-0.0333660867496511	-0.0698283092106018	0.165251048331462	0.0522569698457986
I125D	0.158679010264789	0.074776975224071	4	0.214036762447551	0.166188297228699	0.113540342286354	0.0567701711431768
Q126D	0.626989095981346	0.0165957313796329	4	0.695526598073472	0.629295940166121	0.0482622471191235	0.0241311235595618
D127D	1	1e-05	4	0.960820733593522	1	1e-05	1e-05
P128D	0.0649271089160833	0.0460994597208574	4	0.0733265780604496	0.0656680815205776	0.0833679329473692	0.0416839664736846
A129D	0.068070955933358	0.117467334313263	4	0.0158588976364641	0.0577446263098679	0.150755256402925	0.0753776282014627
Q130D	NA	NA	NA	0.244741338829015	0.244741338829015	0.238235901449484	0.238235901449484
A131D	0.413656382939932	0.0458081132272408	4	0.456629845380129	0.417425498259985	0.0839052322625207	0.0419526161312603
E132D	0.988937149080454	0.125361868956362	13	0.816228384560942	0.966941462958317	0.155748084789436	0.0431967465972019
A133D	NA	NA	NA	0.079384832042568	0.079384832042568	0.238235901449484	0.238235901449484
Y134D	0.169819669529304	0.0353365833570572	4	0.149187130621989	0.168395145331294	0.0714732851161504	0.0357366425580752
T135D	0.321164112209498	0.060412204804918	4	0.425906201125896	0.332950085411371	0.103542161735058	0.0517710808675291
I136D	0.620411812724176	0.0788823531441615	4	0.553125164949808	0.610854435591281	0.118118542834824	0.0590592714174118
Y137D	-0.0395166999423178	0.0333708844230153	4	0.0363798118496504	-0.034549023076296	0.0714700459582649	0.0357350229791324
C138D	0.465422552196765	0.064330467473987	4	0.488305956509651	0.468144619350494	0.102236936780074	0.0511184683900369
Q139D	0.90725360361942	0.0404065250425156	4	0.776977835075057	0.897069405870048	0.0846461384615461	0.042323069230773
N140D	0.976837920092477	0.154430002191087	10	0.849452383259604	0.955167738852369	0.178150472129988	0.056336125816511
R141D	NA	NA	NA	0.524505002390175	0.524505002390175	0.238235901449484	0.238235901449484
V142D	0.824944579378288	0.0292425893538825	4	0.800968034233	0.823558152030067	0.0641786429407773	0.0320893214703886
E143D	0.701455535568831	0.0278746602077987	4	0.678520022314611	0.700187915618223	0.0624369983943617	0.0312184991971808
Y144D	0.457114882407589	0.363740473279378	10	0.233161233911302	0.384193583345465	0.344558556737354	0.108958982659039
E145D	0.914452951485022	0.026132114949779	4	0.822236578409717	0.909658303501039	0.0633837257835526	0.0316918628917763
K146D	0.913170685713391	0.0324938688738076	4	0.818172267531036	0.907105706649312	0.0717726594782217	0.0358863297391108
R147D	-0.104813563325459	0.0907156892160371	4	0.10184436399233	-0.0717607958205125	0.14740710017243	0.073703550086215
V148D	-0.178795065471453	0.107441184611481	13	-0.102866731495422	-0.170353715210653	0.130919158134977	0.0363104413535567
R149D	NA	NA	NA	0.33804191611774	0.33804191611774	0.238235901449484	0.238235901449484
A150D	0.856319874954366	0.0197520045948551	4	0.76825728918583	0.852814576392574	0.0541311003731438	0.0270655501865719
Q151D	0.0339256144574726	0.062246851076779	4	0.0984460596074383	0.0413807016556193	0.102031220966139	0.0510156104830696
A152D	-0.17499886218083	0.122649004758944	13	-0.103351030928994	-0.166046794817768	0.144277349417757	0.0400153370164427
K153D	0.625725951901852	0.104454824611883	4	0.560601409060002	0.614016086355454	0.140640139884857	0.0703200699424285
K154D	0.792114540061667	0.0453005608385442	4	0.68849385078501	0.783118135374602	0.0874806718824502	0.0437403359412251
F155D	NA	NA	NA	0.370715037397542	0.370715037397542	0.238235901449484	0.238235901449484
A156D	0.727090067432643	0.0780493560052495	4	0.608171158147493	0.710352123104434	0.122201046199799	0.0611005230998996
P157D	0.69088616091181	0.446783672852906	4	0.659000100147864	0.675455793353659	0.361575443293978	0.180787721646989
S158D	-0.228127228282745	0.137700084182747	4	0.0827364595397716	-0.158430199026138	0.210341931074128	0.105170965537064
Y159D	NA	NA	NA	0.468886165930376	0.468886165930376	0.238235901449484	0.238235901449484
M1E	NA	NA	NA	0.164541695788106	0.164541695788106	0.238235901449484	0.238235901449484
S2E	NA	NA	NA	0.357204685544836	0.357204685544836	0.238235901449484	0.238235901449484
G3E	0.756442480068905	0.0113380088071661	4	0.731333551302455	0.755858881197663	0.0381974510815664	0.0190987255407832
I4E	NA	NA	NA	0.144395723669262	0.144395723669262	0.238235901449484	0.238235901449484
A5E	NA	NA	NA	0.493545815826995	0.493545815826995	0.238235901449484	0.238235901449484
L6E	NA	NA	NA	0.485451037691368	0.485451037691368	0.238235901449484	0.238235901449484
S7E	NA	NA	NA	0.397637297556443	0.397637297556443	0.238235901449484	0.238235901449484
R8E	NA	NA	NA	0.102035307875034	0.102035307875034	0.238235901449484	0.238235901449484
L9E	NA	NA	NA	0.126960162393053	0.126960162393053	0.238235901449484	0.238235901449484
A10E	-0.130510988939487	0.0880502461984095	4	0.121533762331587	-0.0911987912353954	0.154139732102622	0.0770698660513108
Q11E	0.66259358563959	0.0216259859086793	4	0.72723126687945	0.665399969476405	0.0555436659019715	0.0277718329509858
E12E	1	1e-05	4	0.985001730388479	1	1e-05	1e-05
R13E	0.0299778462987072	0.0342373488071484	4	0.0119925460964914	0.0287721326466854	0.0701336170998424	0.0350668085499212
K14E	-0.0177212633927022	0.0295700607659666	4	0.0788387517191944	-0.0120788734652317	0.0682113522630324	0.0341056761315162
A15E	0.826118811377822	0.0395428041468342	4	0.78467767576728	0.822943128583779	0.0769066607196518	0.0384533303598259
W16E	-0.00923797236858342	0.0440363110096038	4	-0.0407010339438178	-0.0118998274440736	0.0815691825828035	0.0407845912914017
R17E	0.0290108345039504	0.0336600401728096	4	0.00326096702071162	0.0273117804540969	0.0695992699581443	0.0347996349790721
K18E	0.122526838794219	0.0354386243997338	4	0.170396886251382	0.125840794793873	0.0724275346146573	0.0362137673073287
D19E	0.969314517817557	0.0215679148434494	4	0.776778501044605	0.960976627753529	0.0666237363601411	0.0333118681800706
H20E	-0.0588647549898121	0.0526761944979014	4	-0.0503166421174871	-0.058013798247147	0.0903058480281409	0.0451529240140705
P21E	-0.0649105339582318	0.0599121686333703	4	0.029314336892263	-0.0543859533378878	0.10202415464083	0.0510120773204151
F22E	-0.107932327467489	0.0856024620645023	4	-0.0336633205068115	-0.096621349101787	0.124770754630172	0.0623853773150862
G23E	0.508105299528809	0.0501062954575076	4	0.36846238042083	0.494817642132476	0.0967022809609025	0.0483511404804512
F24E	NA	NA	NA	0.0744217388739734	0.0744217388739734	0.238235901449484	0.238235901449484
V25E	-0.023940190596365	0.027320388798833	4	0.147784823457412	-0.0146276323079497	0.0727754705208589	0.0363877352604295
A26E	-0.0348111268431563	0.0637756878349646	4	0.0100062044158137	-0.029520484726364	0.102451674414406	0.0512258372072028
V27E	NA	NA	NA	0.479209517317952	0.479209517317952	0.238235901449484	0.238235901449484
P28E	-0.0183857994212318	0.0507086050520586	4	0.0457936104972155	-0.0122124889170011	0.0902297923942827	0.0451148961971414
T29E	0.938850631883022	0.0422129511473866	4	0.847627751047256	0.931426494230617	0.082934535204657	0.0414672676023285
K30E	0.289418534280286	0.014036832080627	4	0.351912021005362	0.291206903570318	0.0438651055457266	0.0219325527728633
N31E	0.657104524468461	0.0426848607663052	4	0.626632922666613	0.654599161114256	0.080054630067556	0.040027315033778
P32E	0.628535597641229	0.0531993035865739	4	0.693142627810117	0.635024622565747	0.0928630857380242	0.0464315428690121
D33E	0.374423145780211	0.180208034989473	10	0.283532357180815	0.356878512469568	0.196083664429962	0.0620070991550823
G34E	0.528921176572226	0.0340141690437674	4	0.447487274509059	0.523495157713904	0.0726224751197575	0.0363112375598788
T35E	-0.243728399548315	0.0670951342827474	4	-0.0789513886053507	-0.223389164543976	0.117853939602214	0.0589269698011071
M36E	0.138503882655294	0.0393505892125083	4	0.147388625285265	0.13918167381527	0.0759320726798817	0.0379660363399409
N37E	0.948560085800722	0.0215428080274373	4	0.859907114343014	0.944725190391483	0.0567839454120003	0.0283919727060001
L38E	NA	NA	NA	-0.0677151993420486	-0.0677151993420486	0.238235901449484	0.238235901449484
M39E	0.936145396006802	0.0724573533732478	4	0.625020974504597	0.895077706498516	0.152116340557575	0.0760581702787874
N40E	0.734633314221883	0.0954445106080649	4	0.732452590510041	0.734269383166705	0.130621036037089	0.0653105180185447
W41E	0.41325022801147	0.0704371875234145	4	0.278666736326872	0.395917028507796	0.116895102992927	0.0584475514964634
E42E	1	1e-05	4	0.989201728700876	1	1e-05	1e-05
C43E	NA	NA	NA	0.133923144903915	0.133923144903915	0.238235901449484	0.238235901449484
A44E	0.919869138940741	0.0729779997725755	4	0.758383084582302	0.898420538575533	0.123127614813674	0.0615638074068369
I45E	-0.0271424643983837	0.122141701092506	4	-0.0240752523888616	-0.0265166273767389	0.153155932081804	0.0765779660409019
P46E	0.246910703101182	0.0691185536359681	4	0.22801042364043	0.24451630597888	0.106779650676005	0.0533898253380025
G47E	-0.0509602624513254	0.0267544062662547	4	0.0709812271020546	-0.0444771499011358	0.0666615812896437	0.0333307906448218
K48E	0.425226132551403	0.0425688920485931	10	0.39972921756711	0.423862487596275	0.0691634885297964	0.0218714154677087
K49E	0.901731699805157	0.230479343253167	10	0.826220772692379	0.88404226069847	0.234510658642903	0.0741587816897824
G50E	0.994789713700325	0.0162223515600646	4	0.809132442375332	0.988676798623378	0.0567519824477469	0.0283759912238734
T51E	-0.0435237143765307	0.0716482684219943	4	-0.00645751080126795	-0.0386785546348988	0.10971574599801	0.0548578729990052
P52E	0.889390802003698	0.0418312755816494	4	0.815226750578105	0.883405159621388	0.0812244939743435	0.0406122469871718
W53E	0.0413628349931799	0.0776308277094988	4	0.0309287545963836	0.0399010005732616	0.114660378024529	0.0573301890122646
E54E	1	1e-05	4	0.992414216280243	1	1e-05	1e-05
G55E	0.701203625796404	0.205963129405496	16	0.686183957136452	0.698534301453152	0.212135608465728	0.0530339021164321
G56E	-0.0863272255273507	0.0983354939212901	4	-0.0649014845619592	-0.0826618043816615	0.133380338446434	0.0666901692232168
L57E	0.812614976985162	0.0223743784898656	4	0.697266456852892	0.807441335201436	0.0599484350610883	0.0299742175305442
F58E	0.138940451949531	0.0675878086740869	4	0.129261534951452	0.137738052844133	0.105174043574673	0.0525870217873367
K59E	0.702231411249456	0.0469295179994333	13	0.697828270751101	0.702003309946731	0.0709186727266483	0.0196693008387523
L60E	0.00372923270304865	0.0727353017654375	4	0.0151443206889583	0.00524101188850092	0.110097157824506	0.0550485789122529
R61E	0.606143241656449	0.0181269527217829	4	0.61438803342119	0.606445411746491	0.0489801319071086	0.0244900659535543
M62E	-0.067564877233619	0.0853443328505412	4	-0.000710258179230882	-0.0574091296533862	0.123995036300904	0.0619975181504521
L63E	0.750362025137719	0.040912181038464	4	0.757174965392389	0.750900758948112	0.0776713777194557	0.0388356888597279
F64E	NA	NA	NA	0.109562962899765	0.109562962899765	0.238235901449484	0.238235901449484
K65E	0.742201858518528	0.154841775276794	10	0.726631828190784	0.739547305551233	0.172043669762481	0.0544049853463278
D66E	0.786210611690553	0.0108362024397869	4	0.786323404180639	0.786213119841954	0.0371065442081085	0.0185532721040542
D67E	0.821927624329996	0.197481009395705	10	0.799306025580335	0.817229364367703	0.206811549518088	0.0653995542905855
Y68E	-0.037646466527552	0.0313935323481828	4	-0.0341917832694041	-0.037432916393116	0.0665860309445628	0.0332930154722814
P69E	-0.106136723242838	0.0335462562559752	4	-0.0421873917280379	-0.101930478730735	0.0709630476155109	0.0354815238077555
S70E	0.556550419737055	0.048881316181554	4	0.592137987954043	0.559861653859338	0.0869184357082582	0.0434592178541291
S71E	0.553713430488228	0.0360435251330981	4	0.555465467131281	0.553836645489466	0.0721072836358387	0.0360536418179193
P72E	NA	NA	NA	0.0719820847919372	0.0719820847919372	0.238235901449484	0.238235901449484
P73E	-0.0424766312205191	0.0595114057931514	4	0.00529097720851951	-0.0371728875903305	0.0983634856947751	0.0491817428473875
K74E	0.696961382899776	0.421936328167519	13	0.714658921705928	0.702791024089624	0.371687137953058	0.103087464178478
C75E	0.00972566992430562	0.0164639844475768	4	0.0368724468591751	0.0106323683721165	0.0467060480130257	0.0233530240065128
K76E	0.757003380510176	0.127725309053365	13	0.734841540338795	0.754134589288793	0.146983971752428	0.0407660189865176
F77E	0.0175806158850934	0.0437008898899964	4	0.0231384827148495	0.0180475449063924	0.0807460862221511	0.0403730431110755
E78E	1	1e-05	4	0.98746961707083	1	1e-05	1e-05
P79E	0.910243682396037	0.0269485328330752	4	0.855455403561802	0.907310817697822	0.0622707792845926	0.0311353896422963
P80E	0.663951818879533	0.0522064985060316	4	0.690854056719124	0.666608390249777	0.0901411309126273	0.0450705654563136
L81E	-0.196839074727661	0.0536050190508871	4	-0.112508155389694	-0.188310951349125	0.0947045839882071	0.0473522919941035
F82E	0.102291026293478	0.0752979280520082	4	0.0641246609481849	0.0970826067833619	0.113194643440109	0.0565973217200543
H83E	-0.246862656312789	0.0895607501419528	4	-0.135821760756582	-0.229293161680332	0.131812459173009	0.0659062295865045
P84E	-0.0457653162630023	0.0515352150763167	4	0.00422755989409214	-0.0408858477382864	0.0903127379282612	0.0451563689641306
N85E	0.127944606240183	0.134626751019137	4	0.0502012785881913	0.110817529849479	0.166352868943438	0.0831764344717192
V86E	-0.125899556859364	0.147789485364628	13	-0.0792595883696208	-0.119052951486268	0.165044055599189	0.0457749850133389
Y87E	NA	NA	NA	-0.00103054228342083	-0.00103054228342083	0.238235901449484	0.238235901449484
P88E	0.588284554497036	0.0390782829138541	4	0.627559930958981	0.591261596524889	0.0762987901792846	0.0381493950896423
S89E	0.864987491844244	0.148033873151343	6	0.761289546761102	0.844004697135822	0.175213591678301	0.0715306492686996
G90E	-0.186204078433706	0.0766169819092818	6	-0.0904070689346405	-0.175086275173768	0.112770775545129	0.0460384763305828
T91E	0.955468617793992	0.0611062233913561	4	0.807958599209765	0.938701228304	0.109330735305926	0.054665367652963
[truncated: 1,181 more rows]
