# Supplementary material for: A framework for exhaustively mapping functional missense variants
Source: Mol Syst Biol. 2017 Dec 21;13(12):957. doi: 10.15252/msb.20177908 (PMC5740498; doi:10.15252/msb.20177908)
Supplement: Supplementary file 3 — Dataset EV1 [file MSB-13-957-s003.zip › UBE2I_scores.csv]

mut	screen.score	screen.sd	df	predicted.score	joint.score	joint.sd	joint.se
M1A	NA	NA	NA	0.268236951832733	0.268236951832733	0.337058724277601	0.337058724277601
S2A	0.381074096634869	0.0563689456020234	4	0.522525551167497	0.391989384598687	0.114559422408479	0.0572797112042396
G3A	0.93732339643153	0.0960639267427075	6	0.875553840162945	0.930885382485267	0.143051316263029	0.058400455312987
I4A	NA	NA	NA	0.431553342906623	0.431553342906623	0.337058724277601	0.337058724277601
A5A	1	1e-05	4	1.00641345222161	1	1e-05	1e-05
L6A	NA	NA	NA	0.55833009990001	0.55833009990001	0.337058724277601	0.337058724277601
S7A	-0.253425559754766	0.0988198457140077	4	0.2656757163723	-0.187058587430935	0.23040897908084	0.11520448954042
R8A	NA	NA	NA	0.216130269560082	0.216130269560082	0.337058724277601	0.337058724277601
L9A	0.328213030306128	0.106085152520632	4	0.318522183731724	0.3268953534162	0.15868953707042	0.0793447685352099
A10A	1	1e-05	4	0.939918021217625	1	1e-05	1e-05
Q11A	1.2388533428965	0.0343059484402921	4	1.05244056535114	1.22982616061793	0.0906795519213307	0.0453397759606654
E12A	-0.150004614511351	0.0339056836260219	4	-0.0597499902417741	-0.145682517397317	0.0831048722211141	0.0415524361105571
R13A	-0.0146991391319454	0.038567349628037	4	-0.044245802496186	-0.0162980738913446	0.0871758423824389	0.0435879211912194
K14A	-0.0663164992974587	0.0913259059067261	4	0.114486474441309	-0.0447446935314655	0.155996754971071	0.0779983774855355
A15A	1	1e-05	4	0.993630536037814	1	1e-05	1e-05
W16A	0.141518640817171	0.0298801982347139	4	0.0917493708038628	0.139406253565913	0.0760102568866685	0.0380051284433342
R17A	-0.173829657114214	0.135888586330314	4	-0.0950118930798004	-0.160606996947409	0.187868172790101	0.0939340863950506
K18A	0.11563061502062	0.110304211075737	4	0.201207349402324	0.127664288564072	0.165277265902219	0.0826386329511095
D19A	0.763795368416581	0.0137741893641874	4	0.682431015314751	0.762166146682604	0.0508990026238198	0.0254495013119099
H20A	-0.411851094766266	0.113212724288331	4	-0.261395198881143	-0.390216560175933	0.173485555581623	0.0867427777908114
P21A	-0.155130160631525	0.0946317516481191	4	-0.00661226198383012	-0.136847853610702	0.155624025598814	0.0778120127994071
F22A	0.125854958378665	0.0651388495722023	4	0.11320426630618	0.124740254953099	0.117866724722407	0.0589333623612037
G23A	0.258903516181687	0.0361502800513504	4	0.340792372784719	0.263071388351653	0.0857120840044082	0.0428560420022041
F24A	-0.155876029291614	0.108202474935874	4	0.0232287084538071	-0.131104097355745	0.172118484985709	0.0860592424928546
V25A	0.524773590933594	0.149375980576	10	0.512762860838198	0.52329725628146	0.18316817899882	0.0579228640501692
A26A	1	1e-05	4	0.989843702526441	1	1e-05	1e-05
V27A	0.203498001915654	0.199859019130333	10	0.333334396205337	0.223999157295871	0.231984517621245	0.0733599457578602
P28A	0.628123128491084	0.0364037528497685	4	0.608840162910426	0.627135160346262	0.0842388094436197	0.0421194047218098
T29A	0.620813359941138	0.440127488201663	10	0.780274809644536	0.667415837899235	0.419000591495012	0.132499621008201
K30A	0.528064853153559	0.0813824145915965	4	0.508486529665726	0.525955876942156	0.134849590559777	0.0674247952798885
N31A	0.420805808343744	0.040887237809308	4	0.548849365925373	0.428127924532114	0.0946401699151259	0.047320084957563
P32A	0.874935991220807	0.0171210035114559	4	0.863897309716216	0.874662578617332	0.0557022121820101	0.0278511060910051
D33A	-0.0156063717523517	0.0225153312653969	4	0.0488478950669277	-0.0135231950616452	0.0655159614739438	0.0327579807369719
G34A	0.296110968027007	0.0251143980315985	4	0.379247895971698	0.299097007506929	0.0701990480881386	0.0350995240440693
T35A	0.383413494392684	0.136281325673681	13	0.321901411176964	0.377211087962207	0.168814549536776	0.0468207318768616
M36A	0.0122620932337448	0.0449593946923384	4	0.273325278766676	0.0285847476318558	0.113986915528359	0.0569934577641793
N37A	1.20770262383966	0.0190099006264604	4	1.06508740968763	1.2037912198934	0.0633233913679903	0.0316616956839951
L38A	NA	NA	NA	0.147578664821729	0.147578664821729	0.337058724277601	0.337058724277601
M39A	NA	NA	NA	0.399887805564784	0.399887805564784	0.337058724277601	0.337058724277601
N40A	1.56634163805703	0.0308615643840072	4	1.2790344941655	1.55376431624113	0.0966410961741647	0.0483205480870824
W41A	NA	NA	NA	0.0620350337064262	0.0620350337064262	0.337058724277601	0.337058724277601
E42A	1.00398707808318	0.0204501651692372	4	0.869222666809738	1.00001920740361	0.0653441580046861	0.032672079002343
C43A	NA	NA	NA	0.600401914155267	0.600401914155267	0.337058724277601	0.337058724277601
A44A	1	1e-05	4	0.972833112445063	1	1e-05	1e-05
I45A	-0.142789804995909	0.208117939795493	4	0.121188605133463	-0.0805177134520409	0.269177173294444	0.134588586647222
P46A	0.529360502746056	0.0327009247680247	4	0.518730967689971	0.528868727716845	0.0792525031541958	0.0396262515770979
G47A	NA	NA	NA	0.289262420504882	0.289262420504882	0.337058724277601	0.337058724277601
K48A	NA	NA	NA	0.647411068888382	0.647411068888382	0.337058724277601	0.337058724277601
K49A	0.917568426718533	0.340279569146383	10	0.829749387845613	0.896316807552605	0.341580031127188	0.108017090159312
G50A	0.683274129203211	0.0360367717977289	4	0.74012507485997	0.686159030111213	0.0845783813885577	0.0422891906942789
T51A	-0.0194388746865518	0.101197301745328	16	0.0678746150225826	-0.013342770590404	0.13398876484475	0.0334971912111875
P52A	1.06545685925786	0.0246710105805654	4	1.05000747388769	1.06491141242778	0.0678697012371798	0.0339348506185899
W53A	-0.130831268618042	0.0817352020519923	4	-0.0452699313770707	-0.121578971650357	0.13765711808538	0.0688285590426898
E54A	0.497207910123366	0.0255102915447538	4	0.544803792044031	0.498943382796237	0.0696355307144903	0.0348177653572451
G55A	0.582993735329225	0.0221414870477509	4	0.637369423804352	0.58472291759249	0.0646414540919534	0.0323207270459767
G56A	0.0866639981734076	0.107743945702392	4	0.149436249439038	0.0953142910279397	0.16165690247913	0.080828451239565
L57A	0.103619790601102	0.204166174315212	4	0.327388985683556	0.155637270262475	0.259494849345612	0.129747424672806
F58A	NA	NA	NA	0.209289313426931	0.209289313426931	0.337058724277601	0.337058724277601
K59A	0.545074000921755	0.0346992578593279	4	0.677466973888296	0.551555137534585	0.0867336024883172	0.0433668012441586
L60A	0.795176801426981	0.0726363594806246	4	0.692708410117692	0.785209753617583	0.1293655937823	0.0646827968911502
R61A	0.61148813493708	0.0231752910850065	4	0.644657089053504	0.612590541606379	0.0658065331263341	0.0329032665631671
M62A	0.547021653124592	0.0278833644214057	4	0.608127636546155	0.549448773396501	0.0734951473743606	0.0367475736871803
L63A	0.688219321121267	0.0188991030490136	4	0.775325702516609	0.690594780227412	0.060389612859511	0.0301948064297555
F64A	NA	NA	NA	0.465282660409503	0.465282660409503	0.337058724277601	0.337058724277601
K65A	0.0680736046146288	0.0815139304898269	4	0.400621666171008	0.103947312782349	0.169782525537256	0.0848912627686278
D66A	0.71420569704151	0.028688353341678	4	0.681734263313388	0.712880221409708	0.0739471612835211	0.0369735806417606
D67A	0.797095375517418	0.0101830189401943	4	0.794839391766263	0.79706180440888	0.0423417690529658	0.0211708845264829
Y68A	0.0823278843714316	0.0357160313608119	4	0.0640226460720631	0.0814068367121345	0.0833294613095628	0.0416647306547814
P69A	0.0831101633150369	0.0221730423777967	4	0.066436804699239	0.0825792080715251	0.0640497487472804	0.0320248743736402
S70A	0.978144895946632	0.0162291040025867	4	0.884032514412001	0.975932442473521	0.055958009954039	0.0279790049770195
S71A	1.24053370407238	0.0258335330075624	4	1.09347740845676	1.23510620448052	0.0748629034888878	0.0374314517444439
P72A	0.943331481993776	0.0651832164316766	4	0.751839508306148	0.926447873798954	0.129765102914521	0.0648825514572603
P73A	0.821691224433357	0.0294054066489253	4	0.636015678809242	0.813930474539519	0.0834136029907664	0.0417068014953832
K74A	1.43388919093684	0.0253239981067799	4	1.36741747329039	1.43148251392354	0.0698969630284704	0.0349484815142352
C75A	0.610523183531384	0.0162206224814914	4	0.71508031937044	0.612979924509966	0.0563664812133635	0.0281832406066818
K76A	1.21159337914478	0.0154273740001927	4	1.20171804440179	1.21137243559264	0.0526935269518026	0.0263467634759013
F77A	-0.166070690817996	0.0578440282830328	4	-0.107935617135227	-0.161476505259395	0.110930297206923	0.0554651486034616
E78A	0.714853187286195	0.025153449294785	4	0.808407484427247	0.718218425674754	0.070711070150185	0.0353555350750925
P79A	1.3726834374924	0.0131347441500946	4	1.27546779839147	1.37082545499262	0.0501764996692247	0.0250882498346123
P80A	0.999480736643628	0.235423894804571	10	0.940647885265524	0.988837004107754	0.257805545772975	0.0815252718065394
L81A	0.181289016316838	0.0394784307041132	4	0.248988252324678	0.185034356887233	0.0894262034295153	0.0447131017147576
F82A	0.0305635514849393	0.0226192021087627	4	0.0157521046504297	0.0300827053730637	0.0647314021942094	0.0323657010971047
H83A	0.00784889686500184	0.0417575057262221	4	-0.0180880155396941	0.00633597793721681	0.09113616896527	0.045568084482635
P84A	0.795747073350707	0.0270026740734909	4	0.681402936471707	0.79134326669803	0.0745700758186153	0.0372850379093076
N85A	NA	NA	NA	0.261029590418995	0.261029590418995	0.337058724277601	0.337058724277601
V86A	0.442095064591928	0.0822073897331606	13	0.405043503279824	0.439747522515446	0.116659522691922	0.0323555300643754
Y87A	-0.122529716604022	0.108884701918459	4	-0.0271383179750065	-0.109264537192928	0.164605842838014	0.0823029214190068
P88A	1.03867037167385	0.091599043247688	4	1.10235835817202	1.04628906435196	0.146302136191294	0.0731510680956469
S89A	0.906952512386265	0.499064079417967	16	1.02152968275802	0.937906543531432	0.463744215525161	0.11593605388129
G90A	NA	NA	NA	0.152338941499103	0.152338941499103	0.337058724277601	0.337058724277601
T91A	1.45990704800177	0.188023535688181	13	1.37291522805623	1.44825135138821	0.216139138651074	0.0599462113108514
V92A	0.56715795544002	0.0659395297216055	13	0.461275789957094	0.561708611014295	0.102559894732329	0.028444996866431
C93A	NA	NA	NA	0.301801238635269	0.301801238635269	0.337058724277601	0.337058724277601
L94A	NA	NA	NA	0.250765123620927	0.250765123620927	0.337058724277601	0.337058724277601
S95A	0.0606971769440192	0.0518980818514334	4	0.154087109404172	0.0673730098372938	0.105834290059576	0.0529171450297882
I96A	-0.0277541788189108	0.053714020204866	4	0.205695226574554	-0.0105255941583975	0.12158030056182	0.06079015028091
L97A	0.701207549499166	0.0640106333593973	4	0.780246345746534	0.708061811695281	0.118696970296246	0.0593484851481228
E98A	2.2441088430992	0.0269493785019279	4	1.94401736016869	2.23257316825826	0.0916199250886144	0.0458099625443072
E99A	0.754019633184704	0.0265713651356406	4	0.781254904994224	0.755052443096435	0.0708135920402602	0.0354067960201301
D100A	0.964614938862721	0.0215804508063344	4	1.023044442025	0.966427413817424	0.0638592876350343	0.0319296438175172
K101A	1.55457270850643	0.0510229415544136	4	1.26055184062138	1.53388456347618	0.126762503887662	0.0633812519438311
D102A	0.896499253846902	0.0215126184449757	4	0.853666412800656	0.895174632313052	0.0633786326902883	0.0316893163451441
W103A	-0.109572601661728	0.0289361194837893	4	-0.0994178725943688	-0.109154655623223	0.0740458199029612	0.0370229099514806
R104A	0.613756802528894	0.0892101992142245	4	0.610333652303409	0.613356738526957	0.142502675371822	0.0712513376859109
P105A	1.11072969804537	0.0202923297590418	4	0.951202914925522	1.10606794040664	0.0666453728096846	0.0333226864048423
A106A	1	1e-05	4	0.992827419432659	1	1e-05	1e-05
I107A	0.911302017460919	0.0177786384395715	4	0.892164036525659	0.910810256848441	0.0568890207206943	0.0284445103603472
T108A	1.55312423219918	0.291124647796748	13	1.29725698616792	1.5036759397249	0.317075823957356	0.0879410108837107
I109A	0.795976332774797	0.0142099155079138	4	0.638508112293652	0.79272553929332	0.0551763708902673	0.0275881854451337
K110A	0.0628554729690453	0.0550336814953164	10	0.237266843922709	0.0714186278246862	0.0993885349599808	0.0314294143780811
Q111A	1.0465055677484	0.0205954526987163	4	1.08520253132856	1.04765277759805	0.0618281019680127	0.0309140509840064
I112A	0.491019192917588	0.105684664386967	16	0.61036949204304	0.499694704714518	0.139913084643375	0.0349782711608437
L113A	1.01296909599347	0.22281082640473	10	0.767128543326041	0.970463770841529	0.26333766195331	0.0832746805475925
L114A	0.870086644325473	0.0135505989294773	4	0.857122914391898	0.869831192140945	0.0492130117412432	0.0246065058706216
G115A	0.199877446440876	0.0277151524709775	4	0.190639442482455	0.199512640520118	0.0723007698260871	0.0361503849130436
I116A	1.57240997194567	0.0245513985572293	4	1.16349140197775	1.55804047081473	0.101209174781947	0.0506045873909737
Q117A	1.08717624132143	0.0224241415906875	4	0.889458783634159	1.08081101585772	0.073226475896715	0.0366132379483575
E118A	0.50091395376912	0.0146747860581722	4	0.618109316670276	0.503410812460551	0.0540147134699367	0.0270073567349684
L119A	-0.117656480038227	0.056547374629683	10	0.015364754446937	-0.110954891298152	0.098013445463802	0.0309945728986313
L120A	0.185852767148383	0.0541817198718558	4	0.185123179015565	0.185798489536177	0.105684402643023	0.0528422013215116
N121A	0.704497009299593	0.25126319886631	13	0.660665298698962	0.696987324653221	0.268428589561476	0.0744486956511062
E122A	0.775517077210955	0.0181323306008424	4	0.775375866894064	0.775513378441772	0.0574104325648646	0.0287052162824323
P123A	0.183604990766018	0.0222301267471988	4	0.205587392559283	0.184306754648602	0.064188510558894	0.032094255279447
N124A	0.196347583628137	0.1282876734899	10	0.175696627285238	0.194129069322962	0.164120236231673	0.0518993756616977
I125A	0.361386415976133	0.0939080227456815	13	0.416392967434822	0.36533202690412	0.128595269473792	0.0356659106053742
Q126A	0.752573071835777	0.0957139834709221	10	0.781939481663112	0.754992843615178	0.133539379895721	0.0422288597796977
D127A	0.176138938621494	0.349996348412371	10	0.174634796585525	0.175767121745301	0.346843740364965	0.109681621172537
P128A	0.956689937187261	0.0467136283069496	4	0.896689508827486	0.952801595246099	0.0980885394318377	0.0490442697159189
A129A	1	1e-05	4	0.996278890687838	1	1e-05	1e-05
Q130A	0.835127498253084	0.0599779072643688	4	0.667651868595158	0.821444210782275	0.121202306933323	0.0606011534666614
A131A	1	1e-05	4	0.976579020039468	1	1e-05	1e-05
E132A	0.588032657040828	0.0472854870386854	4	0.538243786823484	0.584769167441365	0.0984268687851277	0.0492134343925638
A133A	1	1e-05	4	0.995580104849671	1	1e-05	1e-05
Y134A	0.649661569736502	0.0233982155492866	4	0.598171465314791	0.64793433030101	0.066528732421228	0.033264366210614
T135A	0.853541956317223	0.143169967757954	13	0.783549150663378	0.846165277435164	0.175421445341073	0.0486531550764032
I136A	0.729986716980831	0.0224130720280648	4	0.735453495962393	0.730162627881293	0.0643647992207883	0.0321823996103942
Y137A	-0.0969036732919133	0.0318352704447165	4	-0.0177934576132067	-0.093336160846265	0.0797528245260561	0.0398764122630281
C138A	NA	NA	NA	0.875115374523342	0.875115374523342	0.337058724277601	0.337058724277601
Q139A	0.614497369332268	0.0354910860690008	4	0.6450281486922	0.616024366916353	0.0832048187228968	0.0416024093614484
N140A	1.5974561851557	0.0466624601390626	4	0.983579367531436	1.55771450785981	0.179467005182784	0.0897335025913922
R141A	0.624618260594288	0.0226235295433468	4	0.658465245301172	0.625717289189619	0.0649624785647231	0.0324812392823616
V142A	0.727874942428338	0.154391240039295	10	0.821018566720019	0.73965973129281	0.190141116815009	0.060127900598357
E143A	0.801513996030179	0.0185912653339047	4	0.799354880678242	0.801456048604963	0.0581856078234012	0.0290928039117006
Y144A	-0.27961732182513	0.139196667989776	4	-0.160304100300124	-0.259197163677674	0.193708140175773	0.0968540700878865
E145A	0.800954716100689	0.0365034753466036	4	0.814578647321154	0.80165455594596	0.0843148476536767	0.0421574238268384
K146A	1.08145291217159	0.0558478735244073	4	1.04503320173031	1.07866652859829	0.108009217715047	0.0540046088575237
R147A	0.645609143677188	0.0366019297175009	4	0.562942966434795	0.641351849304838	0.0863443091029863	0.0431721545514931
V148A	0.539346092086359	0.128502303297742	16	0.467411659936408	0.533086521856037	0.159289008923038	0.0398222522307596
R149A	0.189867193765598	0.0524226348775343	4	0.369993383556552	0.202863984575374	0.113663021075263	0.0568315105376314
A150A	1	1e-05	4	1.02677315342803	1	1e-05	1e-05
Q151A	-0.0287119852770818	0.104670961229252	4	0.132967662002244	-0.00698186721251361	0.166714945087335	0.0833574725436676
A152A	1	1e-05	4	0.997833427879894	1	1e-05	1e-05
K153A	1.47183390078231	0.0448172249571311	4	1.2073396008016	1.45534575383538	0.114257205798303	0.0571286028991516
K154A	0.818782996863679	0.0928065440402372	10	0.838531423458573	0.820364782611606	0.130581760179657	0.0412935783041594
F155A	NA	NA	NA	0.724742907167289	0.724742907167289	0.337058724277601	0.337058724277601
A156A	1	1e-05	4	0.978254920155665	1	1e-05	1e-05
P157A	0.94245978753504	0.137538613599346	10	0.883242672168487	0.935691830501253	0.173476835461972	0.0548581921338101
S158A	1.0624617645851	0.175579159197471	16	0.963464918460602	1.05105500341645	0.203384912284043	0.0508462280710108
Y159A	NA	NA	NA	0.618695658859549	0.618695658859549	0.337058724277601	0.337058724277601
M1V	NA	NA	NA	0.468267620482849	0.468267620482849	0.337058724277601	0.337058724277601
S2V	1.21223395302017	0.175954967303273	4	0.850070439880091	1.13727037588934	0.263812312558618	0.131906156279309
G3V	0.57686198327287	0.0923839987937807	4	0.60882396395589	0.58071425986684	0.145970204179823	0.0729851020899114
I4V	0.381317175126904	0.0278891285128403	4	0.49908864597894	0.385995968450261	0.0760884461954021	0.038044223097701
A5V	0.97190676627677	0.0203577588348023	4	0.94354460322551	0.971075361398256	0.0612820241272023	0.0306410120636011
L6V	0.660679369338438	0.0530084363510116	4	0.679611995378066	0.66205958275569	0.104458082656482	0.0522290413282412
S7V	NA	NA	NA	0.471302437172887	0.471302437172887	0.337058724277601	0.337058724277601
R8V	NA	NA	NA	0.180420469983725	0.180420469983725	0.337058724277601	0.337058724277601
L9V	-0.133933721605394	0.0340929837406276	6	0.151460093099977	-0.122616101070798	0.0933991840584242	0.0381300572225714
A10V	0.704524592902274	0.148793919146879	10	0.683559108127523	0.701956369553374	0.1827337234019	0.0577854771273215
Q11V	0.889471307674361	0.0415666462017229	4	0.832366754576157	0.886154698052141	0.0916742695375928	0.0458371347687964
E12V	0.0435105623815989	0.038119337104883	4	0.0304682958147181	0.0428125325046193	0.0863963522028729	0.0431981761014364
R13V	-0.147313821955459	0.108376533642211	4	-0.108634822386976	-0.141956725296122	0.161344872663948	0.0806724363319738
K14V	0.538240537905231	0.082043238502334	4	0.468276191121696	0.530649424418284	0.137115846277268	0.0685579231386341
A15V	0.672179084809166	0.288712041295413	13	0.722859693234021	0.681907911199163	0.299266950374444	0.083001718048215
W16V	-0.027928531860469	0.0351053350490734	4	-0.0228998091400232	-0.0276796185428892	0.0824378988780937	0.0412189494390469
R17V	-0.152994355857729	0.0504889730290244	4	-0.103359363810611	-0.149535899376921	0.102211607052624	0.0511058035263121
K18V	0.824412741406653	0.484940186161572	10	0.599578114168619	0.754106834995006	0.456091975411831	0.14422894648269
D19V	0.303559051170559	0.189286328880569	13	0.277438937865728	0.300038981374619	0.215385165694661	0.0597370968374159
H20V	-0.297284698176451	0.205866473076023	4	-0.197398911947996	-0.27391707290989	0.246642003446981	0.123321001723491
P21V	NA	NA	NA	0.20529594594302	0.20529594594302	0.337058724277601	0.337058724277601
F22V	0.0266692186838385	0.0970494625956375	4	0.195994491072797	0.0479783885296828	0.160264632229585	0.0801323161147925
G23V	0.0307736128352583	0.0638054146524027	6	0.12786738853332	0.0377388910555993	0.112057392550412	0.0457472389425437
F24V	0.156682494018396	0.0535732945209011	4	0.195172057285277	0.15951613279764	0.105469464996259	0.0527347324981293
V25V	1	1e-05	4	0.994448567767513	1	1e-05	1e-05
A26V	-0.0251812967395591	0.0714918242948094	10	0.0558782422867539	-0.0200861040609363	0.110986512384177	0.0350970168692483
V27V	1	1e-05	4	0.918004922714838	1	1e-05	1e-05
P28V	0.181899084128791	0.0286427901534435	4	0.225898095810798	0.183692376334512	0.0741152278571643	0.0370576139285822
T29V	0.276458886491069	0.0584771142013264	4	0.544789993827192	0.297877594198128	0.13230123676033	0.066150618380165
K30V	0.602617643722894	0.0402477060064301	4	0.556358863473136	0.600011399877124	0.0896836059794884	0.0448418029897442
N31V	0.238576219504786	0.0359153481755787	4	0.4176871637437	0.247636127658347	0.0922601553675955	0.0461300776837977
P32V	0.645146672225336	0.020912787624944	4	0.703380680788116	0.646898877223374	0.0627815698528123	0.0313907849264062
D33V	-0.0451742960233773	0.12378819889933	13	-0.0190246682858306	-0.0427569365141228	0.156418315795788	0.0433826352325717
G34V	0.120674072090869	0.0496509648694875	10	0.149071571500566	0.121938018849271	0.0862925451095916	0.0272880987639134
T35V	0.00361111862006169	0.0346955528253408	4	0.0455361382801333	0.00566329843545213	0.0823874317696054	0.0411937158848027
M36V	0.267793890597363	0.0949401288059731	10	0.358166015398438	0.275185208744387	0.13483892158589	0.0426398109452254
N37V	0.915578896018255	0.0523255157749586	4	0.852665943323748	0.911047290840275	0.104826073928897	0.0524130369644483
L38V	0.582644050078598	0.164208162428587	12	0.519426334035772	0.574849518498832	0.195139089701422	0.0563318029842673
M39V	0.887463141213049	0.165677842684867	16	0.740513078569094	0.871381389127028	0.197440514167546	0.0493601285418864
N40V	NA	NA	NA	0.807326898066119	0.807326898066119	0.337058724277601	0.337058724277601
W41V	0.112954861798091	0.0868280797111041	4	0.115163002383417	0.113206822811901	0.140152486122709	0.0700762430613543
E42V	0.907707027401796	0.113948683776047	13	0.836831599636198	0.901631213258874	0.148337638960931	0.0411414587196078
C43V	NA	NA	NA	0.541678756612619	0.541678756612619	0.337058724277601	0.337058724277601
A44V	0.44986228093498	0.0180364154572716	4	0.603148073101901	0.453856661917255	0.0622384024702965	0.0311192012351482
I45V	1.18501329287922	0.216107842649783	13	1.00434106976579	1.15773583903616	0.246957732219878	0.068493751260852
P46V	0.506423964426016	0.0305543186683399	4	0.410016470697332	0.502243769585788	0.0787695586839002	0.0393847793419501
G47V	NA	NA	NA	0.179608331257566	0.179608331257566	0.337058724277601	0.337058724277601
K48V	NA	NA	NA	0.499525535403447	0.499525535403447	0.337058724277601	0.337058724277601
K49V	0.773300661113204	0.290465869173271	4	0.727722269574917	0.759575597792738	0.30596098620917	0.152980493104585
G50V	0.387095573487196	0.0450915093804104	6	0.437596271503181	0.389710845866823	0.0890876741837633	0.036369890686923
T51V	-0.0802618483773632	0.0912889756959552	4	0.0481888322313341	-0.0649417116647812	0.15040893048211	0.0752044652410552
P52V	0.376764561737347	0.0576506759543758	4	0.532214170859053	0.389011303215347	0.117328252291405	0.0586641261457023
W53V	0.139832735849781	0.104103408855652	4	0.113912251126543	0.136365325803926	0.15704510575807	0.0785225528790352
E54V	0.445373269995481	0.083458959000531	10	0.418038009116086	0.443388315296047	0.121489219429718	0.0384182644553892
G55V	0.295558970774192	0.02719807279144	4	0.355124176748837	0.297868999225901	0.0724515030030223	0.0362257515015112
G56V	0.0755198592721786	0.204083129378672	9	0.0552499760564074	0.072115860478434	0.231930220848351	0.0773100736161171
L57V	0.421532921811259	0.0337293632209271	4	0.550885877898072	0.427696674712265	0.0851838617208292	0.0425919308604146
F58V	0.463252508748173	0.0275389207199824	4	0.384770986612018	0.460172231121215	0.0736195853102109	0.0368097926551055
K59V	0.807282589976608	0.0245745425128037	4	0.770007094081147	0.805971528349626	0.0680123818168042	0.0340061909084021
L60V	0.489336652633395	0.0240660893708128	4	0.60011977404511	0.493155299673673	0.0698835587092471	0.0349417793546235
R61V	0.607196028235282	0.0348004073204415	4	0.630801361390223	0.608354801712234	0.0821864596726615	0.0410932298363308
M62V	0.850638136453149	0.122447246686319	16	0.676560827170768	0.836144666656091	0.159739915773607	0.0399349789434018
L63V	1.21177227128288	0.166764201505156	13	1.08476095912115	1.19644649406492	0.199686723812905	0.0553831324412957
F64V	0.816972044766667	0.115760699131856	10	0.737131036277285	0.809150290168638	0.154210573093462	0.0487656650255217
K65V	0.256926765198097	0.0889959266876338	4	0.425768505878195	0.276617452929257	0.152258858978181	0.0761294294890906
D66V	0.386387682395191	0.180574023876546	10	0.459456536239265	0.396973237822766	0.212139528002325	0.0670844090240417
D67V	0.549846650850129	0.0872846268718286	10	0.571159041634889	0.551459824619369	0.125191690045717	0.0395890884670296
Y68V	0.075323764845499	0.0448576734264833	4	0.0554934066052008	0.0740865263004132	0.0948569410958728	0.0474284705479364
P69V	0.0972514530421824	0.0345048190036687	4	0.0965576778151652	0.0972176711675034	0.081636724059464	0.040818362029732
S70V	0.550870255663106	0.0380828676916754	4	0.613333376618522	0.554210291769085	0.0874363773383093	0.0437181886691546
S71V	0.142673550703033	0.046505373028921	4	0.370532576505362	0.157378426368294	0.111755575588566	0.0558777877942828
P72V	NA	NA	NA	0.353796671608047	0.353796671608047	0.337058724277601	0.337058724277601
P73V	1.04380340475672	0.0284498114658646	4	0.726057271569738	1.03093656894244	0.0964361062705793	0.0482180531352896
K74V	1.24113470135313	0.0118519271866284	4	1.19355126376025	1.24031257217713	0.0462533510151687	0.0231266755075843
C75V	1.99420975807307	0.0411974917073828	4	1.51190001908621	1.96643185165187	0.144112950476654	0.072056475238327
K76V	0.935803407197593	0.0148647756653459	4	0.96843860505759	0.936507510841968	0.0518630860761633	0.0259315430380816
F77V	-0.0340529760876589	0.0645551818296056	10	-0.0100184248336866	-0.0326804391363257	0.102217005816452	0.0323238553982667
E78V	1.43535229771812	0.440504273495591	10	1.1633100836495	1.35580002473596	0.431086533256269	0.136321531371573
P79V	1.18751071220104	0.0335237447352677	4	1.09273929984845	1.18302101789546	0.0828131821479874	0.0414065910739937
P80V	0.297076467746744	0.040353769150685	4	0.472415651090461	0.306979731520534	0.0979361508328449	0.0489680754164225
L81V	0.758662717709136	0.0179407525191515	4	0.711088332075534	0.757429410629503	0.0575833416582228	0.0287916708291114
F82V	0.00596090094144502	0.0231216257427675	4	0.0496223046502307	0.0074087868577283	0.0659200573501189	0.0329600286750594
H83V	0.00971560230566365	0.0496126606637539	4	-0.0107859051012558	0.00831019673096313	0.100536261563136	0.0502681307815681
P84V	1.51000483259152	0.0244577215036454	4	1.05948935264679	1.49423189559944	0.106826677120193	0.0534133385600965
N85V	0.120517996821708	0.123516787268181	4	0.0765485386568167	0.113709153912848	0.175327234333133	0.0876636171665665
V86V	1	1e-05	4	0.977789438260733	1	1e-05	1e-05
Y87V	NA	NA	NA	0.0804722595635955	0.0804722595635955	0.337058724277601	0.337058724277601
P88V	0.429405144256033	0.0527805809151517	4	0.659390165167278	0.446104519565007	0.119976865878986	0.0599884329394931
S89V	0.202857017959564	0.10071359444917	4	0.573745127514812	0.251065559665547	0.197857795805057	0.0989288979025284
G90V	0.125281282688452	0.302396094658749	9	0.186581969800909	0.139393249606042	0.311788306149724	0.103929435383241
T91V	1.42213408224109	0.117999376009338	4	1.20719771576031	1.39011562695782	0.186092317736431	0.0930461588682155
V92V	1	1e-05	4	0.971782969253611	1	1e-05	1e-05
C93V	NA	NA	NA	-0.0304649695465041	-0.0304649695465041	0.337058724277601	0.337058724277601
L94V	1.45061159379852	0.0565634355614153	4	0.962196305310982	1.41280241157121	0.169656887965927	0.0848284439829635
S95V	-0.020779454263497	0.141724446646845	4	0.0223798272467755	-0.0132820147158455	0.191310095032581	0.0956550475162905
I96V	1.05340792070696	0.20681378019931	10	0.940902741872201	1.03512564051012	0.236655070776111	0.0748369043480863
L97V	1.18372246686416	0.0382723738654359	4	1.07180897889808	1.17771003558395	0.090146006326936	0.045073003163468
E98V	0.491201463965927	0.570481769594661	10	0.727445698095082	0.573563191803893	0.514071480162132	0.16256367574464
E99V	0.656720452887462	0.0173978056808025	4	0.727057360439317	0.658490056438909	0.0572248142501489	0.0286124071250744
D100V	1.42331675292585	0.0426458918542382	4	1.20729710791635	1.41046404422816	0.105267179757397	0.0526335898786985
K101V	0.944328909906064	0.0582717784839321	4	0.873729702661797	0.938711758241626	0.111935670495408	0.0559678352477041
D102V	0.431627385453649	0.0308739573299788	4	0.439011099598352	0.431950743261329	0.0767401091922751	0.0383700545961375
W103V	-0.216842224753057	0.0378333050165631	4	-0.156615755544383	-0.213641769710049	0.0870344989442305	0.0435172494721153
R104V	0.119854049520765	0.0576028732465031	4	0.114346939998751	0.119420515939287	0.10955654669009	0.0547782733450449
P105V	0.369112357915973	0.0492805505702182	10	0.348946704310897	0.368221203269487	0.0857845186599064	0.027127446694652
A106V	0.801690132650321	0.0804189638710241	10	0.693868546019962	0.794125830988258	0.121417325530619	0.0383955296082868
I107V	1.16013020554158	0.105374331219567	10	1.04068887849344	1.14938435649809	0.146607940963115	0.0463615016510942
T108V	1.25830583591201	0.0159537172152667	4	1.21458157477647	1.25729497713077	0.0540215200571534	0.0270107600285767
I109V	0.744028461092825	0.196697955434156	13	0.711816410662021	0.739541115410136	0.221925943373052	0.0615511821682505
K110V	0.556471825132154	0.0788035280550202	10	0.496568052653292	0.552347841308179	0.117616847810657	0.0371937130291065
Q111V	1.15501293761116	0.247770584853351	10	1.16235201136619	1.15639718386967	0.266922405924768	0.084408276125429
I112V	0.99586750739308	0.163078160542078	16	0.957879816510868	0.991768447492192	0.190059595427099	0.0475148988567748
L113V	0.723751018182328	0.159401608938527	16	0.72122254671544	0.723483684233886	0.18637270746298	0.0465931768657449
L114V	1.25426135457158	0.0132632708141197	4	1.10147506339132	1.25131328532915	0.0529752209781163	0.0264876104890581
G115V	-0.288465518931783	0.0636896695935743	6	-0.165462225890375	-0.279656413700548	0.113613837102981	0.046382654770332
I116V	0.887998938741414	0.0575536099572995	13	0.943193139176041	0.890494645318139	0.0918214602572805	0.0254666910112003
Q117V	0.232804266328114	0.027005218485879	4	0.398159009927565	0.239173253081067	0.0780361738125718	0.0390180869062859
E118V	0.729173944523359	0.218363954201843	13	0.693117218752958	0.723682012311559	0.240607713451442	0.0667325729324093
L119V	0.27230685398063	0.0145499186462952	4	0.337752431230342	0.273689564807502	0.0519238816287085	0.0259619408143542
L120V	0.196574191977942	0.0160198370170212	4	0.362627599242351	0.200428712775628	0.0592707382586924	0.0296353691293462
N121V	0.933570783613436	0.0142982459793801	4	0.804876109448829	0.930897822897911	0.0538207266200627	0.0269103633100313
E122V	0.851353454481694	0.151136816609625	10	0.789013414665265	0.843611632751312	0.185841366966533	0.0587682003093422
P123V	0.373435194528493	0.0297871467265154	4	0.260149570819051	0.368641284220112	0.0785964621633707	0.0392982310816854
N124V	0.000276145390976257	0.0361901626410091	4	0.0142878093120943	0.000990039467547468	0.0839097501273067	0.0419548750636533
I125V	0.695515086286754	0.0877085690250887	13	0.722083359853127	0.69730348322033	0.121928855457912	0.0338169800240107
Q126V	1.11663916402944	0.0171250623460215	4	0.97043447218076	1.11301704238081	0.060141740384876	0.030070870192438
D127V	-0.158042283802489	0.0789251918704654	13	-0.0831341481571909	-0.153474130672829	0.114450299074738	0.0317428016773966
P128V	-0.167622432810548	0.0549801205625773	4	0.121059922901724	-0.145853342645353	0.131043407147663	0.0655217035738315
A129V	-0.167397607331485	0.16702325080307	16	-0.0278595749319645	-0.152016666589391	0.198126792889078	0.0495316982222695
Q130V	0.0882768674186354	0.0913472343397448	4	0.211931011087462	0.103033216458905	0.150043433571239	0.0750217167856193
A131V	0.950121141247854	0.217133578320414	10	0.760953634195799	0.918106801156415	0.251845143204114	0.0796404270176278
E132V	0.401343082498206	0.0546344825160757	10	0.42946117849494	0.402714083827966	0.0917358207284992	0.0290094136526944
A133V	0.144724239806987	0.0543899889148937	10	0.187884885472251	0.146819735675783	0.0917415647101513	0.0290112300591803
Y134V	0.385952879538758	0.0276040121341857	4	0.340069673365591	0.384147946027511	0.0726680820740264	0.0363340410370132
T135V	1.20983950387118	0.0338315176105139	4	0.963852370010309	1.19808425250575	0.0962936382831173	0.0481468191415587
I136V	0.613672964356633	0.383819280501262	10	0.692843367017204	0.634634048065669	0.373647825233791	0.118157817050732
Y137V	-0.17188759430701	0.0572686109818218	4	-0.0336976283022815	-0.161067115434709	0.115311786116405	0.0576558930582027
C138V	0.426496585624777	0.0396150582753266	4	0.528938414398812	0.432182523953039	0.0913133837865263	0.0456566918932632
Q139V	0.0128938323176872	0.0599658440402569	4	0.278918307409616	0.0346248570463005	0.133758635458177	0.0668793177290886
N140V	-0.0788985028297899	0.0458019165410725	4	0.0743229092743814	-0.0691504189890919	0.102911713614025	0.0514558568070125
R141V	0.649896704913672	0.0186717046811326	4	0.633723983338701	0.649460825859089	0.0583782247918668	0.0291891123959334
V142V	1	1e-05	4	0.972388175069139	1	1e-05	1e-05
E143V	0.577907198418658	0.216682351363551	10	0.611229965598285	0.583536939073897	0.241595989511897	0.0763993600419745
Y144V	-0.0836696285629582	0.0300377022461438	4	-0.0521900716482537	-0.0823267802483952	0.0758322824955943	0.0379161412477972
E145V	0.941759297790009	0.0953505434143334	13	0.883615529266864	0.937529250411948	0.130090521111576	0.0360806187938167
K146V	0.958545425041659	0.0399894400256603	4	0.818240563110537	0.950688459997318	0.0944046407462733	0.0472023203731367
R147V	0.738695003339239	0.037658703664718	4	0.633908127358902	0.733150931796258	0.0889053721148615	0.0444526860574308
V148V	1	1e-05	4	1.00079497999786	1	1e-05	1e-05
R149V	0.466380628816362	0.0450760271085112	4	0.499679247476492	0.46846764641064	0.0953422709815897	0.0476711354907949
A150V	0.728990785000477	0.0645730698265353	10	0.756901521225013	0.730585095008256	0.102288704920807	0.0323465286458624
Q151V	-0.0583126431314679	0.0998825139618052	4	0.100593375150559	-0.0378062692835226	0.161827122722225	0.0809135613611124
A152V	0.0821287466416655	0.0669879623770349	10	0.178078494769318	0.0878024142644647	0.10701448861195	0.0338409526651914
K153V	-0.0177373960689358	0.134495434742761	4	0.352399767456311	0.043826993704009	0.230160269771428	0.115080134885714
K154V	1.00888583588033	0.0935737716734119	10	0.82262589744346	0.993853631505825	0.14068460743549	0.0444883791222809
F155V	0.765683139281976	0.0199382148518772	4	0.738466550535956	0.764901285285872	0.0605840496679593	0.0302920248339796
A156V	0.457253713354795	0.152702905174999	13	0.498001621588101	0.461802244269917	0.183198250585485	0.0508100527739436
P157V	NA	NA	NA	0.712303532761691	0.712303532761691	0.337058724277601	0.337058724277601
S158V	0.730557946823942	0.144732933890623	4	0.676867017836202	0.721068001111884	0.194280827042275	0.0971404135211373
Y159V	NA	NA	NA	0.612095748232964	0.612095748232964	0.337058724277601	0.337058724277601
M1L	NA	NA	NA	0.464061762713522	0.464061762713522	0.337058724277601	0.337058724277601
S2L	0.0245560279234788	0.185089081243204	13	0.237831965921873	0.0527450083136342	0.223524636163661	0.0619945797705778
G3L	0.641795643002036	0.105105554441447	4	0.620162149355941	0.63887760755463	0.157910712282582	0.0789553561412909
I4L	0.406603527735191	0.0879456601531638	4	0.505119660784863	0.417972751960564	0.144719056006766	0.0723595280033831
A5L	NA	NA	NA	0.861920056950532	0.861920056950532	0.337058724277601	0.337058724277601
L6L	1	1e-05	4	0.914048113422277	1	1e-05	1e-05
S7L	NA	NA	NA	0.389915483568475	0.389915483568475	0.337058724277601	0.337058724277601
R8L	NA	NA	NA	0.125493319231916	0.125493319231916	0.337058724277601	0.337058724277601
L9L	1	1e-05	4	1.00070939704801	1	1e-05	1e-05
A10L	NA	NA	NA	0.499723981464806	0.499723981464806	0.337058724277601	0.337058724277601
Q11L	0.892614089996593	0.0239114232906847	4	0.857895459770722	0.891424781220284	0.0669610435300571	0.0334805217650286
E12L	0.0925757757010355	0.0695845886075634	4	0.0501789373117136	0.0886089093887725	0.123171511519727	0.0615857557598635
R13L	0.118454574308853	0.0503911665794746	4	0.0982021805548936	0.117045975810546	0.101444210849033	0.0507221054245163
K14L	0.511393170904986	0.0567160084665739	4	0.38655076688968	0.501704831140173	0.113574954876874	0.0567874774384368
A15L	0.776864903521224	0.0503671506080564	4	0.821434996054392	0.779963476721849	0.101917661716025	0.0509588308580123
W16L	0.137651832838501	0.0510574676924174	4	0.114467257802326	0.136019473990518	0.102261213574767	0.0511306067873836
R17L	-0.0769902404517731	0.0490986086133554	4	-0.0575528257166739	-0.0756706485966497	0.0999185979254238	0.0499592989627119
K18L	0.0512694906664561	0.03607290071017	4	0.218583227804039	0.0597679049767247	0.0914078265439819	0.045703913271991
D19L	NA	NA	NA	0.172119065781101	0.172119065781101	0.337058724277601	0.337058724277601
H20L	0.00734884836737631	0.0403971504424792	4	0.0318659924089691	0.00873499605093312	0.0894142991505744	0.0447071495752872
P21L	0.113293720457722	0.0212429542424755	4	0.219430005675571	0.116536137255224	0.0651290583959318	0.0325645291979659
F22L	0.132319884066517	0.110160629939192	13	0.123085016031793	0.131552352931472	0.143441751622358	0.0397835838859063
G23L	0.222801053183387	0.0453351438713729	4	0.214943788609843	0.22230594033839	0.0953324290943934	0.0476662145471967
F24L	0.10998305975705	0.0908848734862222	10	0.164249157728607	0.114246671350948	0.129423096418471	0.040927176651395
V25L	0.540179889574234	0.106099465081565	10	0.56170552260698	0.542128619330702	0.143391750889865	0.0453444530491449
A26L	0.44821345333681	0.126161412086885	4	0.322316808213926	0.428366248435058	0.182817670648232	0.0914088353241158
V27L	0.867160359556647	0.0300058382468554	4	0.774391226368059	0.863207052434253	0.0778104607549566	0.0389052303774783
P28L	0.286178445100255	0.156789404805863	10	0.261653856668882	0.283033509305549	0.189911697534893	0.0600553518519248
T29L	1.20794163417548	0.0265559036612366	4	1.07394060823244	1.20286292192791	0.0750937733645405	0.0375468866822703
K30L	0.239712350766269	0.0700105500197279	4	0.323023794452198	0.247550625910545	0.125382046755001	0.0626910233775005
N31L	1.02879652609165	0.0247268446535745	4	0.869397032229856	1.02315657659091	0.0740049523611734	0.0370024761805867
P32L	0.997301410967739	0.370872365890599	10	0.940733365881976	0.982699296207105	0.363290476713426	0.114882535866279
D33L	0.0479471023070446	0.030246093461159	4	0.036656537385192	0.0474622738605324	0.0758897273208908	0.0379448636604454
G34L	0.258955770980914	0.0328452206274228	4	0.248569674434048	0.258473236828249	0.079446072890611	0.0397230364453055
T35L	-0.0281505389633395	0.0327829498612831	4	0.0078888594678965	-0.0264791892308332	0.0796931072022838	0.0398465536011419
M36L	1.04997814355445	0.0162208873039606	4	0.981246430062647	1.04836315374316	0.0550889249647847	0.0275444624823924
N37L	0.558116337675862	0.0234166212480196	4	0.643981428983001	0.560998878341056	0.0676981270863267	0.0338490635431634
L38L	1	1e-05	4	0.974836644824956	1	1e-05	1e-05
M39L	0.648929295476295	0.0148205383805282	4	0.637120002886274	0.648675252184451	0.0515928662727621	0.025796433136381
N40L	NA	NA	NA	0.800310719648451	0.800310719648451	0.337058724277601	0.337058724277601
W41L	0.0241804433241392	0.0432921329317192	6	0.0377167221207032	0.0248548649205884	0.0863125389483267	0.03523694647125
E42L	NA	NA	NA	0.676483746704991	0.676483746704991	0.337058724277601	0.337058724277601
C43L	0.0457339211595806	0.13165370072778	4	0.148890986360911	0.0625885943531507	0.185789298987603	0.0928946494938013
A44L	0.676560903770826	0.0641320200496612	4	0.753806636297207	0.683271270764377	0.118735696618053	0.0593678483090267
I45L	0.19981694491529	0.0430634783549756	4	0.40359091360295	0.212052652197265	0.104443285594832	0.0522216427974161
P46L	0.360605630641307	0.0600022851022559	10	0.34237109004149	0.359633841090513	0.0973643693353159	0.0307893170045452
G47L	-0.196084220427798	0.237423314413016	4	-0.05085960587211	-0.15825847447883	0.274482954312223	0.137241477156112
K48L	0.867689004339283	0.0913508633468613	4	0.711076747164081	0.848998923141662	0.153247832416824	0.0766239162084118
K49L	0.237118001107061	0.075754714693722	4	0.417813451124354	0.255372488916298	0.140005140608678	0.0700025703043389
G50L	NA	NA	NA	0.474475473568697	0.474475473568697	0.337058724277601	0.337058724277601
T51L	-0.204408988122259	0.163062502283156	4	-0.0743311548644238	-0.179072957366442	0.214924096911211	0.107462048455606
P52L	0.49454769247213	0.070120147490802	13	0.577297936008436	0.499061810467212	0.105826547641743	0.0293510033713566
W53L	NA	NA	NA	0.0340137374473857	0.0340137374473857	0.337058724277601	0.337058724277601
E54L	0.0386336270892676	0.0606316166254775	4	0.179158698072914	0.0502297796179588	0.119343670694783	0.0596718353473916
G55L	0.625442633622845	0.0271910827973796	4	0.609830035901022	0.624837303132258	0.0715862889883576	0.0357931444941788
G56L	-0.0832806004468397	0.155898478065446	4	-0.0758663865151968	-0.0818880191349355	0.202697732456822	0.101348866228411
L57L	1	1e-05	4	0.987284023728743	1	1e-05	1e-05
F58L	0.0663610602314455	0.200816937878076	13	0.12791243271052	0.0750896549172277	0.226231083824923	0.0627452132949655
K59L	0.653681372899834	0.0355924028820276	4	0.670910423429474	0.654545420801218	0.083156302319697	0.0415781511598485
L60L	1	1e-05	4	0.992951879228665	1	1e-05	1e-05
R61L	0.68892221126228	0.0226020162662634	4	0.680948050552692	0.688663524489241	0.0646669032929237	0.0323334516464618
M62L	0.442412379916403	0.0171806779996243	4	0.547709095231487	0.44502929567352	0.0581380504525323	0.0290690252262661
L63L	1	1e-05	4	0.968754726965775	1	1e-05	1e-05
F64L	0.669641543236462	0.197730503334927	16	0.60336218096687	0.661164347266546	0.221624485211059	0.0554061213027647
K65L	1.17046552227621	0.0300451328925646	4	1.03672730086984	1.16475919430475	0.080263466250575	0.0401317331252875
D66L	0.817540774507147	0.0137884247118462	4	0.774242621717194	0.816672903853462	0.0500031080865894	0.0250015540432947
D67L	0.229589457542445	0.221328761844421	10	0.296540618388817	0.241101416910232	0.246447018626995	0.0779333901419246
Y68L	-0.0298505413581953	0.0230405258103325	4	-0.016306209895402	-0.0294029117962783	0.0653747538117205	0.0326873769058602
P69L	-0.0111874059705535	0.0210394689296961	4	0.0371465016089151	-0.00972454237646271	0.0627397847465553	0.0313698923732776
S70L	1.03033047796392	0.0297871274367698	4	0.930638666556088	1.02611181993542	0.0778464440262343	0.0389232220131172
S71L	0.218344492418621	0.113205987343217	10	0.42243925338453	0.237940078300967	0.16158069492063	0.051096302186199
P72L	-0.118916957850619	0.0684747104368525	4	-0.0576332668996841	-0.113265964985218	0.122665001743117	0.0613325008715583
P73L	0.166228458581486	0.272809967541296	13	0.151612060505375	0.163548854231452	0.285728343445823	0.0792467840882538
K74L	1.33730782996957	0.0156753520084765	4	1.2706277783341	1.33579254410333	0.0540425752212214	0.0270212876106107
C75L	1.51833296804631	0.0247149050881649	4	1.06196505680971	1.50219306045232	0.108223585787082	0.0541117928935412
K76L	1.09817274388532	0.00874173891517404	4	1.12167721884223	1.09847364044962	0.0392020579974603	0.0196010289987301
F77L	0.260661917847043	0.0932566750638451	13	0.222087898077336	0.257912833326102	0.127562227820697	0.0353793964015341
E78L	0.609922698729853	0.0561439462848246	4	0.649264750104454	0.612947393770174	0.108416337181948	0.0542081685909742
P79L	0.768721964051701	0.0876283789074098	10	0.897296465428817	0.778489418737714	0.129947595179086	0.0410930377227429
P80L	0.430435629753948	0.0318862237744513	4	0.492635632783282	0.433244854823303	0.0791752198099481	0.039587609904974
L81L	1	1e-05	4	0.986699898013202	1	1e-05	1e-05
F82L	0.173866216630656	0.252799679097424	16	0.144015295201028	0.169152824758729	0.268092930830407	0.0670232327076017
H83L	0.016451416018025	0.0878080072348831	10	0.000268441249913767	0.0152197112233842	0.125653116825065	0.039735004426643
P84L	1.30817605141692	0.124194762202054	16	1.0867783310114	1.28950185732966	0.165805809397457	0.0414514523493644
N85L	-0.319864293411404	0.0963161603396344	4	-0.168184833564543	-0.300902006452251	0.157596053190684	0.0787980265953419
V86L	0.0820822487630695	0.0443811917092303	4	0.266903123758125	0.0934985134925398	0.104140216257558	0.0520701081287792
Y87L	NA	NA	NA	-0.0118966428524229	-0.0118966428524229	0.337058724277601	0.337058724277601
P88L	1.01498858854479	0.229148158211156	13	1.00224973670403	1.0129676646647	0.249446489807964	0.069184008422086
S89L	0.518900556748165	0.137614537175519	13	0.656274037204899	0.53287396878838	0.174045529765547	0.0482715447565364
G90L	-0.0994403102249221	0.0997329910431263	4	-0.0277140614778295	-0.0901963104055721	0.154544778443375	0.0772723892216877
T91L	1.04165923146015	0.0601400701529325	4	0.9917461899343	1.0375710556602	0.113195180799317	0.0565975903996584
V92L	1.10853353795537	0.556324166296589	10	0.746423424317656	0.984349759779329	0.521406177051879	0.164883110556495
C93L	NA	NA	NA	-0.0613241020694252	-0.0613241020694252	0.337058724277601	0.337058724277601
L94L	1	1e-05	4	1.00597343594819	1	1e-05	1e-05
S95L	0.0423250348362446	0.0814987879061569	4	0.0288836527479414	0.040875282574289	0.134894652132515	0.0674473260662575
I96L	0.577777021350028	0.375808022774212	16	0.577898674406296	0.577803539364176	0.367709632397967	0.0919274080994919
L97L	1	1e-05	4	0.997587100796356	1	1e-05	1e-05
E98L	0.634808382762265	0.0748420867456939	4	0.815206207299603	0.652835190615554	0.139001170928609	0.0695005854643045
E99L	NA	NA	NA	0.67137191709026	0.67137191709026	0.337058724277601	0.337058724277601
D100L	NA	NA	NA	0.993150100410099	0.993150100410099	0.337058724277601	0.337058724277601
K101L	0.989075175391701	0.0261645381076811	4	0.86178171988315	0.984319127783818	0.0740711851440067	0.0370355925720034
D102L	0.0389710756350184	0.0364675441786844	4	0.124698077749994	0.043370624272974	0.0863126860784316	0.0431563430392158
W103L	-0.0634912753047889	0.0778528773018606	4	-0.0430020390282258	-0.0613699868137437	0.131280718215475	0.0656403591077376
R104L	0.0302473056308298	0.0467672060751744	4	0.0407844054703396	0.0309308972657242	0.0970687525122936	0.0485343762561468
P105L	-0.0253874345265497	0.0792263821025456	4	0.0435497988230879	-0.0181375608723351	0.134207784818691	0.0671038924093456
A106L	0.259166165125284	0.37534574101099	10	0.184923138202315	0.239830586239589	0.367209032334526	0.116121691956352
I107L	1.01615688244049	0.134071047828597	10	0.926837606764489	1.00617714532782	0.171616053717157	0.0542697612796021
T108L	1.32331154103496	0.305511850646198	10	1.20485429716069	1.29692209641474	0.316674950486435	0.100141412145818
I109L	0.713789480374929	0.0692923929584093	13	0.6782641931859	0.711873179388499	0.103610344110639	0.0287363391045676
K110L	0.193555748479661	0.110770670472003	13	0.230918067271462	0.196676776469969	0.144368368709117	0.0400405812258316
Q111L	0.947407998908675	0.0154660192239451	4	1.01137030275945	0.948842549281743	0.0535868670814887	0.0267934335407444
I112L	1.29765977269392	0.0298888474781498	4	1.16427760890946	1.29199698363632	0.0800122382450712	0.0400061191225356
L113L	1	1e-05	4	0.997721255360905	1	1e-05	1e-05
L114L	1	1e-05	4	0.975647734431931	1	1e-05	1e-05
G115L	-0.137963732925097	0.0415520248653471	4	-0.109545748894811	-0.136313774637222	0.0909211002124339	0.045460550106217
I116L	1.57049339330669	0.419125655147556	10	1.32332768595635	1.50073341773127	0.412949123698272	0.130585978865716
Q117L	0.473700637072694	0.0979764069424546	13	0.53818749956697	0.478511715059793	0.132838795223221	0.036842852888322
E118L	0.660993535601152	0.0579078250457173	10	0.65071090698613	0.660463677375754	0.0950782697568493	0.0300663888419547
L119L	1	1e-05	4	0.995339501571667	1	1e-05	1e-05
L120L	1	1e-05	4	0.995970234855553	1	1e-05	1e-05
N121L	0.19682186714033	0.11293310585042	10	0.297833984845895	0.206499124047414	0.15264315534032	0.0482700040110306
E122L	0.58236118090364	0.105033005190027	16	0.630739957821616	0.585857692674848	0.136390815787004	0.034097703946751
P123L	-0.0310320273302924	0.11948925417785	10	0.00350930571467925	-0.0275501236713516	0.156201080347231	0.0493951186876216
N124L	-0.223628092204252	0.0977508620060871	13	-0.127961783755009	-0.216506061422509	0.133911402583665	0.0371403406449774
I125L	0.58257244247679	0.0174049741249264	4	0.596468041837771	0.582922181746835	0.0562091464238526	0.0281045732119263
Q126L	0.648534957379401	0.06925797295686	10	0.696397612568237	0.651455210423048	0.107549391595239	0.0340101038406326
D127L	-0.128215466842443	0.0376748828796341	4	-0.0798156095630176	-0.125653681791011	0.0864578093099919	0.043228904654996
P128L	-0.193660795059412	0.0604120147661489	10	-0.0792906138217203	-0.187526174331455	0.101052494584329	0.0319556046128311
A129L	-0.266095601164649	0.152128799100994	4	-0.160262135067182	-0.246609499838591	0.203671976262615	0.101835988131308
Q130L	0.822010090774698	0.227457956164895	16	0.644053436835267	0.796321291903225	0.254126166374005	0.0635315415935013
A131L	0.657147675536968	0.125264242776466	10	0.62508541270295	0.653775894345282	0.161509179125755	0.0510736869061507
E132L	0.519663793762153	0.255526158754435	10	0.506739364714592	0.517164526979615	0.273244578084356	0.0864075225038292
A133L	0.345839876981508	0.0212180606853231	4	0.211724321351697	0.341747360548244	0.0665983389623617	0.0332991694811808
Y134L	0.0957404201195789	0.0251462393055324	4	0.127577537140121	0.0968853154963802	0.0687765552321483	0.0343882776160742
T135L	0.820744747546781	0.0377815918666358	4	0.745736271821318	0.81676393080805	0.0875432720970791	0.0437716360485396
I136L	0.610646973444556	0.0283705338090044	4	0.721093964910789	0.615107462711504	0.0763760794238377	0.0381880397119188
Y137L	0.260586525354236	0.0419435072213817	4	0.231966376472345	0.258910090671378	0.091411369167155	0.0457056845835775
C138L	0.295475230533832	0.0518243829114069	4	0.472019502685574	0.308078579127649	0.112564020971897	0.0562820104859483
Q139L	0.672266331968189	0.0957275725076533	13	0.634226344215685	0.669488721234758	0.129954160370408	0.036042799128875
N140L	-0.174799273966008	0.109016736178758	4	-0.0436065242973014	-0.15653649645227	0.16765325667724	0.0838266283386198
R141L	0.573796380116537	0.0213663148173803	4	0.61385249001062	0.575026964494533	0.0630912063870935	0.0315456031935467
V142L	0.827475588805946	0.0107900298790848	4	0.896046520965414	0.828555855017272	0.0444667030634095	0.0222333515317047
E143L	0.601818384503627	0.019321211511836	4	0.630486799943175	0.602617169674277	0.059587197468554	0.029793598734277
Y144L	-0.0630625771337187	0.0342308124147575	4	-0.0432720436807114	-0.0621062028817508	0.0813833672242302	0.0406916836121151
E145L	1.05998414863006	0.0221424614258336	4	0.9080737173379	1.05515309227187	0.0692692282165942	0.0346346141082971
K146L	0.637971446186166	0.253734943747503	10	0.681937765652492	0.646425312604227	0.272299583389247	0.0861086889424973
R147L	1.11527408780596	0.0899655222239058	10	0.89052334063959	1.09778045598982	0.141181770470997	0.0446455958783455
V148L	0.20395989542182	0.0890492162844692	13	0.224400324817306	0.205355402543977	0.123171567358002	0.0341616462914264
R149L	0.533486111372978	0.0317545555086211	4	0.58415705206482	0.535765608490883	0.0786392108979233	0.0393196054489617
A150L	0.973075227925103	0.0162192319693052	4	0.923036531583552	0.971899585305637	0.0546216484437187	0.0273108242218594
Q151L	0.286975837859049	0.0576687740466472	10	0.309004222999721	0.28810650312214	0.0949203762179078	0.0300164585208668
A152L	-0.309666336435591	0.297678857554721	4	-0.134450000605842	-0.255994390630907	0.32061334746135	0.160306673730675
K153L	0.655285659064963	0.0585391836635049	4	0.677082720843206	0.657027241883776	0.110748696221644	0.0553743481108221
K154L	0.799643766917469	0.0534928830243952	4	0.620131094994417	0.786446249037631	0.11488431412041	0.0574421570602052
F155L	0.567242463940658	0.0896720305668047	13	0.591396698400767	0.568902260644787	0.123825073954682	0.0343428964101329
A156L	0.261257447071798	0.0499618663939677	4	0.371753378545371	0.268881726417145	0.104629470063093	0.0523147350315467
P157L	0.364016063427759	0.122916513706037	13	0.408806713605737	0.368130182819348	0.155959189646825	0.0432552965501106
S158L	0.74712162583073	0.0738601749696526	13	0.692970316982249	0.744019079322101	0.108674938298762	0.030141004799544
Y159L	NA	NA	NA	0.537907114878767	0.537907114878767	0.337058724277601	0.337058724277601
M1I	NA	NA	NA	0.240922429306763	0.240922429306763	0.337058724277601	0.337058724277601
S2I	NA	NA	NA	0.34846165215197	0.34846165215197	0.337058724277601	0.337058724277601
G3I	NA	NA	NA	0.533481260969499	0.533481260969499	0.337058724277601	0.337058724277601
I4I	1	1e-05	4	0.968560459826188	1	1e-05	1e-05
A5I	NA	NA	NA	0.764925241858107	0.764925241858107	0.337058724277601	0.337058724277601
L6I	0.526441224542223	0.0745020265509179	6	0.674187256138985	0.538669961711529	0.127088838909396	0.0518838012217982
S7I	0.300597797513126	0.0653015895088039	10	0.365241561205631	0.304329617108243	0.10394203125843	0.0328693563401056
R8I	NA	NA	NA	0.140616129177171	0.140616129177171	0.337058724277601	0.337058724277601
L9I	0.17948752463408	0.0848845668904294	4	0.235726115905546	0.185777084299878	0.139353397188983	0.0696766985944917
A10I	0.185611046177455	0.163322502564148	4	0.221396914421815	0.192590218296348	0.209355529408556	0.104677764704278
Q11I	1.02546334957568	0.0490155092797508	4	0.88792466068159	1.01614068102798	0.105525457089583	0.0527627285447913
E12I	-0.0848520829785001	0.0936770799512813	4	-0.0329137304288233	-0.078515188114456	0.147833877336785	0.0739169386683926
R13I	0.00446773400814937	0.111223070674271	4	-0.0212178873003838	0.000830033413107502	0.163671952577996	0.0818359762889979
K14I	0.475175649778577	0.0254760083311376	4	0.3788518938088	0.471667977164693	0.0713306957894059	0.035665347894703
A15I	0.608869455098921	0.0631548083894424	4	0.646000131977503	0.612050072247537	0.116131717085989	0.0580658585429946
W16I	0.0215126993287527	0.0780358729957212	10	0.0454811931925932	0.0231477962663503	0.11602115644362	0.036689111112856
R17I	-0.10797584522731	0.0475481017655375	4	-0.0777194805943145	-0.10598235571685	0.0982521809353958	0.0491260904676979
K18I	0.0918866222704248	0.035528858370487	4	0.196158958190014	0.0971070778955604	0.0860469539463309	0.0430234769731655
D19I	0.0221695016543906	0.173222437705978	4	0.093728650104352	0.0367984012679342	0.218928725449245	0.109464362724623
H20I	NA	NA	NA	-0.0696290025680765	-0.0696290025680765	0.337058724277601	0.337058724277601
P21I	NA	NA	NA	0.0653977675970042	0.0653977675970042	0.337058724277601	0.337058724277601
F22I	NA	NA	NA	0.113580786117983	0.113580786117983	0.337058724277601	0.337058724277601
G23I	0.00489041094965259	0.0778450415540158	4	0.0879949716241523	0.0134936033483785	0.133545926527428	0.0667729632637141
F24I	0.190245465531919	0.0267137007481889	4	0.171464545729839	0.189529590000606	0.0709210172870321	0.0354605086435161
V25I	1.40245662361562	0.0664943800799981	4	1.06643988026795	1.37228801952165	0.1531393544196	0.0765696772097998
A26I	0.299041154476137	0.148007592526276	4	0.264119632768211	0.292754215024025	0.196457348837759	0.0982286744188793
V27I	0.76582344646007	0.0155897770934919	4	0.68875334023733	0.764081394569205	0.054191523794465	0.0270957618972325
P28I	-0.115509113248416	0.153350954140383	4	0.0130465534151178	-0.091684476466172	0.2066592534093	0.10332962670465
T29I	0.600978397842252	0.0854535057547725	10	0.740449483286173	0.611330187979266	0.128565770632448	0.0406560664333323
K30I	0.595725493603557	0.0418855085117449	4	0.537565990158123	0.592323216626124	0.0921089640324431	0.0460544820162216
N31I	0.561003125848972	0.0161281758351444	4	0.563780518106641	0.561068021980309	0.0539330821356827	0.0269665410678414
P32I	0.875130016300843	0.0341018272435667	4	0.901619564299683	0.876405528025087	0.0812989739471004	0.0406494869735502
D33I	0.0122343774546477	0.036002315973184	4	0.0329696675061489	0.0132856345826979	0.0837315931244202	0.0418657965622101
G34I	0.180619894125463	0.198528836816179	13	0.226074559517834	0.187002684762949	0.223789204997245	0.0620679579625298
T35I	-0.0734394409840824	0.0834476485999558	4	0.0241592811146777	-0.0626887029998666	0.140158502077924	0.0700792510389619
M36I	0.426542642459376	0.188409210575825	13	0.447348249702944	0.429335255659158	0.214552208036379	0.0595060759491679
N37I	0.539777328379673	0.034347730960716	4	0.611904436052463	0.543274186885849	0.0828885905305581	0.041444295265279
L38I	0.493062446808099	0.23197071252412	10	0.429644614330308	0.481727432784882	0.255125113222302	0.0806776446090815
M39I	0.26709932133068	0.0272496412607284	4	0.330097848705617	0.269546951531538	0.0726349847974474	0.0363174923987237
N40I	NA	NA	NA	0.677858518206001	0.677858518206001	0.337058724277601	0.337058724277601
W41I	0.038676167016036	0.182381646439537	4	0.0386713830728579	0.0386751483302739	0.224436450893293	0.112218225446646
E42I	NA	NA	NA	0.59032450950788	0.59032450950788	0.337058724277601	0.337058724277601
C43I	NA	NA	NA	0.298319599683591	0.298319599683591	0.337058724277601	0.337058724277601
A44I	0.708119014819594	0.117208845191515	4	0.670252059485441	0.702510276501775	0.169444331211292	0.0847221656056461
I45I	1	1e-05	4	0.994858437297653	1	1e-05	1e-05
P46I	0.491132842902326	0.0423580253115492	4	0.364293576830512	0.483634106324823	0.0964342832742408	0.0482171416371204
G47I	NA	NA	NA	0.0795698476875528	0.0795698476875528	0.337058724277601	0.337058724277601
K48I	0.295864118332387	0.139349569376205	4	0.300751349008511	0.296701316983528	0.188565101191393	0.0942825505956966
K49I	0.611724298932692	0.0310351544606198	4	0.600738406329128	0.611240788168666	0.0769805481670064	0.0384902740835032
G50I	-0.0242814788413466	0.16156405305445	4	0.204664279987212	0.0199810836956022	0.226263437811923	0.113131718905961
T51I	0.00498439675909895	0.0246112132320469	4	0.064585851852137	0.00708372973405234	0.0686054725209013	0.0343027362604506
P52I	0.699640537138064	0.0292763123486907	4	0.705860122261214	0.699899405679222	0.0745086082987938	0.0372543041493969
W53I	-0.0216388238212276	0.0901418127434206	4	0.00647994792439162	-0.0183223091440463	0.143698202417707	0.0718491012088536
E54I	0.39007616433496	0.0565980141961876	4	0.324778809425192	0.385018517674191	0.109815812061175	0.0549079060305877
G55I	0.436950108695545	0.0437969496162662	4	0.502300711893885	0.440936875199964	0.0947448157083215	0.0473724078541607
G56I	NA	NA	NA	-0.0249563464259411	-0.0249563464259411	0.337058724277601	0.337058724277601
L57I	0.598689737610439	0.0523054120814789	4	0.615522038190448	0.599901731981521	0.103624692752404	0.0518123463762019
F58I	0.145154034054662	0.0282303945155849	4	0.174038062937465	0.146315007977492	0.0732361092728738	0.0366180546364369
K59I	0.593507697402316	0.0907894820326173	13	0.625144023694569	0.595706845449221	0.125027211559003	0.0346763093926362
L60I	0.956387618290515	0.173697354110772	13	0.836373602598708	0.941379397169315	0.205380001914751	0.0569621636814251
R61I	0.488055936872433	0.0300776529430049	4	0.549085281742125	0.490662628470293	0.076620991216958	0.038310495608479
M62I	0.560970866479874	0.309905148545857	16	0.577679030944658	0.564093610064743	0.315225245950518	0.0788063114876295
L63I	0.761627732996056	0.0199973266634972	4	0.80323038898951	0.762826298322242	0.0609084790215683	0.0304542395107841
F64I	0.661649918819091	0.354447265751808	16	0.523264168685051	0.632842163723114	0.355368071609765	0.0888420179024412
K65I	1.11735294256122	0.0154746071995705	4	1.05511966675783	1.11595641328023	0.0535579440170902	0.0267789720085451
D66I	0.568292394671683	0.020629564113904	4	0.547101786703651	0.56766316849623	0.0616387174501641	0.030819358725082
D67I	0.148262135681347	0.0276430367577635	4	0.338739273390648	0.155765217757653	0.081129900310903	0.0405649501554515
Y68I	-0.0298013465099217	0.0339839757032297	4	0.00322889177123043	-0.0282161232964617	0.0812511985921109	0.0406255992960554
P69I	-0.125435779567316	0.124489444039262	4	-0.0688047468418038	-0.11660794969915	0.17667336126762	0.0883366806338102
S70I	1.19023982869326	0.0262944495598674	4	0.958082372087505	1.18152431065438	0.0829329884488076	0.0414664942244038
S71I	0.31278243712486	0.200561198306823	4	0.439387704166826	0.341812646289092	0.244712284273128	0.122356142136564
P72I	-0.188142445760686	0.100880377741607	4	-0.0278646570848402	-0.167279311289111	0.16293876333135	0.0814693816656749
P73I	0.427893009719027	0.0456504230835739	4	0.296116264524788	0.419535226039413	0.100939521202879	0.0504697606014394
K74I	1.39244027963703	0.0117649026104188	4	1.34001816754704	1.39154108600372	0.0461637267857404	0.0230818633928702
C75I	2.1912777278978	0.0409057785155612	4	0.670946693431856	2.10430107845248	0.364342357578474	0.182171178789237
K76I	1.06715985979309	0.197346892440489	10	1.13110609329713	1.07714987641971	0.226161518587568	0.0715185517819222
F77I	0.0536235030790196	0.199233209834599	13	0.0297444294310309	0.0502601580039477	0.223994845999485	0.0621249925146772
E78I	0.613221824568251	0.05556647260442	4	0.628984576312049	0.614422180623171	0.107337976330815	0.0536689881654076
P79I	1.21699947099772	0.0809460048421332	4	1.2000962373065	1.21518737265014	0.134374457238056	0.0671872286190281
P80I	0.314832510256301	0.0599982885286521	4	0.451451158883444	0.325998168046565	0.11828537382794	0.0591426869139702
L81I	0.961218103832459	0.00721403483041678	4	0.864273853617082	0.960191644297392	0.0367811211043119	0.018390560552156
F82I	0.0431576973994921	0.0478129294272874	4	0.0814540743788065	0.0456940388884731	0.0987399890525275	0.0493699945262638
H83I	NA	NA	NA	-0.00972743103122063	-0.00972743103122063	0.337058724277601	0.337058724277601
P84I	1.05671694927683	0.0334769600981027	4	0.867723121809613	1.04777547271408	0.0897359931973264	0.0448679965986632
N85I	-0.265169856404768	0.0413009887081418	6	-0.160455475490372	-0.260181168736289	0.0868010542480132	0.0354363820072124
V86I	0.384407288559815	0.103242554704827	4	0.463646701782253	0.394931214951818	0.158288011177851	0.0791440055889256
Y87I	NA	NA	NA	0.00228907298551424	0.00228907298551424	0.337058724277601	0.337058724277601
P88I	1.4908605859936	0.079331309418996	4	1.32881111738685	1.47379824910716	0.141656570236667	0.0708282851183334
S89I	NA	NA	NA	1.03673289412937	1.03673289412937	0.337058724277601	0.337058724277601
G90I	NA	NA	NA	0.0681519075102686	0.0681519075102686	0.337058724277601	0.337058724277601
T91I	1.04861187941099	0.0163136753201336	4	1.06030988255806	1.04888828268807	0.0542897413922325	0.0271448706961163
V92I	0.218280770395322	0.220057241310218	4	0.439170477454618	0.272641937312948	0.271144925262539	0.13557246263127
C93I	NA	NA	NA	-0.025014863120762	-0.025014863120762	0.337058724277601	0.337058724277601
L94I	NA	NA	NA	0.653772152277209	0.653772152277209	0.337058724277601	0.337058724277601
S95I	NA	NA	NA	0.0485032678516492	0.0485032678516492	0.337058724277601	0.337058724277601
I96I	1	1e-05	4	0.971446885450582	1	1e-05	1e-05
L97I	1.55622415865581	0.368642000688178	13	1.28150996242806	1.49228727907269	0.379718301373675	0.105314908141144
E98I	2.22990746452277	0.0676650913441366	4	1.90468018947081	2.20024036926196	0.152619294587236	0.0763096472936181
E99I	NA	NA	NA	0.612929065673911	0.612929065673911	0.337058724277601	0.337058724277601
D100I	2.31454406741641	0.497408518165852	4	1.70955066086469	2.05767492204419	0.529174599461671	0.264587299730836
K101I	0.416450465800956	0.0498455952598087	4	0.587494779874834	0.428227041585668	0.109595679258631	0.0547978396293154
D102I	0.182131437867352	0.0642191532712901	4	0.210902609041156	0.18463390117045	0.117100786614312	0.0585503933071558
W103I	0.00680765893443996	0.0394224273335734	4	0.0170301484409091	0.00737244215588926	0.0880368602857904	0.0440184301428952
R104I	-0.0872427567983042	0.0330936907512655	4	-0.0131103635032681	-0.0837737581329792	0.0812732873761013	0.0406366436880506
P105I	0.326392806513935	0.0654742441497443	4	0.250035599441825	0.319633089675922	0.120147073973001	0.0600735369865004
A106I	0.352499285512693	0.122143942746051	10	0.241252473617881	0.341061636266688	0.161886718811908	0.0511930754376858
I107I	1	1e-05	4	0.984604604775223	1	1e-05	1e-05
T108I	1.23691420354559	0.0889221878208443	10	1.20496438361414	1.23445398614533	0.126960565299594	0.0401484559369255
I109I	1	1e-05	4	0.98875322770321	1	1e-05	1e-05
K110I	0.299137886573008	0.0434489564910012	4	0.265602415232564	0.297107299264392	0.093362338973206	0.046681169486603
Q111I	1.15306157318486	0.0235670523848838	4	1.14098339159974	1.15265358484952	0.0661739019791854	0.0330869509895927
I112I	1	1e-05	4	0.982314998327292	1	1e-05	1e-05
L113I	0.840216435889695	0.103680098537491	10	0.679838648888458	0.825999055861816	0.148141695751855	0.0468465175015553
L114I	0.742027722409378	0.213375675409073	13	0.755803742881775	0.744085224823973	0.236053414498518	0.0654694376709816
G115I	NA	NA	NA	-0.0583533360534842	-0.0583533360534842	0.337058724277601	0.337058724277601
I116I	1	1e-05	4	0.985242670820052	1	1e-05	1e-05
Q117I	0.278150762598589	0.0333932959217769	4	0.40493944124186	0.284134971175656	0.0845430696518027	0.0422715348259013
E118I	0.601435698413513	0.0575737100307063	4	0.59534848157167	0.60095672083775	0.10952615730439	0.0547630786521948
L119I	0.104191979637371	0.0321727721743932	4	0.259729794226438	0.1112770029414	0.0849399856662187	0.0424699928331093
L120I	0.345311600773529	0.0132585255948138	4	0.365871641856699	0.345708175342881	0.0487005700024564	0.0243502850012282
N121I	0.553683987053919	0.0458277612114319	13	0.566449735198512	0.554147884358948	0.0784730434529213	0.0217645063008632
E122I	0.471499085832338	0.158967893549138	10	0.472220495466489	0.471592715090539	0.191666131925495	0.0606101527198877
P123I	0.106350687599371	0.0342782823198283	4	0.0424947671024374	0.103260788585041	0.0824819126889685	0.0412409563444842
N124I	0.0382449640534717	0.0276204581360231	4	0.0351595504410258	0.038123521935692	0.0721447494627971	0.0360723747313986
I125I	1	1e-05	4	0.924956320823404	1	1e-05	1e-05
Q126I	0.844615616637449	0.0188220619051883	4	0.785795732045004	0.843017913674431	0.0593462675071579	0.0296731337535789
D127I	-0.22418691349709	0.083780641523559	4	-0.124335321097484	-0.213148977687648	0.140649457993952	0.0703247289969762
P128I	0.0986178890816889	0.0569119007225113	4	0.138953884258311	0.101758116153699	0.109307975805583	0.0546539879027913
A129I	-0.0900790381608572	0.107304712047522	4	-0.0484668501717435	-0.0843648620407493	0.160433762824423	0.0802168814122114
Q130I	NA	NA	NA	0.360136074199126	0.360136074199126	0.337058724277601	0.337058724277601
A131I	0.0604595211123063	0.0494847282971836	4	0.290420467352554	0.076185779694283	0.115843419254546	0.0579217096272731
E132I	0.171659219058192	0.084782158230212	4	0.26853475294995	0.182481884888575	0.141450862437293	0.0707254312186467
A133I	0.0310427207727687	0.0499246291792554	4	0.106293812928533	0.0362314839493038	0.102556118453831	0.0512780592269153
Y134I	0.275637321674002	0.0411744968651083	4	0.303376957912962	0.277234104040521	0.090438756444105	0.0452193782220525
T135I	0.728372884052684	0.0224853377514268	4	0.691429994422359	0.727180420618457	0.0647998743486324	0.0323999371743162
I136I	1	1e-05	4	0.936200167642707	1	1e-05	1e-05
Y137I	0.228491737615395	0.0458355064499251	4	0.192305421136133	0.226187950776472	0.0963225967112831	0.0481612983556416
C138I	0.927109033773956	0.0454810183439306	4	0.809677234154698	0.919686953157721	0.0996731013393826	0.0498365506696913
Q139I	0.352545095815171	0.0326014924260198	4	0.438456136599656	0.356508238704136	0.0811138096131735	0.0405569048065868
N140I	-0.116178027520952	0.120962595452134	10	-0.0223139372484791	-0.106611377007725	0.159768945190141	0.0505233766163449
R141I	0.76669075382917	0.138375951961681	13	0.691616901867626	0.759016428288589	0.171234542128186	0.0474919170595211
V142I	0.989328324141364	0.0132852228344088	4	0.970348336226083	0.988961503674491	0.0487400487296152	0.0243700243648076
E143I	0.435261578244156	0.21175547105933	10	0.420120937099496	0.432752153178184	0.237212537209216	0.0750131907128564
Y144I	-0.000660037836009375	0.0993312281936797	4	-0.00189410627833104	-0.000818524801901064	0.152282831557704	0.0761414157788519
E145I	0.52122905708313	0.0429587336561684	4	0.582468235481878	0.524897785203539	0.0935531379027254	0.0467765689513627
K146I	0.712905597847527	0.0232495221452311	4	0.748294537066143	0.714085429931104	0.0659581499306132	0.0329790749653066
R147I	0.420975323375915	0.0546781612161604	4	0.487648240782186	0.425977483759175	0.107691276561346	0.0538456382806729
V148I	1.29973061687337	0.0950923983039496	10	1.06104987976313	1.28018075053086	0.147957220000755	0.0467881811469004
R149I	0.916264641855141	0.0307749426419098	4	0.709927828839078	0.907256169548184	0.0874266500375455	0.0437133250187728
A150I	1.1298046298719	0.027446394346386	4	0.937856063461065	1.12229526903291	0.0809531924378722	0.0404765962189361
Q151I	0.471609589489122	0.0493427182235858	4	0.364484166246448	0.464303230664723	0.10366531053117	0.0518326552655848
A152I	0.0467679194815854	0.0360567235200508	4	0.0376700788073169	0.046306006983609	0.0837028401324253	0.0418514200662127
K153I	1.22689786492014	0.0713865200585718	4	0.963194253226612	1.20164664700821	0.146655999889331	0.0733279999446653
K154I	0.361903477192906	0.0636664309078806	4	0.44320967454159	0.368919726178516	0.118442480247504	0.0592212401237519
F155I	0.464554006167514	0.0282267996448336	4	0.492214912872365	0.465665681636564	0.0732127521817814	0.0366063760908907
A156I	NA	NA	NA	0.473735289999261	0.473735289999261	0.337058724277601	0.337058724277601
P157I	NA	NA	NA	0.702119574340925	0.702119574340925	0.337058724277601	0.337058724277601
S158I	0.821216797475393	0.353768622391205	4	0.691968976366769	0.776733439919469	0.353482467003392	0.176741233501696
Y159I	NA	NA	NA	0.589877786923863	0.589877786923863	0.337058724277601	0.337058724277601
M1M	1	1e-05	NA	0.974201728770096	1	1e-05	1e-05
S2M	-0.213328879241994	0.0739058362899774	6	0.147013749790002	-0.183722873073049	0.155368134562575	0.0634287753277308
G3M	1.49165303620438	0.0602831233476731	4	1.11785377357042	1.4609697988558	0.152280013411334	0.0761400067056671
I4M	0.918380467902475	0.0625370525990024	4	0.746246326564194	0.903767427686078	0.12460075472376	0.0623003773618799
A5M	NA	NA	NA	1.12462552161527	1.12462552161527	0.337058724277601	0.337058724277601
L6M	NA	NA	NA	0.60695604092482	0.60695604092482	0.337058724277601	0.337058724277601
S7M	NA	NA	NA	0.439076645038353	0.439076645038353	0.337058724277601	0.337058724277601
R8M	NA	NA	NA	0.201877640036773	0.201877640036773	0.337058724277601	0.337058724277601
L9M	NA	NA	NA	0.460378986056368	0.460378986056368	0.337058724277601	0.337058724277601
A10M	NA	NA	NA	0.430872068703683	0.430872068703683	0.337058724277601	0.337058724277601
Q11M	0.96982822217964	0.028274533155936	4	0.911957478192654	0.967498656478118	0.0739589523151635	0.0369794761575818
E12M	0.171054085764806	0.0353185539171095	4	0.111491110608817	0.168088803283822	0.0837198678808712	0.0418599339404356
R13M	-0.115376909717783	0.162746800943664	4	-0.0750139030324308	-0.107527428492551	0.209008496155931	0.104504248077965
K14M	0.117737091704991	0.105661504726479	4	0.171474477409023	0.125018607844481	0.159323592950966	0.0796617964754829
A15M	0.236284858788264	0.0579533074814504	4	0.404681229029622	0.249615710407297	0.118968569834175	0.0594842849170873
W16M	-0.00980712743223972	0.0419789739832828	4	0.0326030811088149	-0.00732095799340992	0.0917504447449452	0.0458752223724726
R17M	-0.00917040510710015	0.0712591945078823	4	0.140957831850534	0.00518209350960801	0.13191778783838	0.0659588939191902
K18M	0.300898983638887	0.0335480511036753	4	0.328951922074429	0.302228879490384	0.0805819966412605	0.0402909983206303
D19M	NA	NA	NA	0.384460051795584	0.384460051795584	0.337058724277601	0.337058724277601
H20M	-0.161404796204823	0.100406280566108	4	-0.114988867944052	-0.155387613592517	0.154095332179124	0.0770476660895621
P21M	NA	NA	NA	0.0683960115680505	0.0683960115680505	0.337058724277601	0.337058724277601
F22M	-0.0899232972369259	0.0562647962784805	4	0.0141656061138929	-0.0819048370630783	0.11155267600304	0.0557763380015201
G23M	-0.0283323475572768	0.0976497507499617	4	0.0999611792586478	-0.0120996922595554	0.156597019585699	0.0782985097928495
F24M	0.599475296495501	0.061381814311234	4	0.478607135812724	0.589388125277604	0.118541430047363	0.0592707150236816
V25M	0.624123135472553	0.0621395901534186	13	0.60862495858989	0.62336923403538	0.095974201590954	0.0266184542275309
A26M	-0.12514577555263	0.0615284293462525	4	0.0666673704445592	-0.10910278264572	0.12566248789507	0.0628312439475348
V27M	1.05002712808617	0.0413876955622217	4	0.873609831082135	1.0398224420118	0.0994061511906281	0.049703075595314
P28M	0.119157698935002	0.0656034727228433	4	0.114591850488759	0.118752768500586	0.118319015082194	0.059159507541097
T29M	0.742570377158068	0.0315117743955049	4	0.753634725444761	0.743064485445683	0.0776361222525552	0.0388180611262776
K30M	0.507726240109514	0.0366534479958905	4	0.486333595857508	0.506623051758119	0.0845884797333275	0.0422942398666637
N31M	0.883089336351534	0.0214804367137975	4	0.782082866958834	0.879970202266423	0.0652746388018301	0.032637319400915
P32M	1.12732334137816	0.0201740409289536	4	1.03510360007049	1.12464371061244	0.0627393588662721	0.0313696794331361
D33M	NA	NA	NA	0.0680873155782534	0.0680873155782534	0.337058724277601	0.337058724277601
G34M	0.466031669363851	0.11152715990256	10	0.364396021884531	0.45640441360418	0.151351478388239	0.0478615398940585
T35M	0.0813608080837969	0.0397775636532898	4	0.0941240343704931	0.0820719631379131	0.0885032651275382	0.0442516325637691
M36M	1	1e-05	NA	0.911913198571126	1	1e-05	1e-05
N37M	0.713601894553326	0.0199060739569317	4	0.796724912016175	0.715986039873285	0.0619347719526688	0.0309673859763344
L38M	0.243128349443746	0.0714225488487415	4	0.394271536975813	0.257607829729516	0.132192974618617	0.0660964873093085
M39M	1	1e-05	NA	0.980249653082295	1	1e-05	1e-05
N40M	0.769987779085349	0.11297627198592	4	0.760861194480057	0.7686777857799	0.165071972935368	0.0825359864676838
W41M	NA	NA	NA	0.100873145173992	0.100873145173992	0.337058724277601	0.337058724277601
E42M	NA	NA	NA	0.681937338868647	0.681937338868647	0.337058724277601	0.337058724277601
C43M	NA	NA	NA	0.368677840823994	0.368677840823994	0.337058724277601	0.337058724277601
A44M	1.0307447736335	0.0429935120100325	4	0.859374811441319	1.02047049680211	0.101014981876181	0.0505074909380903
I45M	0.908784002134215	0.0333248744152168	4	0.711935647538038	0.89951123673305	0.0902731383666248	0.0451365691833124
P46M	0.123100123657962	0.056030901354121	4	0.211109551211691	0.129853884799938	0.110297508268061	0.0551487541340307
G47M	NA	NA	NA	0.198636838858285	0.198636838858285	0.337058724277601	0.337058724277601
K48M	0.60004872825835	0.0189922106282127	4	0.547415210574299	0.598606493482489	0.0594784850046932	0.0297392425023466
K49M	0.492111276628436	0.0591782303439847	4	0.556576921627258	0.497313765745433	0.112677263192136	0.0563386315960682
G50M	-0.125592695616721	0.141289071665908	4	0.244267288290648	-0.061505430581767	0.236188886099482	0.118094443049741
T51M	-0.0298832152741724	0.0518947419583466	4	0.0573653073822762	-0.0236467641116917	0.105481942964675	0.0527409714823377
P52M	0.576496207632841	0.0136899056652286	4	0.646714012277039	0.577893801182401	0.0504092870885085	0.0252046435442542
W53M	0.0361239894376381	0.155818712233011	4	0.0566795010539952	0.0399832421135422	0.202768964810416	0.101384482405208
E54M	0.827047303567112	0.0353005285871905	4	0.631413444502383	0.817312593062094	0.092988924730582	0.046494462365291
G55M	0.860497142834464	0.0447453083244536	4	0.801288912497834	0.856811751573888	0.0956747705974487	0.0478373852987244
G56M	0.285758025271809	0.112916544506197	4	0.162216694705274	0.268033428527253	0.170575392830519	0.0852876964152594
L57M	0.60470815472417	0.26760883339338	10	0.56330570688461	0.596399336251858	0.283402557466854	0.0896197576312019
F58M	0.250364958681072	0.0844163014536164	4	0.307493979493672	0.25672277814871	0.138921601141771	0.0694608005708857
K59M	0.323706033069877	0.0530977498883107	4	0.528723915411464	0.33867545101178	0.1172756599983	0.05863782999915
L60M	0.800527239598478	0.0263118735875307	4	0.780491169441937	0.79977457758322	0.0703460581447027	0.0351730290723513
R61M	0.593098957786281	0.0525887066084516	4	0.62220788432936	0.595205449917638	0.10413309233404	0.0520665461670201
M62M	1	1e-05	NA	0.989483467610374	1	1e-05	1e-05
L63M	1.00455160607027	0.01848683945844	4	0.863202124848459	1.00077873718669	0.0623226644605761	0.031161332230288
F64M	1.95236233975509	0.0640923321931414	4	1.16232594085565	1.88377035324469	0.251197393276717	0.125598696638359
K65M	1.54197011066082	0.0172248864474509	4	1.23140506990889	1.53423234126546	0.0739126854775799	0.03695634273879
D66M	NA	NA	NA	0.646917842079065	0.646917842079065	0.337058724277601	0.337058724277601
D67M	NA	NA	NA	0.674067945242893	0.674067945242893	0.337058724277601	0.337058724277601
Y68M	NA	NA	NA	0.0644050074985392	0.0644050074985392	0.337058724277601	0.337058724277601
P69M	-0.0801809403796521	0.0514808726595453	4	-0.0448700223958903	-0.0776756467219016	0.102980140818177	0.0514900704090887
S70M	0.632634945462566	0.0381158693973462	4	0.674955757127127	0.634899785493967	0.0868657950355255	0.0434328975177627
S71M	0.224807106050677	0.060637058333398	4	0.462965051293782	0.244461558092654	0.1305517184811	0.0652758592405501
P72M	-0.282732462295949	0.150845194745327	4	-0.0893858692359089	-0.247378856020152	0.212020496086366	0.106010248043183
P73M	1.39840466059654	0.0274128406989403	4	1.05568611811536	1.38501266747305	0.0978354858606762	0.0489177429303381
K74M	1.49780793178814	0.0241598105822175	4	1.29798304738289	1.49089415750483	0.0763413853483076	0.0381706926741538
C75M	NA	NA	NA	0.592027980394023	0.592027980394023	0.337058724277601	0.337058724277601
K76M	0.896895437983712	0.0185266323436298	4	0.983812841304042	0.899220278143306	0.0597451857314334	0.0298725928657167
F77M	0.086172326231081	0.0666619146835391	4	0.130295542655563	0.0901429256225009	0.120111855594821	0.0600559277974107
E78M	1.16572432982741	0.0734439935301794	4	0.976914081443023	1.14717471252493	0.138505607869059	0.0692528039345295
P79M	0.947064138242752	0.0585980787132386	4	1.01910076042771	0.952825183969143	0.112368402324983	0.0561842011624916
P80M	0.996002275941287	0.0293210191456785	4	0.90681955547573	0.992284924141092	0.0766620678181088	0.0383310339090544
L81M	0.660526786033957	0.0184078175158199	4	0.58735965259196	0.658581951229305	0.059060596399214	0.029530298199607
F82M	0.142726594749064	0.0175032786065423	4	0.145918612592849	0.142807377142423	0.0563384971386899	0.0281692485693449
H83M	-0.0464763946312225	0.0650810882146326	4	-0.0160047441306013	-0.0437935860545953	0.118066106131493	0.0590330530657463
P84M	1.18521140842163	0.0411945473880996	4	0.963870407258541	1.17246446385331	0.103927253073539	0.0519636265367694
N85M	NA	NA	NA	0.0413349574892972	0.0413349574892972	0.337058724277601	0.337058724277601
V86M	0.806714356607335	0.0691044411270928	13	0.622929460672896	0.796826096314662	0.111133063321052	0.0308227660156492
Y87M	NA	NA	NA	0.0179653939828599	0.0179653939828599	0.337058724277601	0.337058724277601
P88M	NA	NA	NA	0.910855452564185	0.910855452564185	0.337058724277601	0.337058724277601
S89M	1.6192283879503	0.205491443669455	4	1.39929187313944	1.56784751590181	0.259929357921431	0.129964678960716
G90M	NA	NA	NA	0.229631134259476	0.229631134259476	0.337058724277601	0.337058724277601
T91M	0.586891916056602	0.115476329214515	4	0.75611815894084	0.611640876706004	0.177694302015989	0.0888471510079946
V92M	-0.110233362971893	0.0895451196069956	4	0.150230575871092	-0.079692027663115	0.165595033256593	0.0827975166282964
C93M	NA	NA	NA	-0.0271677163330292	-0.0271677163330292	0.337058724277601	0.337058724277601
L94M	NA	NA	NA	0.427480031080185	0.427480031080185	0.337058724277601	0.337058724277601
S95M	-0.0816034138041357	0.0634379958256429	4	-0.0248893046441499	-0.076725367756809	0.117058541016652	0.0585292705083261
I96M	0.445291244018686	0.0363681220530289	4	0.552159610432308	0.450761589869639	0.087321141158075	0.0436605705790375
L97M	0.76743359728741	0.0542219797101108	4	0.834435739795634	0.772421640870699	0.107182961369981	0.0535914806849906
E98M	0.97163309863286	0.0809243882167262	4	1.02185359103419	0.977015664771044	0.135146700904992	0.0675733504524961
E99M	NA	NA	NA	0.783416750948803	0.783416750948803	0.337058724277601	0.337058724277601
D100M	2.22380490810041	0.0538778811406965	4	1.65135579598778	2.18143877749022	0.183176319045426	0.0915881595227132
K101M	0.360860977989635	0.0871027505989698	4	0.476419345082507	0.374083763774483	0.145160604260743	0.0725803021303713
D102M	0.817176972558924	0.0502243390857345	4	0.66016172526609	0.80628986490309	0.108700846241785	0.0543504231208926
W103M	0.13880391083481	0.0416954979110971	4	0.103756814171373	0.136762447135481	0.091226263368368	0.045613131684184
R104M	-0.00147770461143602	0.174209200389266	10	0.0491602056192575	0.00563600760789655	0.20580319296112	0.0650806839492272
P105M	0.540468246877193	0.0501693652422775	4	0.383032361416237	0.529563093988215	0.108673444792455	0.0543367223962275
A106M	-0.324590454128571	0.171597979099083	4	0.130702533745007	-0.23221025854223	0.282928731734703	0.141464365867352
I107M	0.857638042925549	0.0138427424720624	4	0.871306770740284	0.857913077268419	0.0497736541751574	0.0248868270875787
T108M	1.10057894088386	0.0285679874872396	4	1.06632074482982	1.09918615875688	0.0738073940039887	0.0369036970019944
I109M	0.745690328279927	0.0126675194634911	4	0.731200010715569	0.745423059209801	0.0475055795248651	0.0237527897624325
K110M	0.211509917746675	0.0236029776798904	4	0.243010359473659	0.212575536861484	0.0664373210321946	0.0332186605160973
Q111M	0.957344043690764	0.0177310508946466	4	1.02048908996367	0.95896235757032	0.0575979328748577	0.0287989664374289
I112M	1.23676921396339	0.367642390987609	10	1.1247549969972	1.20804181630924	0.363354073213064	0.114902646845286
L113M	0.674068121337312	0.0187968458454061	4	0.663293608140234	0.673775838633287	0.0585549895561802	0.0292774947780901
L114M	0.888569791444158	0.0248027548026482	4	0.891281752458991	0.888666031478088	0.0680092160873465	0.0340046080436733
G115M	-0.00314233503399897	0.211901290426227	4	0.0380802636016716	0.0067165104523425	0.248280642875734	0.124140321437867
I116M	1.2069090729723	0.0114371695423255	4	1.12176466839474	1.20548860118927	0.0462914277728261	0.0231457138864131
Q117M	0.385379363835122	0.0281123756786612	4	0.554508627130544	0.392150117830373	0.0800378084332993	0.0400189042166497
E118M	0.594151532635303	0.0237723030044208	4	0.628609670544639	0.595325284353992	0.0667443112614498	0.0333721556307249
L119M	0.632466494752377	0.0265887947429107	4	0.611188216516395	0.631659075412375	0.0707645709544627	0.0353822854772314
L120M	0.703184192986813	0.0133456681095711	4	0.65207842367627	0.70219208065501	0.0492934303221656	0.0246467151610828
N121M	0.836236687736092	0.0185594576300626	4	0.821243643692643	0.83583496687145	0.0581815553117826	0.0290907776558913
E122M	0.820682266581157	0.0235103752471424	4	0.794730373294276	0.819807675963164	0.0662170943992117	0.0331085471996058
P123M	-0.0905432877978913	0.0458801477311245	4	-0.0667167750747431	-0.0890249995017998	0.0961465640175339	0.0480732820087669
N124M	0.044618568000564	0.023227468051271	4	0.0786955970265914	0.045753620517812	0.0659018959896881	0.032950947994844
I125M	0.462797235998478	0.0229097706936372	4	0.521238213421847	0.464718063987555	0.0659563455996538	0.0329781727998269
Q126M	0.704763047487316	0.0244140942433007	4	0.759737578324028	0.706684440144048	0.0681750648223673	0.0340875324111836
D127M	-0.108353670184347	0.0491849780910387	4	-0.0399678797857372	-0.103703397382015	0.101373042664829	0.0506865213324145
P128M	0.0119315225133271	0.0801866881129621	4	0.112437432484959	0.0226158548199258	0.137052081118963	0.0685260405594814
A129M	-0.167744899856787	0.151858842231788	4	-0.0946821809822453	-0.154312044673955	0.201269969569516	0.100634984784758
Q130M	NA	NA	NA	0.592903921666165	0.592903921666165	0.337058724277601	0.337058724277601
A131M	0.209998339277844	0.0401372417492627	4	0.37174014146475	0.219087351787611	0.0963956351350056	0.0481978175675028
E132M	0.496611894681503	0.0281805917580295	4	0.500929410038269	0.496785140412936	0.0729498791780026	0.0364749395890013
A133M	-0.0485615752008497	0.0665649469193075	10	0.0391618302874674	-0.0434051757414258	0.106179693619819	0.0335769673097477
Y134M	0.542515700076467	0.0531424163224272	4	0.435977118278153	0.534730700598626	0.108111832389335	0.0540559161946677
T135M	0.551686299716539	0.17638997827555	13	0.530341912485928	0.548980967806262	0.204009419755317	0.0565820325850347
I136M	0.679136493735353	0.0408586968496088	4	0.693289927292214	0.679945319113371	0.0898732783709121	0.0449366391854561
Y137M	0.740666079229974	0.0359381442221407	4	0.413310076666396	0.72409756353658	0.110116099972387	0.0550580499861933
C138M	NA	NA	NA	0.674912204432413	0.674912204432413	0.337058724277601	0.337058724277601
Q139M	0.76891476288448	0.0361782838721679	4	0.743592241054149	0.76762498266856	0.0840223285459828	0.0420111642729914
N140M	0.10350363014137	0.0931743301631724	4	0.181283042862842	0.112948596035457	0.148554566360176	0.0742772831800882
R141M	1.36492832958782	0.0242160207905135	4	1.12837405721166	1.35672536720752	0.079867566596185	0.0399337832980925
V142M	0.9815281836916	0.0131664232176974	4	0.978240396019814	0.981465198940008	0.0484423090319966	0.0242211545159983
E143M	0.798639305185535	0.0211708911098696	4	0.715726916964763	0.796114699144354	0.0640061217221611	0.0320030608610805
Y144M	-0.228888752314548	0.0612319546865118	4	-0.110209801211301	-0.219006451296608	0.118204921858109	0.0591024609290547
E145M	0.704389304650495	0.0188142837603327	4	0.707325594591925	0.704469029953269	0.0585598977088938	0.0292799488544469
K146M	1.14616383129096	0.0368353978217998	4	1.04400523758062	1.14087086079452	0.0876667718569104	0.0438333859284552
R147M	0.840758683083433	0.0214929072675444	4	0.846310431415191	0.840930220512496	0.0629194946235528	0.0314597473117764
V148M	-0.0270827676661068	0.0371781414342801	4	0.154362526681141	-0.0175989484062034	0.0942281076597231	0.0471140538298616
R149M	0.509439949896018	0.136770705571684	4	0.502830457993531	0.508325141563484	0.186331214521997	0.0931656072609987
A150M	0.486566279844861	0.0217170985696914	4	0.571453224257276	0.489215613866435	0.064965592119926	0.032482796059963
Q151M	NA	NA	NA	0.257499679085398	0.257499679085398	0.337058724277601	0.337058724277601
A152M	0.0813110271978049	0.0913276009546354	4	0.0519395540305293	0.0778066264800937	0.144883436896804	0.0724417184484022
K153M	0.945579697094016	0.0276930390193552	4	0.885248952970449	0.943199080559124	0.0731951455717417	0.0365975727858708
K154M	0.493405944528059	0.0218785888492791	4	0.544156221812005	0.495001276097507	0.0641351874204034	0.0320675937102017
F155M	0.0785479375588295	0.153574096664159	4	0.418402251109467	0.141606234459911	0.240297152071073	0.120148576035536
A156M	0.474541809806473	0.0810607812920393	4	0.535612714608327	0.481097156692534	0.135711612920047	0.0678558064600234
P157M	NA	NA	NA	0.852228989267213	0.852228989267213	0.337058724277601	0.337058724277601
S158M	1.14622306294911	0.0969532771743622	4	0.880930609947021	1.1128655875971	0.17389577954993	0.0869478897749649
Y159M	NA	NA	NA	0.652620061605321	0.652620061605321	0.337058724277601	0.337058724277601
M1F	NA	NA	NA	0.300412413158384	0.300412413158384	0.337058724277601	0.337058724277601
S2F	1.13442591286627	0.393859371119434	4	0.832023176613406	1.02290275119162	0.401374856704199	0.200687428352099
G3F	NA	NA	NA	0.734660785940455	0.734660785940455	0.337058724277601	0.337058724277601
I4F	0.374042368492723	0.0524236674487455	4	0.486199739981412	0.382135098023554	0.107654773058288	0.053827386529144
A5F	NA	NA	NA	0.932304979880686	0.932304979880686	0.337058724277601	0.337058724277601
L6F	0.618165983103654	0.0151013350522809	4	0.591585827308823	0.617583590621112	0.0522249885805707	0.0261124942902853
S7F	NA	NA	NA	0.374181216532888	0.374181216532888	0.337058724277601	0.337058724277601
R8F	NA	NA	NA	0.114352551922255	0.114352551922255	0.337058724277601	0.337058724277601
L9F	NA	NA	NA	0.177892194692191	0.177892194692191	0.337058724277601	0.337058724277601
A10F	NA	NA	NA	0.44704390348058	0.44704390348058	0.337058724277601	0.337058724277601
Q11F	0.336549172778222	0.13143813503081	4	0.486940171887917	0.361087656343072	0.189953365534446	0.0949766827672232
E12F	-0.104806164250894	0.198501357483016	4	-0.0153463805305113	-0.0844560544598208	0.240186063608876	0.120093031804438
R13F	-0.164353218212537	0.113304555414515	4	-0.109146824119897	-0.156409401673032	0.166473918500532	0.0832369592502661
K14F	NA	NA	NA	0.197734975014917	0.197734975014917	0.337058724277601	0.337058724277601
A15F	0.801311635249777	0.0495563711827073	4	0.706507496310119	0.794819554189484	0.103154149424895	0.0515770747124473
W16F	0.522766926115081	0.130895514227693	10	0.437988644622894	0.513494377515132	0.168480346750953	0.0532781636707959
R17F	-0.091846016364231	0.10923759375676	4	-0.0795536430108508	-0.0901318647801422	0.161646221475356	0.0808231107376778
K18F	0.171251097045227	0.0922289492765469	4	0.190688656744746	0.173590386056905	0.145585494137345	0.0727927470686726
D19F	0.856420372592558	0.0608897113915851	4	0.587841975239898	0.834170710287225	0.135250678717494	0.0676253393587471
H20F	-0.0736555794497414	0.110888301355195	4	-0.100236893087034	-0.0774104012677541	0.163380237559148	0.0816901187795738
P21F	-0.231216496085701	0.0639220414805244	6	-0.113752515001216	-0.222775611690998	0.113474656077566	0.0463258343546413
F22F	1	1e-05	4	0.979185717361562	1	1e-05	1e-05
G23F	NA	NA	NA	0.212376375253427	0.212376375253427	0.337058724277601	0.337058724277601
F24F	1	1e-05	4	0.994537872388783	1	1e-05	1e-05
V25F	0.644817270263654	0.116553616530905	4	0.615219457751022	0.640454226967798	0.16864003213578	0.0843200160678902
A26F	0.722669898816534	0.305395392672381	4	0.459582292496871	0.640643671637586	0.338320100436975	0.169160050218487
V27F	NA	NA	NA	0.547720904306642	0.547720904306642	0.337058724277601	0.337058724277601
P28F	0.165425167088276	0.060979912396537	4	0.198403419406603	0.168160874008457	0.11365385557341	0.0568269277867049
T29F	1.3133589459928	0.059283886087697	4	1.07547014522276	1.29412940290333	0.128913358222897	0.0644566791114487
K30F	0.329690384084727	0.0635178833985324	4	0.320091807624661	0.328863849299893	0.116091386367043	0.0580456931835217
N31F	0.464724433766897	0.0303226815346559	4	0.508414026185537	0.466605055754063	0.0764774736400987	0.0382387368200493
P32F	0.167512149255191	0.0820474875495559	4	0.412602178053479	0.194105581621859	0.155367321047049	0.0776836605235246
D33F	-0.0790223842764604	0.0531658001335605	4	-0.0055862649502717	-0.0736540631309925	0.106256234526327	0.0531281172631635
G34F	0.0360805422527641	0.126750589853221	4	0.171737528231136	0.0575505000558498	0.184269022409281	0.0921345112046405
T35F	-0.219052807049896	0.115968678808056	4	-0.089309153262742	-0.200009060308462	0.173949180673592	0.086974590336796
M36F	0.184522358884162	0.0686877608625834	4	0.298876128385209	0.195096738645687	0.126034143017046	0.063017071508523
N37F	0.958233677142723	0.107588554446937	4	0.874961565906038	0.946772685364111	0.162608341149386	0.081304170574693
L38F	0.636998939928088	0.0197906845020285	4	0.557235821418166	0.634724046987472	0.0616195116906638	0.0308097558453319
M39F	NA	NA	NA	0.493704629000214	0.493704629000214	0.337058724277601	0.337058724277601
N40F	NA	NA	NA	0.688815797460775	0.688815797460775	0.337058724277601	0.337058724277601
W41F	0.1729128488724	0.0490972846026235	4	0.309843015626823	0.182208703975451	0.105574510219544	0.0527872551097718
E42F	NA	NA	NA	0.596601434717411	0.596601434717411	0.337058724277601	0.337058724277601
C43F	0.227178841926908	0.0648761409256177	4	0.277388374152673	0.231586729539	0.118384895373001	0.0591924476865004
A44F	NA	NA	NA	0.58279013114469	0.58279013114469	0.337058724277601	0.337058724277601
I45F	0.324544912640186	0.123624512472543	10	0.316594721545512	0.323718649229389	0.159711874213253	0.0505053291888192
P46F	0.133349861688639	0.129291721270716	4	0.171190289773347	0.139439478616652	0.180284375998675	0.0901421879993376
G47F	NA	NA	NA	0.0866854035728521	0.0866854035728521	0.337058724277601	0.337058724277601
K48F	-0.2399846326516	0.0453393868086186	6	0.00981940834866526	-0.226980653748037	0.104604408449769	0.042704570924602
K49F	0.911520347775215	0.150688291990088	4	0.765906542284271	0.884917361688939	0.206107547837908	0.103053773918954
G50F	0.785072827634649	0.309786924253202	4	0.662995943065314	0.746636345758669	0.323630995811603	0.161815497905802
T51F	NA	NA	NA	0.118443707419471	0.118443707419471	0.337058724277601	0.337058724277601
P52F	0.601811365891868	0.0668185391442339	4	0.683437396333673	0.609172503966965	0.121877489434586	0.0609387447172928
W53F	NA	NA	NA	0.283687210958709	0.283687210958709	0.337058724277601	0.337058724277601
E54F	0.967519461415002	0.0801896714689357	4	0.696669524596093	0.938725662610352	0.157461460447475	0.0787307302237376
G55F	1.28885112112337	0.0871324736482863	4	0.98563014908305	1.25414452531915	0.170428611058491	0.0852143055292453
G56F	-0.183646978294844	0.0850647867717919	6	-0.115070321321056	-0.177241417671564	0.132552756362468	0.0541144361812505
L57F	0.446805591584683	0.0508317719463776	10	0.490592872793689	0.448798763461851	0.0878689540551372	0.0277866030430922
F58F	1	1e-05	4	0.971798546500139	1	1e-05	1e-05
K59F	0.962766189251147	0.0417013847381198	4	0.849214133727557	0.956150998737917	0.0946762262817085	0.0473381131408542
L60F	1.22280711372289	0.0273163255036216	4	0.851565607657038	1.20834964931899	0.101487129724438	0.0507435648622189
R61F	0.658588802469804	0.042029153397658	4	0.648621296294457	0.658003830279901	0.0913001658965214	0.0456500829482607
M62F	1.10221131087438	0.0306124274104015	4	0.8773434694928	1.09244338318181	0.0890644903728641	0.044532245186432
L63F	0.961162015895317	0.0686326924990368	10	0.884599022952311	0.956530286749	0.10784932914292	0.0341049524212801
F64F	1	1e-05	4	0.989035438703898	1	1e-05	1e-05
K65F	0.397657568701191	0.0602049854077284	4	0.424450903795157	0.399854277222884	0.112676258509144	0.0563381292545719
D66F	0.542198809574372	0.0261959436772516	4	0.583279752501627	0.543735484553127	0.07050511457133	0.035252557285665
D67F	1.22867436335088	0.0196799659686943	4	0.913191087570638	1.21972549729708	0.0796368241843251	0.0398184120921625
Y68F	0.509955604516447	0.0769207420488031	10	0.507057724211372	0.509760550026911	0.11474316330366	0.0362849741972217
P69F	0.0842045274940616	0.0269461605855611	4	0.0307072932839462	0.0821483017178073	0.0719071209400128	0.0359535604700064
S70F	0.536810245792481	0.0170836715486728	4	0.628643474646748	0.539079988524907	0.0574096261621187	0.0287048130810593
S71F	0.109384612080694	0.233102102154958	4	0.370236659158744	0.176408256442988	0.28732750401495	0.143663752007475
P72F	-0.391097322145717	0.0660767892198886	4	-0.171785353682104	-0.371519446536839	0.134270370306694	0.0671351851533469
P73F	0.0278678104487112	0.0459696354232818	4	0.0793588587277419	0.0311549471987162	0.0968989831968809	0.0484494915984404
K74F	1.4947774956948	0.0218965818990845	4	1.28267038077422	1.48810461180163	0.0735482026991218	0.0367741013495609
C75F	1.36042282951107	0.0179713714513075	4	1.13048159038076	1.3544519782259	0.067837566280288	0.033918783140144
K76F	1.3896978218939	0.0207648670950593	4	1.22384646397493	1.38474175764078	0.0679015348262437	0.0339507674131218
F77F	1	1e-05	4	0.983750327505354	1	1e-05	1e-05
E78F	NA	NA	NA	0.633028859800049	0.633028859800049	0.337058724277601	0.337058724277601
P79F	0.797677912733538	0.0368739384825251	4	0.899216011573518	0.802943953474	0.0876823335470632	0.0438411667735316
P80F	0.786787475166778	0.0298991762914809	4	0.744745241150497	0.785001965958364	0.0758469770299561	0.037923488514978
L81F	0.266442158564689	0.0170079991820081	4	0.394429489430526	0.269591816019498	0.0589165353561516	0.0294582676780758
F82F	1	1e-05	4	0.993111667347053	1	1e-05	1e-05
H83F	NA	NA	NA	-0.0137045946041147	-0.0137045946041147	0.337058724277601	0.337058724277601
P84F	-0.0672730571584919	0.0778756166901605	4	0.094155364849922	-0.0505556983207174	0.140074765372406	0.070037382686203
N85F	NA	NA	NA	0.0218512567341791	0.0218512567341791	0.337058724277601	0.337058724277601
V86F	NA	NA	NA	0.185427363609714	0.185427363609714	0.337058724277601	0.337058724277601
Y87F	1.16835424628152	0.0205267386275462	4	0.952675649963078	1.16198094286105	0.071414259442195	0.0357071297210975
P88F	NA	NA	NA	0.908942577514611	0.908942577514611	0.337058724277601	0.337058724277601
S89F	0.821870468959796	0.0654197170284086	4	0.903312071090469	0.829074821646418	0.120357129439967	0.0601785647199836
G90F	NA	NA	NA	0.068627102830612	0.068627102830612	0.337058724277601	0.337058724277601
T91F	NA	NA	NA	1.34857175372324	1.34857175372324	0.337058724277601	0.337058724277601
V92F	NA	NA	NA	0.197353270024981	0.197353270024981	0.337058724277601	0.337058724277601
C93F	NA	NA	NA	-0.0380311406485878	-0.0380311406485878	0.337058724277601	0.337058724277601
L94F	0.577772073075581	0.0657996381940108	4	0.476590465191484	0.568774155187359	0.121971549321003	0.0609857746605014
S95F	-0.103121153119346	0.0628680426374903	6	0.00218422699294835	-0.0956699227791812	0.111537487301726	0.0455349885135645
I96F	0.0460995587811225	0.06856055263931	4	0.319638631551078	0.0713514040860716	0.144997032311924	0.0724985161559619
L97F	0.331219265951956	0.0363241189351909	4	0.530769586391971	0.341422060812093	0.0948290015580319	0.047414500779016
E98F	NA	NA	NA	1.18730430842816	1.18730430842816	0.337058724277601	0.337058724277601
E99F	NA	NA	NA	0.661042435248634	0.661042435248634	0.337058724277601	0.337058724277601
D100F	NA	NA	NA	0.91443698282062	0.91443698282062	0.337058724277601	0.337058724277601
K101F	0.674183063878071	0.0875354758304414	4	0.67994134786454	0.674844853667861	0.140861777195872	0.0704308885979358
D102F	0.409287278283841	0.0493845524628725	4	0.472314966770386	0.413589400716533	0.101388684737996	0.0506943423689981
W103F	0.667826850177814	0.196590151901594	10	0.389744576565398	0.624524022316627	0.245941402943721	0.0777735004239399
R104F	-0.0626198182006539	0.0395533168799244	4	-0.0017756044833641	-0.0592476883867018	0.0892637524379136	0.0446318762189568
P105F	-0.14916815497877	0.11706235866425	4	-0.0394483130954419	-0.132934091159231	0.173214073980394	0.086607036990197
A106F	-0.0947674128785954	0.0325624177379523	4	-0.0119900884517351	-0.0909531966460655	0.0809166012738896	0.0404583006369448
I107F	0.682340455678317	0.181495250296351	13	0.610577127376108	0.673015634241105	0.20977283595101	0.058180516632374
T108F	1.38917760896861	0.0417829295140459	4	1.2591075192653	1.38158617647822	0.0959394554694348	0.0479697277347174
I109F	0.357193404840144	0.021102709840769	4	0.356680444985091	0.357177834458805	0.0622919674995661	0.031145983749783
K110F	0.0698776835969667	0.0738530850284601	4	0.145910992609902	0.0773850574618482	0.129025825033942	0.0645129125169712
Q111F	1.20898251357339	0.0221023837649898	4	1.20685446645395	1.20891495601194	0.0638732726520266	0.0319366363260133
I112F	1.27761732807931	0.0126808172770371	4	1.15376825957504	1.27533061961517	0.0503333220421701	0.0251666610210851
L113F	0.223824628927529	0.056231432998974	4	0.307236816353748	0.23024674710559	0.110272304021031	0.0551361520105154
L114F	0.746578070590161	0.126268203983924	13	0.724168282944908	0.744468837147602	0.158678310467573	0.0440094449765254
G115F	-0.169623986818633	0.131380010536863	4	-0.120477575786865	-0.16160800126049	0.18249698737704	0.0912484936885199
I116F	0.312704067578369	0.0264217316732098	4	0.43740409365083	0.317407288642257	0.0743037178754264	0.0371518589377132
Q117F	0.822615597651075	0.0259843325201425	4	0.792041275821392	0.821480829298136	0.0700008895522657	0.0350004447761329
E118F	1.43430768808972	0.0610886297735765	4	1.145827832681	1.41033775693211	0.138570627863434	0.0692853139317172
L119F	1.64596824364559	0.0118546192893858	4	1.23386877500535	1.63884655088419	0.0706084716545379	0.0353042358272689
L120F	0.24265235012951	0.0314025511391562	4	0.287095481908889	0.244630504850979	0.0779931110049929	0.0389965555024965
N121F	0.0720351588661494	0.129252082000875	10	0.295952445236984	0.0962516775061043	0.178947206707866	0.0565880754121819
E122F	0.660718896177104	0.0213662682411189	4	0.687471250380043	0.661540767289507	0.0628810343352244	0.0314405171676122
P123F	-0.0417777506115021	0.0712918184506296	10	-0.0438880501239881	-0.041910050741647	0.109025521097639	0.034476896975528
N124F	0.431476765455548	0.0233851080749045	4	0.408054479910557	0.430691488507637	0.065994319071182	0.032997159535591
I125F	0.570192096390913	0.0146369618439605	4	0.52762872429454	0.569287567223595	0.0515917172929613	0.0257958586464806
Q126F	0.488739456155263	0.0708359780575726	10	0.537502683261117	0.491778219919341	0.109195722165009	0.0345307192788361
D127F	0.0324632621605982	0.20877020553452	10	0.20319520401157	0.0604269580216623	0.242994421713531	0.0768415831330232
P128F	-0.107515683932096	0.0664070083916968	4	-0.0601793650807892	-0.103270769002276	0.119938623191242	0.059969311595621
A129F	-0.279708774761611	0.191192286621904	4	-0.143245191961868	-0.249556814861657	0.238296628580021	0.11914831429001
Q130F	0.301856812799366	0.0708329516796682	4	0.341616063251226	0.30563728605663	0.124413140752524	0.0622065703762619
A131F	0.00434125104865196	0.0346473173964838	4	0.227251198511765	0.0152379999724189	0.0948981594216642	0.0474490797108321
E132F	0.204092020833205	0.0455919012798686	4	0.328229619608457	0.211955846903796	0.100290278756927	0.0501451393784633
A133F	0.211098854025969	0.0256683477044212	4	0.201177222784169	0.210734925689797	0.0693207843643417	0.0346603921821708
Y134F	0.445790250222811	0.103863336501783	10	0.484918836466473	0.449264558441908	0.141566787694003	0.0447673490146544
T135F	0.681654541729306	0.0407439329177266	4	0.675776446660071	0.681319516342018	0.0896799573525915	0.0448399786762958
I136F	0.892492816946278	0.096137677078475	13	0.765769817645441	0.883202999025771	0.134105424792402	0.0371941527236065
Y137F	0.481305812358805	0.0160112515865184	4	0.574059738610266	0.483457739163971	0.0555080559921951	0.0277540279960976
C138F	0.43876078796271	0.234204487375725	13	0.508255897990141	0.449989634176815	0.254950560845761	0.070710563064438
Q139F	0.32847562557148	0.058139216825755	4	0.419048134687612	0.335666840066217	0.112834489669802	0.0564172448349008
N140F	NA	NA	NA	0.272656460987006	0.272656460987006	0.337058724277601	0.337058724277601
R141F	0.749907141624893	0.02349150348099	4	0.697620850174319	0.748146436585151	0.0666927237953785	0.0333463618976893
V142F	0.828565545877524	0.184815265886893	10	0.801151681648302	0.824514576795181	0.214457448266438	0.0678173997709672
E143F	0.271320120899942	0.0631134777528545	4	0.372581566952618	0.279988994918389	0.119041487903533	0.0595207439517665
Y144F	0.109357108684855	0.0606303676126856	10	0.174141850534949	0.112843935153185	0.0990279534593386	0.031315388495666
E145F	0.481691218535343	0.125772949212905	10	0.55143245570795	0.489052095371498	0.163092860577568	0.0515744909537399
K146F	0.431609481524173	0.0493944393929382	4	0.503712375652658	0.436531974289544	0.101784287914669	0.0508921439573344
R147F	0.00689562571213703	0.0694232034763809	4	0.251362178527421	0.0297210774112379	0.141548913396207	0.0707744566981036
V148F	-0.252431856701605	0.111247222974921	10	0.0197189847693454	-0.226711443691147	0.168171116135522	0.0531803763640945
R149F	0.474632650344845	0.0372037038338309	4	0.437301220414195	0.472680132191591	0.085573283496616	0.042786641748308
A150F	0.613140530460721	0.0411050123063754	4	0.606034352692132	0.612732126725361	0.0901361437387459	0.0450680718693729
Q151F	NA	NA	NA	0.262394315007086	0.262394315007086	0.337058724277601	0.337058724277601
A152F	0.276345568542034	0.059033182790409	4	0.175682637561805	0.268240203899754	0.114465152904131	0.0572325764520655
K153F	NA	NA	NA	0.50474200109786	0.50474200109786	0.337058724277601	0.337058724277601
K154F	0.0584298344418061	0.0976680881504235	4	0.188260404836263	0.0748596624067503	0.156754661757514	0.078377330878757
F155F	1	1e-05	4	1.02255929003964	1	1e-05	1e-05
A156F	0.695043903251241	0.0851061474964939	4	0.593514177522053	0.683662797792819	0.142099360169229	0.0710496800846146
P157F	0.766232880814747	0.127116066075491	4	0.734482587640115	0.761195682181134	0.178195272023362	0.0890976360116811
S158F	0.504407481090098	0.100521775268801	4	0.490455461460858	0.502596984360029	0.153485817266333	0.0767429086331666
Y159F	NA	NA	NA	0.638567265921573	0.638567265921573	0.337058724277601	0.337058724277601
M1Y	NA	NA	NA	0.274278653930285	0.274278653930285	0.337058724277601	0.337058724277601
S2Y	-0.170666555904881	0.0618406264857123	6	0.0546944025861733	-0.154962835878805	0.121518352634035	0.0496096597228296
G3Y	NA	NA	NA	0.854331882754104	0.854331882754104	0.337058724277601	0.337058724277601
I4Y	NA	NA	NA	0.246990315659046	0.246990315659046	0.337058724277601	0.337058724277601
A5Y	NA	NA	NA	1.06349862730998	1.06349862730998	0.337058724277601	0.337058724277601
L6Y	NA	NA	NA	0.481514795809124	0.481514795809124	0.337058724277601	0.337058724277601
S7Y	0.308505209234239	0.155924676148035	4	0.344802741498051	0.315323755901652	0.203194273500523	0.101597136750261
R8Y	NA	NA	NA	0.122967941245909	0.122967941245909	0.337058724277601	0.337058724277601
L9Y	NA	NA	NA	0.268591966365071	0.268591966365071	0.337058724277601	0.337058724277601
A10Y	NA	NA	NA	0.568251656201684	0.568251656201684	0.337058724277601	0.337058724277601
Q11Y	0.95450676781708	0.0505738315706625	4	0.913851945759743	0.951669600902493	0.102053339597367	0.0510266697986833
E12Y	-0.0725666052536409	0.0934899364021008	4	-0.00209306167676997	-0.0639833539247095	0.148471891121984	0.0742359455609918
R13Y	-0.0272181296697184	0.0799040784731967	4	-0.0446394380569049	-0.0290642753599635	0.133326644410526	0.0666633222052632
K14Y	0.164537923006067	0.123583877730157	4	0.175482972801525	0.166233584842272	0.174709195031599	0.0873545975157993
A15Y	1.75664971476263	0.0595141127471203	4	1.22183697286633	1.71326430511189	0.183824918992948	0.091912459496474
W16Y	0.175452486869786	0.0320498096230914	4	0.227488876656586	0.177814188530158	0.0790827336973259	0.039541366848663
R17Y	-0.180691952264222	0.0556010378313676	4	-0.104752275260792	-0.174905714238545	0.10917083780897	0.054585418904485
K18Y	0.0335654467270389	0.0708640435038737	13	0.107384365832507	0.0376327181181017	0.106246533764008	0.0294674865635727
D19Y	NA	NA	NA	0.276569625097686	0.276569625097686	0.337058724277601	0.337058724277601
H20Y	0.0062187491752615	0.0178815374702226	4	0.0178334965564117	0.00651887900882686	0.0570138154624662	0.0285069077312331
P21Y	-0.00171925092769915	0.119998479969662	4	0.0385716861592558	0.00436909339750411	0.172044439984364	0.0860222199921822
F22Y	0.579727079690482	0.148245900877355	13	0.559885916913304	0.577569903485032	0.178822271433233	0.0495963745267277
G23Y	0.533596719389365	0.0512875316340134	4	0.411722062000828	0.524979945977403	0.107017285271731	0.0535086426358656
F24Y	0.755472872161523	0.0155615506613517	4	0.668216830285581	0.753504073172857	0.0544794918290068	0.0272397459145034
V25Y	0.423096729363343	0.0612402510961297	4	0.530474812308727	0.432039126736641	0.11738637494293	0.058693187471465
A26Y	NA	NA	NA	0.216123260319985	0.216123260319985	0.337058724277601	0.337058724277601
V27Y	0.627866812648912	0.0475792368769869	4	0.58724580467612	0.625188794861755	0.0985191101674871	0.0492595550837436
P28Y	-0.218083773333981	0.121556266499861	4	-0.0222260656051396	-0.188162297650834	0.186654215500514	0.0933271077502572
T29Y	1.33704616789834	0.0310120800542903	4	1.10565517055523	1.32686943321018	0.0903729659441585	0.0451864829720792
K30Y	0.27442469360579	0.0471508944940196	4	0.299638760220959	0.276072992475682	0.097691129623671	0.0488455648118355
N31Y	0.880339639821943	0.116614683315497	13	0.699524328717501	0.86450829765995	0.158010361521644	0.0438241892708378
P32Y	0.993036381939144	0.0316241076649112	4	0.927363297328619	0.990093586973897	0.078934441568207	0.0394672207841035
D33Y	NA	NA	NA	0.14979588870035	0.14979588870035	0.337058724277601	0.337058724277601
G34Y	0.0773283166323713	0.076981465442577	4	0.22419076538961	0.0923805105752998	0.137647173445507	0.0688235867227535
T35Y	0.0051105467328333	0.192040721289007	13	0.0229288217656966	0.00754199553259517	0.217686335336914	0.0603753264634686
M36Y	NA	NA	NA	0.267008333424586	0.267008333424586	0.337058724277601	0.337058724277601
N37Y	1.04015526158289	0.137873421761921	10	0.956472028203867	1.03057044297347	0.174798268491536	0.0552760659486897
L38Y	NA	NA	NA	0.309572514270747	0.309572514270747	0.337058724277601	0.337058724277601
M39Y	NA	NA	NA	0.322987001291783	0.322987001291783	0.337058724277601	0.337058724277601
N40Y	0.51576905409763	0.0726216616310128	10	0.657444514951639	0.524806167094822	0.11568476019024	0.0365827332771533
W41Y	-0.175037268416012	0.321297781938077	4	0.0362238805763274	-0.106846892679756	0.341082919877549	0.170541459938775
E42Y	0.821950165902216	0.0555993674255139	4	0.757270147176671	0.817021996443249	0.108657301932888	0.0543286509664442
C43Y	0.106753864761675	0.0357794469819852	4	0.159968635293784	0.109435937430089	0.0841258290492139	0.042062914524607
A44Y	2.35299949661786	0.553924338817651	4	1.57999643272489	2.00432633624687	0.606323832482898	0.303161916241449
I45Y	NA	NA	NA	0.251476057573975	0.251476057573975	0.337058724277601	0.337058724277601
P46Y	0.296894256545498	0.0469962268100219	4	0.279207740658844	0.295741595681499	0.0974054933006366	0.0487027466503183
G47Y	NA	NA	NA	0.15176416649318	0.15176416649318	0.337058724277601	0.337058724277601
K48Y	-0.0607196768523929	0.138759462211358	4	0.0938917920544996	-0.034327237858158	0.196836622563594	0.098418311281797
K49Y	0.493403628127982	0.205736825138295	4	0.516529743783074	0.498811220902052	0.24308664929898	0.12154332464949
G50Y	1.07242281454515	0.15828265093278	4	0.856960305983724	1.03145215986514	0.221452930022045	0.110726465011023
T51Y	0.0544927001949618	0.0579984243018082	4	0.0949676037015284	0.0576991333760753	0.110530255235749	0.0552651276178744
P52Y	0.737748430784561	0.0321844178028809	4	0.736474012958249	0.737690358736714	0.0785211259740828	0.0392605629870414
W53Y	0.12812820038703	0.0769136015006186	4	0.181321193738183	0.133575731075584	0.131166681494258	0.0655833407471291
E54Y	0.334577031993169	0.0709865673028249	4	0.328983985008501	0.334044178595851	0.124037407475931	0.0620187037379657
G55Y	1.21083661349244	0.0819053755456617	4	1.06539200380232	1.19507955563915	0.142594665697003	0.0712973328485013
G56Y	0.0453233451376737	0.089429304302348	4	0.10808904547015	0.0526746866158166	0.144133630125599	0.0720668150627997
L57Y	0.281958450638697	0.0421823634147615	4	0.407574275407178	0.289355873173901	0.0961218163697125	0.0480609081848562
F58Y	0.968762729848085	0.0239689225348802	4	0.942602930867277	0.967864528391552	0.0669196888488198	0.0334598444244099
K59Y	0.63019191543655	0.0299078421909554	4	0.674855833133595	0.63208929244796	0.0759200512204327	0.0379600256102163
L60Y	NA	NA	NA	0.385851618001006	0.385851618001006	0.337058724277601	0.337058724277601
R61Y	0.52898104049006	0.0207353128825855	4	0.571686493386294	0.530255426916565	0.0621301083980139	0.0310650541990069
M62Y	NA	NA	NA	0.1501970361355	0.1501970361355	0.337058724277601	0.337058724277601
L63Y	0.526212628941851	0.0298370390591697	4	0.622666933632217	0.530300834794795	0.0777522708991642	0.0388761354495821
F64Y	0.588286747219856	0.0245157334931663	4	0.605501806739937	0.588890840787278	0.0676505992104813	0.0338252996052407
K65Y	0.470360957451528	0.0691749470771911	4	0.63118606443237	0.485328241294945	0.130751611397432	0.0653758056987161
D66Y	0.40475185661651	0.0158301164801828	4	0.459416299397137	0.406006074386664	0.0540227705778328	0.0270113852889164
D67Y	0.241593723863192	0.203268515009095	10	0.38579604222916	0.264689481461094	0.2359943645679	0.0746279706998702
Y68Y	1	1e-05	4	0.994949631042546	1	1e-05	1e-05
P69Y	-0.0844412438381499	0.043262078352012	4	-0.0264837358620191	-0.0809460754410804	0.0938101254171585	0.0469050627085792
S70Y	0.768975611291395	0.0278853134748194	4	0.722993227827692	0.767149075490458	0.0730764905272637	0.0365382452636318
S71Y	0.653386633852022	0.0355388931947213	4	0.62025641053199	0.651727504779513	0.083314965460578	0.041657482730289
P72Y	-0.164637714774661	0.042520676757992	4	0.123652785155626	-0.147532418912013	0.114368855074133	0.0571844275370666
P73Y	0.000667997246456553	0.0496851042249392	4	0.0575609700013071	0.00457339005024515	0.101512073014854	0.0507560365074268
K74Y	1.44843771812853	0.0249426747138496	4	1.39790108283965	1.44663455583507	0.0688578365936286	0.0344289182968143
C75Y	0.0214780702101175	0.0317249535915386	4	0.114620801855188	0.0256644846701186	0.0802491174564774	0.0401245587282387
K76Y	1.77070058017786	0.0100772076177525	4	1.54506904599463	1.76737735075103	0.0501211301883835	0.0250605650941918
F77Y	0.0120826833278675	0.0677350610088352	4	0.105565522395448	0.0206181613722065	0.123560744892648	0.061780372446324
E78Y	0.349023895883393	0.0508416115703792	4	0.51207642367574	0.360458821991015	0.110021517196513	0.0550107585982567
P79Y	1.45623598852274	0.193233479719212	10	1.31103148023239	1.43395164104693	0.227559530723988	0.0719606420366869
P80Y	1.02931926487923	0.0433897883922671	4	0.883099746779002	1.02047693741201	0.0992663317832932	0.0496331658916466
L81Y	-0.0476375180196635	0.0361985469422022	4	0.0262864955177699	-0.0438702624726208	0.0854253205977955	0.0427126602988978
F82Y	0.168887990315182	0.0318952390653636	4	0.205093538373941	0.170523633174121	0.0784878283915955	0.0392439141957977
H83Y	-0.250177052281886	0.098981874563697	10	-0.143462354053829	-0.241109125778227	0.139656968428864	0.0441634111349436
P84Y	NA	NA	NA	0.298173852115715	0.298173852115715	0.337058724277601	0.337058724277601
N85Y	-0.17145598293377	0.0624801241339479	10	-0.0765883291137008	-0.166202892193714	0.102221259428591	0.0323252005085308
V86Y	NA	NA	NA	0.236553702548695	0.236553702548695	0.337058724277601	0.337058724277601
Y87Y	1	1e-05	4	0.992451076067535	1	1e-05	1e-05
P88Y	NA	NA	NA	1.23937546125257	1.23937546125257	0.337058724277601	0.337058724277601
S89Y	1.61075937850301	0.137625825767918	4	1.42550612395572	1.57935088650839	0.19955750864957	0.0997787543247851
G90Y	0.951141553129482	0.260712169731067	4	0.556272488566615	0.841017559871133	0.334747503540074	0.167373751770037
T91Y	NA	NA	NA	1.49106270268942	1.49106270268942	0.337058724277601	0.337058724277601
V92Y	NA	NA	NA	0.253153519221947	0.253153519221947	0.337058724277601	0.337058724277601
C93Y	-0.0614691710118772	0.205801271077055	16	-0.0517258504977102	-0.0601788614377664	0.227599000564731	0.0568997501411828
L94Y	NA	NA	NA	0.267686880945863	0.267686880945863	0.337058724277601	0.337058724277601
S95Y	0.186910724840498	0.0234434261949571	4	0.146303738888684	0.185546016880778	0.0663536180756233	0.0331768090378117
I96Y	NA	NA	NA	0.29739547459143	0.29739547459143	0.337058724277601	0.337058724277601
L97Y	0.0428654950421915	0.117352891000406	4	0.634521917678163	0.130591576747634	0.269782411668826	0.134891205834413
E98Y	2.39533576065809	0.133484492684257	4	1.90978465769491	2.31508144310178	0.257250181467244	0.128625090733622
E99Y	1.10678220900533	0.183406771553453	4	0.90523702143869	1.06367584383579	0.239941278641279	0.119970639320639
D100Y	1.00616248502395	0.601792298667184	10	1.12434382140542	1.04880929578052	0.525057532556821	0.166037770550757
K101Y	1.33702848390559	0.0598067593557484	4	0.807414752726772	1.2938707836544	0.183132600959086	0.0915663004795432
D102Y	0.490981853359816	0.123487567081857	4	0.395026314114287	0.476125733028133	0.177995212832775	0.0889976064163877
W103Y	1.27143874741261	0.0279033423019438	4	0.784927494862239	1.25210130015968	0.119570976508558	0.0597854882542791
R104Y	-0.114623719662566	0.133763447189587	4	-0.0143587315239262	-0.0980225219903731	0.187428848732653	0.0937144243663263
P105Y	-0.0124311095350768	0.139030241366016	4	0.0745854811226958	0.00244679979424819	0.191108166336847	0.0955540831684236
A106Y	-0.0959214244932037	0.116586795081562	13	0.00710250214076599	-0.0869031001365586	0.152299982442202	0.0422404150728942
I107Y	0.188136787880366	0.0715741013031569	4	0.320272786789571	0.200819666442578	0.130578344333261	0.0652891721666307
T108Y	1.68276909523193	0.181557550850786	10	1.43443252529538	1.64662490308272	0.228845410219517	0.0723672728369246
I109Y	0.00127413691106665	0.0820485327430342	4	0.079929946032721	0.00980876276010041	0.13757606134051	0.068788030670255
K110Y	0.130658763965975	0.0223334577971381	4	0.159284340630414	0.131576715400201	0.0644311189818069	0.0322155594909035
Q111Y	1.29667028139196	0.0322310539790071	4	1.2971922457523	1.29669409890047	0.0785841543978264	0.0392920771989132
I112Y	-0.197170824813431	0.138203650146124	4	0.147640548214981	-0.138506596541373	0.227960426506334	0.113980213253167
L113Y	NA	NA	NA	0.351706908582638	0.351706908582638	0.337058724277601	0.337058724277601
L114Y	0.820437041348704	0.0858334575087931	10	0.796135779130813	0.818625936749748	0.12379810912172	0.0391483994846702
G115Y	0.156650957753303	0.0637789789021088	4	0.11679008130629	0.153205642254631	0.116881219095892	0.0584406095479461
I116Y	NA	NA	NA	0.431541474893384	0.431541474893384	0.337058724277601	0.337058724277601
Q117Y	0.557227544209867	0.0283998608719957	4	0.572520927907819	0.557845792277858	0.0733194600234167	0.0366597300117083
E118Y	0.700522396162541	0.0885766730634132	10	0.663087839929694	0.697650181167603	0.126727591652848	0.0400747832010742
L119Y	1.19029884024861	0.0184635714579401	4	0.976878679365933	1.18460925552544	0.0673974488190991	0.0336987244095496
L120Y	NA	NA	NA	0.206437490682309	0.206437490682309	0.337058724277601	0.337058724277601
N121Y	0.512303715821241	0.0656621068261544	13	0.558156391961154	0.514654155701181	0.100081991911589	0.0277577502759852
E122Y	0.734309430755026	0.0147093760225396	4	0.766438739352752	0.734995527847423	0.0515688269851137	0.0257844134925569
P123Y	0.0833681919146509	0.0363196987886426	4	0.0505956419158885	0.0816927598951668	0.0843314833846542	0.0421657416923271
N124Y	0.549809932915845	0.0173769737208289	4	0.498812082365882	0.548528377663514	0.0566835320349562	0.0283417660174781
I125Y	-0.0400061668585097	0.0865458471542554	4	0.184347546205908	-0.014479915928717	0.156969159138248	0.078484579569124
Q126Y	0.585824984758267	0.0201430707561722	4	0.670401389174968	0.58827885971022	0.0623834567096298	0.0311917283548149
D127Y	0.787698639857429	0.0133493848703072	4	0.458957474278908	0.78131507031102	0.0666229290366295	0.0333114645183148
P128Y	NA	NA	NA	0.159821603954839	0.159821603954839	0.337058724277601	0.337058724277601
A129Y	0.17154184509086	0.0327568840262178	4	0.107288798061275	0.168564329126752	0.080438876021409	0.0402194380107045
Q130Y	0.224036587665264	0.118982032042821	4	0.270648419189313	0.231029367975481	0.17132920284369	0.0856646014218449
A131Y	0.583055590704737	0.421533157338747	10	0.682100920032743	0.611125181848816	0.401897546814415	0.12709116339677
E132Y	0.282182541633012	0.0271597960598421	4	0.315652194680678	0.283478789241142	0.0717686714887486	0.0358843357443743
A133Y	0.163465201092644	0.144443350011546	4	0.147516268804931	0.160650850328745	0.193045563206632	0.0965227816033158
Y134Y	1	1e-05	4	0.972944313873446	1	1e-05	1e-05
T135Y	0.447075927156554	0.0416310443352367	4	0.542453637868285	0.452623509502412	0.0934807246661051	0.0467403623330525
I136Y	0.681681289794552	0.0266725525888499	4	0.645010551254173	0.68028557609916	0.071116825773746	0.035558412886873
Y137Y	1	1e-05	4	0.977455352510214	1	1e-05	1e-05
C138Y	-0.194859658202551	0.0624229609670082	6	0.0522045964794454	-0.177492875041557	0.124890626018563	0.0509863845670401
Q139Y	1.07202635982783	0.0697708270420688	4	0.866292378960205	1.0527301422819	0.136618154723467	0.0683090773617333
N140Y	0.362411709919838	0.0315439140698137	4	0.37845225932354	0.363128741826106	0.0777172320582553	0.0388586160291277
R141Y	0.639165209986739	0.0243461533742089	4	0.610589445329756	0.638169152429549	0.0675245766901366	0.0337622883450683
V142Y	1.00690364344432	0.0176857879193691	4	1.00708417716743	1.00690825874672	0.056649522883787	0.0283247614418935
E143Y	0.562117423009721	0.0810652553334151	10	0.541474689221908	0.560658401063412	0.119016415736208	0.0376362952675923
Y144Y	1	1e-05	4	0.993566287703428	1	1e-05	1e-05
E145Y	0.763190629939526	0.044253478491041	4	0.735135352811429	0.761462353423585	0.0942433454277384	0.0471216727138692
K146Y	0.805220324382198	0.0391247766506827	4	0.766281374891378	0.80308433516563	0.0880759263361417	0.0440379631680709
R147Y	0.371839238141472	0.0231527340244325	4	0.49811859302548	0.376032321955252	0.0693002216561624	0.0346501108280812
V148Y	-0.0013345350225884	0.0399459853897431	4	0.0344893459364347	0.000669516938855921	0.0890486410683336	0.0445243205341668
R149Y	0.396501403923036	0.0907842662067913	10	0.430342787309917	0.399157561905449	0.128820392526799	0.0407365849461617
A150Y	0.947020044669661	0.0423283846939535	4	0.925184849233452	0.9457299980124	0.0917848444605928	0.0458924222302964
Q151Y	0.241839181286362	0.153567357062994	4	0.204801662668944	0.234967297439225	0.201229837905662	0.100614918952831
A152Y	-0.17193789916492	0.119147514658564	10	-0.0311917280043606	-0.157786622957175	0.1611924349857	0.0509735236143422
K153Y	NA	NA	NA	0.613585113095765	0.613585113095765	0.337058724277601	0.337058724277601
K154Y	0.526251821002105	0.0445822740364087	4	0.477927794177695	0.523254192175062	0.0951183913946502	0.0475591956973251
F155Y	0.758220377260811	0.0938532332578633	10	0.736107803830091	0.756430872149709	0.131628127251727	0.0416244686257937
A156Y	0.376967014052023	0.0823358653248229	4	0.539016623300397	0.394605240441141	0.144755512736442	0.0723777563682209
P157Y	NA	NA	NA	0.798356192272929	0.798356192272929	0.337058724277601	0.337058724277601
S158Y	-0.130229384813669	0.119516749749914	4	0.233073803227488	-0.075518012368794	0.214768267191149	0.107384133595574
Y159Y	1	1e-05	NA	0.728124729857122	1	1e-05	1e-05
M1W	NA	NA	NA	0.206794324804131	0.206794324804131	0.337058724277601	0.337058724277601
S2W	NA	NA	NA	0.49947796997805	0.49947796997805	0.337058724277601	0.337058724277601
G3W	0.808545802023579	0.0248767017470166	4	0.724309901860824	0.805547906599369	0.0698828813677675	0.0349414406838837
I4W	NA	NA	NA	0.222401346585505	0.222401346585505	0.337058724277601	0.337058724277601
A5W	NA	NA	NA	0.633330259313856	0.633330259313856	0.337058724277601	0.337058724277601
L6W	NA	NA	NA	0.438621108000402	0.438621108000402	0.337058724277601	0.337058724277601
S7W	0.38607005394085	0.157295450904523	4	0.34936951866912	0.379126660053462	0.20435561550395	0.102177807751975
R8W	-0.00171925092769915	0.113446969789751	4	0.0742611318620092	0.00922556068412041	0.167610153467803	0.0838050767339013
L9W	0.10994227988572	0.154929784201551	4	0.175222335099016	0.122141614817737	0.203459965403192	0.101729982701596
A10W	NA	NA	NA	0.315484229679574	0.315484229679574	0.337058724277601	0.337058724277601
Q11W	0.717345401927198	0.106809876923165	4	0.64701707835548	0.707726376776162	0.161153840300878	0.0805769201504392
E12W	0.122071172845326	0.0511799742224486	4	0.0931242541891019	0.120028559009789	0.102499754324773	0.0512498771623867
R13W	NA	NA	NA	0.0214663954541802	0.0214663954541802	0.337058724277601	0.337058724277601
K14W	NA	NA	NA	0.140887885698505	0.140887885698505	0.337058724277601	0.337058724277601
A15W	-0.175823539404223	0.0494376257983377	6	0.0782804415179583	-0.161467604376948	0.110300813922005	0.045030118720431
W16W	1	1e-05	NA	0.994887068475324	1	1e-05	1e-05
R17W	0.0414272486069103	0.0499269900809113	4	0.0214483593237757	0.0400495903392138	0.100897985899893	0.0504489929499465
K18W	-0.0303429699540169	0.0749982620784937	4	0.0629063616685448	-0.0210072455627113	0.131221242285394	0.0656106211426969
D19W	0.19622552672766	0.0758747049734131	4	0.219369689417721	0.198566959911598	0.129293228511214	0.064646614255607
H20W	NA	NA	NA	-0.0642869032962581	-0.0642869032962581	0.337058724277601	0.337058724277601
P21W	NA	NA	NA	0.0447244298846998	0.0447244298846998	0.337058724277601	0.337058724277601
F22W	0.0204033115383405	0.144394962125181	4	0.0575227142436237	0.0269515992341659	0.193426437245729	0.0967132186228646
G23W	0.319068998670392	0.129159145356598	4	0.276861421065996	0.312282426408392	0.180297865211387	0.0901489326056936
F24W	NA	NA	NA	0.248123298660691	0.248123298660691	0.337058724277601	0.337058724277601
V25W	0.328412109683421	0.0708046177178257	4	0.393480413841232	0.334596832367891	0.125297334552856	0.0626486672764282
A26W	0.322381694013834	0.167968798629473	4	0.248403973235758	0.307625546498086	0.21475785416801	0.107378927084005
V27W	NA	NA	NA	0.473878475394491	0.473878475394491	0.337058724277601	0.337058724277601
P28W	-0.220392323182604	0.0765332857531197	4	-0.0533380168044737	-0.203360147788667	0.13927822440359	0.0696391122017951
T29W	0.00967094876699781	0.094053311592127	4	0.275504542228859	0.0422190892256739	0.171072949201162	0.0855364746005811
K30W	-0.0485454851696664	0.138634766857582	4	0.0678866848486714	-0.0286851311292697	0.192971238255475	0.0964856191277376
N31W	0.650189917897282	0.0255521372614676	4	0.584754188987532	0.647800185999826	0.0702050483815615	0.0351025241907807
P32W	0.791935815530267	0.0302925508081649	4	0.690964393622456	0.787593625710305	0.0786345916838526	0.0393172958419263
D33W	0.336900334911896	0.0459884444859071	4	0.2112314366237	0.32887468589502	0.100893354766763	0.0504466773833815
G34W	0.330865972256499	0.0492301002326946	4	0.315104452864236	0.329793263596878	0.100032323900647	0.0500161619503233
T35W	-0.00716739867597854	0.047707483147391	4	0.0281849992300544	-0.00483085715012164	0.0985466227514531	0.0492733113757265
M36W	-0.29887342244789	0.236716246742613	4	-0.10792078338186	-0.249246808655865	0.279304494393831	0.139652247196916
N37W	0.546671210612087	0.0448918690593897	4	0.565693702559645	0.547858893715452	0.0948887295251315	0.0474443647625657
L38W	NA	NA	NA	0.303274743550566	0.303274743550566	0.337058724277601	0.337058724277601
M39W	0.459050748826767	0.15877507099696	4	0.380832329834813	0.444139899302755	0.207376680047524	0.103688340023762
N40W	NA	NA	NA	0.48437669034184	0.48437669034184	0.337058724277601	0.337058724277601
W41W	1	1e-05	NA	0.993904793050057	1	1e-05	1e-05
E42W	0.441909358603794	0.128600846285806	4	0.441014033175331	0.441765921474553	0.17913574345907	0.0895678717295349
C43W	0.231600696554651	0.025913423091434	4	0.196086799943257	0.230286059349649	0.0699794133487597	0.0349897066743799
A44W	0.468808056093555	0.055170912066507	4	0.453073006310144	0.467617694235561	0.106889682201689	0.0534448411008445
I45W	NA	NA	NA	0.139645371383128	0.139645371383128	0.337058724277601	0.337058724277601
P46W	NA	NA	NA	0.196614912435883	0.196614912435883	0.337058724277601	0.337058724277601
G47W	0.132250718332696	0.157565524941457	4	0.116381965833739	0.129244322389357	0.204170504781562	0.102085252390781
K48W	-0.153419891704818	0.146418254940181	4	-0.0239355296427904	-0.130314407989238	0.200856452850506	0.100428226425253
K49W	NA	NA	NA	0.437216845631099	0.437216845631099	0.337058724277601	0.337058724277601
G50W	NA	NA	NA	0.346000478428684	0.346000478428684	0.337058724277601	0.337058724277601
T51W	-0.0503907529538467	0.0561158035266884	4	0.0447217508622117	-0.0430816985361566	0.110811404046798	0.055405702023399
P52W	0.69930878052841	0.0628809439850557	4	0.669821263975884	0.696792895968327	0.115661724268355	0.0578308621341776
W53W	1	1e-05	NA	0.997456890326926	1	1e-05	1e-05
E54W	0.129497764705705	0.124413815845682	4	0.265901338145041	0.150749893236085	0.182249709371205	0.0911248546856027
G55W	0.519826623305779	0.060336638329	4	0.540197523279942	0.52150012699529	0.112720283299882	0.0563601416499412
G56W	-0.134589697621669	0.0950323907639164	4	-0.0840158065819758	-0.128341035098395	0.149094614400806	0.0745473072004032
L57W	0.408221162743661	0.0334054441512193	4	0.399607194659864	0.407814457274891	0.0801907909257364	0.0400953954628682
F58W	0.0373381873126873	0.0626023403485572	4	0.112553528857338	0.0437295677014477	0.116960411715574	0.058480205857787
K59W	1.22047113760847	0.058149071351319	4	0.865160389254688	1.19225601443098	0.146162489143423	0.0730812445717117
L60W	0.0513924504083428	0.0580926992066132	4	0.105778455977113	0.0557073726642189	0.111070416432837	0.0555352082164183
R61W	0.395289985467049	0.212082603882421	13	0.434381658358205	0.401098354802623	0.235307367642658	0.0652625215023124
M62W	-0.118736199810173	0.0426771788622797	4	0.0624472960001002	-0.107948729924347	0.101563651919615	0.0507818259598075
L63W	-0.185267868836841	0.119316651479918	4	0.0860327041457604	-0.144469677895168	0.196428426944872	0.098214213472436
F64W	0.199154700735254	0.074089111701228	4	0.261846879230947	0.205362622533973	0.128631541309912	0.0643157706549558
K65W	-0.15781274446877	0.193355556467489	4	0.110543290963445	-0.097997476141143	0.258553393591958	0.129276696795979
D66W	0.341035031431541	0.0241910356244504	4	0.408681867082815	0.343378475694636	0.0682175537020279	0.0341087768510139
D67W	0.161588932632571	0.188650173403182	10	0.295263045243291	0.18169030624721	0.222719875570534	0.070430208699218
Y68W	0.263874983582046	0.0225323354043128	4	0.197565221924144	0.261730270665085	0.0656006055468148	0.0328003027734074
P69W	0.198054498824135	0.0261348942453814	4	0.123677896137802	0.195278607153764	0.0713891324459584	0.0356945662229792
S70W	0.557354291886146	0.0331324322599823	4	0.549090813018387	0.556967173893984	0.0798222113333202	0.0399111056666601
S71W	1.14130676733698	0.068701381506342	4	0.882735645420831	1.11739219681941	0.142837052121316	0.0714185260606579
P72W	0.0170186053691372	0.0347506963122621	4	0.0185282655426515	0.0170926131272857	0.0819629596787284	0.0409814798393642
P73W	-0.0515362285869532	0.0391658437161234	4	0.00167238284864632	-0.0486145841542025	0.0885144971831836	0.0442572485915918
K74W	-0.203393354127372	0.063800073669452	6	0.280716301326523	-0.168667169010628	0.165931369872095	0.0677411980846096
C75W	0.201141122549098	0.318334890415359	10	0.184476749460312	0.197308713871246	0.322813302094012	0.102082529361708
K76W	0.856774352958795	0.0414610142376005	4	0.703355321478314	0.847885168922001	0.0973997532207157	0.0486998766103578
F77W	-0.118233319630645	0.0632219659976814	4	-0.0412804614403742	-0.111635122263317	0.117727210110279	0.0588636050551396
E78W	0.700895876549464	0.0313595885984248	4	0.618240592576415	0.697221716280068	0.0792463408697221	0.039623170434861
P79W	1.17021660956652	0.0255476888718308	4	1.02708547852761	1.16499029570858	0.074147884000899	0.0370739420004495
P80W	1.00266032593716	0.0336192539294746	4	0.837707980933723	0.994824679215062	0.0877745157915929	0.0438872578957964
L81W	-0.0603786617639353	0.0440205855065274	4	0.0151700180394027	-0.0557476619262325	0.0954539239635891	0.0477269619817946
F82W	0.569840555577951	0.0254261431960094	4	0.369683011688137	0.562565477323051	0.0784571855564033	0.0392285927782016
H83W	-0.0116484883277644	0.100890205843366	4	0.00677104241085439	-0.00925064072302093	0.153888587160706	0.0769442935803528
P84W	-0.0237217495165861	0.201024635836244	4	0.0339281148727823	-0.0104792792919478	0.240443030821608	0.120221515410804
N85W	NA	NA	NA	0.0386754268219856	0.0386754268219856	0.337058724277601	0.337058724277601
V86W	-0.0142258081083121	0.105741291498485	4	0.0450875493833452	-0.00618349133713964	0.159629937611308	0.0798149688056541
Y87W	NA	NA	NA	0.209898747054418	0.209898747054418	0.337058724277601	0.337058724277601
P88W	0.133056080156022	0.182980765999197	4	0.434123829453963	0.197330636383901	0.256530436864978	0.128265218432489
S89W	0.467579224708292	0.0530015341394889	4	0.572494894602315	0.475226792151859	0.107840047644229	0.0539200238221145
G90W	-0.119068949859792	0.111941546518345	9	-0.0213275883637758	-0.109327033250201	0.15317519754688	0.0510583991822933
T91W	NA	NA	NA	0.935453576956558	0.935453576956558	0.337058724277601	0.337058724277601
V92W	NA	NA	NA	0.0617439780710183	0.0617439780710183	0.337058724277601	0.337058724277601
C93W	-0.119504106479705	0.0585549513639531	10	-0.0758419344731613	-0.117230385222327	0.0962311848332946	0.0304309726009862
L94W	0.109832096767371	0.0773501248518503	4	0.0988032506397132	0.10869687462987	0.130661374529161	0.0653306872645804
S95W	0.271627026334981	0.101908367846709	4	0.181853491771898	0.2598378896983	0.157670704990684	0.0788353524953419
I96W	NA	NA	NA	0.257818313710643	0.257818313710643	0.337058724277601	0.337058724277601
L97W	NA	NA	NA	0.551250106955881	0.551250106955881	0.337058724277601	0.337058724277601
E98W	0.603707779701981	0.0819338547668218	4	0.58723396419862	0.601922499786482	0.135365130056867	0.0676825650284335
E99W	0.333043320453649	0.151008054269614	4	0.413204975373351	0.34771388328926	0.200954413738374	0.100477206869187
D100W	NA	NA	NA	0.642442779323645	0.642442779323645	0.337058724277601	0.337058724277601
K101W	0.376588338977245	0.0467299327107129	4	0.377607042681673	0.376654377859812	0.0969898099575885	0.0484949049787942
D102W	0.609752430830665	0.0700318793718237	4	0.477553719476001	0.597311212570762	0.128936169848863	0.0644680849244313
W103W	1	1e-05	NA	0.996904840665743	1	1e-05	1e-05
R104W	0.054936762051402	0.104928644141044	10	0.0938228861778971	0.0584217822050703	0.142577690267664	0.0450870244771841
P105W	0.0290318740761441	0.0327134978689164	4	0.05786435993947	0.0303662970659937	0.0794692483574779	0.039734624178739
A106W	-0.0760805131785902	0.0925237579408418	4	-0.00361855431182591	-0.0673352843997321	0.147634012139108	0.0738170060695539
I107W	-0.143008780698756	0.0320563400202728	4	0.0305780677993745	-0.135128908734478	0.0862780691897368	0.0431390345948684
T108W	1.15029296720952	0.0415699680270211	4	1.01530623380844	1.14245240153582	0.0960386652126867	0.0480193326063434
I109W	0.453560488854017	0.0404185430260037	4	0.323311004948723	0.446192778295881	0.094196630815936	0.047098315407968
K110W	0.0668803245425423	0.0380747677446973	4	0.124398305110274	0.0699553142730369	0.087254038255158	0.043627019127579
Q111W	1.11345628682759	0.0273793897545239	4	1.0293218958766	1.11017252536808	0.073620682978636	0.036810341489318
I112W	0.0312299212531317	0.0388213035818234	4	0.0975806702489848	0.0348428859880804	0.0885323125756758	0.0442661562878379
L113W	0.0500959610805148	0.0350251096308211	4	0.10827386757326	0.0529694137163465	0.0832844518668701	0.0416422259334351
L114W	0.969066079461739	0.0138053033573171	4	0.840340550698092	0.966482802532065	0.0528443999698893	0.0264221999849446
G115W	-0.157074493863167	0.0782545519413008	4	-0.109151042353541	-0.152089954004039	0.132353122998192	0.0661765614990959
I116W	-0.0139388222903365	0.0383514894438458	4	0.0643201431006797	-0.00972622055430985	0.0884252633491251	0.0442126316745625
Q117W	0.36587233046854	0.0380340706550959	4	0.441189465635044	0.369894813273377	0.0878842320133507	0.0439421160066754
E118W	0.416809595333871	0.0388593218364692	4	0.455651576784953	0.418926597066122	0.0877353535063188	0.0438676767531594
L119W	0.565337437524669	0.0215165644556252	4	0.373626308295904	0.559407645720703	0.0711638923137026	0.0355819461568513
L120W	0.230268448850064	0.0518713227579119	4	0.225223735065515	0.229908008045358	0.103040390994488	0.0515201954972441
N121W	0.494873934160278	0.0734906533330917	4	0.452372002608075	0.490695950120511	0.127271061376827	0.0636355306884137
E122W	0.432261473703918	0.12801140614003	16	0.463199327983721	0.434944222660236	0.157775831218745	0.0394439578046863
P123W	-0.0275329300669732	0.0462433636312024	4	-0.0140897067298316	-0.0266699460530759	0.0964629451600162	0.0482314725800081
N124W	0.525002096806123	0.0365934108366412	4	0.452813710830632	0.52128522765923	0.0858729401559883	0.0429364700779942
I125W	0.643980759868598	0.150300694980385	10	0.475672692916865	0.623180430244751	0.192111922686825	0.0607511241364542
Q126W	0.667905436817574	0.0212378000801766	4	0.644526665512961	0.667191393640274	0.0626364721229924	0.0313182360614962
D127W	-0.139121095617417	0.0829779893919585	4	-0.0472192359876946	-0.12904861181784	0.139307160553257	0.0696535802766285
P128W	0.0823704530448217	0.0768001018308468	4	0.0758193632952133	0.0817004402589782	0.130070254764411	0.0650351273822055
A129W	-0.172309038680046	0.119689932612241	4	-0.103598983661085	-0.161948966387813	0.172916231611039	0.0864581158055197
Q130W	0.92269692202639	0.0777139698089824	4	0.596588386453609	0.888988316255304	0.164362004012768	0.0821810020063839
A131W	-0.173006006525321	0.113617698511816	4	0.0508782981210397	-0.140714417757766	0.183357732445676	0.0916788662228379
E132W	0.141456952664833	0.0389477874432632	4	0.242594150265935	0.146981089694539	0.0903746741486469	0.0451873370743234
A133W	-0.00236216028086716	0.0322793617687758	4	0.0441094489193015	-0.000238603289349276	0.079246160588848	0.039623080294424
Y134W	0.288276712920785	0.0546240717158293	4	0.26569714128062	0.286584222365113	0.106354180816966	0.0531770904084828
T135W	0.861309259968192	0.0384260923744605	4	0.728220547539994	0.854132043610169	0.0918004418199281	0.045900220909964
I136W	0.880841172592151	0.0261846124510548	4	0.661065334705122	0.872623654093193	0.0815252032261558	0.0407626016130779
Y137W	-0.279964591253193	0.106100274167301	4	-0.0470905347108596	-0.248296506145645	0.177616525593931	0.0888082627969657
C138W	0.439420834349973	0.0572847975179043	4	0.436370617822211	0.439181935663078	0.109193590804723	0.0545967954023614
Q139W	0.557197498787885	0.0332363902258666	4	0.502577660432039	0.554631079886707	0.0807741505158639	0.0403870752579319
N140W	NA	NA	NA	0.159889271051901	0.159889271051901	0.337058724277601	0.337058724277601
R141W	0.322365738902545	0.225670417165506	10	0.373662857530036	0.33132884424672	0.249517256767895	0.0789042846903611
V142W	0.616268518583402	0.033378690824846	4	0.64913431650123	0.617819081542477	0.0804364711070952	0.0402182355535476
E143W	0.436155750481914	0.0246035943325271	4	0.416954749310492	0.435479638536512	0.0678009521236948	0.0339004760618474
Y144W	0.214332549785411	0.0280831921196224	4	0.18218841951485	0.213047005834556	0.0730777386387755	0.0365388693193878
E145W	0.305599603597635	0.0487788651955873	4	0.34133134480852	0.308010673836306	0.0998254869988233	0.0499127434994116
K146W	-0.148161596240788	0.229854130762692	4	0.0973984844098901	-0.0857226875634067	0.282347872420146	0.141173936210073
R147W	0.422475870948985	0.0174695819627103	4	0.409406830067921	0.422145745208086	0.0563156362297552	0.0281578181148776
V148W	0.0198893710875201	0.058357495759642	4	0.0245452572022005	0.0202603132696435	0.110395841359231	0.0551979206796157
R149W	0.574292123409115	0.0297213908051011	4	0.483353831345798	0.570452022001783	0.0773171202968415	0.0386585601484207
A150W	0.492823297504265	0.199500916252229	13	0.511049462259456	0.495393398689128	0.224162073212484	0.0621713729986096
Q151W	-0.0620251367498584	0.0644186353205319	4	0.0143262561550815	-0.0553654045537731	0.119001715683097	0.0595008578415487
A152W	0.0739021749256331	0.0396517022423767	4	0.0501667328572964	0.0725836104003476	0.0884631002730598	0.0442315501365299
K153W	0.216267354363283	0.142941349314215	4	0.235777226691808	0.219680532806327	0.191802036828033	0.0959010184140163
K154W	0.196994057765802	0.0769854321018255	4	0.200110314838249	0.197313463273943	0.130248465258019	0.0651242326290093
F155W	-0.142223304866064	0.088542450321399	4	0.0743983577255537	-0.117074201278987	0.157906810082538	0.078953405041269
A156W	0.481915475735038	0.0889447459617144	4	0.430538148783379	0.475926785262959	0.143190028093652	0.0715950140468262
P157W	0.934285485957461	0.102413310322376	4	0.819704148064572	0.919173844878698	0.159974072084647	0.0799870360423237
S158W	0.664547013394889	0.0619339423888362	4	0.582713120947692	0.65766122302395	0.1165699599779	0.0582849799889498
Y159W	NA	NA	NA	0.518540101416744	0.518540101416744	0.337058724277601	0.337058724277601
M1R	-0.107629462919342	0.182111291852047	9	0.0625924397075021	-0.0816513717164189	0.221784847407093	0.0739282824690309
S2R	-0.159649231696394	0.109887011744702	9	0.0575541556053779	-0.13835887848547	0.161859679243284	0.0539532264144279
G3R	0.226150726972706	0.126496903162425	16	0.293011657716297	0.231885804144065	0.157239932829976	0.039309983207494
I4R	NA	NA	NA	0.239414598480232	0.239414598480232	0.337058724277601	0.337058724277601
A5R	NA	NA	NA	0.636067187538368	0.636067187538368	0.337058724277601	0.337058724277601
L6R	0.145187822084924	0.0466670988142856	4	0.31734802199136	0.156334311129732	0.105769209309415	0.0528846046547074
S7R	0.428207866309821	0.0172734706971152	4	0.439859156346622	0.428498958095134	0.055969479358785	0.0279847396793925
R8R	1	1e-05	4	0.989224095349562	1	1e-05	1e-05
L9R	NA	NA	NA	0.162539637647457	0.162539637647457	0.337058724277601	0.337058724277601
A10R	-0.0386543166707	0.145214424814282	4	0.193735034182931	0.00253324970383091	0.212979819356389	0.106489909678194
Q11R	0.965548520651838	0.134193740430231	10	0.917432704658502	0.960168120020341	0.170082727973183	0.0537848811050093
E12R	-0.012507701199535	0.0428145376909268	4	0.0215526824214093	-0.0104736455202202	0.0925924451950512	0.0462962225975256
R13R	1	1e-05	4	0.989088426002566	1	1e-05	1e-05
K14R	1.43141775851639	0.291211597968242	10	1.05553995447304	1.35075959319346	0.338817195099345	0.107143404694357
A15R	0.665879936788075	0.035548777836005	4	0.670855177243432	0.666129157775422	0.0830210853500605	0.0415105426750302
W16R	-0.0605850483760759	0.112259761239111	16	-0.0513557644420725	-0.0598756468011259	0.142730757955063	0.0356826894887658
R17R	1	1e-05	4	0.997577367336992	1	1e-05	1e-05
K18R	1.02543268387407	0.144367921248429	10	0.817991713013626	1.00068735057708	0.190863671618583	0.0603563924897158
D19R	NA	NA	NA	0.225791202141673	0.225791202141673	0.337058724277601	0.337058724277601
H20R	0.391858330538219	0.114383973050498	10	0.261713730095598	0.379245439147333	0.155911582862596	0.0493035715447879
P21R	-0.119473643195103	0.12771824547812	9	-0.0448862500392499	-0.111109240985827	0.166664137468541	0.0555547124895136
F22R	-0.253905357069198	0.169331314468363	4	-0.0959459469341002	-0.222193324609822	0.222998561295548	0.111499280647774
G23R	0.0622476818529059	0.0329741985665324	4	0.191205357583688	0.0682614369630596	0.0841066001501323	0.0420533000750661
F24R	-0.0538498779562502	0.0977061455996189	4	-0.0119913826841216	-0.0485509569792126	0.151372295674907	0.0756861478374534
V25R	0.930572354573022	0.171253682196357	4	0.691824028207821	0.882207170902852	0.235815979141137	0.117907989570569
A26R	-0.0140620373471905	0.0766282890680842	4	0.0464966875409473	-0.0078808347858363	0.131166496793877	0.0655832483969385
V27R	1.01270082797903	0.13228005103765	4	0.906690776541316	0.995311122502804	0.186560728885534	0.0932803644427672
P28R	0.39417045445597	0.0247094609513924	4	0.287670496171856	0.39040477725501	0.0706601771731235	0.0353300885865617
T29R	1.12024132663745	0.0177983858380398	4	1.06379332877437	1.11878929563048	0.0575402627451979	0.0287701313725989
K30R	1.1465430332467	0.0108748574520388	4	1.00552685379436	1.1443042769329	0.0472303967163947	0.0236151983581974
N31R	0.508089263843791	0.161184327997786	10	0.48296457860156	0.504788925293666	0.193812061761791	0.0612887553180487
P32R	1.33735630541561	0.04210452924717	4	1.13101722968431	1.32522625367436	0.103455525282309	0.0517277626411547
D33R	-0.104835577901645	0.0443010459830405	4	-0.0363044884335789	-0.100609630255706	0.0954931812614329	0.0477465906307164
G34R	0.538975219877847	0.0161186646456609	4	0.432290053305966	0.536483865992198	0.0562704187949549	0.0281352093974775
T35R	-0.0525211978097085	0.0296477029961514	4	0.018412145731945	-0.049532969851545	0.0763610615453609	0.0381805307726805
M36R	0.627012201658879	0.0173465498425279	4	0.39525947431269	0.621198290529206	0.0667608176893257	0.0333804088446628
N37R	0.976801466213769	0.134861939223092	10	0.85629899543473	0.963267094345455	0.174220517758619	0.055093365125105
L38R	-0.212603227681542	0.108480981072666	13	-0.125333520628169	-0.205451569942186	0.143829118311403	0.0398910200751185
M39R	0.38939374345896	0.0379488673650638	4	0.352336243277239	0.38741880077759	0.0865292416823056	0.0432646208411528
N40R	0.520226108244836	0.116295242524887	4	0.65924691408666	0.540680560094904	0.175143892350912	0.0875719461754562
W41R	-0.134336773875804	0.135269550871834	13	-0.100297121347784	-0.130927406231487	0.167177992470867	0.0463668326140648
E42R	0.632395293752406	0.0353607619508085	4	0.620347133069764	0.631794807175743	0.0828085057479842	0.0414042528739921
C43R	-0.113738735130505	0.14648037321838	13	-0.0230190677327615	-0.103980317662269	0.179329448865441	0.0497370402373112
A44R	-0.102088892446016	0.124042587003948	4	0.200518153214433	-0.0550605283121891	0.20656902187469	0.103284510937345
I45R	0.188138096452803	0.0530081401090653	4	0.154551104784923	0.185689573133133	0.104706433687455	0.0523532168437275
P46R	0.288476827030575	0.0263821335385518	4	0.275555940834219	0.287990202122035	0.0703886901672727	0.0351943450836363
G47R	NA	NA	NA	0.0916014818621925	0.0916014818621925	0.337058724277601	0.337058724277601
K48R	0.875910947533971	0.0898521380826833	13	0.835057304978287	0.873098374035585	0.124281860455302	0.0344695861908964
K49R	1.08786317651413	0.0121108709350859	4	0.966682214141951	1.08572451951995	0.0490274565123415	0.0245137282561708
G50R	0.933624717927624	0.0228019592251685	4	0.838448096887447	0.930510708749634	0.0671317518036596	0.0335658759018298
T51R	-0.226281302223919	0.134245575732885	10	-0.0920034816679401	-0.211260953753025	0.174658280821379	0.0552317979604861
P52R	0.551176472477574	0.0117116737555056	4	0.637058887962209	0.552643057664423	0.0468900807389048	0.0234450403694524
W53R	0.0359910056402362	0.237115492513194	13	0.00213742925724189	0.0304641408237944	0.256415371531773	0.0711168284519198
E54R	0.188470596169358	0.0558634853274989	4	0.221179811041297	0.190973744758943	0.107942942306178	0.0539714711530888
G55R	0.262337855681844	0.144271922002383	13	0.297791620377147	0.266100105020507	0.175444197126259	0.0486594652862569
G56R	NA	NA	NA	-0.0744501650171804	-0.0744501650171804	0.337058724277601	0.337058724277601
L57R	0.746856657659964	0.024191934350742	4	0.64906378490154	0.743468762816138	0.0694306583004432	0.0347153291502216
F58R	0.072119297349972	0.064118872539612	4	0.0448233301528598	0.069748529898485	0.116964178025584	0.0584820890127921
K59R	0.934088140949682	0.0127470014512361	4	0.898494343674773	0.933427582399135	0.047863581305907	0.0239317906529535
L60R	0.100702392488659	0.0298385489790586	4	0.0914101298992297	0.10030852180161	0.0753102026872088	0.0376551013436044
R61R	1	1e-05	4	0.96971264864922	1	1e-05	1e-05
M62R	-0.14593408465062	0.186414549909833	10	-0.0630343175125234	-0.133593692542461	0.217623257843294	0.0688185166610911
L63R	0.857765587937181	0.0113210844319102	4	0.855942914435208	0.85773548364684	0.0447495995404168	0.0223747997702084
F64R	-0.123926398203082	0.0754255295115756	4	-0.0190272790343787	-0.113370537044854	0.132456371392772	0.0662281856963862
K65R	1.05148768098442	0.29136671881075	13	1.03071297949111	1.04747011904653	0.300856796796018	0.0834426621092226
D66R	-0.00015046539994297	0.199415274729529	10	0.192799024196771	0.0302592585456896	0.237375440240128	0.0750647051743991
D67R	0.360688299808569	0.036609138765298	4	0.438884276944089	0.364716131929828	0.0861501455148896	0.0430750727574448
Y68R	0.27851028611334	0.255170361079625	10	0.14499071442404	0.252719890992557	0.277952907793399	0.0878964270893907
P69R	-0.073921787199903	0.122812649698844	9	-0.0521749587270625	-0.0715665738378054	0.160620948250168	0.0535403160833892
S70R	0.498471995307635	0.0472736667470331	4	0.515264417738972	0.499572423861654	0.0977268211789454	0.0488634105894727
S71R	0.42340016018594	0.0388834948984198	4	0.540555080143629	0.42978920184756	0.0912841902171522	0.0456420951085761
P72R	0.193317419640946	0.0203733010630989	4	0.194333375413172	0.193347223310506	0.0611203738158483	0.0305601869079241
P73R	0.0230813482444521	0.038520756446464	4	0.0269492208105884	0.0232904212018664	0.0868641140228511	0.0434320570114255
K74R	1.08635816316453	0.00946986359555681	4	1.09754577204465	1.08651314721437	0.0407919960485871	0.0203959980242936
C75R	0.161726881751171	0.238278088508989	13	0.161905585660386	0.161756176178831	0.257085167947343	0.0713025965534935
K76R	1.12202511604662	0.123949815129063	13	1.09353544212823	1.11938831454437	0.156603276478003	0.043433934095931
F77R	-0.00866163608613391	0.0216852816657045	4	-0.0524093274705316	-0.0100250699571016	0.063671748534487	0.0318358742672435
E78R	1.15926928791456	0.015002243416199	4	1.04281907373522	1.15673414854858	0.0546098413466836	0.0273049206733418
P79R	1.24465149741241	0.0176796768117123	4	1.19430279381901	1.24336477797577	0.0571936255951308	0.0285968127975654
P80R	0.70674077309207	0.0160611366301013	4	0.690380174179392	0.706360045813468	0.0538685894304063	0.0269342947152032
L81R	0.0409476732397306	0.0230135719702038	4	0.0283733782393194	0.0405325727285692	0.0653269879728097	0.0326634939864049
F82R	-0.245034735586814	0.173714333970263	10	-0.151773000220612	-0.231965146845717	0.207163697186653	0.0655109131611239
H83R	-0.0984182244339263	0.114623482858044	16	-0.0675184290204051	-0.0959970453106436	0.145189214861475	0.0362973037153689
P84R	-0.011209001338465	0.0305019227068981	4	0.0651903490380538	-0.00790178729484913	0.0777802720739635	0.0388901360369818
N85R	0.0422728355410371	0.0766756518182943	4	0.000447852021981908	0.0380014086032861	0.130543329035594	0.0652716645177972
V86R	-0.0532318877306282	0.0601164006995814	4	-0.00689000651305559	-0.0494375828190859	0.113054759295899	0.0565273796479495
Y87R	-0.137838817515901	0.154078859163107	4	-0.104562760241289	-0.131648090879551	0.201561904476294	0.100780952238147
P88R	1.22525904835918	0.0657912434893159	4	1.08367970857197	1.21267008850893	0.125177139543083	0.0625885697715416
S89R	NA	NA	NA	0.82757327632083	0.82757327632083	0.337058724277601	0.337058724277601
G90R	-0.101931159227873	0.277147489276261	16	-0.0769717027481942	-0.0976752679650047	0.288397858741787	0.0720994646854468
T91R	0.46385890732898	0.0349263349887118	4	0.673064898581303	0.474164051668027	0.093838348947833	0.0469191744739165
V92R	-0.0326933338027354	0.0714074750040776	4	0.0265624106919007	-0.0270177313377666	0.125683460106992	0.0628417300534962
C93R	-0.0256498144699579	0.0713254433666409	16	-0.0586288814625856	-0.0273068391895108	0.102916681065483	0.0257291702663707
L94R	-0.186482761862128	0.0487949776488597	4	-0.0955555182326834	-0.180345375562285	0.102024288011164	0.0510121440055821
S95R	-0.102337019678625	0.0380003058314515	4	-0.07268939870375	-0.100754951744944	0.08645110726568	0.04322555363284
I96R	0.471162727279014	0.0581673312473423	4	0.342506955750572	0.460943256540601	0.115539048438522	0.0577695242192609
L97R	NA	NA	NA	0.774622327330248	0.774622327330248	0.337058724277601	0.337058724277601
E98R	0.288773068526167	0.0492284879865839	4	0.624225831740447	0.311602853681125	0.130871866903551	0.0654359334517753
E99R	NA	NA	NA	0.577493528931564	0.577493528931564	0.337058724277601	0.337058724277601
D100R	0.295798402189982	0.149612393510133	4	0.647620763780333	0.359699189705393	0.239481199841377	0.119740599920689
K101R	0.979694514096933	0.148138981009178	16	0.94799328968403	0.976556135948303	0.176378437859858	0.0440946094649645
D102R	-0.0215449490828794	0.0263521805581203	4	0.119235363556758	-0.0162486905964059	0.0752323659325807	0.0376161829662904
W103R	-0.198555151591611	0.104369087507057	10	-0.156416589764827	-0.194796987136469	0.142119434596005	0.0449421113098708
R104R	1	1e-05	4	0.991644472195741	1	1e-05	1e-05
P105R	0.152000796465476	0.0380799348560679	4	0.1649200458722	0.152691565888752	0.0863449205376283	0.0431724602688141
A106R	-0.147156297086742	0.0457396362760882	4	-0.0400292781538513	-0.140349458639802	0.0993011641676756	0.0496505820838378
I107R	0.196927308804051	0.0235410821818933	4	0.299778432498855	0.200397812852559	0.068657676112027	0.0343288380560135
T108R	1.24699398793466	0.0372735363619393	4	1.18178182882451	1.24357717800121	0.0864882675570068	0.0432441337785034
I109R	0.0737008524842531	0.0665753030258959	13	0.0873715278439673	0.0744108605234467	0.100557032401426	0.0278895028024488
K110R	0.838680441574245	0.11690918765478	13	0.785722635682645	0.834033021790233	0.150541644950659	0.0417527399970996
Q111R	1.3829497428814	0.258961038982029	10	1.22559312384713	1.35219175815975	0.28293687997804	0.0894724974792297
I112R	0.230665958762669	0.2634085578728	10	0.207969802295703	0.22616852134864	0.279695158512378	0.0884473751420948
L113R	0.00939326766583656	0.267585284507498	13	0.0296240863991654	0.0130439433328475	0.281500573331351	0.0780742116322074
L114R	0.531878863350023	0.0136494557535688	4	0.606888444268161	0.533367507176037	0.050465217621529	0.0252326088107645
G115R	-0.187052204588274	0.0272939590182797	4	-0.150025580793984	-0.185611390906725	0.0720283607194261	0.0360141803597131
I116R	0.207106182541998	0.219549113398906	13	0.195555577438738	0.205338779968354	0.241303223984412	0.0669254728469669
Q117R	0.718057309361792	0.149409766569712	16	0.658207624900954	0.712086515620511	0.178190596690223	0.0445476491725557
E118R	0.707639256420394	0.0180351693533722	4	0.614809762139455	0.70522043200649	0.0591247587172336	0.0295623793586168
L119R	-0.0462608847484004	0.149669821823246	13	-0.00459253917768722	-0.0416918652324069	0.180476191072524	0.0500550893009554
L120R	0.0205001991057563	0.01379890754834	4	0.0190720840239289	0.020471552559112	0.0496538416682921	0.0248269208341461
N121R	0.728540584054565	0.147891690523639	10	0.731846173265852	0.728943354929441	0.181798814163536	0.0574898328674451
E122R	0.668037919421046	0.113924073536843	13	0.682921336262288	0.669313552186929	0.147040377319898	0.0407816630761895
P123R	-0.0360131932708616	0.0234259235978768	4	-0.0551704094956232	-0.0366565589761998	0.0660123114537057	0.0330061557268529
N124R	0.0260952059592169	0.148585309649967	16	0.0184632050581311	0.0253375977895684	0.176546982640957	0.0441367456602394
I125R	0.0142078193117503	0.181047225668941	10	0.15479212448551	0.0346200255687858	0.216719397141912	0.0685326908107028
Q126R	1.07498916201057	0.103819849569144	13	0.98963033229981	1.06827100191176	0.139284280329264	0.0386305088148664
D127R	-0.0144743972226276	0.0336445644816094	4	0.0293534895258168	-0.0123909706828593	0.0810288779331289	0.0405144389665645
P128R	0.680975002536801	0.0400355608842021	4	0.456818131742247	0.668408723420576	0.102668479421872	0.051334239710936
A129R	-0.0296330227633124	0.124362966916811	4	-0.0342963634613691	-0.0303593359874275	0.175370030212406	0.0876850151062028
Q130R	0.647797039115856	0.237631806246325	16	0.529355592357058	0.630049359018817	0.258491720513823	0.0646229301284556
A131R	0.185596829854447	0.163497750810437	10	0.290945254679534	0.199607433783973	0.19891016896305	0.062900918369217
E132R	0.442995421573717	0.049753391403679	4	0.441684013996643	0.442905285363125	0.100568196769673	0.0502840983848365
A133R	0.0531268568508643	0.0250355342412056	4	0.0517919289996018	0.0530790552498525	0.0683559411995546	0.0341779705997773
Y134R	-0.148694064171123	0.0902156730930798	10	-0.02617452227087	-0.139133222881292	0.13209542758345	0.0417722419657534
T135R	0.838486835760364	0.0313352210367524	4	0.751098170509253	0.834605153459361	0.0794277257110703	0.0397138628555351
I136R	0.183564158615162	0.0248630142455484	4	0.282063977103935	0.187067836501175	0.070499074570911	0.0352495372854555
Y137R	-0.00146735256928249	0.0263919747826782	4	0.0585251609853562	0.000792889551857135	0.0712813588661003	0.0356406794330501
C138R	0.865234196333247	0.141549675441024	13	0.828159153918449	0.861366392882966	0.172992918917203	0.0479796030344738
Q139R	0.982735346592709	0.0581237314840816	10	0.921601257111943	0.979574002403773	0.0962383783820894	0.0304332474008513
N140R	0.578649243146749	0.0403735841812385	4	0.532596919929226	0.576046974870486	0.0898367528706549	0.0449183764353275
R141R	1	1e-05	4	0.970075039839779	1	1e-05	1e-05
V142R	1.02256865225006	0.0360461415614548	4	1.03154931744375	1.02302448852975	0.0836884075222193	0.0418442037611097
E143R	0.217687343533007	0.0219677444714248	4	0.370339059026765	0.2225048772382	0.0690284008205488	0.0345142004102744
Y144R	-0.047386116277832	0.0513503892009658	4	-0.0330941747052697	-0.0463744976725766	0.102494619995372	0.0512473099976861
E145R	1.02449590283284	0.0205043804870234	4	0.936344831439815	1.02189379182422	0.0631206174499126	0.0315603087249563
K146R	0.793559097476125	0.166095732354747	13	0.856814392225484	0.801164859721424	0.195842067478107	0.0543168166296302
R147R	1	1e-05	4	0.985007587728653	1	1e-05	1e-05
V148R	-0.0253864420199312	0.0482426496900354	4	-0.0193826141085919	-0.0249854777814169	0.0988002563731726	0.0494001281865863
R149R	1	1e-05	4	0.982307421649633	1	1e-05	1e-05
A150R	0.797960085012324	0.0148333573440364	4	0.825183958430191	0.798546224747176	0.0517391349387685	0.0258695674693843
Q151R	-0.126936614376891	0.103897118133881	16	-0.00712959028099902	-0.118364663338634	0.138218107383047	0.0345545268457617
A152R	-0.0853971999660105	0.0359449485254549	4	-0.00943589594871697	-0.0815518686626576	0.0851766640870899	0.042588332043545
K153R	0.933739992589683	0.144611898598888	10	0.935913110050518	0.933999606378449	0.178849439797094	0.056557158800398
K154R	0.89298327442207	0.138271031114179	10	0.884114605561137	0.89196489150662	0.173138840507644	0.054751308744478
F155R	NA	NA	NA	0.459421291702095	0.459421291702095	0.337058724277601	0.337058724277601
A156R	0.871563064907735	0.0472178427509791	4	0.774163306072221	0.865187380046468	0.100501843250972	0.0502509216254859
P157R	0.428992224824042	0.0381415028694217	4	0.576029644085438	0.436866086061523	0.0925006537815196	0.0462503268907598
S158R	0.678158165693688	0.0429397550393652	4	0.602123514390524	0.673604959498848	0.0941389163241252	0.0470694581620626
Y159R	NA	NA	NA	0.526556116298678	0.526556116298678	0.337058724277601	0.337058724277601
M1H	NA	NA	NA	0.25691706038508	0.25691706038508	0.337058724277601	0.337058724277601
S2H	NA	NA	NA	0.551024982190525	0.551024982190525	0.337058724277601	0.337058724277601
G3H	NA	NA	NA	0.912102693447438	0.912102693447438	0.337058724277601	0.337058724277601
I4H	NA	NA	NA	0.174064652486794	0.174064652486794	0.337058724277601	0.337058724277601
A5H	3.31957836560335	0.14863803006296	4	2.116672044376	3.10226273467275	0.50280272066688	0.25140136033344
L6H	0.435795375315155	0.0325307716153945	4	0.459649437818261	0.436893504535944	0.0791487825669201	0.03957439128346
S7H	0.206695873386763	0.179921582657848	4	0.289123423220712	0.224060999193329	0.224979695976879	0.11248984798844
R8H	NA	NA	NA	0.290527464049464	0.290527464049464	0.337058724277601	0.337058724277601
L9H	-0.0872852794389875	0.0582996947928461	4	-0.0359352176015727	-0.0831978642823321	0.111196331353368	0.0555981656766838
A10H	NA	NA	NA	0.376068555750937	0.376068555750937	0.337058724277601	0.337058724277601
Q11H	0.808116994494585	0.0231701359398866	4	0.826552758381566	0.808729595614862	0.0656127180339852	0.0328063590169926
E12H	0.151864906609815	0.0380423875894717	4	0.16429372508065	0.152528833309341	0.0862931433889379	0.043146571694469
R13H	0.0817603531667738	0.0478475766485281	4	0.130454294109052	0.0849874998985661	0.0990641058598501	0.049532052929925
K14H	0.120723529273903	0.125055351245392	4	0.15431182250307	0.125979458665587	0.176403390430822	0.0882016952154109
A15H	NA	NA	NA	0.781756496894786	0.781756496894786	0.337058724277601	0.337058724277601
W16H	0.0405044520437007	0.0260864846095142	4	0.0642962165765867	0.0413908273836894	0.0700571585190847	0.0350285792595424
R17H	-0.0905200230791718	0.0457842644187276	4	-0.0437823793382364	-0.0875476053160531	0.0965310578042311	0.0482655289021156
K18H	0.439545069590701	0.0476088956267842	4	0.355686763897158	0.434013331203449	0.100222732157848	0.0501113660789238
D19H	0.253236167444316	0.0519535980619161	4	0.336188351223085	0.259171763464127	0.105320343921418	0.0526601719607088
H20H	1	1e-05	4	0.966607234637977	1	1e-05	1e-05
P21H	0.144389680346593	0.0768512360629669	4	0.114637775495519	0.14134498526161	0.130419641555978	0.0652098207779889
F22H	0.420069217767778	0.0736833226711965	4	0.319532389801891	0.410162986294922	0.130331556848703	0.0651657784243517
G23H	0.222679136886199	0.0532697071835606	4	0.262344813519055	0.225584025930224	0.105150755492324	0.0525753777461621
F24H	NA	NA	NA	0.138012177040285	0.138012177040285	0.337058724277601	0.337058724277601
V25H	0.527040185723507	0.0756997553922575	4	0.530017651727571	0.527340783585239	0.128927794655097	0.0644638973275484
A26H	NA	NA	NA	0.181147560899473	0.181147560899473	0.337058724277601	0.337058724277601
V27H	0.998388603931757	0.106066364747174	6	0.84632862649501	0.981077610704593	0.158856954492361	0.064853080099802
P28H	0.335325070493282	0.0527251312514523	4	0.2552404723943	0.329515736996183	0.106070422824781	0.0530352114123904
T29H	NA	NA	NA	0.882144452242701	0.882144452242701	0.337058724277601	0.337058724277601
K30H	0.505109096973464	0.0737510000642978	4	0.463384934668228	0.500994471329694	0.12751892077162	0.06375946038581
N31H	0.693628581200293	0.039558074867871	4	0.706674586026074	0.694351703710015	0.0882280355513369	0.0441140177756685
P32H	0.828921843399691	0.018495339441837	4	0.851869785834359	0.829534638878169	0.0581412225794593	0.0290706112897296
D33H	-0.125143172147744	0.060288153128581	6	-0.0499641687934167	-0.120027073382956	0.107131137879997	0.0437361038949573
G34H	1.20126049803768	0.02724649006045	4	0.916341073952904	1.19019198734168	0.0903222238340491	0.0451611119170246
T35H	0.241798266799896	0.0524099512365305	4	0.178719265102237	0.237247898288026	0.104930614634793	0.0524653073173965
M36H	NA	NA	NA	0.115150277798153	0.115150277798153	0.337058724277601	0.337058724277601
N37H	0.823255606080431	0.0169629556815932	4	0.896197589635907	0.825046007930626	0.0565389718217734	0.0282694859108867
L38H	-0.0641155962703346	0.166534105869713	13	-0.0336436621546093	-0.0604431724248273	0.195400942634677	0.054194470611025
M39H	NA	NA	NA	0.343617488427701	0.343617488427701	0.337058724277601	0.337058724277601
N40H	1.03266107810452	0.0199974898207167	4	0.948978339273172	1.03025017376371	0.0621078632265506	0.0310539316132753
W41H	NA	NA	NA	0.0836675308126815	0.0836675308126815	0.337058724277601	0.337058724277601
E42H	0.276198537087264	0.22620290161301	4	0.454272198351158	0.32093903292435	0.269854079129753	0.134927039564877
C43H	-0.270382656012915	0.134406758690783	4	-0.0128807799636919	-0.227576278409873	0.207697801783081	0.10384890089154
A44H	NA	NA	NA	0.791185096510758	0.791185096510758	0.337058724277601	0.337058724277601
I45H	-0.332016461558108	0.0494898913719366	6	-0.139475965369054	-0.321127785999717	0.103506290466794	0.0422562661353249
P46H	0.319392920411824	0.0353636558544761	4	0.296041058322138	0.318228960992231	0.082926655498392	0.041463327749196
G47H	NA	NA	NA	0.110527735060396	0.110527735060396	0.337058724277601	0.337058724277601
K48H	0.455290720581657	0.0586048735639507	4	0.461133516548492	0.455758041295875	0.110675317734983	0.0553376588674915
K49H	1.04193517035062	0.099694006508308	4	0.84712206798885	1.01683642237051	0.165996379824029	0.0829981899120145
G50H	NA	NA	NA	0.711876034735354	0.711876034735354	0.337058724277601	0.337058724277601
T51H	0.270371695886236	0.0398461175747382	4	0.196779241999399	0.266264520521415	0.0901385402139247	0.0450692701069623
P52H	1.06637705192661	0.0239615148691648	4	0.954376331844211	1.06253263451794	0.0697843218910919	0.034892160945546
W53H	-0.0636005510112813	0.0553719730728756	6	0.0324431468050286	-0.0575640401054818	0.102748099720343	0.0419467360592406
E54H	0.396969798193628	0.0531483556936208	4	0.453797176587089	0.401122725090983	0.105544060281267	0.0527720301406336
G55H	0.940120365042572	0.0461078362861336	4	0.89205759636655	0.937043452420627	0.0969603874995544	0.0484801937497772
G56H	NA	NA	NA	0.105623649771815	0.105623649771815	0.337058724277601	0.337058724277601
L57H	1.37139238051165	0.10348241545464	4	1.03244175395748	1.3262850815278	0.194053965612258	0.0970269828061292
F58H	-0.0468779480642655	0.147628585151903	4	0.126961692183724	-0.0156472525933655	0.206742940086016	0.103371470043008
K59H	1.14782405398449	0.0250521698670861	4	0.970603446751291	1.14147400581396	0.0759006244819849	0.0379503122409924
L60H	0.100767772406737	0.0498904688227482	4	0.122140529378179	0.102240542026718	0.100873548178374	0.0504367740891871
R61H	0.608298630228375	0.0176613155180888	4	0.66331198181342	0.609703137291197	0.0572687802585054	0.0286343901292527
M62H	NA	NA	NA	0.0830046218007071	0.0830046218007071	0.337058724277601	0.337058724277601
L63H	0.830582927063644	0.0266445590083103	4	0.82185611834914	0.830251114026924	0.0707487142255972	0.0353743571127986
F64H	0.0158680644935313	0.0968637163165688	4	0.118248016466778	0.028730768637659	0.153716134153193	0.0768580670765967
K65H	0.819017069211283	0.0584957625527141	4	0.813197603717497	0.818552411917984	0.11055382847488	0.0552769142374402
D66H	0.818189800651365	0.0191788399757902	4	0.795958105689332	0.817574799349439	0.0592767357280205	0.0296383678640103
D67H	1.27044704410018	0.023802357259854	4	1.02748410837684	1.26216086200762	0.0797896796661635	0.0398948398330818
Y68H	0.380720237671712	0.186957205995651	13	0.285016958581032	0.367960352597742	0.21563465127082	0.0598062916864412
P69H	-0.00405700603580289	0.0266398640940533	4	-0.00501122479871742	-0.00409328144485133	0.0707224151413822	0.0353612075706911
S70H	NA	NA	NA	0.797902677208347	0.797902677208347	0.337058724277601	0.337058724277601
S71H	1.10139856668772	0.0381541923894257	4	1.0492233402411	1.0986037009183	0.0871862102912143	0.0435931051456071
P72H	0.0983607923770656	0.101440751939853	4	0.113916512628225	0.100395435242342	0.154374469097542	0.0771872345487712
P73H	-0.0157532101853829	0.0274118431800539	4	0.0119495301855275	-0.0146707419496991	0.0720420172766054	0.0360210086383027
K74H	1.36350973533544	0.293709776612929	10	1.34918240846083	1.36041461291974	0.30365625249116	0.0960245383623245
C75H	0.036762367192578	0.0182826200161489	4	0.148419632313997	0.0397106444139673	0.0603799118548815	0.0301899559274407
K76H	1.3910712807299	0.0143485899370724	4	1.29767956718072	1.38912486750642	0.0524150973039098	0.0262075486519549
F77H	-0.0912135977357101	0.0473926052812944	4	-0.0533716088295781	-0.0887279352924063	0.0982284271945776	0.0491142135972888
E78H	0.861927776115294	0.0549332064788545	4	0.830121363501998	0.859531196098016	0.106869318118971	0.0534346590594853
P79H	1.26000865235501	0.0292799452641009	4	1.18011427144207	1.25668293190083	0.0761931598368881	0.038096579918444
P80H	0.844396657885072	0.0456906598379981	4	0.825664463166534	0.843207609961155	0.0958510215390951	0.0479255107695475
L81H	-0.164238690922888	0.0770554060793443	4	-0.0956420096298879	-0.157202034712382	0.131968261374793	0.0659841306873967
F82H	0.250520547394829	0.208077034411526	10	0.162857491942171	0.236202352653362	0.23628481690877	0.0747198197947579
H83H	1	1e-05	4	0.983494178006171	1	1e-05	1e-05
P84H	-0.299006912632446	0.152617964374767	4	0.0516899932812741	-0.234267157862059	0.241821670191404	0.120910835095702
N85H	-0.106134857955467	0.0448150555858781	4	-0.0250124501625117	-0.101078047763188	0.096693838412944	0.048346919206472
V86H	NA	NA	NA	0.0672442961716958	0.0672442961716958	0.337058724277601	0.337058724277601
Y87H	0.119170353230442	0.109139473452912	13	0.129696822283698	0.120037790724946	0.142478750992516	0.039516495566737
P88H	1.09342794542395	0.159351704144822	13	1.12874463529698	1.0975219615956	0.189068796102997	0.0524382491492002
S89H	2.54881196259989	0.337619361940694	4	1.82393924887078	2.30691994032832	0.480301766270698	0.240150883135349
G90H	-0.190855687415965	0.105281375417522	4	-0.0704011940056279	-0.174584666275824	0.163181988975778	0.081590994487889
T91H	NA	NA	NA	1.45929931630956	1.45929931630956	0.337058724277601	0.337058724277601
V92H	NA	NA	NA	0.0528324168137576	0.0528324168137576	0.337058724277601	0.337058724277601
C93H	NA	NA	NA	-0.0127149108594749	-0.0127149108594749	0.337058724277601	0.337058724277601
L94H	NA	NA	NA	0.255357234405736	0.255357234405736	0.337058724277601	0.337058724277601
S95H	-0.305892731177088	0.0737412475298079	4	-0.123865040368064	-0.287944221551545	0.13801715355139	0.069008576775695
I96H	NA	NA	NA	0.129524097230172	0.129524097230172	0.337058724277601	0.337058724277601
L97H	NA	NA	NA	0.867135552048367	0.867135552048367	0.337058724277601	0.337058724277601
E98H	NA	NA	NA	1.45743920287675	1.45743920287675	0.337058724277601	0.337058724277601
E99H	0.250756752920582	0.152800455028545	4	0.527949679715382	0.301977321687298	0.227158636698014	0.113579318349007
D100H	1.12744428312633	0.029948180399381	4	1.12207265035848	1.12721579501307	0.0754478646465842	0.0377239323232921
K101H	1.1059126503525	0.0422482838993302	4	1.04508296219067	1.10232516728549	0.0926561903871441	0.046328095193572
D102H	1.0781841945621	0.0687923180523821	4	0.816560059591874	1.05395819631572	0.143406279405125	0.0717031397025627
W103H	0.226972708139179	0.0694240108651379	10	0.138473644795176	0.221560945055327	0.109187171738911	0.0345280153966925
R104H	-0.0650107535547378	0.0616879615180867	4	0.0103598781724358	-0.0586918809752107	0.115962663379849	0.0579813316899246
P105H	-0.0938002951571201	0.0539277555360713	4	-0.000585649621915188	-0.0868957010624739	0.108184730685752	0.0540923653428758
A106H	-0.0870515137646551	0.0357150697389401	4	-0.0213180604050563	-0.0837441492661092	0.0844632673313263	0.0422316336656631
I107H	0.697770937492612	0.0932707396206081	4	0.694470209377666	0.697369756763861	0.14646357157734	0.0732317857886702
T108H	NA	NA	NA	1.18477603777533	1.18477603777533	0.337058724277601	0.337058724277601
I109H	0.0556663878249333	0.0673862413046725	4	0.0752247815233923	0.0574438120715277	0.12035091616271	0.0601754580813548
K110H	0.479729731147477	0.0749527673910675	10	0.37782015150403	0.473034227414961	0.115544179042773	0.0365382776149456
Q111H	1.13474684707517	0.309759236216802	13	1.14338950625679	1.13650230295561	0.315514568443831	0.0875079965138557
I112H	0.854473689698247	0.0494831302740251	4	0.715431946718252	0.844965376848997	0.106216081780461	0.0531080408902303
L113H	-0.00833921423175871	0.0506602970144277	4	0.0203315003005868	-0.006335197244892	0.101889620624096	0.050944810312048
L114H	0.737056391978196	0.157541388442018	13	0.760350000047788	0.739729500563099	0.187252819046418	0.0519345877343876
G115H	NA	NA	NA	-0.073679752443357	-0.073679752443357	0.337058724277601	0.337058724277601
I116H	NA	NA	NA	0.56399344247858	0.56399344247858	0.337058724277601	0.337058724277601
Q117H	0.956753554238526	0.0194675125684162	4	0.85537775105069	0.95390814259711	0.0619472925326403	0.0309736462663201
E118H	0.775645658630639	0.0308519276514336	4	0.707073923728875	0.772644719475656	0.0779671007610695	0.0389835503805348
L119H	0.339903917648321	0.0218882014477043	4	0.210231198360427	0.335825929772744	0.0674462633123749	0.0337231316561874
L120H	-0.138681985479594	0.0968124417169557	10	-0.0456959427417651	-0.130939389417942	0.136791763136607	0.0432573536661936
N121H	0.521901360978645	0.0216811070043064	4	0.626502845972777	0.525160746861019	0.0657706878806662	0.0328853439403331
E122H	0.631095073290372	0.0134885412760549	4	0.707478674553409	0.632593465354558	0.0501916468744602	0.0250958234372301
P123H	-0.101036471767156	0.035496392726208	4	-0.0670591647207648	-0.0993368546450889	0.083275259720459	0.0416376298602295
N124H	0.505636917588228	0.113419283663578	10	0.389113619336312	0.494430208165235	0.154056396221879	0.0487169100178496
I125H	-0.029456616277258	0.117506850740403	4	0.135260227341179	-0.00500643508054065	0.179029579057087	0.0895147895285437
Q126H	0.627526262828618	0.0999263946130784	13	0.678149431996751	0.631372488891041	0.134306540834097	0.0372499322775026
D127H	0.0289271512142621	0.021164410710596	4	0.0880204143544067	0.0307259527717312	0.0632108290205744	0.0316054145102872
P128H	-0.0268089922204999	0.0803237467776021	4	0.0433957949215299	-0.0193344381003682	0.135386587866808	0.0676932939334042
A129H	0.0640295672957649	0.0829493247420342	4	0.0104660887367075	0.0581607925271173	0.137311093182469	0.0686555465912344
Q130H	0.636403391807292	0.199779525145883	10	0.58860508702245	0.628858571743266	0.227702377075386	0.072005814019273
A131H	NA	NA	NA	0.688816839425837	0.688816839425837	0.337058724277601	0.337058724277601
E132H	0.513355239237454	0.0219668956306395	4	0.478641452528859	0.512259748244241	0.0639482821648758	0.0319741410824379
A133H	0.10548139898605	0.0425185299735341	4	0.0889554261691335	0.104500901088079	0.0919580741160737	0.0459790370580368
Y134H	0.124525193536374	0.142529706902249	13	0.167150784278617	0.128999606761537	0.174007153563002	0.0482609011129954
T135H	0.0737338589005178	0.0589419752412837	4	0.344456935070649	0.0955014705495484	0.133224362829939	0.0666121814149695
I136H	0.329529798092532	0.0396640896463883	4	0.448923637163316	0.336164388205442	0.0924501901669644	0.0462250950834822
Y137H	0.0498676622729848	0.0492963301124466	4	0.102187922744366	0.0534329756632227	0.100896495542318	0.0504482477711589
C138H	0.416137687366135	0.0911705018596865	4	0.536206421659293	0.43044174998365	0.149563164777799	0.0747815823888993
Q139H	0.715895910650505	0.198120291106961	10	0.703554761441981	0.713961539984875	0.225669227492548	0.071362875668714
N140H	0.549879915474017	0.0496709795789486	4	0.590986003302416	0.552700877470271	0.101007115969745	0.0505035579848727
R141H	0.986392229470144	0.0272908488333551	4	0.876925796397523	0.982133038513273	0.0747279453158398	0.0373639726579199
V142H	0.917424966975623	0.141533735841888	13	0.910069435149925	0.916657688503604	0.172621377031045	0.047876555855895
E143H	0.592392145976522	0.026162806239973	4	0.622486418960107	0.593516482451256	0.0702564061297981	0.0351282030648991
Y144H	0.00340818303578622	0.0183380452738081	4	0.0463227052669434	0.00454467261322776	0.058167972607514	0.029083986303757
E145H	NA	NA	NA	0.699260030002185	0.699260030002185	0.337058724277601	0.337058724277601
K146H	1.06160686496947	0.07048832877229	4	0.992399680550938	1.05505534614268	0.125154026723867	0.0625770133619335
R147H	0.454042304479363	0.041835803345477	4	0.543469859660507	0.459267888136247	0.0934159355434343	0.0467079677717172
V148H	-0.090446642544364	0.0356685929022291	4	-0.0373448112664432	-0.0877781375420314	0.083976323079274	0.041988161539637
R149H	0.617634309809587	0.0334842256996866	4	0.560104157382837	0.614911941168468	0.0811996641290107	0.0405998320645053
A150H	NA	NA	NA	0.798705869124599	0.798705869124599	0.337058724277601	0.337058724277601
Q151H	0.0958512355666017	0.0239322628506471	4	0.141074717353652	0.0974016985715494	0.0671999991997414	0.0335999995998707
A152H	-0.0322535718304474	0.106192653144908	4	0.0166932805593981	-0.025592378918751	0.159639929492344	0.0798199647461722
K153H	0.402637087132567	0.0908490401019355	4	0.583417329964191	0.424106931595269	0.155518824206566	0.0777594121032828
K154H	0.458836104167778	0.114667442487961	4	0.52983792097782	0.469157798761648	0.168460783834908	0.0842303919174538
F155H	0.548763678173767	0.0571800922169051	4	0.60401347033638	0.553083654701361	0.110077141816114	0.0550385709080569
A156H	0.862055679185984	0.0718971700888926	4	0.786215859755217	0.854746615448017	0.126968286034995	0.0634841430174977
P157H	0.662115519016875	0.271788628646546	10	0.74207046915403	0.678360914216613	0.288059709110075	0.0910924782913393
S158H	NA	NA	NA	0.76969847756637	0.76969847756637	0.337058724277601	0.337058724277601
Y159H	NA	NA	NA	0.575446315863999	0.575446315863999	0.337058724277601	0.337058724277601
M1K	NA	NA	NA	0.181939892172409	0.181939892172409	0.337058724277601	0.337058724277601
S2K	0.0157040587502864	0.206500127492574	4	0.142665295083	0.0454757919094004	0.249353197715279	0.12467659885764
G3K	NA	NA	NA	0.610120141035683	0.610120141035683	0.337058724277601	0.337058724277601
I4K	0.203784179603338	0.0539243669995508	4	0.215246389954153	0.204633158912462	0.105433367742462	0.052716683871231
A5K	NA	NA	NA	0.748913364252864	0.748913364252864	0.337058724277601	0.337058724277601
L6K	NA	NA	NA	0.543505292011765	0.543505292011765	0.337058724277601	0.337058724277601
S7K	0.147507183967162	0.332756639417358	4	0.323945894298533	0.205817505996822	0.344336189562053	0.172168094781026
R8K	NA	NA	NA	0.242762291768137	0.242762291768137	0.337058724277601	0.337058724277601
L9K	0.36535748906965	0.121455409688801	4	0.244488849613106	0.346905187722763	0.178138074345445	0.0890690371727225
A10K	NA	NA	NA	0.473647032692343	0.473647032692343	0.337058724277601	0.337058724277601
Q11K	0.710780217892498	0.0154444742086772	4	0.734528690430694	0.711312124686512	0.0528212872250866	0.0264106436125433
E12K	-0.0221135811012156	0.0605561118159773	4	0.0263223722853051	-0.0181212052115678	0.113606804241569	0.0568034021207845
R13K	0.0884699462607908	0.0350819635501205	4	0.174233136059513	0.0927123935148419	0.084472395512231	0.0422361977561155
K14K	1	1e-05	4	0.989716957188727	1	1e-05	1e-05
A15K	1.20247689689932	0.0398967283313112	4	1.06900367156083	1.19501885869334	0.0937587422269216	0.0468793711134608
W16K	0.096121093803774	0.232094310554666	13	0.0729406667788454	0.0924039932254583	0.252031471678258	0.0699009533974315
R17K	0.542880768510736	0.301016193454255	10	0.458313954053947	0.524257477317546	0.311293131802045	0.0984395316461458
K18K	1	1e-05	4	1.00217766954843	1	1e-05	1e-05
D19K	0.188308152038433	0.0788675324885177	4	0.205566042134616	0.190115740824543	0.132271955519349	0.0661359777596743
H20K	0.0554022741433737	0.064392562481092	4	0.0547513346470826	0.0553455170763605	0.117007355705803	0.0585036778529015
P21K	0.214354109371904	0.0792178427645858	4	0.140638933888563	0.206602504942789	0.134437822149859	0.0672189110749295
F22K	-0.10620997972661	0.0599517457806987	4	-0.0322953091199396	-0.100173336892573	0.113968803349338	0.0569844016746689
G23K	0.451664950464892	0.0400550326220115	4	0.368940660751746	0.447025281182717	0.0908215376270077	0.0454107688135039
F24K	-0.0848419740662595	0.0727735322366656	4	-0.0495049487859755	-0.0813989010950795	0.126329998161113	0.0631649990805566
V25K	0.501796134313353	0.0478616629240695	4	0.437897775746341	0.497560164531804	0.0996141752429697	0.0498070876214848
A26K	0.116749317373619	0.0481489161493327	4	0.103804921021753	0.115886396593964	0.0987307419532631	0.0493653709766316
V27K	0.920239279681153	0.130467578074406	4	0.926583117951509	0.921267965509792	0.180801823598134	0.0904009117990671
P28K	0.19420206857645	0.0362704167005237	4	0.182832557501567	0.193621573153406	0.0839950864492512	0.0419975432246256
T29K	0.996625038430787	0.0363018891363799	4	0.952713017856616	0.994381167497012	0.0845535189142519	0.0422767594571259
K30K	1	1e-05	4	0.993806041436126	1	1e-05	1e-05
N31K	0.71386386689082	0.013808191767082	4	0.687877129099493	0.713342255487216	0.0498045976976115	0.0249022988488057
P32K	1.20713898483444	0.0464165041422028	4	1.07840698853702	1.19884612199709	0.101651878121578	0.0508259390607888
D33K	-0.0426227540249907	0.087159837881252	4	0.00049802399178056	-0.0376857881017745	0.141148154945155	0.0705740774725773
G34K	0.28927084507203	0.0256316438761532	4	0.407613712155271	0.293605716323983	0.0727226350856861	0.036361317542843
T35K	-0.239040249028388	0.232137047254826	4	-0.0692829055145856	-0.195556913325987	0.273269004360545	0.136634502180273
M36K	0.346977699001685	0.0158390360180938	4	0.327560341049142	0.346531943017267	0.0534942633837569	0.0267471316918784
N37K	0.967423357226944	0.124944451086377	10	0.84167118220555	0.954229031890114	0.16546435367573	0.0523244229182959
L38K	-0.288142064813867	0.168621105977969	4	-0.180432257005119	-0.266590722680901	0.217560169221491	0.108780084610746
M39K	0.25716313314345	0.0763040771691735	10	0.315391546637603	0.261053129169331	0.115041023246093	0.0363791657814032
N40K	0.741862537016966	0.0196508785362273	4	0.812498790883812	0.743863297776413	0.061077717861904	0.030538858930952
W41K	0.170233680656465	0.104031909110462	4	0.105886863161565	0.161631061887674	0.15825228400941	0.0791261420047048
E42K	0.824559157926707	0.0199392112825081	4	0.744104756213811	0.822247823121943	0.0618916005505434	0.0309458002752717
C43K	-0.0596888452948458	0.0513225692318323	4	-0.00498595402406914	-0.0558187900792676	0.103352937400928	0.0516764687004639
A44K	1.72602509718325	0.0690810137399276	4	1.2917342497956	1.68565734412996	0.175472005516955	0.0877360027584775
I45K	-0.111028804568666	0.088490641044344	4	-0.0537801958403714	-0.104385856304212	0.142971707613307	0.0714858538066536
P46K	0.261124718412766	0.0268441172637927	4	0.253683281117344	0.260839740141331	0.071033928747012	0.035516964373506
G47K	0.352091186542796	0.063229564325518	6	0.219518555521875	0.342660465941982	0.113826986502574	0.0464696726483291
K48K	1	1e-05	4	0.993336830791166	1	1e-05	1e-05
K49K	1	1e-05	4	0.974334973635088	1	1e-05	1e-05
G50K	1.08860921892833	0.0431673310306178	4	0.921102112708365	1.0785283766883	0.100873229087647	0.0504366145438233
T51K	0.159817218589198	0.0278499110812764	4	0.127595993300442	0.158538871032288	0.0727441937661828	0.0363720968830914
P52K	0.671559159401646	0.0141463942697983	4	0.722672901949825	0.67260973784221	0.0508299470701836	0.0254149735350918
W53K	-0.0866032063869251	0.0750759055172536	10	-0.0338458145025781	-0.0831317029757893	0.113631840284971	0.0359335430016984
E54K	0.476340696303408	0.527469833876115	10	0.462995592714869	0.471922853380348	0.473041701962843	0.149588920644513
G55K	0.546489527687674	0.0285500014308927	4	0.593544721387204	0.548401421923673	0.0740561336092018	0.0370280668046009
G56K	NA	NA	NA	-0.0564002498275809	-0.0564002498275809	0.337058724277601	0.337058724277601
L57K	0.532464096586343	0.0603697427669791	4	0.516093230030323	0.531118525125688	0.112707614832418	0.056353807416209
F58K	0.089899977011057	0.135017834478984	4	0.100369030560079	0.0916469147220575	0.184825876611976	0.0924129383059881
K59K	1	1e-05	4	0.971342004237601	1	1e-05	1e-05
L60K	0.095099915303392	0.0223292050017531	4	0.0811452732403907	0.0946525069315383	0.064273833634242	0.032136916817121
R61K	0.978989306233503	0.021791498139502	4	0.869883505879704	0.975572797713658	0.0661709546961057	0.0330854773480529
M62K	0.143433122687377	0.0736288362062448	4	0.0906093428050029	0.138231688034987	0.127757071590714	0.0638785357953569
L63K	0.919742396371005	0.0330524776245833	4	0.908009478483019	0.919194010485793	0.079733935436288	0.039866967718144
F64K	-0.00756332788416331	0.0892737261694896	4	0.0321471934634845	-0.002919435832207	0.143130799021662	0.0715653995108311
K65K	1	1e-05	4	0.942668150681202	1	1e-05	1e-05
D66K	0.523879388405367	0.0143150215363805	4	0.590918522443784	0.525273376471346	0.051521879883299	0.0257609399416495
D67K	0.346394211498947	0.0215947268386974	4	0.429001717321303	0.348958327215407	0.0646798198858422	0.0323399099429211
Y68K	-0.0891111359565855	0.15460208101475	10	-0.0429781854941826	-0.0832673062423377	0.188416380518783	0.0595824910924331
P69K	0.222589334284535	0.083257654605642	4	-0.00852076115686365	0.197183581676833	0.154547087562722	0.077273543781361
S70K	0.26781192349456	0.0297542228910099	4	0.406094040370368	0.273657416493177	0.0801531955610628	0.0400765977805314
S71K	0.745941698499571	0.0901090025159507	4	0.804314090222288	0.752824315537011	0.144610129171316	0.0723050645856579
P72K	NA	NA	NA	0.111760829853636	0.111760829853636	0.337058724277601	0.337058724277601
P73K	-0.016481822489434	0.0306989186871035	4	0.0152175106662266	-0.0151011291681529	0.0767565081657498	0.0383782540828749
K74K	1	1e-05	4	1.04684026345547	1	1e-05	1e-05
C75K	-0.120761449360243	0.13464315484175	13	0.0516536236538855	-0.103564569619351	0.174130165108596	0.0482950183772349
K76K	1	1e-05	4	0.989952268186542	1	1e-05	1e-05
F77K	-0.0417680123722401	0.0238183284260185	4	-0.0479555669052013	-0.0419791739301952	0.0665305480408837	0.0332652740204419
E78K	1.25300596643316	0.0119857070762357	4	1.09296139281499	1.25021010787635	0.0506502658160714	0.0253251329080357
P79K	1.11937215099604	0.0235147417535863	4	1.06339405313929	1.1174853250536	0.0668259995823336	0.0334129997911668
P80K	0.65237503419758	0.0204242451202574	4	0.680101433195531	0.653190378725623	0.0613815024753856	0.0306907512376928
L81K	0.0225178627045584	0.0281340379645026	4	0.00529716643121643	0.0218279564074134	0.0729566743905058	0.0364783371952529
F82K	-0.05826270944937	0.207988869838883	10	-0.0609894518138313	-0.0587079162289986	0.23397991351094	0.0739909453423774
H83K	0.106605397092312	0.0328434039598185	4	0.0433811705449832	0.103668178142841	0.0805207197536934	0.0402603598768467
P84K	-0.349085083815461	0.284764889874913	4	-0.0964600057285009	-0.274061538529547	0.322602329959927	0.161301164979964
N85K	0.000313611722801366	0.0261207109229674	4	0.00896344704849204	0.000636273155937218	0.0699815963043472	0.0349907981521736
V86K	0.359332893241747	0.0542744266493127	4	0.205615425088992	0.347878993584187	0.113229733048517	0.0566148665242587
Y87K	0.0269162670346668	0.0824223865900495	4	0.00452438313979821	0.0244767490805223	0.135938448150259	0.0679692240751297
P88K	0.73372257301122	0.0514616533275169	4	0.761696062808569	0.735706591060495	0.102809126701679	0.0514045633508397
S89K	0.6962287372581	0.0580065812830369	4	0.774509112957676	0.702430933594815	0.112011087623986	0.0560055438119932
G90K	NA	NA	NA	0.0713616280252305	0.0713616280252305	0.337058724277601	0.337058724277601
T91K	0.12104724006161	0.030665844553392	4	0.458589457847997	0.135734048449461	0.10288060138604	0.05144030069302
V92K	-0.108129669693301	0.1091856563237	4	-0.0208523374354453	-0.09596396685694	0.164345944287558	0.0821729721437788
C93K	NA	NA	NA	-0.0856374045590832	-0.0856374045590832	0.337058724277601	0.337058724277601
L94K	-0.14961692505915	0.0792718147867818	4	-0.0751268288351633	-0.141779057706059	0.134533083137698	0.0672665415688489
S95K	0.0743984561833402	0.0399977404088778	4	0.0544769258009414	0.0732826471190649	0.0888506445915419	0.044425322295771
I96K	0.0588782254178842	0.0535842079761313	4	0.057516504656041	0.0587779553032663	0.105002477890585	0.0525012389452924
L97K	NA	NA	NA	0.628265491618054	0.628265491618054	0.337058724277601	0.337058724277601
E98K	1.18742260996919	0.171221365350586	13	1.14831291258581	1.1825928969854	0.199728911049762	0.0553948330755771
E99K	0.678562046126772	0.0427283370566056	4	0.681671767575912	0.678747404301289	0.0921367841579731	0.0460683920789865
D100K	0.791099357859669	0.0980349834091471	4	0.932326058930898	0.809029959025069	0.15819456551855	0.079097282759275
K101K	1	1e-05	4	0.982030147113343	1	1e-05	1e-05
D102K	0.324371446298819	0.105924261347268	4	0.373465480589337	0.331038076112026	0.1593940535935	0.0796970267967499
W103K	-0.0986801478385554	0.0331883564533118	4	-0.0722395292170602	-0.0974394953945313	0.0800738080827483	0.0400369040413741
R104K	0.696768728164973	0.0674684216119416	10	0.728804432960891	0.698675830362196	0.105364330775405	0.0333191269389656
P105K	-0.159584861058304	0.0400580747480241	4	-0.0631970215303763	-0.154178471235881	0.0915359298221882	0.0457679649110941
A106K	-0.215758010520254	0.0607120007660954	4	-0.0861961185167726	-0.205053537946601	0.118491011667156	0.0592455058335778
I107K	0.173765285245357	0.0349636477008071	4	0.18356694669544	0.174248589397213	0.082271132928322	0.041135566464161
T108K	0.993813372417298	0.0252908561992842	4	0.996359093341761	0.993905426602795	0.0687375546619884	0.0343687773309942
I109K	-0.210898801536245	0.0832208057563804	10	-0.0976148436640756	-0.202694440883878	0.124555628105217	0.0393879480205369
K110K	1	1e-05	4	0.993243492037169	1	1e-05	1e-05
Q111K	1.39100232261513	0.0131261806810243	4	1.27754169668063	1.38883525316139	0.050794508285668	0.025397254142834
I112K	0.359399241159157	0.0163305145422734	4	0.438578945651538	0.361272004038875	0.055607843867578	0.027803921933789
L113K	-0.00593525457789601	0.0591583973279265	4	0.0233737266050773	-0.00357069782366275	0.111564626922135	0.0557823134610675
L114K	0.717668909536655	0.13383127182539	10	0.736440941160178	0.719762995847967	0.169177890089491	0.0534987462424419
G115K	-0.353403121593808	0.0667613372204204	10	-0.186224293648582	-0.343549032730098	0.111539810344385	0.0352719850471466
I116K	-0.144227294145162	0.235233325467676	10	-0.0078136953393611	-0.119564422939593	0.261966455879144	0.0828410671140103
Q117K	0.376873766943018	0.0425997081041092	4	0.432247507769026	0.380165030691769	0.0929024917862399	0.04645124589312
E118K	0.612527038215876	0.126893842894699	10	0.581660744581424	0.609243293585524	0.162990679548294	0.0515421784751233
L119K	-0.0507341569850534	0.0491717179530797	4	0.0126110641619239	-0.0464277281151846	0.101149578372306	0.0505747891861529
L120K	-0.0035136337650617	0.0220931266858684	4	-0.00195121291038849	-0.00346405284356107	0.0638582671942461	0.0319291335971231
N121K	0.623718521499074	0.0209670478327933	4	0.655614938389265	0.624680668838148	0.0623144737575712	0.0311572368787856
E122K	0.418491210144369	0.132063638405302	13	0.484568462620588	0.424967943957186	0.165084694448957	0.0457862562023093
P123K	-0.248597626217755	0.092317635822876	10	-0.157350095337778	-0.241324424317749	0.132323680290584	0.0418444218094177
N124K	-0.073020844414344	0.071540406457061	16	-0.03439317701429	-0.0710744526019605	0.103228419726721	0.0258071049316803
I125K	0.0735810420632776	0.0190282119207285	4	0.1673997975321	0.0761565514590574	0.0608761873223597	0.0304380936611798
Q126K	0.819233971368838	0.0122644616364434	4	0.833865221982858	0.819495406597804	0.0467062701070967	0.0233531350535484
D127K	-0.171591660208199	0.0770056961233227	4	-0.0736427398428901	-0.161549864996993	0.133611087109681	0.0668055435548403
P128K	NA	NA	NA	0.135832566028426	0.135832566028426	0.337058724277601	0.337058724277601
A129K	NA	NA	NA	-0.0425943150263709	-0.0425943150263709	0.337058724277601	0.337058724277601
Q130K	0.0318088995733894	0.0501100271630311	4	0.140942825215073	0.0393599856087397	0.104714029923371	0.0523570149616856
A131K	0.622070339658158	0.0255673412073497	4	0.574659919540504	0.620337904702207	0.0697160928235918	0.0348580464117959
E132K	0.287263476441259	0.0193739135045051	4	0.364464058298782	0.289420211877679	0.0608323095095081	0.030416154754754
A133K	0.0632941738409261	0.0649179143378848	4	0.0658535823689613	0.0635189959156482	0.117576385175465	0.0587881925877324
Y134K	0.0705970067901719	0.0716972909301413	4	0.127880111985902	0.0761037945233216	0.125908569106658	0.0629542845533291
T135K	0.229823905919966	0.0211005677466818	4	0.438566401281281	0.236159451118309	0.0718485497353893	0.0359242748676946
I136K	0.357992795318264	0.0799751709357101	4	0.386570942279479	0.361023646077408	0.133580942791137	0.0667904713955687
Y137K	0.207726338811844	0.0338448106876613	4	0.13849339847036	0.204416592100609	0.0820979085037961	0.041048954251898
C138K	1.00966872719161	0.0372224900363193	4	0.916694669698102	1.00480364688199	0.0876726864124735	0.0438363432062368
Q139K	0.61257183446419	0.161527086370906	10	0.587883653721381	0.609322845762453	0.194108358565963	0.0613824525945099
N140K	0.320168389806032	0.0266648117592074	4	0.297764102717894	0.319315905187577	0.0708882563702292	0.0354441281851146
R141K	0.639355239269791	0.0910587736436805	10	0.707895950242585	0.644749880293731	0.130082811199446	0.041135796782791
V142K	1.36962008653687	0.0411164189881791	4	1.19852308069368	1.35978428806715	0.0985418085393613	0.0492709042696806
E143K	0.641229400043064	0.028024837167832	4	0.629579832491654	0.640764427002211	0.0727581019384719	0.0363790509692359
Y144K	-0.0366591454759281	0.0409904982405241	4	-0.0310777516958988	-0.0363392159982246	0.0899873209445576	0.0449936604722788
E145K	0.453702935721221	0.278887489363156	13	0.529603321656494	0.467869776200224	0.292131052751928	0.0810225761424887
K146K	1	1e-05	4	0.985814250564578	1	1e-05	1e-05
R147K	0.876178622895907	0.0217514241231936	4	0.841351022870712	0.875089984031483	0.063610021584013	0.0318050107920065
V148K	-0.12282903631713	0.0397731373233089	4	-0.0612651681627593	-0.119399115499159	0.0895693222555604	0.0447846611277802
R149K	0.795985841008232	0.028676958389086	4	0.785953233554919	0.795576468560714	0.0736780693593439	0.036839034679672
A150K	0.892359381789639	0.169492345027571	10	0.815716889676765	0.881844020573952	0.202654093482162	0.0640848512560315
Q151K	NA	NA	NA	0.239586464922134	0.239586464922134	0.337058724277601	0.337058724277601
A152K	-0.031410659555977	0.0542503740307531	4	0.0465401608676639	-0.0256047177874723	0.107724513489144	0.0538622567445719
K153K	1	1e-05	4	0.991660637941612	1	1e-05	1e-05
K154K	1	1e-05	4	0.981793274249446	1	1e-05	1e-05
F155K	0.183528306343187	0.114244518524614	4	0.265779182836154	0.195447592376192	0.168707365790262	0.0843536828951308
A156K	0.121000529691829	0.0625926800736592	4	0.345859765943946	0.140105115999786	0.131027830978082	0.065513915489041
P157K	1.30798254554768	0.167868087449954	4	1.04417073429811	1.2553859363336	0.237320460550851	0.118660230275425
S158K	NA	NA	NA	0.520762072000851	0.520762072000851	0.337058724277601	0.337058724277601
Y159K	NA	NA	NA	0.510983889137727	0.510983889137727	0.337058724277601	0.337058724277601
M1D	NA	NA	NA	0.174194308998538	0.174194308998538	0.337058724277601	0.337058724277601
S2D	NA	NA	NA	0.386731041419979	0.386731041419979	0.337058724277601	0.337058724277601
G3D	NA	NA	NA	0.518605297067375	0.518605297067375	0.337058724277601	0.337058724277601
I4D	NA	NA	NA	0.163809593691602	0.163809593691602	0.337058724277601	0.337058724277601
A5D	-0.21457684461095	0.0909123090293014	6	0.384452336649472	-0.155158302203345	0.225337742553638	0.0919937481745088
L6D	NA	NA	NA	0.464926889658112	0.464926889658112	0.337058724277601	0.337058724277601
S7D	0.179282715352866	0.0350163074120093	4	0.307940207242549	0.18563569213469	0.0869049527091266	0.0434524763545633
R8D	NA	NA	NA	0.0803161226779395	0.0803161226779395	0.337058724277601	0.337058724277601
L9D	NA	NA	NA	0.103206602515944	0.103206602515944	0.337058724277601	0.337058724277601
A10D	NA	NA	NA	0.372582067584007	0.372582067584007	0.337058724277601	0.337058724277601
Q11D	0.828540872347105	0.03642010753511	4	0.802930735098933	0.827228170513722	0.0843420384017869	0.0421710192008934
E12D	NA	NA	NA	0.206185514323127	0.206185514323127	0.337058724277601	0.337058724277601
R13D	-0.00487854804869081	0.0618683092095661	4	-0.0198760398129986	-0.00613926464280007	0.114338920799505	0.0571694603997527
K14D	0.0310726343767148	0.104272828805949	4	0.143780932329508	0.0461709897894826	0.161582830239725	0.0807914151198625
A15D	1.32690047999358	0.235715333270407	10	1.05031660131245	1.27681164180078	0.278242293099856	0.0879879387583696
W16D	-0.100182611761169	0.0818888713293917	10	-0.053375202808302	-0.0968430645346158	0.120324960506581	0.0380500934570604
R17D	-0.148276055871205	0.0653733185004966	4	-0.0814423979279756	-0.142367749504282	0.119579211811929	0.0597896059059643
K18D	0.0296244701940864	0.0817409641259493	4	0.0853661909526969	0.0356525594769536	0.13617890273833	0.068089451369165
D19D	1	1e-05	4	0.99480703281912	1	1e-05	1e-05
H20D	0.0975183084209705	0.140580944031349	4	0.0268179360220065	0.0853185481346405	0.191494898088784	0.0957474490443922
P21D	0.0594067093857319	0.131928149364537	4	0.0579891039574735	0.0591746852159307	0.18207488694045	0.0910374434702252
F22D	0.238883436224478	0.0488254533429565	4	0.140828411754636	0.232261086091813	0.102475425664446	0.0512377128322229
G23D	-0.0946810684150999	0.152143817099977	10	0.0393686489065541	-0.0779367749036327	0.190817971077648	0.0603419407097504
F24D	NA	NA	NA	0.0736017087506847	0.0736017087506847	0.337058724277601	0.337058724277601
V25D	0.587906765890571	0.0410138181954966	4	0.482895615978494	0.581884223720708	0.0932600721285488	0.0466300360642744
A26D	0.0183081884759775	0.107407346533658	4	0.0504583877596353	0.0227266888451096	0.160271556984458	0.0801357784922289
V27D	-0.0794504706175704	0.0841358856903815	10	0.135563679963807	-0.0637198080889179	0.134192163233989	0.0424352879964512
P28D	0.18161503114754	0.0423990229159083	4	0.134842129660421	0.178847299488944	0.0923891285145599	0.0461945642572799
T29D	0.576813106694559	0.0955251624485206	4	0.69015152266752	0.590880247004469	0.153263251386912	0.0766316256934562
K30D	0.162391635696403	0.0688227509572283	4	0.280742795066671	0.173355172697342	0.126488534111023	0.0632442670555116
N31D	0.175093169686892	0.196652052073429	10	0.382246817016191	0.207359603478109	0.236616144122214	0.074824594659286
P32D	1.19774093896896	0.0282059839347773	4	0.939688983619042	1.18737732447139	0.0888436983690516	0.0444218491845258
D33D	1	1e-05	4	0.990961464221272	1	1e-05	1e-05
G34D	0.557991401561716	0.0920885191343999	10	0.449089996438155	0.549330866136977	0.13307482116149	0.0420819534089883
T35D	-0.0357278335227391	0.0741415687645785	4	0.0164448880497529	-0.03055827681234	0.128266299462346	0.0641331497311732
M36D	NA	NA	NA	0.0970786024318901	0.0970786024318901	0.337058724277601	0.337058724277601
N37D	1.01024472018779	0.137502186846488	10	0.948316247339497	1.00316854095518	0.173539536229503	0.054878019857454
L38D	-0.203791859820892	0.19990586107319	4	-0.149033894447597	-0.191267664987669	0.239448532756959	0.11972426637848
M39D	NA	NA	NA	0.227703237329724	0.227703237329724	0.337058724277601	0.337058724277601
N40D	1.11617668921218	0.0770966075364374	13	1.00257429451369	1.10939976199433	0.114413943171579	0.0317327183640885
W41D	-0.169885371728546	0.0646909035124604	4	-0.0983144906669079	-0.163618543601735	0.119060589221767	0.0595302946108836
E42D	0.801662843064528	0.0242494705030704	4	0.800581145340747	0.801625283156791	0.0671751500089175	0.0335875750044587
C43D	NA	NA	NA	0.115372752610685	0.115372752610685	0.337058724277601	0.337058724277601
A44D	0.311944838262732	0.028425824697076	4	0.45457260520129	0.317715745272007	0.0784976086085986	0.0392488043042993
I45D	0.0119204830967211	0.160281332911997	4	0.0299737055274467	0.0153883627471029	0.206468211563569	0.103234105781784
P46D	0.142724490284489	0.0531087738570329	4	0.168307553875432	0.144592801818023	0.104669069996797	0.0523345349983986
G47D	-0.0266498023260718	0.168059582135165	4	-0.0207096940764014	-0.0254644314670982	0.212801497124947	0.106400748562474
K48D	NA	NA	NA	0.281880342450031	0.281880342450031	0.337058724277601	0.337058724277601
K49D	0.470825075927249	0.0686559186520481	4	0.483266697777557	0.471975078088562	0.121622294069022	0.0608111470345112
G50D	0.207606509469673	0.0636541570212267	4	0.418835945997175	0.225831162761557	0.130467376746035	0.0652336883730173
T51D	-0.0116468886864454	0.0564243151842149	4	-0.0106607456322766	-0.0115707226829847	0.108224662877014	0.0541123314385068
P52D	0.644633641890474	0.0728167526796773	10	0.72299394756794	0.6496446131513	0.112230938976476	0.0354905391105031
W53D	0.0500214742604478	0.111169569588657	4	0.0325146444216204	0.0475431106900879	0.163491333119261	0.0817456665596306
E54D	0.199809125001099	0.0497010968625118	4	0.374173034834132	0.211781846101989	0.109753339022846	0.0548766695114229
G55D	1.04350147303855	0.0307235177856083	4	0.858017159458743	1.03541634337192	0.0853768240837634	0.0426884120418817
G56D	-0.0617563264568414	0.0465315041884103	4	-0.0574203929077459	-0.0614763600330614	0.0967579114023562	0.0483789557011781
L57D	0.111302462495526	0.0549629412421152	4	0.259687575617328	0.12248872174464	0.113545153846898	0.0567725769234492
F58D	0.182467520951112	0.0404755836671773	4	0.16578921314474	0.181522837456306	0.0894164226392972	0.0447082113196486
K59D	0.451524402005809	0.0292831027180758	4	0.564126195589299	0.456212100759778	0.0778285466925857	0.0389142733462929
L60D	-0.0224548233275564	0.0813630760868254	4	0.0352781807162446	-0.0162371451114799	0.135877236785091	0.0679386183925457
R61D	0.699633732766232	0.0220836179623329	4	0.650452937363055	0.698073709449692	0.0644219689473557	0.0322109844736778
M62D	NA	NA	NA	0.0365874525662364	0.0365874525662364	0.337058724277601	0.337058724277601
L63D	1.02497821921221	0.0214623222122114	4	0.961469599499931	1.02301864172477	0.0638157923952171	0.0319078961976085
F64D	1.20488540618865	0.177469287220495	6	0.842171908034664	1.14071326752023	0.255305807350835	0.104228159396475
K65D	0.0838322095450409	0.0578151659877713	4	0.46916293631102	0.114269382975377	0.15117682297932	0.0755884114896598
D66D	1	1e-05	4	0.975475281772798	1	1e-05	1e-05
D67D	1	1e-05	4	0.983076728729815	1	1e-05	1e-05
Y68D	-0.198648919041241	0.103164935581427	10	-0.0918519669877812	-0.18922433343824	0.143691245146453	0.0454391614488407
P69D	0.0124302380937129	0.0541685856430357	4	-0.0118479104774821	0.010624473725897	0.105861095076046	0.0529305475380229
S70D	0.155207517993625	0.0429555650378713	4	0.393826554692221	0.169501760498751	0.108382711225862	0.0541913556129312
S71D	1.72077462962619	0.0742419013509879	4	1.21573499590915	1.67067155725934	0.197558716806291	0.0987793584031455
P72D	NA	NA	NA	0.0888902476793864	0.0888902476793864	0.337058724277601	0.337058724277601
P73D	-0.188657871970608	0.062586413939289	4	-0.0744887154591117	-0.178958671990397	0.119369755596227	0.0596848777981136
K74D	1.32222180994489	0.0141172104768258	4	1.37015025442744	1.32320492802781	0.0507121583568852	0.0253560791784426
C75D	0.0343086969284366	0.0183922245602323	4	0.103204686168265	0.0361384915935388	0.058900887684862	0.029450443842431
K76D	1.77706120771315	0.155840512583689	13	1.5045608980068	1.74608908694463	0.204741773005632	0.0567851508308627
F77D	-0.224787380061858	0.0644380780619544	4	-0.146161517945099	-0.217927368514758	0.119140723703648	0.0595703618518241
E78D	0.810452191604287	0.0175855916433671	4	0.828100220494761	0.810900868292609	0.0565459858740343	0.0282729929370171
P79D	1.03980006379776	0.031721462190462	4	1.04944050457505	1.04023331970497	0.0779150717028102	0.0389575358514051
P80D	0.819571372319392	0.0273784522949982	4	0.76275632002165	0.81735395637001	0.0726318262608915	0.0363159131304457
L81D	-0.0782888005074112	0.0575688889075967	4	-0.0647937333819621	-0.0772270121694746	0.109568761215339	0.0547843806076695
F82D	-0.0229073161011473	0.0341699426022567	4	-0.0093596370419908	-0.0222537347701445	0.0812435155082538	0.0406217577541269
H83D	0.0522097249741665	0.0740589558316511	4	0.021585623792527	0.0491783690753478	0.127558282262333	0.0637791411311663
P84D	NA	NA	NA	0.170871580404654	0.170871580404654	0.337058724277601	0.337058724277601
N85D	-0.0884548835206527	0.0528060191601326	16	-0.0527628965822139	-0.0871096324831944	0.08373501515409	0.0209337537885225
V86D	NA	NA	NA	0.0395148441043607	0.0395148441043607	0.337058724277601	0.337058724277601
Y87D	-0.0603286647185658	0.0642547472777333	10	-0.0388624138280987	-0.0591081759774128	0.101872421964676	0.0322148884166141
P88D	1.69321936516806	0.13837970364817	4	1.41660783279294	1.64610852696766	0.214589653036313	0.107294826518156
S89D	NA	NA	NA	0.89561535028794	0.89561535028794	0.337058724277601	0.337058724277601
G90D	NA	NA	NA	0.0221151770138806	0.0221151770138806	0.337058724277601	0.337058724277601
T91D	0.200511163641539	0.0782330404633146	4	0.626404427643817	0.244797603860658	0.184925813252147	0.0924629066260736
V92D	0.247617193470489	0.0654323391345239	4	0.146835912094281	0.238700478069867	0.121545645142463	0.0607728225712314
C93D	NA	NA	NA	-0.0859500837077951	-0.0859500837077951	0.337058724277601	0.337058724277601
L94D	NA	NA	NA	-0.00919633457318092	-0.00919633457318092	0.337058724277601	0.337058724277601
S95D	-0.134800601443057	0.0880167572769978	4	-0.0493792496402711	-0.124935527378196	0.143937428014266	0.0719687140071328
I96D	NA	NA	NA	0.142131319131154	0.142131319131154	0.337058724277601	0.337058724277601
L97D	NA	NA	NA	0.618606650085395	0.618606650085395	0.337058724277601	0.337058724277601
E98D	2.39772593988481	0.14239561297695	4	2.05311174725059	2.33762702473871	0.231629437119383	0.115814718559692
E99D	1.57084291199226	0.347288365675359	10	1.23798673285164	1.48904258907272	0.373396888158185	0.118078463779902
D100D	1	1e-05	4	1.04822477669442	1	1e-05	1e-05
K101D	1.01748423543124	0.0618637689229055	4	0.964686316440594	1.01304624410418	0.115193561884569	0.0575967809422847
D102D	1	1e-05	4	0.97833620711068	1	1e-05	1e-05
W103D	-0.10752130631745	0.0497355717197981	4	-0.101877017894985	-0.107133490139608	0.100556908273486	0.0502784541367431
R104D	0.224590282967123	0.0335549987574398	4	0.131576244727707	0.22017992906766	0.0827658685125877	0.0413829342562939
P105D	-0.0810619518719364	0.0549035139646211	4	-0.0122127495893121	-0.0758768291754484	0.108043942870973	0.0540219714354865
A106D	0.038376666088112	0.0197020713041672	4	0.0629224314485901	0.0390736808095276	0.0601652898538919	0.030082644926946
I107D	0.655942943658191	0.0817362465170035	4	0.552589157333197	0.644766507513735	0.138830639923386	0.0694153199616931
T108D	0.558115743640325	0.0267390806713637	4	0.762945330293683	0.565930402722478	0.0810043217019537	0.0405021608509769
I109D	0.00588661471681445	0.0684885972058534	4	0.0489646961637449	0.00985959256349507	0.122029758408565	0.0610148792042826
K110D	0.29085641752435	0.0235875683606543	4	0.256665841504855	0.289700524231917	0.0664571690315659	0.0332285845157829
Q111D	0.85677901392876	0.0301714767972089	4	0.918778810839279	0.859435062272813	0.0767846980112484	0.0383923490056242
I112D	0.1478035068791	0.0589568406846533	4	0.257260966532332	0.156606524670399	0.114975185358443	0.0574875926792216
L113D	-0.00586212167082506	0.026339234860983	4	0.0372759832829537	-0.00424000183852672	0.0707603659602895	0.0353801829801448
L114D	0.509711422679464	0.0251805930090391	4	0.602850225779812	0.513065200546442	0.0707333820638678	0.0353666910319339
G115D	-0.134297969264228	0.0711181713259898	4	-0.102033762758948	-0.131218981485429	0.124525925045655	0.0622629625228273
I116D	NA	NA	NA	0.247268148373094	0.247268148373094	0.337058724277601	0.337058724277601
Q117D	0.310842824405758	0.171133552937538	10	0.399839282977139	0.323155028205413	0.204685970229844	0.0647273871007726
E118D	0.907865015411629	0.012155538766369	4	0.894383182766984	0.907626219855952	0.0464820671409734	0.0232410335704867
L119D	0.0791755168787302	0.0347484775235551	4	0.0577856165369721	0.0781269878919185	0.0820893891350977	0.0410446945675489
L120D	-0.209747928065162	0.0763065096356595	10	-0.0991486689053706	-0.202359035741841	0.117414784939805	0.0371298151388619
N121D	1.01716561181863	0.195545310582684	10	0.91569479771493	1.0014355899985	0.226430205199427	0.0716035179489489
E122D	0.877406412878099	0.0115301533623037	4	0.880812624923359	0.877463693246551	0.0451817751713213	0.0225908875856606
P123D	-0.0895862781858232	0.0291696913465129	4	-0.0785201617180809	-0.0891272975171112	0.074380796823385	0.0371903984116925
N124D	-0.0768912648629015	0.145932005843332	10	-0.0410825280002096	-0.0725789872352707	0.180412648195439	0.0570514887000253
I125D	0.158679010264789	0.074776975224071	4	0.200141829556913	0.162819065408051	0.128575236161971	0.0642876180809855
Q126D	0.626989095981346	0.0165957313796329	4	0.717967765386198	0.629175035967118	0.0565027807275296	0.0282513903637648
D127D	1	1e-05	4	0.968448755342458	1	1e-05	1e-05
P128D	0.0649271089160833	0.0460994597208574	4	0.0684573351634591	0.0651530707351219	0.0962377747395441	0.048118887369772
A129D	0.068070955933358	0.117467334313263	4	0.0150646956224551	0.0602050845379104	0.170190961378846	0.0850954806894232
Q130D	NA	NA	NA	0.282254612901109	0.282254612901109	0.337058724277601	0.337058724277601
A131D	0.413656382939932	0.0458081132272408	4	0.49767379069613	0.419002323036886	0.0980522005391268	0.0490261002695634
E132D	1.01118660668156	0.125361868956362	13	0.862719785278114	0.997303672134177	0.163517155203288	0.0453514990387275
A133D	NA	NA	NA	0.0587523239677911	0.0587523239677911	0.337058724277601	0.337058724277601
Y134D	0.169819669529304	0.0353365833570572	4	0.156977467246606	0.169180023363325	0.0827823481520479	0.041391174076024
T135D	0.321164112209498	0.060412204804918	4	0.463563106034266	0.332875875158214	0.119264026025656	0.059632013012828
I136D	0.620411812724176	0.0788823531441615	4	0.572580666091076	0.615401142878729	0.132990552259289	0.0664952761296445
Y137D	-0.0395166999423178	0.0333708844230153	4	0.0464749597771753	-0.0354606362532353	0.0821713237196341	0.0410856618598171
C138D	0.465422552196765	0.064330467473987	4	0.582360316649991	0.475609676961217	0.121500909315118	0.0607504546575592
Q139D	0.90725360361942	0.0404065250425156	4	0.793224831575365	0.900805245546889	0.0930519838065599	0.04652599190328
N140D	1.02371128252815	0.154430002191087	10	0.922919007387746	1.01095596868516	0.190606225324607	0.0602749808233025
R141D	NA	NA	NA	0.540966198206521	0.540966198206521	0.337058724277601	0.337058724277601
V142D	1.21220264366564	0.0292425893538825	4	1.10034163100203	1.20755195912042	0.0777272073873685	0.0388636036936843
E143D	0.701455535568831	0.0278746602077987	4	0.715686309191992	0.702020610267375	0.0725605171818014	0.0362802585909007
Y144D	0.457114882407589	0.363740473279378	10	0.228321610634738	0.39890239451063	0.370782337433771	0.117251670245183
E145D	0.914452951485022	0.026132114949779	4	0.925762778083762	0.914875014852346	0.0700119734132049	0.0350059867066024
K146D	1.09508552524195	0.0324938688738076	4	1.02341893128707	1.09178990168036	0.0803552687954115	0.0401776343977058
R147D	-0.104813563325459	0.0907156892160371	4	0.145380984379223	-0.07513837051247	0.165142853529209	0.0825714267646047
V148D	-0.178795065471453	0.107441184611481	13	-0.102022154476929	-0.172559014422536	0.142386569050676	0.0394909288961235
R149D	NA	NA	NA	0.374528967877231	0.374528967877231	0.337058724277601	0.337058724277601
A150D	0.856319874954366	0.0197520045948551	4	0.918952018004882	0.85810279012912	0.0610045780883391	0.0305022890441695
Q151D	0.0339256144574726	0.062246851076779	4	0.103887591789656	0.0398396882198887	0.11631662289817	0.0581583114490852
A152D	-0.17499886218083	0.122649004758944	13	-0.084607699421174	-0.16671264872188	0.15734899257752	0.0436407585292961
K153D	1.59814371924413	0.104454824611883	4	1.18061130858755	1.54212672990607	0.211990462116448	0.105995231058224
K154D	0.792114540061667	0.0453005608385442	4	0.761026599028434	0.790156983890245	0.0955703388335896	0.0477851694167948
F155D	NA	NA	NA	0.410991664628624	0.410991664628624	0.337058724277601	0.337058724277601
A156D	1.37534542801692	0.0780493560052495	4	1.01713981517098	1.33817585707789	0.170824684523855	0.0854123422619273
P157D	0.69088616091181	0.446783672852906	4	0.704107537841113	0.69615611312421	0.406664128889257	0.203332064444629
S158D	-0.228127228282745	0.137700084182747	4	0.161577628089465	-0.16202568530683	0.237499503620195	0.118749751810097
Y159D	NA	NA	NA	0.526685271458941	0.526685271458941	0.337058724277601	0.337058724277601
M1E	NA	NA	NA	0.21171590817238	0.21171590817238	0.337058724277601	0.337058724277601
S2E	NA	NA	NA	0.464636189890586	0.464636189890586	0.337058724277601	0.337058724277601
G3E	0.756442480068905	0.0113380088071661	4	0.731580681741247	0.756031245049367	0.0448961067761099	0.022448053388055
I4E	NA	NA	NA	0.150613819750885	0.150613819750885	0.337058724277601	0.337058724277601
A5E	NA	NA	NA	0.885402661426279	0.885402661426279	0.337058724277601	0.337058724277601
L6E	NA	NA	NA	0.533177121320159	0.533177121320159	0.337058724277601	0.337058724277601
S7E	NA	NA	NA	0.437571605764867	0.437571605764867	0.337058724277601	0.337058724277601
R8E	NA	NA	NA	0.160649463174265	0.160649463174265	0.337058724277601	0.337058724277601
L9E	NA	NA	NA	0.125988059966595	0.125988059966595	0.337058724277601	0.337058724277601
A10E	-0.130510988939487	0.0880502461984095	4	0.116007250932256	-0.102031702999504	0.16183799929538	0.08091899964769
Q11E	0.66259358563959	0.0216259859086793	4	0.765571645864572	0.665794481212603	0.0656037308308621	0.032801865415431
E12E	1	1e-05	4	0.977155169227658	1	1e-05	1e-05
R13E	0.0299778462987072	0.0342373488071484	4	0.0161863186362827	0.0293112518958457	0.0813351230856595	0.0406675615428298
K14E	-0.0177212633927022	0.0295700607659666	4	0.0948270558174617	-0.0129918052254506	0.0782405409821093	0.0391202704910546
A15E	0.826118811377822	0.0395428041468342	4	0.827440984474596	0.826192070931813	0.0881587273396765	0.0440793636698382
W16E	-0.00923797236858342	0.0440363110096038	4	-0.0236691757557126	-0.0101228761264967	0.0938009286406634	0.0469004643203317
R17E	0.0290108345039504	0.0336600401728096	4	0.0226116994095596	0.0287065084300376	0.0805226478558537	0.0402613239279269
K18E	0.122526838794219	0.0354386243997338	4	0.156908863264868	0.124244041560511	0.0832070842406976	0.0416035421203488
D19E	1.03165688908852	0.0215679148434494	4	0.861414497153494	1.02637896661785	0.0695957015203949	0.0347978507601975
H20E	-0.0588647549898121	0.0526761944979014	4	-0.0671794271538297	-0.0594673817357729	0.103982628848075	0.0519913144240377
P21E	-0.0649105339582318	0.0599121686333703	4	0.0202974123102206	-0.0579557834601641	0.11451445426941	0.057257227134705
F22E	-0.107932327467489	0.0856024620645023	4	-0.0225941440879972	-0.0983167329526136	0.141531733013231	0.0707658665066153
G23E	0.508105299528809	0.0501062954575076	4	0.396337270373004	0.500372493282283	0.104888371974732	0.0524441859873661
F24E	NA	NA	NA	0.0979948783921571	0.0979948783921571	0.337058724277601	0.337058724277601
V25E	-0.023940190596365	0.027320388798833	4	0.145292768459418	-0.0173487152114303	0.0788310468106583	0.0394155234053291
A26E	-0.0348111268431563	0.0637756878349646	4	0.0546993300785831	-0.0270747885075908	0.119027554318977	0.0595137771594885
V27E	NA	NA	NA	0.540101511086895	0.540101511086895	0.337058724277601	0.337058724277601
P28E	-0.0183857994212318	0.0507086050520586	4	0.0414641685466843	-0.0141987142951391	0.102822941342568	0.0514114706712839
T29E	0.938850631883022	0.0422129511473866	4	0.926494049803239	0.938122465389042	0.0915438847619415	0.0457719423809708
K30E	0.289418534280286	0.014036832080627	4	0.356091748697991	0.290778521046905	0.0509823861661823	0.0254911930830911
N31E	0.657104524468461	0.0426848607663052	4	0.643990518173162	0.656323598506695	0.0921325566496321	0.046066278324816
P32E	0.628535597641229	0.0531993035865739	4	0.755152589128045	0.637796948695622	0.10963522410571	0.0548176120528552
D33E	0.374423145780211	0.180208034989473	10	0.310958693578665	0.365244929125411	0.211439634317987	0.0668630832077943
G34E	0.528921176572226	0.0340141690437674	4	0.473460528820741	0.526257197446012	0.0818478972714796	0.0409239486357398
T35E	-0.243728399548315	0.0670951342827474	4	-0.071974805645149	-0.228181131850356	0.129640937393295	0.0648204686966477
M36E	0.138503882655294	0.0393505892125083	4	0.151548264595911	0.139223332004255	0.0879653077797427	0.0439826538898713
N37E	1.05422947367204	0.0215428080274373	4	0.942864002566289	1.05078077160488	0.0658791249077717	0.0329395624538859
L38E	NA	NA	NA	-0.0627210308275556	-0.0627210308275556	0.337058724277601	0.337058724277601
M39E	1.06821013516231	0.0724573533732478	4	0.709907745216125	1.03343579933454	0.164368684664271	0.0821843423321355
N40E	1.36122332140517	0.0954445106080649	4	1.20669014657182	1.34205742700374	0.157049398013615	0.0785246990068076
W41E	0.41325022801147	0.0704371875234145	4	0.272608233120319	0.39994505725867	0.130130694988455	0.0650653474942276
E42E	1	1e-05	4	0.970542461573046	1	1e-05	1e-05
C43E	NA	NA	NA	0.163902468392965	0.163902468392965	0.337058724277601	0.337058724277601
A44E	0.919869138940741	0.0729779997725755	4	0.813915075810921	0.909519302634954	0.129971492063418	0.0649857460317091
I45E	-0.0271424643983837	0.122141701092506	4	-0.00350988837620172	-0.0235173593834845	0.173578848689834	0.0867894243449168
P46E	0.246910703101182	0.0691185536359681	4	0.235756664393779	0.245873413437626	0.122101680060042	0.0610508400300208
G47E	-0.0509602624513254	0.0267544062662547	4	0.103226611430633	-0.0450744814253309	0.0767992599425343	0.0383996299712671
K48E	0.425226132551403	0.0425688920485931	10	0.418284636707479	0.424959549597145	0.0781495354385976	0.0247130530070014
K49E	0.901731699805157	0.230479343253167	10	0.851113896513545	0.892732328874154	0.253474734731408	0.0801557491058236
G50E	1.0052375755679	0.0162223515600646	4	0.831597142125295	1.00115718478661	0.0601543782021824	0.0300771891010912
T51E	-0.0435237143765307	0.0716482684219943	4	0.0290108303235213	-0.0365550720667162	0.126538354720534	0.0632691773602669
P52E	1.12436512469784	0.0418312755816494	4	0.984110256293684	1.11617034781776	0.0967869453445376	0.0483934726722688
W53E	0.0413628349931799	0.0776308277094988	4	0.0721810682862808	0.0445453430675256	0.131240908915658	0.065620454457829
E54E	1	1e-05	4	0.973352471601308	1	1e-05	1e-05
G55E	0.701203625796404	0.205963129405496	16	0.71150514534275	0.702568788515182	0.227742949145835	0.0569357372864587
G56E	-0.0863272255273507	0.0983354939212901	4	-0.0732348861657196	-0.0846605328566184	0.151395546090098	0.0756977730450489
L57E	0.812614976985162	0.0223743784898656	4	0.750046971171247	0.810605017658897	0.0652369308161321	0.032618465408066
F58E	0.138940451949531	0.0675878086740869	4	0.14132041246399	0.139157325585433	0.120436214645931	0.0602181073229653
K59E	0.702231411249456	0.0469295179994333	13	0.716662837029641	0.702767977087171	0.0796991827194632	0.0221045761467383
L60E	0.00372923270304865	0.0727353017654375	4	0.0199394767499726	0.00530793344685418	0.125946531436737	0.0629732657183687
R61E	0.606143241656449	0.0181269527217829	4	0.668012538515988	0.6077633368382	0.0582453415825328	0.0291226707912664
M62E	-0.067564877233619	0.0853443328505412	4	0.00119087424847773	-0.0598384663943325	0.140368909904272	0.0701844549521359
L63E	1.33269004360457	0.040912181038464	4	1.16155779647997	1.3228982906672	0.0982763284163901	0.049138164208195
F64E	NA	NA	NA	0.184727313202383	0.184727313202383	0.337058724277601	0.337058724277601
K65E	1.34734235507851	0.154841775276794	10	1.16963470649933	1.32480100293925	0.197086515344245	0.0623242284593539
D66E	0.786210611690553	0.0108362024397869	4	0.810064136317961	0.786587982657756	0.0438377885952881	0.021918894297644
D67E	0.821927624329996	0.197481009395705	10	0.833997084279802	0.823814259904176	0.225123485926199	0.071190297032365
Y68E	-0.037646466527552	0.0313935323481828	4	-0.0294617283234703	-0.0372822654725348	0.0774587281198894	0.0387293640599447
P69E	-0.106136723242838	0.0335462562559752	4	-0.0501134453516002	-0.103480982636584	0.081235849065077	0.0406179245325385
S70E	0.556550419737055	0.048881316181554	4	0.633073029283462	0.561724046656926	0.101380221333888	0.0506901106669442
S71E	1.80598834151136	0.0360435251330981	4	1.35819442021998	1.78326099932486	0.129073333428985	0.0645366667144926
P72E	NA	NA	NA	0.0928085526363371	0.0928085526363371	0.337058724277601	0.337058724277601
P73E	-0.0424766312205191	0.0595114057931514	4	0.00303583565923214	-0.0387846950745041	0.112359041509836	0.0561795207549179
K74E	1.43479972425359	0.421936328167519	13	1.33722115877534	1.40965223597358	0.404041176611084	0.11206085997462
C75E	0.00972566992430562	0.0164639844475768	4	0.0904704540112834	0.01165068673753	0.0559003086376338	0.0279501543188169
K76E	1.32099806387398	0.127725309053365	13	1.2435606551673	1.31363346271881	0.161502113083397	0.0447926269090748
F77E	0.0175806158850934	0.0437008898899964	4	0.0351154062541296	0.0186481365962823	0.0934215599702054	0.0467107799851027
E78E	1	1e-05	4	0.978547665450919	1	1e-05	1e-05
P79E	1.09860691080843	0.0269485328330752	4	1.0966399684702	1.09853130278923	0.071172276475257	0.0355861382376285
P80E	0.663951818879533	0.0522064985060316	4	0.70465984675073	0.66687781850386	0.103952339787439	0.0519761698937195
L81E	-0.196839074727661	0.0536050190508871	4	-0.112374203319706	-0.190617278311441	0.107318248183128	0.0536591240915638
F82E	0.102291026293478	0.0752979280520082	4	0.0574418345478158	0.0977847787321531	0.129216039937528	0.064608019968764
H83E	-0.246862656312789	0.0895607501419528	4	-0.146485619915685	-0.235090888188352	0.146447913393246	0.073223956696623
P84E	-0.0457653162630023	0.0515352150763167	4	0.0919751663386646	-0.0359831081194143	0.10856959325649	0.0542847966282452
N85E	0.127944606240183	0.134626751019137	4	0.0611355416833097	0.116823305704546	0.186113843587623	0.0930569217938113
V86E	-0.125899556859364	0.147789485364628	13	-0.0993122368282422	-0.123016857817282	0.17849307747446	0.049505072549964
Y87E	NA	NA	NA	-0.00302522533338612	-0.00302522533338612	0.337058724277601	0.337058724277601
P88E	1.69985764942438	0.0390782829138541	4	1.39142074062226	1.68295740135585	0.11222948629279	0.0561147431463952
S89E	1.15608608150841	0.148033873151343	6	1.08465465129265	1.14522570178973	0.191083808813582	0.0780096382834684
G90E	-0.186204078433706	0.0766169819092818	6	-0.0611980748818789	-0.175588726963189	0.127410632156664	0.0520151727648782
T91E	1.04660684964078	0.0611062233913561	4	1.08440366411725	1.04974823460567	0.113906901832554	0.0569534509162772
[truncated: 1,181 more rows]
