# Supplementary material for: A framework for exhaustively mapping functional missense variants
Source: Mol Syst Biol. 2017 Dec 21;13(12):957. doi: 10.15252/msb.20177908 (PMC5740498; doi:10.15252/msb.20177908)
Supplement: Supplementary file 4 — Dataset EV2 [file MSB-13-957-s004.xlsx]

## Sheet: Data
DatasetEV2
gene_symbol	gene_entrezID	disease gene with potential assay?	disease gene with yeast complementation	disease gene with human cell complementation	disease gene with Y2H assay	disease gene?	potential assay?	yeast complementation?	human complementation?	HeLa complementation?	hct116 complementation?	dld1 complementation?	gbm complementation?	rpe1 complementation?	KB7_Wang complementation?	KB52_Wang complementation?	jiyoye_Wang complementation?	Raji_Wang complementation?	KB7_Blomen complementation?	Hap1_Blomen complementation?	Y2H assay?	totalNumTKOHits	OMIM_allelicVariant	OMIM_phenotypes	HGMD_DM	HGMD_disease	Sanger_cancerCensus	Sanger_disease_somatic	Sanger_disease_germline	Mendelian_cardiomyopathy_Deo_etal	yeast_complementation	yeast_essentiality	Y2H-degree
A1BG	1	0	0	0	0	0	0	0	0	0	0	0	0	0	0	0	0	0	0	0	0	0											0
A1CF	29974	0	0	0	0	0	1	0	0	0	0	0	0	0	0	0	0	0	0	0	1	0											20
A2LD1	87769	0	0	0	0	0	1	0	0	0	0	0	0	0	0	0	0	0	0	0	1	0											3
A2M	2	0	0	0	0	1	0	0	0	0	0	0	0	0	0	0	0	0	0	0	0	0	yes		yes	Alzheimer disease, association with|Autism|Chronic obstructive pulmonary disease							0
A2ML1	144568	0	0	0	0	0	0	0	0	0	0	0	0	0	0	0	0	0	0	0	0	0											0
A4GALT	53947	0	0	0	0	1	0	0	0	0	0	0	0	0	0	0	0	0	0	0	0	0	yes	[Blood group, P1Pk system, P(2) phenotype], 1114 (3); [Blood group, P1Pk system, p phenotype], 1114 (3); NOR polyagglutination syndrome, 1114 (3)	yes	Pk synthase deficiency (p phenotype)|NOR polyagglutination|Histo-blood group variant (P1/P2)							0
A4GNT	51146	0	0	0	0	0	0	0	0	0	0	0	0	0	0	0	0	0	0	0	0	0				Potential protein deficiency							0
AAAS	8086	1	0	1	0	1	1	0	1	0	0	0	0	0	0	1	0	0	0	0	0	1	yes	Achalasia-addisonianism-alacrimia syndrome, 23155 (3), Autosomal recessive	yes	Axonal neuropathy|Triple-A syndrome|Triple-A syndrome with type I Chiari malformation & spinal cord abnormalities							0
AACS	65985	0	0	0	0	0	1	0	0	0	0	0	0	0	0	0	0	0	0	0	1	0											2
AADAC	13	0	0	0	0	0	1	0	0	0	0	0	0	0	0	0	0	0	0	0	1	0				Tourette syndrome |Reduced enzyme activity							1
AADACL2	344752	0	0	0	0	0	0	0	0	0	0	0	0	0	0	0	0	0	0	0	0	0				Autism							0
AADACL3	126767	0	0	0	0	0	0	0	0	0	0	0	0	0	0	0	0	0	0	0	0	0											0
AADACL4	343066	0	0	0	0	0	0	0	0	0	0	0	0	0	0	0	0	0	0	0	0	0											0
AADAT	51166	0	0	0	0	0	0	0	0	0	0	0	0	0	0	0	0	0	0	0	0	0											0
AAED1	195827	0	0	0	0	0	0	0	0	0	0	0	0	0	0	0	0	0	0	0	0	0											0
AAGAB	79719	1	0	0	1	1	1	0	0	0	0	0	0	0	0	0	0	0	0	0	1	0		Keratoderma, palmoplantar, punctate type IA, 1486 (3), Autosomal dominant	yes	Keratoderma, palmoplantar, punctate|Keratoderma, palmoplantar, punctate, Buschke-Fischer-Brauer type							5
AAK1	22848	0	0	0	0	0	1	0	1	1	0	0	0	0	0	0	0	0	0	0	0	1											0
AAMDC	28971	0	0	0	0	0	1	0	0	0	0	0	0	0	0	0	0	0	0	0	1	0											4
AAMP	14	0	0	0	0	0	1	0	1	1	1	1	1	1	1	1	1	1	1	1	1	11											4
AANAT	15	1	0	0	1	1	1	0	0	0	0	0	0	0	0	0	0	0	0	0	1	0	yes			Delayed sleep phase syndrome, association with|Altered enzyme activity							5
AAR2	25980	0	0	0	0	0	1	0	1	1	0	0	0	0	0	0	0	0	0	0	1	1											2
AARD	441376	0	0	0	0	0	1	0	0	0	0	0	0	0	0	0	0	0	0	0	1	0											14
AARS	16	1	1	1	0	1	1	1	1	1	1	1	0	1	1	1	1	1	1	1	0	10	yes	Combined oxidative phosphorylation deficiency 8, 61496 (3), Autosomal recessive; Leukoencephalopathy, progressive, with ovarian failure, 615889 (3), Autosomal recessive	yes	Altered mRNA folding|Charcot-Marie-Tooth disease 2 |Charcot-Marie-Tooth disease, axonal |Hereditary motor neuropathy					yes	E	0
AARS2	57505	1	0	1	1	1	1	0	1	1	1	1	1	1	0	1	1	1	0	1	1	9	yes	Combined oxidative phosphorylation deficiency 8, 61496 (3), Autosomal recessive; Leukoencephalopathy, progressive, with ovarian failure, 615889 (3), Autosomal recessive	yes	Mitochondrial DNA depletion syndrome|Mitochondrial cardiomyopathy, infantile							1
AARSD1	80755	0	0	0	0	0	1	0	0	0	0	0	0	0	0	0	0	0	0	0	1	0											3
AASDH	132949	0	0	0	0	0	0	0	0	0	0	0	0	0	0	0	0	0	0	0	0	0											0
AASDHPPT	60496	0	0	0	0	0	1	0	1	1	1	1	1	1	1	0	1	0	1	1	1	9											6
AASS	10157	0	0	0	0	1	0	0	0	0	0	0	0	0	0	0	0	0	0	0	0	0	yes	Hyperlysinemia, 2387 (3), Autosomal recessive; Saccharopinuria, 2687 (1), Autosomal recessive	yes	Hyperlysinaemia							0
AATF	26574	0	0	0	0	0	1	0	1	0	1	1	1	1	1	1	1	1	1	1	1	10											4
AATK	9625	0	0	0	0	0	1	0	1	0	0	0	1	0	0	0	0	0	0	0	0	1											0
ABAT	18	0	0	0	0	1	0	0	0	0	0	0	0	0	0	0	0	0	0	0	0	0	yes	GABA-transaminase deficiency, 613163 (3), Autosomal recessive	yes	GABA-transaminase deficiency							0
ABCA1	19	0	0	0	0	1	0	0	0	0	0	0	0	0	0	0	0	0	0	0	0	0	yes	Ichthyosis, autosomal recessive 4B (harlequin), 2425 (3), Autosomal recessive; Ichthyosis, congenital, autosomal recessive 4A, 61277 (3), Autosomal recessive	yes	Increased triglyceride levels|Increased serum TC levels & decreased serum HDL-C and ApoAI|Increased risk of ischemic heart disease|Increased risk of coronary artery disease, association with|Increased risk of CAD, association |Increased plasma LDLc levels, association with|Increased plasma HDL cholesterol|Increased HDL-C|Ischemic heart disease, increased risk|Low HDL cholesterol levels, associati…							0
ABCA10	10349	0	0	0	0	0	0	0	0	0	0	0	0	0	0	0	0	0	0	0	0	0				Autism spectrum disorder|Potential protein deficiency							0
ABCA11P	79963	0	0	0	0	0	0	0	0	0	0	0	0	0	0	0	0	0	0	0	0	0											0
ABCA12	26154	0	0	0	0	1	0	0	0	0	0	0	0	0	0	0	0	0	0	0	0	0	yes	Ichthyosis, autosomal recessive 4B (harlequin), 2425 (3), Autosomal recessive; Ichthyosis, congenital, autosomal recessive 4A, 61277 (3), Autosomal recessive	yes	Ichthyosis, lamellar, type 2|Ichthyosis, harlequin|Ichthyosis|Ichthyosiform erythroderma, congenital, nonbullous|Ichthyosiform erythroderma, congenital|Autism							0
ABCA13	154664	0	0	0	0	1	0	0	0	0	0	0	0	0	0	0	0	0	0	0	0	0			yes	Schizophrenia / depression|Schizophrenia / bipolar disorder / depression |Schizophrenia |Bipolar disorder |Autism|Anorectal malformation							0
ABCA2	20	0	0	0	0	0	0	0	0	0	0	0	0	0	0	0	0	0	0	0	0	0				Autism							0
ABCA3	21	0	0	0	0	1	0	0	0	0	0	0	0	0	0	0	0	0	0	0	0	0	yes	Surfactant metabolism dysfunction, pulmonary, 3, 61921 (3), Autosomal recessive	yes	Neonatal respiratory distress / interstitial lung disease|Pneumomediastinum|Pneumonia, neonatal interstitial|Pneumonitis, desquamative interstitial|Pulmonary hypertension|Reduced lung function/increased risk of COPD, association with.|Respiratory distress|Respiratory distress syndrome|Respiratory distress, neonatal |Lung disease, interstitial.|Lung disease, interstitial|Lung disease modifier asso…							0
ABCA4	24	0	0	0	0	1	0	0	0	0	0	0	0	0	0	0	0	0	0	0	0	0	yes	Cone-rod dystrophy 3, 64116 (3); Fundus flavimaculatus, 2482 (3), Autosomal recessive; {Macular degeneration, age-related, 2}, 1538 (3), Autosomal dominant; Retinal dystrophy, early-onset severe, 2482 (3), Autosomal recessive; Retinitis pigmentosa 19, 61718 (3); Stargardt disease 1, 2482 (3), Autosomal recessive	yes	Retinitis pigmentosa.|Retinitis pigmentosa|Retinal dystrophy |Retinal disease |Retinal degeneration|PRPH2-associated macular dystrophy modifier|Potential protein deficiency|Maculopathy, atypical|Retinopathy |Stargardt disease|Stargardt disease / cone-rod dystrophy|Usher syndrome|Stargardt disease.|Stargardt disease, reduced risk|Stargardt disease, late-onset|Stargardt disease, association with|St…							0
ABCA5	23461	0	0	0	0	0	0	0	0	0	0	0	0	0	0	0	0	0	0	0	0	0											0
ABCA6	23460	0	0	0	0	0	0	0	0	0	0	0	0	0	0	0	0	0	0	0	0	0											0
ABCA7	10347	0	0	0	0	0	0	0	0	0	0	0	0	0	0	0	0	0	0	0	0	0				Alzheimer disease, late-onset, association with							0
ABCA8	10351	1	0	1	0	1	1	0	1	0	0	0	1	0	0	0	0	0	0	0	0	1			yes	Potential protein deficiency|Low HDL cholesterol							0
ABCA9	10350	0	0	0	0	0	0	0	0	0	0	0	0	0	0	0	0	0	0	0	0	0											0
ABCB1	5243	0	0	0	0	1	0	0	0	0	0	0	0	0	0	0	0	0	0	0	0	0	yes		yes	Lower P-glycoprotein level, association with|Lung cancer, lower risk, association with|Lung cancer, suceptibility association with |Major adverse cardiovascular events in patients on clopidogrel, association with|Major depressive disorder, association with|Osteonecrosis of the femoral head, association with|P-glycoprotein deficiency|Parkinson disease association with pesticide exposure|Parkinson …							0
ABCB10	23456	0	0	0	0	0	0	0	0	0	0	0	0	0	0	0	0	0	0	0	0	0											0
ABCB11	8647	0	0	0	0	1	0	0	0	0	0	0	0	0	0	0	0	0	0	0	0	0	yes	Cholestasis, benign recurrent intrahepatic, 2, 65479 (3), Autosomal recessive; Cholestasis, progressive familial intrahepatic 2, 61847 (3), Autosomal recessive	yes	Obstetric cholestasis.|Intrahepatic cholestasis, familial progressive, association with |Intrahepatic cholestasis, familial progressive 2|Intrahepatic cholestasis, familial progressive ?|Oestrogen-induced cholestasis, association with|Primary biliary cirrhosis, association with|Prolonged neonatal hepatitis|Reduced transport activity|Spherocytosis and intrahepatic cholestasis|Transient neonatal ch…							0
ABCB4	5244	0	0	0	0	1	0	0	0	0	0	0	0	0	0	0	0	0	0	0	0	0	yes	Cholestasis, intrahepatic, of pregnancy, 3, 614972 (3), Autosomal recessive, Autosomal dominant; Cholestasis, progressive familial intrahepatic 3, 62347 (3), Autosomal recessive; Gallbladder disease 1, 683 (3), Autosomal recessive, Autosomal dominant	yes	Intrahepatic cholestasis, familial progressive 3|Intrahepatic cholestasis, familial progressive|Intrahepatic cholestasis of pregnancy.|Intrahepatic cholestasis of pregnancy, severe form, association|Intrahepatic cholestasis of pregnancy, association |Liver disease, in cystic fibrosis patients, association with|Low phospholipid associated cholelithiasis|LPAC syndrome with dilation of the bile duct…							0
ABCB5	340273	0	0	0	0	0	0	0	0	0	0	0	0	0	0	0	0	0	0	0	0	0				Autism spectrum disorder							0
ABCB6	10058	0	0	0	0	1	0	0	0	0	0	0	0	0	0	0	0	0	0	0	0	0	yes	[Blood group, Langereis system], 1116 (3); Dyschromatosis universalis hereditaria 3, 61542 (3), Autosomal dominant; Microphthalmia, isolated, with coloboma 7, 614497 (3), Autosomal dominant; Pseudohyperkalemia, familial, 2, due to red cell leak, 69153 (3), Autosomal dominant	yes	Pseudohyperkalaemia, familial|Ocular coloboma|Lan(-) blood group variant|Dyschromatosis universalis hereditaria							0
ABCB7	22	1	0	1	0	1	1	0	1	1	1	1	1	1	0	1	1	1	1	1	0	10	yes	Anemia, sideroblastic, with ataxia, 3131 (3), X-linked recessive	yes	Sideroblastic anaemia and ataxia							0
ABCB8	11194	0	0	0	0	0	0	0	0	0	0	0	0	0	0	0	0	0	0	0	0	0											0
ABCB9	23457	0	0	0	0	0	0	0	0	0	0	0	0	0	0	0	0	0	0	0	0	0											0
ABCC1	4363	0	0	0	0	0	1	0	1	0	0	0	0	0	0	1	0	0	0	0	0	1				Multidrug resistance|Lung cancer, increased risk in Chinese population, association with|Increased promoter activity|Increased multidrug response|Increased doxorubicin resistance|Improved outcome in aggressive-neuroblastoma patients, association with|Decreased estradiol 17beta-glucuronide transport|Cystic fibrosis, severity, association with|Anthracycline-induced cardiotoxicity|Altered subcellula…							0
ABCC10	89845	0	0	0	0	0	0	0	0	0	0	0	0	0	0	0	0	0	0	0	0	0											0
ABCC11	85320	0	0	0	0	1	0	0	0	0	0	0	0	0	0	0	0	0	0	0	0	0	yes	[Axillary odor, variation in], 1178 (3), Autosomal dominant; [Colostrum secretion, variation in], 1178 (3), Autosomal dominant; [Earwax, wet/dry], 1178 (3), Autosomal dominant		Axillary odour formation, association with|Axillary osmidrosis, association with|Earwax type, association with							0
ABCC12	94160	0	0	0	0	0	0	0	0	0	0	0	0	0	0	0	0	0	0	0	0	0				Potential protein deficiency|Autism spectrum disorder							0
ABCC2	1244	0	0	0	0	1	0	0	0	0	0	0	0	0	0	0	0	0	0	0	0	0	yes	Dubin-Johnson syndrome, 2375 (3), Autosomal recessive	yes	Reduced mRNA expression|Reduced expression|Reduced efflux activity|Pruritis in biliary cirrhosis patients, association with|Nonalcoholic fatty liver disease, association with|Non-response to antiepilepsy medication in epileptics, association|Methotrexate elimination, impaired|Low HDL cholesterol|Altered transport activity|Dubin-Johnson syndrome |Higher UCP I/(I + III) ratio, association with|Incr…							0
ABCC3	8714	0	0	0	0	0	0	0	0	0	0	0	0	0	0	0	0	0	0	0	0	0				Reduced transport activity|Reduced transcriptional activity|Reduced event-free survival, in acute lymphoblastic leukaemia, association with|Potential protein deficiency|Null allele|Altered mRNA expression|Abnormal intracellular accumulation							0
ABCC4	10257	0	0	0	0	0	0	0	0	0	0	0	0	0	0	0	0	0	0	0	0	0				Increased promoter activity|Reduced function							0
ABCC5	10057	0	0	0	0	0	0	0	0	0	0	0	0	0	0	0	0	0	0	0	0	0											0
ABCC6	368	0	0	0	0	1	0	0	0	0	0	0	0	0	0	0	0	0	0	0	0	0	yes	Arterial calcification, generalized, of infancy, 2, 614473 (3), Autosomal recessive; Pseudoxanthoma elasticum, 2648 (3), Autosomal recessive; Pseudoxanthoma elasticum, forme fruste, 17785 (3), Autosomal dominant	yes	Pseudoxanthoma elasticum & Moya Moya disease |Pseudoxanthoma elasticum with angioid streaks |Pseudoxanthoma elasticum, association with|Pseudoxanthoma elasticum, autosomal dominant|Pseudoxanthoma elasticum, autosomal recessive|Pseudoxanthoma elasticum|Potential protein deficiency|May contribute to angioid streaks in PXE patients|Generalized arterial calcification of infancy|Coronary artery diseas…							0
ABCC8	6833	0	0	0	0	1	0	0	0	0	0	0	0	0	0	0	0	0	0	0	0	0	yes	Diabetes mellitus, noninsulin-dependent, 125853 (3), Autosomal dominant; Diabetes mellitus, permanent neonatal, 66176 (3), Autosomal dominant; Diabetes mellitus, transient neonatal 2, 61374 (3); Hyperinsulinemic hypoglycemia, familial, 1, 25645 (3), Autosomal recessive, Autosomal dominant; Hypoglycemia of infancy, leucine-sensitive, 248 (3), Autosomal dominant	yes	Hyperinsulinism, diffuse congenital|Hyperinsulinism of infancy |Hyperinsulinism and Usher syndrome|Hyperinsulinism|Hyperinsulinaemia, association with|Hyperglycaemia|Hyperinsulinism, focal / diffuse congenital|Hyperinsulinism, focal congenital|Hypoglycaemia, hyperinsulinaemic|Hypoglycaemia, persistent hyperinsulinaemic|Increased triglyceride concentration, in type 2 diabetics, six months after su…							0
ABCC9	10060	1	0	0	1	1	1	0	0	0	0	0	0	0	0	0	0	0	0	0	1	0	yes	Atrial fibrillation, familial, 12, 6145 (3), Autosomal dominant; Cardiomyopathy, dilated, 1O, 68569 (3); Hypertrichotic osteochondrodysplasia, 23985 (3), Autosomal dominant	yes	Potential protein deficiency|Myocardial infarction, association with|Diabetes, type 2, association with |Cardiomyopathy, dilated|CantÃº syndrome|Atrial fibrillation				DCM			1
ABCD1	215	1	1	0	0	1	1	1	0	0	0	0	0	0	0	0	0	0	0	0	0	0	yes	Adrenoleukodystrophy, 31 (3), X-linked recessive; Adrenomyeloneuropathy, adult, 31 (3), X-linked recessive	yes	Addison disease|Adrenoleukodystrophy|Adrenoleukodystrophy, X-linked|Adrenomyeloneuropathy					yes	NE	0
ABCD2	225	0	0	0	0	0	1	1	0	0	0	0	0	0	0	0	0	0	0	0	0	0									yes	NE	0
ABCD3	5825	0	0	0	0	1	0	0	0	0	0	0	0	0	0	0	0	0	0	0	0	0	yes	?Bile acid synthesis defect, congenital, 5, 616278 (3), Autosomal recessive	yes	Zellweger syndrome							0
ABCD4	5826	1	0	1	0	1	1	0	1	0	0	0	0	0	0	1	0	0	0	0	0	1	yes	Methylmalonic aciduria and homocystinuria, cblJ type, 614857 (3), Autosomal recessive	yes	Inborn error of vitamin B12 metabolism							0
ABCE1	6059	0	0	0	0	0	1	0	1	1	1	0	0	0	1	1	0	1	1	1	0	7											0
ABCF1	23	0	0	0	0	0	1	0	1	1	1	1	1	1	0	1	0	0	1	1	0	8											0
ABCF2	10061	0	0	0	0	0	1	1	1	0	0	0	1	0	0	0	0	0	0	0	0	1									yes	E	0
ABCF3	55324	0	0	0	0	0	1	0	0	0	0	0	0	0	0	0	0	0	0	0	1	0											7
ABCG1	9619	0	0	0	0	1	0	0	0	0	0	0	0	0	0	0	0	0	0	0	0	0			yes	Coronary artery disease, reduced risk, association with|Coronary artery disease, severity, in Japanese men, association with|High HDL cholesterol|Ischaemic heart disease, increased risk, association with|Low HDL cholesterol							0
ABCG2	9429	0	0	0	0	1	0	0	0	0	0	0	0	0	0	0	0	0	0	0	0	0	yes	[Junior blood group system], 61449 (3); [Uric acid concentration, serum, QTL1], 1389 (3), ?Autosomal dominant		Jr(a-) blood group variant|Non-papillary renal cell carcinoma, association with|Reduced ATPase activity|Reduced ATPase activity, association with|Reduced function |Reduced protein expression|Serum uric acid levels, association with|Jr(a-) blood group|Ischemic stroke|Impaired porphyrin transport|Altered drug metabolism|Breast cancer resistance protein deficiency|Breast cancer resistance protein de…							0
ABCG4	64137	0	0	0	0	0	1	0	1	0	0	0	0	1	0	0	0	0	0	0	1	1											1
ABCG5	64240	1	0	1	0	1	1	0	1	0	0	0	0	1	0	0	0	0	0	0	0	1	yes	Sitosterolemia, 2125 (3), Autosomal recessive	yes	Sitosterolaemia|Phytosterolaemia.|Increased serum cholesterol, association with |Cholelithiasis, association with|Altered cholesterol metabolism							0
ABCG8	64241	0	0	0	0	1	0	0	0	0	0	0	0	0	0	0	0	0	0	0	0	0	yes	Gallbladder disease 4, 611465 (3); Sitosterolemia, 2125 (3), Autosomal recessive	yes	Lower total cholesterol levels, association with|Obstetric cholestasis.|Phytosterolaemia.|Reduced LDL-C concentrations, association with|Reduced serum noncholesterol sterols|Reduced serum noncholesterol sterols, association with|Sitosterolaemia|Smaller decline in cholesterol synthesis after weight loss|Ischemic stroke in young men, reduced risk|Increased serum cholesterol, in low-cholesterol cons…							0
ABHD1	84696	0	0	0	0	0	1	0	0	0	0	0	0	0	0	0	0	0	0	0	1	0											1
ABHD10	55347	0	0	0	0	0	1	0	1	0	0	0	1	0	0	0	0	0	0	0	0	1											0
ABHD11	83451	0	0	0	0	0	1	0	1	1	1	0	1	0	1	1	1	0	1	0	1	7											24
ABHD12	26090	0	0	0	0	1	0	0	0	0	0	0	0	0	0	0	0	0	0	0	0	0	yes	Polyneuropathy, hearing loss, ataxia, retinitis pigmentosa, and cataract, 612674 (3), Autosomal recessive	yes	Usher syndrome 3|Polyneuropathy, hearing loss, ataxia, retinitis pigmentosa & cataract							0
ABHD12B	145447	0	0	0	0	0	0	0	0	0	0	0	0	0	0	0	0	0	0	0	0	0											0
ABHD13	84945	0	0	0	0	0	0	0	0	0	0	0	0	0	0	0	0	0	0	0	0	0											0
ABHD14A	25864	0	0	0	0	0	0	0	0	0	0	0	0	0	0	0	0	0	0	0	0	0											0
ABHD14B	84836	0	0	0	0	0	0	0	0	0	0	0	0	0	0	0	0	0	0	0	0	0											0
ABHD15	116236	0	0	0	0	0	1	0	0	0	0	0	0	0	0	0	0	0	0	0	1	0											5
ABHD16A	7920	0	0	0	0	0	1	0	0	0	0	0	0	0	0	0	0	0	0	0	1	0											11
ABHD16B	140701	0	0	0	0	0	0	0	0	0	0	0	0	0	0	0	0	0	0	0	0	0											0
ABHD17A	81926	0	0	0	0	0	1	0	1	0	1	0	0	0	0	0	0	0	0	0	1	1											13
ABHD17B	51104	0	0	0	0	0	0	0	0	0	0	0	0	0	0	0	0	0	0	0	0	0											0
ABHD17C	58489	0	0	0	0	0	0	0	0	0	0	0	0	0	0	0	0	0	0	0	0	0											0
ABHD2	11057	0	0	0	0	0	0	0	0	0	0	0	0	0	0	0	0	0	0	0	0	0											0
ABHD3	171586	0	0	0	0	0	0	0	0	0	0	0	0	0	0	0	0	0	0	0	0	0											0
ABHD4	63874	0	0	0	0	0	1	0	0	0	0	0	0	0	0	0	0	0	0	0	1	0											5
ABHD5	51099	1	1	0	1	1	1	1	0	0	0	0	0	0	0	0	0	0	0	0	1	0	yes	Chanarin-Dorfman syndrome, 27563 (3), Autosomal recessive	yes	Chanarin-Dorfman syndrome					yes	NE	4
ABHD6	57406	0	0	0	0	0	0	0	0	0	0	0	0	0	0	0	0	0	0	0	0	0											0
ABHD8	79575	0	0	0	0	0	0	0	0	0	0	0	0	0	0	0	0	0	0	0	0	0											0
ABI1	10006	1	0	1	1	1	1	0	1	0	0	0	0	1	0	0	0	0	0	0	1	1					yes	AML					28
ABI2	10152	0	0	0	0	0	1	0	0	0	0	0	0	0	0	0	0	0	0	0	1	0											157
ABI3	51225	0	0	0	0	0	1	0	0	0	0	0	0	0	0	0	0	0	0	0	1	0											64
ABI3BP	25890	0	0	0	0	0	0	0	0	0	0	0	0	0	0	0	0	0	0	0	0	0				Autism							0
ABL1	25	1	0	1	1	1	1	0	1	0	0	0	0	0	1	1	0	0	0	0	1	2	yes	Leukemia, Philadelphia chromosome-positive, resistant to imatinib (3)			yes	CML, ALL, T-ALL					1
ABL2	27	1	0	0	1	1	1	0	0	0	0	0	0	0	0	0	0	0	0	0	1	0		Leukemia, acute myeloid, with eosinophilia (1)			yes	AML					3
ABLIM1	3983	0	0	0	0	0	1	0	0	0	0	0	0	0	0	0	0	0	0	0	1	0											13
ABLIM2	84448	0	0	0	0	0	1	0	0	0	0	0	0	0	0	0	0	0	0	0	1	0											3
ABLIM3	22885	0	0	0	0	0	1	0	0	0	0	0	0	0	0	0	0	0	0	0	1	0											12
ABO	28	1	0	0	1	1	1	0	0	0	0	0	0	0	0	0	0	0	0	0	1	0	yes	[Blood group, ABO system], 61693 (3)	yes	VWF levels, association with|Venous thromboembolism, protection against, association with.|Malaria, protection against, association with.|Malaria, protection against, association with|Blood group variation							2
ABP1	26	0	0	0	0	0	1	0	0	0	0	0	0	0	0	0	0	0	0	0	1	0				Reduced activity|Reduced expression							10
ABR	29	0	0	0	0	0	0	0	0	0	0	0	0	0	0	0	0	0	0	0	0	0											0
ABRA	137735	0	0	0	0	0	1	0	1	0	0	0	1	0	0	0	0	0	0	0	0	1											0
ABRACL	58527	0	0	0	0	0	0	0	0	0	0	0	0	0	0	0	0	0	0	0	0	0											0
ABT1	29777	0	0	0	0	0	1	0	1	1	1	1	0	0	1	0	1	1	1	1	1	8											13
ABTB1	80325	0	0	0	0	0	1	0	0	0	0	0	0	0	0	0	0	0	0	0	1	0											3
ABTB2	25841	0	0	0	0	0	0	0	0	0	0	0	0	0	0	0	0	0	0	0	0	0											0
ACAA1	30	0	0	0	0	0	1	0	1	0	0	0	0	1	0	0	0	0	0	0	1	1											2
ACAA2	10449	0	0	0	0	0	0	0	0	0	0	0	0	0	0	0	0	0	0	0	0	0											0
ACACA	31	1	0	1	0	1	1	0	1	0	0	1	1	1	0	0	0	0	1	1	0	5		Acetyl-CoA carboxylase deficiency, 613933 (1), Autosomal recessive	yes	Ovarian cancer |Disordered endogenous fatty acid metabolism							0
ACACB	32	0	0	0	0	0	0	0	0	0	0	0	0	0	0	0	0	0	0	0	0	0				Reduced promoter activity|Reduced mRNA expression|Proteinuria in type 2 diabetes, association with|Obesity and diabetes, association with|Hyperinsulinism|Diabetes, association with|Body mass index, association with|Autism							0
ACAD10	80724	0	0	0	0	0	0	0	0	0	0	0	0	0	0	0	0	0	0	0	0	0				ACAD1 variant							0
ACAD11	84129	0	0	0	0	0	1	0	0	0	0	0	0	0	0	0	0	0	0	0	1	0											1
ACAD8	27034	0	0	0	0	1	0	0	0	0	0	0	0	0	0	0	0	0	0	0	0	0	yes	Isobutyryl-CoA dehydrogenase deficiency, 611283 (3)	yes	Isobutyryl-CoA dehydrogenase deficiency							0
ACAD9	28976	1	0	1	0	1	1	0	1	0	1	1	0	0	1	0	0	1	0	1	0	5	yes	Mitochondrial complex I deficiency due to ACAD9 deficiency, 611126 (3), Autosomal recessive	yes	Acyl-Coenzyme dehydrogenase 9 deficiency|Complex I deficiency|Riboflavin responsive complex 1 deficiency							0
ACADL	33	1	0	0	1	1	1	0	0	0	0	0	0	0	0	0	0	0	0	0	1	0			yes	Acyl-CoA dehydrogenase, long chain deficiency							1
ACADM	34	0	0	0	0	1	0	0	0	0	0	0	0	0	0	0	0	0	0	0	0	0	yes	Acyl-CoA dehydrogenase, medium chain, deficiency of, 2145 (3), Autosomal recessive	yes	Medium chain acyl CoA dehydrogenase deficiency|Improved splicing efficiency							0
ACADS	35	1	0	0	1	1	1	0	0	0	0	0	0	0	0	0	0	0	0	0	1	0	yes	2-methylbutyrylglycinuria, 616 (3), Autosomal recessive	yes	Acyl-CoA-dehydrogenase deficiency|Acyl-CoA-dehydrogenase deficiency.|Ethylmalonic aciduria, association with							1
ACADSB	36	0	0	0	0	1	0	0	0	0	0	0	0	0	0	0	0	0	0	0	0	0	yes	2-methylbutyrylglycinuria, 616 (3), Autosomal recessive	yes	2-Methylbutyryl-CoA dehydrogenase deficiency|Higher diastolic blood pressure in women, association with|Higher systolic blood pressure in women, association							0
ACADVL	37	1	0	0	1	1	1	0	0	0	0	0	0	0	0	0	0	0	0	0	1	0	yes	VLCAD deficiency, 21475 (3), Autosomal recessive	yes	Very long chain acyl-CoA dehydrogenase deficiency|Potential protein deficiency|Carnitine palmitoyltransferase 2 deficiency, partial.|Carnitine palmitoyltransferase 2 deficiency, partial							2
ACAN	176	0	0	0	0	1	0	0	0	0	0	0	0	0	0	0	0	0	0	0	0	0	yes	Osteochondritis dissecans, short stature, and early-onset osteoarthritis, 1658 (3), Autosomal dominant; Spondyloepimetaphyseal dysplasia, aggrecan type, 612813 (3); Spondyloepiphyseal dysplasia, Kimberley type, 68361 (3), Autosomal dominant	yes	Spondyloepiphyseal dysplasia, Kimberley type|Spondyloepimetaphyseal dysplasia |Osteochondritis dissecans, dominant familial|Osteoarthritis, association with|Intervertebral disc degeneration, association with|Alzheimer disease, late-onset, association with							0
ACAP1	9744	0	0	0	0	0	1	0	0	0	0	0	0	0	0	0	0	0	0	0	1	0											3
ACAP2	23527	0	0	0	0	0	0	0	0	0	0	0	0	0	0	0	0	0	0	0	0	0											0
ACAP3	116983	0	0	0	0	0	0	0	0	0	0	0	0	0	0	0	0	0	0	0	0	0											0
ACAT1	38	1	1	0	0	1	1	1	0	0	0	0	0	0	0	0	0	0	0	0	0	0	yes	Alpha-methylacetoacetic aciduria, 2375 (3), Autosomal recessive	yes	Acetoacetyl-CoA-thiolase deficiency					yes	E	0
ACAT2	39	0	0	0	0	0	1	0	0	0	0	0	0	0	0	0	0	0	0	0	1	0		?ACAT2 deficiency, 61455 (1), Isolated cases		Plasma lipids, association with |CKD in individuals with high serum triglycerides, association							4
ACBD3	64746	0	0	0	0	0	0	0	0	0	0	0	0	0	0	0	0	0	0	0	0	0											0
ACBD4	79777	0	0	0	0	0	1	0	1	0	0	0	1	0	1	1	0	0	0	0	1	3											6
ACBD5	91452	1	0	0	1	1	1	0	0	0	0	0	0	0	0	0	0	0	0	0	1	0			yes	Cone-rod dystrophy|Thrombocytopaenia							2
ACBD6	84320	1	0	0	1	1	1	0	0	0	0	0	0	0	0	0	0	0	0	0	1	0			yes	Intellectual disability							2
ACBD7	414149	0	0	0	0	0	0	0	0	0	0	0	0	0	0	0	0	0	0	0	0	0											0
ACCS	84680	0	0	0	0	0	1	0	0	0	0	0	0	0	0	0	0	0	0	0	1	0				Lung cancer, susceptibility to, association with							5
ACCSL	390110	0	0	0	0	0	0	0	0	0	0	0	0	0	0	0	0	0	0	0	0	0											0
ACD	65057	0	0	0	0	0	1	0	1	0	1	0	0	1	0	0	0	0	0	0	1	2		?Dyskeratosis congenita, autosomal dominant 6, 616553 (3), Autosomal recessive, Autosomal dominant; ?Dyskeratosis congenita, autosomal recessive 7, 616553 (3), Autosomal recessive, Autosomal dominant									3
ACE	1636	0	0	0	0	1	0	0	0	0	0	0	0	0	0	0	0	0	0	0	0	0	yes		yes	Myocardial perfusion, association with|Muscle strength in response to strength training, association with|Mountain sickness, association with|Metabolic syndrome, association with|Longevity, association with|Left ventricular hypertrophy, association with.|LDL cholesterol and tyiglycerides, increased levels, association|Knee strength in response to strength training, association with|Ischaemic stro…							0
ACE2	59272	0	0	0	0	0	0	0	0	0	0	0	0	0	0	0	0	0	0	0	0	0											0
ACER1	125981	0	0	0	0	0	1	0	0	0	0	0	0	0	0	0	0	0	0	0	1	0											1
ACER2	340485	0	0	0	0	0	1	0	0	0	0	0	0	0	0	0	0	0	0	0	1	0											1
ACER3	55331	0	0	0	0	0	0	0	0	0	0	0	0	0	0	0	0	0	0	0	0	0											0
ACHE	43	1	0	1	0	1	1	0	1	0	0	0	1	1	0	0	0	0	0	0	0	2	yes	[Blood group, Yt system], 1121 (3)		YT2 blood group antigen|Anti-acetylcholinesterase sensitivity, association with|Anti-acetylcholinesterase sensitivity							0
ACIN1	22985	0	0	0	0	0	1	0	1	0	0	0	0	0	1	1	1	1	1	1	0	6											0
ACKR2	1238	0	0	0	0	0	1	0	0	0	0	0	0	0	0	0	0	0	0	0	1	0											1
ACKR3	57007	0	0	0	0	0	0	0	0	0	0	0	0	0	0	0	0	0	0	0	0	0											0
ACKR4	51554	0	0	0	0	0	0	0	0	0	0	0	0	0	0	0	0	0	0	0	0	0											0
ACLY	47	0	0	0	0	0	1	0	1	1	0	1	1	1	1	1	1	1	1	0	0	9				Multiple sclerosis, protection, association with							0
ACMSD	130013	0	0	0	0	0	1	0	0	0	0	0	0	0	0	0	0	0	0	0	1	0											3
ACN9	57001	0	0	0	0	0	1	0	1	0	0	1	0	0	0	0	0	0	0	0	0	1											0
ACO1	48	0	0	0	0	0	1	1	0	0	0	0	0	0	0	0	0	0	0	0	0	0									yes	NE	0
ACO2	50	1	0	1	0	1	1	0	1	1	1	1	1	0	1	1	1	1	1	1	0	10	yes	Infantile cerebellar-retinal degeneration, 614559 (3), Autosomal recessive; ?Optic atrophy 9, 616289 (3), Autosomal recessive	yes	Cerebellar-retinal degeneration, infantile							0
ACOT1	641371	0	0	0	0	0	1	0	1	0	1	0	0	0	0	0	0	0	0	0	0	1											0
ACOT11	26027	0	0	0	0	0	0	0	0	0	0	0	0	0	0	0	0	0	0	0	0	0											0
ACOT12	134526	0	0	0	0	0	1	0	0	0	0	0	0	0	0	0	0	0	0	0	1	0											10
ACOT13	55856	0	0	0	0	0	1	0	0	0	0	0	0	0	0	0	0	0	0	0	1	0											3
ACOT2	10965	0	0	0	0	0	1	0	1	0	0	0	1	0	0	0	0	0	0	0	0	1											0
ACOT4	122970	0	0	0	0	0	0	0	0	0	0	0	0	0	0	0	0	0	0	0	0	0											0
ACOT6	641372	0	0	0	0	0	0	0	0	0	0	0	0	0	0	0	0	0	0	0	0	0											0
ACOT7	11332	0	0	0	0	0	1	0	0	0	0	0	0	0	0	0	0	0	0	0	1	0											15
ACOT8	10005	0	0	0	0	0	1	0	0	0	0	0	0	0	0	0	0	0	0	0	1	0											3
ACOT9	23597	0	0	0	0	0	0	0	0	0	0	0	0	0	0	0	0	0	0	0	0	0											0
ACOX1	51	1	0	1	0	1	1	0	1	0	0	0	1	0	0	0	0	0	0	0	0	1	yes	Peroxisomal acyl-CoA oxidase deficiency, 26447 (3), Autosomal recessive	yes	Peroxisomal acyl-CoA oxidase deficiency							0
ACOX2	8309	0	0	0	0	0	1	0	0	0	0	0	0	0	0	0	0	0	0	0	1	0											1
ACOX3	8310	0	0	0	0	0	0	0	0	0	0	0	0	0	0	0	0	0	0	0	0	0											0
ACOXL	55289	0	0	0	0	0	0	0	0	0	0	0	0	0	0	0	0	0	0	0	0	0											0
ACP1	52	1	0	0	1	1	1	0	0	0	0	0	0	0	0	0	0	0	0	0	1	0	yes										1
ACP2	53	0	0	0	0	0	0	0	0	0	0	0	0	0	0	0	0	0	0	0	0	0		?Lysosomal acid phosphatase deficiency, 295 (1), Autosomal recessive									0
ACP5	54	0	0	0	0	1	0	0	0	0	0	0	0	0	0	0	0	0	0	0	0	0	yes	Spondyloenchondrodysplasia with immune dysregulation, 67944 (3), Autosomal recessive	yes	Spondyloenchondrodysplasia							0
ACP6	51205	0	0	0	0	0	0	0	0	0	0	0	0	0	0	0	0	0	0	0	0	0				Anorectal malformation							0
ACPL2	92370	0	0	0	0	0	0	0	0	0	0	0	0	0	0	0	0	0	0	0	0	0											0
ACPP	55	0	0	0	0	0	0	0	0	0	0	0	0	0	0	0	0	0	0	0	0	0				Potential protein deficiency							0
ACPT	93650	0	0	0	0	0	0	0	0	0	0	0	0	0	0	0	0	0	0	0	0	0											0
ACR	49	0	0	0	0	0	1	0	1	1	0	0	0	0	0	0	0	0	0	0	0	1		Acropectorovertebral dysplasia, 1251 (2), Autosomal dominant									0
ACRBP	84519	0	0	0	0	0	0	0	0	0	0	0	0	0	0	0	0	0	0	0	0	0											0
ACRC	93953	0	0	0	0	0	0	0	0	0	0	0	0	0	0	0	0	0	0	0	0	0											0
ACRV1	56	0	0	0	0	0	1	0	1	0	0	1	0	0	0	0	0	0	0	0	0	1											0
ACSBG1	23205	0	0	0	0	0	1	1	0	0	0	0	0	0	0	0	0	0	0	0	0	0									yes	NE	0
ACSBG2	81616	0	0	0	0	0	0	0	0	0	0	0	0	0	0	0	0	0	0	0	0	0											0
ACSF2	80221	0	0	0	0	0	1	0	0	0	0	0	0	0	0	0	0	0	0	0	1	0											7
ACSF3	197322	1	0	0	1	1	1	0	0	0	0	0	0	0	0	0	0	0	0	0	1	0	yes	Combined malonic and methylmalonic aciduria, 614265 (3)	yes	Malonic & methylmalonic aciduria, combined							4
ACSL1	2180	0	0	0	0	0	1	1	1	0	0	0	0	0	0	0	0	1	0	0	0	1				Diabetes mellitus, type 2, association with					yes	NE	0
ACSL3	2181	1	1	1	0	1	1	1	1	0	0	1	1	1	0	0	0	0	0	0	0	3					yes	prostate			yes	NE	0
ACSL4	2182	1	1	1	0	1	1	1	1	0	0	0	0	1	0	0	0	0	0	0	0	1	yes	Mental retardation, X-linked 63, 3387 (3)	yes	Intellectual disability |Mental retardation, X-linked					yes	NE	0
ACSL5	51703	0	0	0	0	0	1	1	0	0	0	0	0	0	0	0	0	0	0	0	1	0				Diet response in obese subjects, association with					yes	NE	1
ACSL6	23305	0	0	0	0	0	1	1	0	0	0	0	0	0	0	0	0	0	0	0	1	0		Myelodysplastic syndrome (3); Myelogenous leukemia, acute (3)							yes	NE	1
ACSM1	116285	0	0	0	0	0	1	0	0	0	0	0	0	0	0	0	0	0	0	0	1	0											5
ACSM2A	123876	0	0	0	0	0	0	0	0	0	0	0	0	0	0	0	0	0	0	0	0	0											0
ACSM2B	348158	0	0	0	0	0	1	0	1	0	1	0	0	0	0	0	0	0	0	0	1	1				Altered triglyceride level|Metabolic syndrome, association with							1
ACSM3	6296	0	0	0	0	0	0	0	0	0	0	0	0	0	0	0	0	0	0	0	0	0		{?Hypertension, essential} (1)		Reduced promoter activity|Potential protein deficiency|Increased expression|Hypertension, association with							0
ACSM4	341392	0	0	0	0	0	0	0	0	0	0	0	0	0	0	0	0	0	0	0	0	0											0
ACSM5	54988	0	0	0	0	0	0	0	0	0	0	0	0	0	0	0	0	0	0	0	0	0											0
ACSS1	84532	0	0	0	0	0	1	0	0	0	0	0	0	0	0	0	0	0	0	0	1	0											2
ACSS2	55902	0	0	0	0	0	0	0	0	0	0	0	0	0	0	0	0	0	0	0	0	0											0
ACSS3	79611	0	0	0	0	0	0	0	0	0	0	0	0	0	0	0	0	0	0	0	0	0											0
ACT	389036	0	0	0	0	0	0	0	0	0	0	0	0	0	0	0	0	0	0	0	0	0											0
ACTA1	58	0	0	0	0	1	0	0	0	0	0	0	0	0	0	0	0	0	0	0	0	0	yes	Myopathy, actin, congenital, with cores, 1618 (3), Autosomal recessive, Autosomal dominant; Myopathy, actin, congenital, with excess of thin myofilaments, 1618 (3), Autosomal recessive, Autosomal dominant; Myopathy, congenital, with fiber-type disproportion 1, 25531 (3), Autosomal recessive, Autosomal dominant; ?Myopathy, scapulohumeroperoneal, 616852 (3), Autosomal dominant; Nemaline myopathy 3,…	yes	Neuromuscular disorder|Nemaline myopathy and hypertrophic cardiomyopathy|Nemaline myopathy and dilated cardiomyopathy|Nemaline myopathy|Intranuclear rods myopathy.|Fetal akinesia |Core myopathy|Congenital myopathy with fibre-type disproportion|Congenital myopathy|Cap myopathy|Actin myopathy							0
ACTA2	59	0	0	0	0	1	0	0	0	0	0	0	0	0	0	0	0	0	0	0	0	0	yes	Aortic aneurysm, familial thoracic 6, 611788 (3); Moyamoya disease 5, 61442 (3); Multisystemic smooth muscle dysfunction syndrome, 613834 (3), Autosomal dominant	yes	Thoracic aortic aneurysms & dissections.|Thoracic aortic aneurysms and dissections|Thoracic aortic aneurysms and dissections.|Thoracic aortic disease & coronary artery disease|Thoracic aortic disease & strokes|Thoracic aortic disease, coronary artery disease & strokes|Thoracic aortic aneurysm |Prune-belly sequence & skin manifestations|Neonatal stroke and progressive leukoencephalopathy.|Multisys…							0
ACTB	60	1	0	1	1	1	1	0	1	0	0	1	1	0	1	0	0	1	0	1	1	5	yes		yes	Neutrophil dysfunction and recurrent infection|Developmental malformations, sensory hearing loss & dystonia|Developmental delay, craniofacial dysmorphism & skeletal abnormalities|Baraitser-Winter syndrome							9
ACTBL2	345651	0	0	0	0	0	0	0	0	0	0	0	0	0	0	0	0	0	0	0	0	0											0
ACTC1	70	0	0	0	0	1	0	0	0	0	0	0	0	0	0	0	0	0	0	0	0	0	yes	Atrial septal defect 5, 612794 (3); Cardiomyopathy, dilated, 1R, 613424 (3), Autosomal dominant; Cardiomyopathy, hypertrophic, 11, 61298 (3), Autosomal dominant; Left ventricular noncompaction 4, 613424 (3), Autosomal dominant	yes	Cardiomyopathy, restrictive|Cardiomyopathy, non-compaction, left ventricular|Cardiomyopathy, left-ventricular noncompaction|Cardiomyopathy, hypertrophic|Cardiomyopathy, dilated|Atrial septal defect				DCM,HCM,LVNC			0
ACTG1	71	1	0	1	1	1	1	0	1	0	0	1	1	0	0	0	0	0	0	0	1	2	yes	Baraitser-Winter syndrome 2, 614583 (3), Autosomal dominant; Deafness, autosomal dominant 2/26, 64717 (3), Autosomal dominant	yes	Hearing loss, non-syndromic|Hearing loss, early-childhood|Hearing loss |Deafness, dominant progressive|Deafness |Baraitser-Winter syndrome							10
ACTG2	72	1	0	1	0	1	1	0	1	0	0	0	0	0	1	0	0	0	0	0	0	1		Visceral myopathy, 15531 (3), Autosomal dominant	yes	Visceral myopathy, familial							0
ACTL10	170487	0	0	0	0	0	0	0	0	0	0	0	0	0	0	0	0	0	0	0	0	0											0
ACTL4	84	0	0	0	0	0	0	0	0	0	0	0	0	0	0	0	0	0	0	0	0	0											0
ACTL6A	86	0	0	0	0	0	1	0	1	1	1	1	1	1	1	1	1	1	1	1	1	11											1
ACTL6B	51412	0	0	0	0	0	0	0	0	0	0	0	0	0	0	0	0	0	0	0	0	0											0
ACTL7A	10881	0	0	0	0	0	0	0	0	0	0	0	0	0	0	0	0	0	0	0	0	0											0
ACTL7B	10880	0	0	0	0	0	0	0	0	0	0	0	0	0	0	0	0	0	0	0	0	0											0
ACTL8	81569	0	0	0	0	0	1	0	0	0	0	0	0	0	0	0	0	0	0	0	1	0											1
ACTL9	284382	0	0	0	0	0	0	0	0	0	0	0	0	0	0	0	0	0	0	0	0	0											0
ACTN1	87	1	0	0	1	1	1	0	0	0	0	0	0	0	0	0	0	0	0	0	1	0		Bleeding disorder, platelet-type, 15, 615193 (3), Autosomal dominant	yes	Macrothrombocytopaenia							24
ACTN1-AS1	161159	0	0	0	0	0	0	0	0	0	0	0	0	0	0	0	0	0	0	0	0	0											0
ACTN2	88	1	0	0	1	1	1	0	0	0	0	0	0	0	0	0	0	0	0	0	1	0	yes	Cardiomyopathy, dilated, 1AA, with or without LVNC, 612158 (3), Autosomal dominant; Cardiomyopathy, hypertrophic, 23, with or without LVNC, 612158 (3), Autosomal dominant	yes	Cardiomyopathy, dilated|Cardiomyopathy, hypertrophic				DCM			24
ACTN3	89	1	0	0	1	1	1	0	0	0	0	0	0	0	0	0	0	0	0	0	1	0	yes	[Alpha-actinin-3 deficiency] (3); [Sprinting performance] (3)		Thigh muscle mass, association with|Smaller thigh muscle in elderly women, association with|Reduced glycogen phosphorylation activity|Reduced fat-free mass percentage, association with.|Muscle strength in response to strength training, association with in women|Muscle strength in response to strength training, association with|Muscle fibre type distribution|Lower handgrip strength, association wi…							50
ACTN4	81	1	0	1	1	1	1	0	1	0	0	0	1	0	0	0	0	0	0	0	1	1	yes	Glomerulosclerosis, focal segmental, 1, 63278 (3)	yes	Focal segmental glomerulosclerosis |Glomerulosclerosis, focal and segmental|IgA nephropathy |IgA nephropathy, association with							9
ACTR10	55860	0	0	0	0	0	1	0	1	1	1	1	1	1	0	1	1	0	1	1	1	9											3
ACTR1A	10121	0	0	0	0	0	1	0	1	1	1	0	1	1	1	0	1	0	0	1	0	7											0
ACTR1B	10120	0	0	0	0	0	0	0	0	0	0	0	0	0	0	0	0	0	0	0	0	0											0
ACTR2	10097	0	0	0	0	0	1	0	1	1	0	0	0	0	1	0	0	1	1	1	0	5											0
ACTR3	10096	0	0	0	0	0	1	0	1	1	1	1	1	0	1	0	0	0	1	1	0	7											0
ACTR3B	57180	0	0	0	0	0	0	0	0	0	0	0	0	0	0	0	0	0	0	0	0	0											0
ACTR3C	653857	0	0	0	0	0	0	0	0	0	0	0	0	0	0	0	0	0	0	0	0	0				Autism spectrum disorder							0
ACTR5	79913	0	0	0	0	0	1	0	1	0	0	1	0	1	1	0	0	0	1	0	1	4											1
ACTR6	64431	0	0	0	0	0	1	0	1	0	0	1	1	1	0	1	1	0	1	1	0	7											0
ACTR8	93973	0	0	0	0	0	1	0	1	0	1	1	1	1	1	1	1	1	1	1	0	10											0
ACTRT1	139741	0	0	0	0	0	0	0	0	0	0	0	0	0	0	0	0	0	0	0	0	0											0
ACTRT2	140625	0	0	0	0	0	0	0	0	0	0	0	0	0	0	0	0	0	0	0	0	0											0
ACTRT3	84517	0	0	0	0	0	0	0	0	0	0	0	0	0	0	0	0	0	0	0	0	0											0
ACVR1	90	0	0	0	0	1	0	0	0	0	0	0	0	0	0	0	0	0	0	0	0	0	yes		yes	Fibrodysplasia ossificans progressiva|Congenital heart defect in Down's syndrome patient|Atrioventricular septum defects							0
ACVR1B	91	0	0	0	0	1	0	0	0	0	0	0	0	0	0	0	0	0	0	0	0	0	yes	Pancreatic cancer, somatic (3)		Increased muscle strength, association with							0
ACVR1C	130399	1	1	0	0	1	1	1	0	0	0	0	0	0	0	0	0	0	0	0	0	0			yes	Glaucoma, primary congenital					yes	E	0
ACVR2A	92	0	0	0	0	0	1	0	1	0	0	0	0	0	0	0	0	0	0	1	0	1											0
ACVR2B	93	1	1	0	0	1	1	1	0	0	0	0	0	0	0	0	0	0	0	0	0	0	yes	Heterotaxy, visceral, 4, autosomal, 613751 (3)	yes	Heterotaxy|Left-right axis malformation					yes	E	0
ACVRL1	94	0	0	0	0	1	0	0	0	0	0	0	0	0	0	0	0	0	0	0	0	0	yes	Telangiectasia, hereditary hemorrhagic, type 2, 6376 (3), Autosomal dominant	yes	Potential protein deficiency|Pulmonary arterial hypertension|Pulmonary hypertension, haemorrhagic telangiectasia-associated|Pulmonary hypertension, primary|Pituitary cancer|Hemorrhagic telangiectasia|Haemorrhagic telangiectasia with brain arteriovenous malformations|Haemorrhagic telangiectasia associated with pulmonary arterial hypertension|Haemorrhagic telangiectasia 2|Haemorrhagic telangiectasi…							0
ACY1	95	1	0	0	1	1	1	0	0	0	0	0	0	0	0	0	0	0	0	0	1	0	yes	Aminoacylase 1 deficiency, 69924 (3), Autosomal recessive	yes	Potential protein deficiency|Aminoacylase I deficiency|Aminoacylase 1 deficiency with autistic behaviour							8
ACY3	91703	0	0	0	0	0	1	0	0	0	0	0	0	0	0	0	0	0	0	0	1	0				Potential protein deficiency							18
ACYP1	97	0	0	0	0	0	0	0	0	0	0	0	0	0	0	0	0	0	0	0	0	0											0
ACYP2	98	0	0	0	0	0	1	0	0	0	0	0	0	0	0	0	0	0	0	0	1	0											2
ADA	100	0	0	0	0	1	0	0	0	0	0	0	0	0	0	0	0	0	0	0	0	0	yes		yes	Inherited metabolic disease |Increased sleep depth and reduced vigilant attention, association with.|Immunodeficiency, severe combined, atypical|Immunodeficiency, severe combined|Deep sleep, duration and intensity, association with|Coronary artery disease, protection against, association with.|Autism, association with.|Adenosine deaminase deficiency & combined immune deficiency |Adenosine deamina…							0
ADAD1	132612	0	0	0	0	0	0	0	0	0	0	0	0	0	0	0	0	0	0	0	0	0											0
ADAD2	161931	0	0	0	0	0	0	0	0	0	0	0	0	0	0	0	0	0	0	0	0	0											0
ADAL	161823	0	0	0	0	0	0	0	0	0	0	0	0	0	0	0	0	0	0	0	0	0											0
ADAM10	102	0	0	0	0	1	0	0	0	0	0	0	0	0	0	0	0	0	0	0	0	0		{Alzheimer disease 18, susceptibility to}, 61559 (3); Reticulate acropigmentation of Kitamura, 615537 (3), Autosomal dominant	yes	Alzheimer disease, late onset|Reticulate acropigmentation of Kitamura							0
ADAM11	4185	0	0	0	0	0	1	0	1	0	0	0	0	1	0	0	0	0	0	0	0	1											0
ADAM12	8038	0	0	0	0	0	1	0	0	0	0	0	0	0	0	0	0	0	0	0	1	0				Osteoarthritis in males, association with							27
ADAM15	8751	0	0	0	0	0	1	0	0	0	0	0	0	0	0	0	0	0	0	0	1	0											9
ADAM17	6868	0	0	0	0	1	0	0	0	0	0	0	0	0	0	0	0	0	0	0	0	0	yes	?Inflammatory skin and bowel disease, neonatal, 1, 614328 (3), Autosomal recessive	yes	Inflammatory skin & bowel disease							0
ADAM18	8749	0	0	0	0	0	0	0	0	0	0	0	0	0	0	0	0	0	0	0	0	0											0
ADAM19	8728	0	0	0	0	0	0	0	0	0	0	0	0	0	0	0	0	0	0	0	0	0				Dense deposit disease |Dense deposit disease, increased risk|Hip bone mineral density, association with							0
ADAM2	2515	0	0	0	0	0	0	0	0	0	0	0	0	0	0	0	0	0	0	0	0	0											0
ADAM20	8748	0	0	0	0	0	0	0	0	0	0	0	0	0	0	0	0	0	0	0	0	0											0
ADAM21	8747	0	0	0	0	0	1	0	0	0	0	0	0	0	0	0	0	0	0	0	1	0											1
ADAM22	53616	0	0	0	0	0	0	0	0	0	0	0	0	0	0	0	0	0	0	0	0	0				Autism							0
ADAM23	8745	0	0	0	0	0	1	0	1	0	0	0	1	0	0	0	0	0	0	0	0	1											0
ADAM28	10863	0	0	0	0	0	1	0	0	0	0	0	0	0	0	0	0	0	0	0	1	0											1
ADAM29	11086	0	0	0	0	0	0	0	0	0	0	0	0	0	0	0	0	0	0	0	0	0											0
ADAM30	11085	0	0	0	0	0	0	0	0	0	0	0	0	0	0	0	0	0	0	0	0	0											0
ADAM32	203102	0	0	0	0	0	0	0	0	0	0	0	0	0	0	0	0	0	0	0	0	0											0
ADAM33	80332	0	0	0	0	0	1	0	0	0	0	0	0	0	0	0	0	0	0	0	1	0				Chronic obstructive pulmonary disease, association with|Autism |Asthma, association with							12
ADAM7	8756	0	0	0	0	0	0	0	0	0	0	0	0	0	0	0	0	0	0	0	0	0				Potential protein deficiency|Schizophrenia, association with							0
ADAM8	101	0	0	0	0	0	0	0	0	0	0	0	0	0	0	0	0	0	0	0	0	0											0
ADAM9	8754	0	0	0	0	1	0	0	0	0	0	0	0	0	0	0	0	0	0	0	0	0	yes	Cone-rod dystrophy 9, 612775 (3)	yes	Alzheimer disease, reduced risk, association with |Cone-rod dystrophy|Cone-rod dystrophy with retinal dystrophy, early-onset							0
ADAMDEC1	27299	0	0	0	0	0	0	0	0	0	0	0	0	0	0	0	0	0	0	0	0	0											0
ADAMTS1	9510	0	0	0	0	0	1	0	0	0	0	0	0	0	0	0	0	0	0	0	1	0											2
ADAMTS10	81794	0	0	0	0	1	0	0	0	0	0	0	0	0	0	0	0	0	0	0	0	0	yes	Weill-Marchesani syndrome 1, recessive, 2776 (3), Autosomal recessive	yes	Weill-Marchesani syndrome							0
ADAMTS12	81792	0	0	0	0	0	1	0	0	0	0	0	0	0	0	0	0	0	0	0	1	0											7
ADAMTS13	11093	0	0	0	0	1	0	0	0	0	0	0	0	0	0	0	0	0	0	0	0	0	yes	Thrombotic thrombocytopenic purpura, familial, 27415 (3), Autosomal recessive	yes	ADAMTS13 deficiency|Upshaw-Schulman syndrome.|Upshaw-Schulman syndrome|Thrombotic thrombocytopaenic purpura.|Thrombotic thrombocytopaenic purpura|Reduced activity|Phenotype modifier, association with |Microangiopathic haemolytic anaemia and thrombocytopaenia.|Increased risk of death in CAD, association with|ADAMTS13 deficiency & Upshaw-Schulman syndrome							0
ADAMTS14	140766	0	0	0	0	0	0	0	0	0	0	0	0	0	0	0	0	0	0	0	0	0											0
ADAMTS15	170689	0	0	0	0	0	0	0	0	0	0	0	0	0	0	0	0	0	0	0	0	0											0
ADAMTS16	170690	0	0	0	0	0	0	0	0	0	0	0	0	0	0	0	0	0	0	0	0	0				Increased systolic blood pressure, association with							0
ADAMTS17	170691	0	0	0	0	1	0	0	0	0	0	0	0	0	0	0	0	0	0	0	0	0	yes	Weill-Marchesani-like syndrome, 613195 (3), Autosomal recessive	yes	Weill-Marchesani-like syndrome|Spherophakia with short stature|Schizophrenia							0
ADAMTS18	170692	0	0	0	0	1	0	0	0	0	0	0	0	0	0	0	0	0	0	0	0	0	yes	Microcornea, myopic chorioretinal atrophy, and telecanthus, 615458 (3), Autosomal recessive	yes	Bone mass, association with|Knobloch syndrome|Microcornea, myopic chorioretinal atrophy and telecanthus|Retinal dystrophy, severe, early onset							0
ADAMTS19	171019	0	0	0	0	0	0	0	0	0	0	0	0	0	0	0	0	0	0	0	0	0											0
ADAMTS2	9509	0	0	0	0	1	0	0	0	0	0	0	0	0	0	0	0	0	0	0	0	0	yes	Ehlers-Danlos syndrome, type VIIC, 22541 (3), Autosomal recessive	yes	Ehlers-Danlos syndrome VIIc							0
ADAMTS20	80070	0	0	0	0	0	0	0	0	0	0	0	0	0	0	0	0	0	0	0	0	0											0
ADAMTS3	9508	0	0	0	0	0	1	0	0	0	0	0	0	0	0	0	0	0	0	0	1	0											1
ADAMTS4	9507	0	0	0	0	0	0	0	0	0	0	0	0	0	0	0	0	0	0	0	0	0											0
ADAMTS5	11096	0	0	0	0	0	0	0	0	0	0	0	0	0	0	0	0	0	0	0	0	0											0
ADAMTS6	11174	0	0	0	0	0	0	0	0	0	0	0	0	0	0	0	0	0	0	0	0	0											0
ADAMTS7	11173	0	0	0	0	0	0	0	0	0	0	0	0	0	0	0	0	0	0	0	0	0											0
ADAMTS8	11095	0	0	0	0	0	0	0	0	0	0	0	0	0	0	0	0	0	0	0	0	0											0
ADAMTS9	56999	0	0	0	0	0	0	0	0	0	0	0	0	0	0	0	0	0	0	0	0	0											0
ADAMTSL1	92949	0	0	0	0	0	0	0	0	0	0	0	0	0	0	0	0	0	0	0	0	0											0
ADAMTSL2	9719	0	0	0	0	1	0	0	0	0	0	0	0	0	0	0	0	0	0	0	0	0	yes	Geleophysic dysplasia 1, 2315 (3), Autosomal recessive	yes	Geleophysic dysplasia							0
ADAMTSL3	57188	1	0	0	1	1	1	0	0	0	0	0	0	0	0	0	0	0	0	0	1	0			yes	Glaucoma, primary congenital|Schizophrenia, reduced risk, association with							13
ADAMTSL4	54507	1	0	1	1	1	1	0	1	0	0	0	0	0	0	0	0	1	0	0	1	1	yes	Ectopia lentis et pupillae, 2252 (3), Autosomal recessive; Ectopia lentis, isolated, autosomal recessive, 2251 (3), Autosomal recessive	yes	Ectopia lentis, isolated form|Ectopia lentis et pupillae|Craniosynostosis with ectopia lentis							203
ADAMTSL5	339366	0	0	0	0	0	1	0	0	0	0	0	0	0	0	0	0	0	0	0	1	0											5
ADAP1	11033	0	0	0	0	0	1	0	0	0	0	0	0	0	0	0	0	0	0	0	1	0											4
ADAP2	55803	0	0	0	0	0	0	0	0	0	0	0	0	0	0	0	0	0	0	0	0	0											0
ADAR	103	1	0	1	0	1	1	0	1	0	0	0	0	0	0	0	0	0	1	1	0	2	yes	Aicardi-Goutieres syndrome 6, 6151 (3), Autosomal recessive; Dyschromatosis symmetrica hereditaria, 1274 (3), Autosomal dominant	yes	Aicardi-GoutiÃ¨res syndrome|Dyschromatosis symmetrica hereditaria							0
ADARB1	104	0	0	0	0	0	1	0	0	0	0	0	0	0	0	0	0	0	0	0	1	0				Altered p53 binding|Potential protein deficiency							14
ADARB2	105	0	0	0	0	0	0	0	0	0	0	0	0	0	0	0	0	0	0	0	0	0											0
ADAT1	23536	0	0	0	0	0	0	0	0	0	0	0	0	0	0	0	0	0	0	0	0	0											0
ADAT2	134637	0	0	0	0	0	1	0	1	0	0	1	0	0	0	0	0	0	1	1	1	3											2
ADAT3	113179	1	0	1	1	1	1	0	1	0	0	1	1	1	1	1	0	0	0	0	1	5		Mental retardation, autosomal recessive 36, 615286 (3), Autosomal recessive	yes	Intellectual disability & strabismus							3
ADC	113451	0	0	0	0	0	1	0	0	0	0	0	0	0	0	0	0	0	0	0	1	0		{Hypercalciuria, absorptive, susceptibility to}, 14387 (3), Autosomal dominant		Hypertension, association with							1
ADCK1	57143	0	0	0	0	0	0	0	0	0	0	0	0	0	0	0	0	0	0	0	0	0											0
ADCK2	90956	0	0	0	0	0	0	0	0	0	0	0	0	0	0	0	0	0	0	0	0	0											0
ADCK3	56997	1	1	0	1	1	1	1	0	0	0	0	0	0	0	0	0	0	0	0	1	0	yes	Coenzyme Q1 deficiency, primary, 4, 61216 (3), Autosomal recessive	yes	Cerebellar ataxia, adult-onset|Progessive cerebellar ataxia and atrophy|Ubiquinone deficiency with cerebellar ataxia					yes	NE	16
ADCK4	79934	0	0	0	0	0	1	0	1	0	0	1	1	0	0	0	0	0	0	0	0	2		Nephrotic syndrome, type 9, 615573 (3), Autosomal recessive									0
ADCK5	203054	0	0	0	0	0	1	0	0	0	0	0	0	0	0	0	0	0	0	0	1	0											1
ADCY1	107	0	0	0	0	0	0	0	0	0	0	0	0	0	0	0	0	0	0	0	0	0		{Hypercalciuria, absorptive, susceptibility to}, 14387 (3), Autosomal dominant									0
ADCY10	55811	0	0	0	0	1	0	0	0	0	0	0	0	0	0	0	0	0	0	0	0	0	yes	{Hypercalciuria, absorptive, susceptibility to}, 14387 (3), Autosomal dominant		Asthenozoospermia |Absorptive hypercalciuria, association with							0
ADCY2	108	0	0	0	0	0	0	0	0	0	0	0	0	0	0	0	0	0	0	0	0	0											0
ADCY3	109	0	0	0	0	0	0	0	0	0	0	0	0	0	0	0	0	0	0	0	0	0				Body mass index, association with							0
ADCY4	196883	0	0	0	0	0	1	0	1	0	0	0	1	0	0	0	0	0	0	0	1	1											4
ADCY5	111	0	0	0	0	1	0	0	0	0	0	0	0	0	0	0	0	0	0	0	0	0	yes	Dyskinesia, familial, with facial myokymia, 6673 (3), Autosomal dominant	yes	Autism|Dyskinesia with facial myokymia							0
ADCY6	112	0	0	0	0	0	0	0	0	0	0	0	0	0	0	0	0	0	0	0	0	0		?Lethal congenital contracture syndrome 8, 616287 (3), Autosomal recessive		Cardiac hypertrophy, risk, association with|Decreased adenylyl cyclase activity							0
ADCY7	113	0	0	0	0	0	0	0	0	0	0	0	0	0	0	0	0	0	0	0	0	0											0
ADCY8	114	0	0	0	0	0	0	0	0	0	0	0	0	0	0	0	0	0	0	0	0	0				Myocardial infarction							0
ADCY9	115	0	0	0	0	0	0	0	0	0	0	0	0	0	0	0	0	0	0	0	0	0				Severe malaria, protection against|Schizophrenia |Potential protein deficiency|Lower activity							0
ADCYAP1	116	0	0	0	0	0	0	0	0	0	0	0	0	0	0	0	0	0	0	0	0	0				Sudden infant death syndrome, association with							0
ADCYAP1R1	117	0	0	0	0	0	0	0	0	0	0	0	0	0	0	0	0	0	0	0	0	0											0
ADD1	118	1	0	1	1	1	1	0	1	0	0	0	0	1	0	0	0	0	0	0	1	1	yes	{Hypertension, essential, salt-sensitive}, 1455 (3), Multifactorial		Salt sensitivity, in Asians, association with|Meniere's syndrome|Hypertension, association with|Essential hypertension in Chinese, association with|Decline of renal function, in the elderly, association with.|Coronary artery disease risk, association with|Carotid intima-media thickness, association with							2
ADD2	119	0	0	0	0	0	0	0	0	0	0	0	0	0	0	0	0	0	0	0	0	0											0
ADD3	120	0	0	0	0	0	0	0	0	0	0	0	0	0	0	0	0	0	0	0	0	0											0
ADGB	79747	0	0	0	0	0	0	0	0	0	0	0	0	0	0	0	0	0	0	0	0	0											0
ADH1A	124	0	0	0	0	0	0	0	0	0	0	0	0	0	0	0	0	0	0	0	0	0											0
ADH1B	125	0	0	0	0	1	0	0	0	0	0	0	0	0	0	0	0	0	0	0	0	0	yes	{Aerodigestive tract cancer, squamous cell, alcohol-related, protection against} (3); {Alcohol dependence, protection against}, 1378 (3), Multifactorial		Oesophageal cancer risk|Oesophageal squamous cell carcinoma|Oesophageal squamous cell carcinoma, association with|Pancreatic cancer risk|Prenatal alcohol use|Reduced alcohol metabolism, association with|Upper aerodigestive tract cancer, association with.|Upper aerodigestive tract cancer, increased risk, association wit|Migraine|Increased promoter activity|Alcohol dehydrogenase beta variant|Alcoho…							0
ADH1C	126	0	0	0	0	1	0	0	0	0	0	0	0	0	0	0	0	0	0	0	0	0	yes	{Alcohol dependence, protection against}, 1378 (3), Multifactorial; {Parkinson disease, susceptibility to}, 1686 (3), Isolated cases, Multifactorial		Upper aerodigestive tract cancer, increased risk, association wit|Reduced alcohol metabolism, association with|Reduced alcohol metabolism|Parkinson disease, association with|Pancreatic cancer risk|Gastric adenocarcinoma, increased risk|Cancer risk, association with|Breast cancer, alcohol-related, association with|Alcoholism, increased risk, association with |Alcohol dehydrogenase gamma variant							0
ADH4	127	0	0	0	0	0	1	0	0	0	0	0	0	0	0	0	0	0	0	0	1	0				Increased transcription|Decreased protein stability|Cluster headache, increased risk, association with							1
ADH5	128	0	0	0	0	0	0	0	0	0	0	0	0	0	0	0	0	0	0	0	0	0				Reduced transcription							0
ADH6	130	0	0	0	0	0	0	0	0	0	0	0	0	0	0	0	0	0	0	0	0	0											0
ADH7	131	0	0	0	0	0	0	0	0	0	0	0	0	0	0	0	0	0	0	0	0	0				Squamous cell carcinoma of the head and neck, reduced risk, assoc|Upper aerodigestive tract cancer, increased risk, association wit							0
ADHFE1	137872	0	0	0	0	0	1	0	1	0	0	0	1	1	0	0	0	0	0	0	0	2											0
ADI1	55256	0	0	0	0	0	1	0	0	0	0	0	0	0	0	0	0	0	0	0	1	0											1
ADIG	149685	0	0	0	0	0	0	0	0	0	0	0	0	0	0	0	0	0	0	0	0	0											0
ADIPOQ	9370	1	0	0	1	1	1	0	0	0	0	0	0	0	0	0	0	0	0	0	1	0	yes	Adiponectin deficiency, 612556 (3)	yes	Metabolic syndrome in diabetes, association with|Metabolic syndrome|Lower insulin levels, association with|Low serum adiponectin level, association with|Ischemic stroke, increased risk in females|Ischemic stroke, increased risk|Insulin resistance, association with|Myocardial infarction|Nonalcoholic fatty liver disease, association with|Obesity, association with|Obesity, association with.|Oxidativ…							19
ADIPOR1	51094	0	0	0	0	0	1	0	1	0	0	0	0	0	0	0	0	0	1	0	0	1				Altered gene expression|Lower insulin resistance, association with							0
ADIPOR2	79602	0	0	0	0	0	1	0	0	0	0	0	0	0	0	0	0	0	0	0	1	0											1
ADIRF	10974	0	0	0	0	0	0	0	0	0	0	0	0	0	0	0	0	0	0	0	0	0											0
ADK	132	0	0	0	0	1	0	0	0	0	0	0	0	0	0	0	0	0	0	0	0	0	yes	Hypermethioninemia due to adenosine kinase deficiency, 6143 (3), Autosomal recessive	yes	Lower number of permanent teeth erupted, association with |Intellectual disability |Hypermethioninaemia							0
ADM	133	0	0	0	0	0	0	0	0	0	0	0	0	0	0	0	0	0	0	0	0	0				Altered transcriptional activity|Essential hypertension, association with							0
ADM2	79924	0	0	0	0	0	0	0	0	0	0	0	0	0	0	0	0	0	0	0	0	0											0
ADM5	199800	0	0	0	0	0	0	0	0	0	0	0	0	0	0	0	0	0	0	0	0	0											0
ADNP	23394	0	0	0	0	0	0	0	0	0	0	0	0	0	0	0	0	0	0	0	0	0		Helsmoortel-van der Aa syndrome, 615873 (3), Autosomal dominant		Autism							0
ADNP2	22850	0	0	0	0	0	1	0	1	0	1	0	0	0	0	0	0	0	0	0	1	1											1
ADO	84890	0	0	0	0	0	1	0	1	0	0	0	0	1	0	0	0	0	0	0	1	1											2
ADORA1	134	0	0	0	0	0	0	0	0	0	0	0	0	0	0	0	0	0	0	0	0	0				Ischaemic cardiomyopathy, infarct size, association with							0
ADORA2A	135	0	0	0	0	0	0	0	0	0	0	0	0	0	0	0	0	0	0	0	0	0				Caffeine-induced anxiety, association with							0
ADORA2B	136	0	0	0	0	0	0	0	0	0	0	0	0	0	0	0	0	0	0	0	0	0											0
ADORA3	140	0	0	0	0	0	0	0	0	0	0	0	0	0	0	0	0	0	0	0	0	0				Reduced SERT activity|Ischaemic cardiomyopathy, infarct size, association with|Increased transcription factor binding affinity|Elevated SERT activity|Coronary heart disease, association with							0
ADPGK	83440	0	0	0	0	0	0	0	0	0	0	0	0	0	0	0	0	0	0	0	0	0											0
ADPRH	141	0	0	0	0	0	1	0	0	0	0	0	0	0	0	0	0	0	0	0	1	0											2
ADPRHL1	113622	0	0	0	0	0	0	0	0	0	0	0	0	0	0	0	0	0	0	0	0	0											0
ADPRHL2	54936	0	0	0	0	0	1	0	0	0	0	0	0	0	0	0	0	0	0	0	1	0											1
ADPRM	56985	0	0	0	0	0	0	0	0	0	0	0	0	0	0	0	0	0	0	0	0	0											0
ADRA1A	148	0	0	0	0	0	0	0	0	0	0	0	0	0	0	0	0	0	0	0	0	0				Altered antagonist binding|Complex regional pain syndrome, association with|Decreased binding affinity|Hypertension, association with |Increased receptor signalling							0
ADRA1B	147	0	0	0	0	0	0	0	0	0	0	0	0	0	0	0	0	0	0	0	0	0											0
ADRA1D	146	0	0	0	0	0	0	0	0	0	0	0	0	0	0	0	0	0	0	0	0	0											0
ADRA2A	150	0	0	0	0	1	0	0	0	0	0	0	0	0	0	0	0	0	0	0	0	0	yes			Increased trunk to extremity skinfold ratio in women, association|Increased receptor activity|Increased fasting glucose levels, association with|Diabetes, type 2, increased risk, association with							0
ADRA2B	151	0	0	0	0	1	0	0	0	0	0	0	0	0	0	0	0	0	0	0	0	0		Epilepsy, myoclonic, familial adult, 2, 67876 (3), Autosomal dominant	yes	Sudden cardiac death, association with|Silent myocardial ischaemia, in type 2 diabetes mellitus, association|Reduced transcriptional activity|Reduced basal metabolic rate, association with|Peripheral neuropathy in diabetes, association with|Intellectual disability |Impaired desensitisation in chromaffin cells, association with|Essential hypertension, association with|Enhanced emotional memory, as…							0
ADRA2C	152	1	0	0	1	1	1	0	0	0	0	0	0	0	0	0	0	0	0	0	1	0	yes	{Congestive heart failure and beta-blocker response, modifier of} (3)		Impaired coupling, association with|Dilated cardiomyopathy survival, association with|Antipsychotic treatment, association with							11
ADRB1	153	0	0	0	0	1	0	0	0	0	0	0	0	0	0	0	0	0	0	0	0	0	yes	{Congestive heart failure and beta-blocker response, modifier of} (3); [Resting heart rate], 67276 (3)		Stress-related hypertension, association with|Sick sinus node syndrome, association with|Increased responsiveness to beta-blockers, association with|Idiopathic ventricular arrhythmias, association with|Hypertensive cardiovascular disease, association with|Heart rate response to esmolol, association with|Heart failure, survival, association with|Gain of function|Essential hypertension, association…							0
ADRB2	154	0	0	0	0	1	0	0	0	0	0	0	0	0	0	0	0	0	0	0	0	0	yes	{Asthma, nocturnal, susceptibility to}, 687 (3), Autosomal dominant; Beta-2-adrenoreceptor agonist, reduced response to (3); {Obesity, susceptibility to}, 61665 (3), Autosomal recessive, Autosomal dominant, Multifactorial	yes	Lower cardiac output, association with|Intelligence, association with|Idiopathic ventricular outflow-tract tachycardia, association|Idiopathic ventricular arrhythmias, association with|Lower FEV(1)% and FEV(1)/FVC, association with|Myocardial infarction, association with|Obesity and diabetes type 2, association with|Obesity, association with|Receptor density and cardiac function|Sudden cardiac de…							0
ADRB3	155	0	0	0	0	1	0	0	0	0	0	0	0	0	0	0	0	0	0	0	0	0	yes	{Obesity, susceptibility to}, 61665 (3), Autosomal recessive, Autosomal dominant, Multifactorial		Hyperuricaemia, association with|Hyperuricemia, increased risk, association with|Idiopathic overactive bladder, association with|Metabolic syndrome in males, association with|Metabolic syndrome, in males, association with|Hypertensive cardiovascular disease, association with|Hyperinsulinaemia, association with|Higher body fat percentage, association with|Gout, increased risk, association with|Eli…							0
ADRBK1	156	0	0	0	0	0	0	0	0	0	0	0	0	0	0	0	0	0	0	0	0	0											0
ADRBK2	157	0	0	0	0	0	1	1	0	0	0	0	0	0	0	0	0	0	0	0	0	0				Bipolar disorder, association with					yes	E	0
ADRM1	11047	0	0	0	0	0	1	0	1	0	0	0	1	0	1	0	0	0	0	0	1	2											1
ADSL	158	1	1	1	0	1	1	1	1	1	1	1	0	0	1	1	1	1	1	1	0	9	yes		yes	Mental retardation / autism|Autism|Adenylosuccinate lyase deficiency					yes	E	0
ADSS	159	0	0	0	0	0	1	0	1	1	1	0	0	0	1	1	1	1	1	1	0	8											0
ADSSL1	122622	0	0	0	0	0	1	0	1	0	0	0	0	1	0	0	0	0	0	0	0	1											0
ADTRP	84830	0	0	0	0	0	1	0	0	0	0	0	0	0	0	0	0	0	0	0	1	0											1
AE01	440670	0	0	0	0	0	0	0	0	0	0	0	0	0	0	0	0	0	0	0	0	0											0
AEBP1	165	0	0	0	0	0	0	0	0	0	0	0	0	0	0	0	0	0	0	0	0	0											0
AEBP2	121536	0	0	0	0	0	1	0	1	0	0	0	0	0	0	0	0	0	0	1	1	1											9
AEN	64782	0	0	0	0	0	1	0	1	0	1	0	0	0	0	0	0	0	0	0	1	1											40
AES	166	0	0	0	0	0	1	0	0	0	0	0	0	0	0	0	0	0	0	0	1	0											262
AFAP1	60312	0	0	0	0	0	0	0	0	0	0	0	0	0	0	0	0	0	0	0	0	0											0
AFAP1-AS1	84740	0	0	0	0	0	0	0	0	0	0	0	0	0	0	0	0	0	0	0	0	0											0
AFAP1L1	134265	0	0	0	0	0	1	0	0	0	0	0	0	0	0	0	0	0	0	0	1	0											1
AFAP1L2	84632	0	0	0	0	0	1	0	1	0	0	1	0	0	0	0	0	0	0	0	0	1											0
AFF1	4299	0	0	0	0	0	1	0	1	0	0	0	0	0	0	0	0	0	1	0	0	1											0
AFF2	2334	0	0	0	0	1	0	0	0	0	0	0	0	0	0	0	0	0	0	0	0	0	yes	Mental retardation, X-linked, FRAXE type, 39548 (3), X-linked recessive	yes	Premature ovarian failure|Mental retardation |Intellectual disability, X-linked|Intellectual disability, hypotonia & dysmorphic features|Intellectual disability, ataxia & bilateral inguinal hernia|Intellectual disability & autism|Fragile site, FRAXE|Developmental delay |Autism spectrum disorder|Autism|Altered expression							0
AFF3	3899	0	0	0	0	1	0	0	0	0	0	0	0	0	0	0	0	0	0	0	0	0			yes	Mesomelic dysplasia							0
AFF4	27125	0	0	0	0	0	1	0	1	0	0	0	0	0	0	0	0	0	0	1	1	1		CHOPS syndrome, 616368 (3), Autosomal dominant									5
AFG3L1P	172	0	0	0	0	0	1	0	0	0	0	0	0	0	0	0	0	0	0	0	1	0											1
AFG3L2	10939	1	1	1	0	1	1	1	1	1	1	1	1	1	1	1	1	1	1	1	0	11	yes	Ataxia, spastic, 5, autosomal recessive, 614487 (3), Autosomal recessive; Spinocerebellar ataxia 28, 61246 (3), Autosomal dominant	yes	Spastic ataxia-neuropathy syndrome|Spinocerebellar ataxia 28					yes	NE	0
AFM	173	0	0	0	0	0	0	0	0	0	0	0	0	0	0	0	0	0	0	0	0	0											0
AFMID	125061	0	0	0	0	0	1	0	0	0	0	0	0	0	0	0	0	0	0	0	1	0											1
AFP	174	0	0	0	0	1	0	0	0	0	0	0	0	0	0	0	0	0	0	0	0	0	yes	Alpha-fetoprotein deficiency, 615969 (3), Autosomal recessive; [Hereditary persistence of alpha-fetoprotein], 61597 (3), Autosomal dominant	yes	Hereditary persistence of alpha-fetoprotein|Hepatocellular carcinoma, reduced risk, association with|Hepatocellular carcinoma, increased risk, association with|Cirrhosis, association with|Alpha-fetoprotein deficiency							0
AFTPH	54812	0	0	0	0	0	1	0	1	0	0	0	1	0	0	0	0	0	0	0	0	1											0
AGA	175	1	0	0	1	1	1	0	0	0	0	0	0	0	0	0	0	0	0	0	1	0	yes	Aspartylglucosaminuria, 284 (3), Autosomal recessive	yes	Aspartylglucosaminuria							1
AGAP1	116987	0	0	0	0	0	1	0	0	0	0	0	0	0	0	0	0	0	0	0	1	0											1
AGAP10	728127	0	0	0	0	0	0	0	0	0	0	0	0	0	0	0	0	0	0	0	0	0											0
AGAP11	119385	0	0	0	0	0	0	0	0	0	0	0	0	0	0	0	0	0	0	0	0	0											0
AGAP2	116986	0	0	0	0	0	1	0	1	0	0	0	1	1	0	0	0	0	0	0	0	2											0
AGAP3	116988	0	0	0	0	0	0	0	0	0	0	0	0	0	0	0	0	0	0	0	0	0											0
AGAP4	119016	0	0	0	0	0	0	0	0	0	0	0	0	0	0	0	0	0	0	0	0	0											0
AGAP5	729092	0	0	0	0	0	0	0	0	0	0	0	0	0	0	0	0	0	0	0	0	0											0
AGAP6	414189	0	0	0	0	0	1	0	1	0	0	0	0	0	0	0	1	0	0	0	0	1											0
AGAP7	653268	0	0	0	0	0	1	0	1	0	0	0	0	0	0	0	1	0	0	0	0	1											0
AGAP8	728404	0	0	0	0	0	0	0	0	0	0	0	0	0	0	0	0	0	0	0	0	0											0
AGAP9	642517	0	0	0	0	0	1	0	1	0	0	0	0	0	0	1	1	0	0	0	0	2											0
AGBL1	123624	0	0	0	0	1	0	0	0	0	0	0	0	0	0	0	0	0	0	0	0	0		Corneal dystrophy, Fuchs endothelial, 8, 615523 (3), Autosomal dominant	yes	Fuchs corneal dystrophy, late-onset							0
AGBL2	79841	0	0	0	0	0	1	0	1	1	0	0	0	0	0	0	0	0	0	0	1	1											1
AGBL3	340351	0	0	0	0	0	0	0	0	0	0	0	0	0	0	0	0	0	0	0	0	0											0
AGBL4	84871	0	0	0	0	0	1	0	0	0	0	0	0	0	0	0	0	0	0	0	1	0				Autism spectrum disorder, association with							1
AGBL5	60509	0	0	0	0	0	0	0	0	0	0	0	0	0	0	0	0	0	0	0	0	0											0
AGER	177	0	0	0	0	0	0	0	0	0	0	0	0	0	0	0	0	0	0	0	0	0				Increased lung disease severity, in cystic fibrosis, association with.|Microangiopathy in type 2 diabetes, association|Multiple sclerosis, association with|Myocardial infarction, later onset, association with|Reduced soluable RAGE levels in plasma, association with|Reduced survival of heart disease, in diabetic nephropathy, association|Schizophrenia psychoticism personality trait, association wit…							0
AGFG1	3267	0	0	0	0	0	1	0	0	0	0	0	0	0	0	0	0	0	0	0	1	0											2
AGFG2	3268	0	0	0	0	0	0	0	0	0	0	0	0	0	0	0	0	0	0	0	0	0											0
AGGF1	55109	1	0	1	1	1	1	0	1	0	0	0	1	0	0	0	0	0	0	0	1	1			yes	Klippel-Trenaunay syndrome							7
AGK	55750	1	0	1	0	1	1	0	1	0	0	0	1	0	0	0	0	0	0	0	0	1	yes	Cataract 38, autosomal recessive, 614691 (3), Autosomal recessive; Sengers syndrome, 21235 (3), Autosomal recessive	yes	Sengers syndrome|Mitochondrial DNA depletion syndrome, myopathic|Cataract, congenital, autosomal recessive|Cataract & cardiomyopathy|Autism							0
AGL	178	0	0	0	0	1	0	0	0	0	0	0	0	0	0	0	0	0	0	0	0	0	yes	Glycogen storage disease IIIa, 2324 (3), Autosomal recessive; Glycogen storage disease IIIb, 2324 (3), Autosomal recessive	yes	Glycogen storage disease 3d|Glycogen storage disease 3c|Glycogen storage disease 3a|Glycogen storage disease 3							0
AGMAT	79814	0	0	0	0	0	1	0	1	0	0	0	0	0	0	1	0	0	0	0	0	1											0
AGMO	392636	0	0	0	0	0	0	0	0	0	0	0	0	0	0	0	0	0	0	0	0	0											0
AGO1	26523	0	0	0	0	0	0	0	0	0	0	0	0	0	0	0	0	0	0	0	0	0											0
AGO2	27161	0	0	0	0	0	1	0	1	1	0	0	1	1	1	0	1	0	0	0	0	5											0
AGO3	192669	0	0	0	0	0	0	0	0	0	0	0	0	0	0	0	0	0	0	0	0	0											0
AGO4	192670	0	0	0	0	0	0	0	0	0	0	0	0	0	0	0	0	0	0	0	0	0											0
AGPAT1	10554	0	0	0	0	0	1	0	1	0	0	0	0	0	0	1	1	1	0	0	1	3											1
AGPAT2	10555	1	0	1	0	1	1	0	1	0	0	1	0	0	0	0	0	0	0	0	0	1	yes	Lipodystrophy, congenital generalized, type 1, 68594 (3), Autosomal recessive	yes	Berardinelli-Seip lipodystrophy|Congenital generalised lipodystrophy|Congenital generalised lipodystrophy type 1|Lipodystrophy, congenital generalized							0
AGPAT3	56894	0	0	0	0	0	1	0	0	0	0	0	0	0	0	0	0	0	0	0	1	0											6
AGPAT4	56895	0	0	0	0	0	1	0	0	0	0	0	0	0	0	0	0	0	0	0	1	0											4
AGPAT5	55326	0	0	0	0	0	1	0	1	0	0	0	0	0	0	1	0	0	0	1	1	2											2
AGPAT6	137964	0	0	0	0	0	0	0	0	0	0	0	0	0	0	0	0	0	0	0	0	0											0
AGPAT9	84803	0	0	0	0	0	0	0	0	0	0	0	0	0	0	0	0	0	0	0	0	0											0
AGPHD1	123688	0	0	0	0	0	1	0	0	0	0	0	0	0	0	0	0	0	0	0	1	0											3
AGPS	8540	1	0	1	1	1	1	0	1	0	0	0	0	0	1	0	0	0	0	0	1	1	yes	Rhizomelic chondrodysplasia punctata, type 3, 6121 (3), Autosomal recessive	yes	Rhizomelic chondrodysplasia punctata, type 3|Alkyl-DHAP synthase deficiency							1
AGR2	10551	0	0	0	0	0	1	0	0	0	0	0	0	0	0	0	0	0	0	0	1	0											67
AGR3	155465	0	0	0	0	0	1	0	0	0	0	0	0	0	0	0	0	0	0	0	1	0											10
AGRN	375790	0	0	0	0	1	0	0	0	0	0	0	0	0	0	0	0	0	0	0	0	0	yes	Myasthenic syndrome, congenital, 8, with pre- and postsynaptic defects, 61512 (3), Autosomal recessive	yes	Congenital myasthenic syndrome |Myasthenia							0
AGRP	181	0	0	0	0	1	0	0	0	0	0	0	0	0	0	0	0	0	0	0	0	0	yes	{Leanness, inherited} (3); {Obesity, late-onset}, 61665 (3), Autosomal recessive, Autosomal dominant, Multifactorial		Reduced promoter activity|Obesity, late-onset, association with|Obesity and diabetes, association with|Increased promoter activity|Increased body mass index, association with|Anorexia nervosa, association with							0
AGSK1	80154	0	0	0	0	0	1	0	0	0	0	0	0	0	0	0	0	0	0	0	1	0											3
AGT	183	1	0	0	1	1	1	0	0	0	0	0	0	0	0	0	0	0	0	0	1	0	yes	{Hypertension, essential, susceptibility to}, 1455 (3), Multifactorial; {Preeclampsia, susceptibility to} (3); Renal tubular dysgenesis, 26743 (3), Autosomal recessive	yes	Posttransplant anemia, association with|Potential protein deficiency|Power sports performance, association with|Pre-eclampsia, association with|Preeclampsia|Preeclampsia/eclampsia, increased risk|Reduced angiotensinogen levels|Reduced pulse pressure, association with|Reduced risk of diabetic nephropathy, association with|Renal complications, association with|Renal tubular dysgenesis|Sick sinus sy…							1
AGTPBP1	23287	0	0	0	0	0	1	0	1	0	0	0	0	0	0	0	1	0	0	0	0	1											0
AGTR1	185	1	0	0	1	1	1	0	0	0	0	0	0	0	0	0	0	0	0	0	1	0	yes	{Hypertension, essential}, 1455 (3), Multifactorial; Renal tubular dysgenesis, 26743 (3), Autosomal recessive	yes	Hypertrophic cardiomyopathy, association with|Increased left ventricular mass, association with|Myocardial infarction, acute, association with|Potential protein deficiency|Preeclampsia, association with|Reduced function|Renal tubular dysgenesis|Right coronary artery in STEM1, association with|Severe chronic periodontitis, association with|Hypertension, association with.|Hypertension, association …							1
AGTR2	186	0	0	0	0	1	0	0	0	0	0	0	0	0	0	0	0	0	0	0	0	0	yes		yes	Reduced mRNA splicing efficiency|Preeclampsia, association with|Potential protein deficiency|Mental retardation, X-linked|Mental retardation, pervasive developmental disorder, and epilepsy |Left ventricular hypertrophy, association with|Increased glomerular filtration rate, in males|Higher left ventricle mass index in HCM, association							0
AGTRAP	57085	0	0	0	0	0	1	0	0	0	0	0	0	0	0	0	0	0	0	0	1	0											103
AGXT	189	1	1	0	1	1	1	1	0	0	0	0	0	0	0	0	0	0	0	0	1	0	yes	Hyperoxaluria, primary, type 1, 2599 (3), Autosomal recessive	yes	Hyperoxaluria|Hyperoxaluria, association with					yes	NE	27
AGXT2	64902	0	0	0	0	1	0	0	0	0	0	0	0	0	0	0	0	0	0	0	0	0			yes	Hyper-beta-aminoisobutyric aciduria|Autism spectrum disorder							0
AGXT2L1	64850	0	0	0	0	0	0	0	0	0	0	0	0	0	0	0	0	0	0	0	0	0				Colorectal cancer, increased risk, association with							0
AGXT2L2	85007	1	0	0	1	1	1	0	0	0	0	0	0	0	0	0	0	0	0	0	1	0			yes	Phosphohydroxylysinuria							3
AHCTF1	25909	0	0	0	0	0	1	0	1	0	1	0	0	1	1	0	1	1	1	1	0	7											0
AHCY	191	1	0	1	1	1	1	0	1	1	1	1	0	0	1	1	1	1	1	1	1	9	yes		yes	S-adenosylhomocysteine hydrolase deficiency|Reduced transcription|Reduced activity|Altered DNA binding							4
AHCYL1	10768	0	0	0	0	0	1	0	1	0	0	0	0	0	0	1	0	1	0	0	1	2											17
AHCYL2	23382	0	0	0	0	0	0	0	0	0	0	0	0	0	0	0	0	0	0	0	0	0											0
AHDC1	27245	0	0	0	0	0	0	0	0	0	0	0	0	0	0	0	0	0	0	0	0	0		Xia-Gibbs syndrome, 615829 (3), Autosomal dominant									0
AHI1	54806	1	0	1	0	1	1	0	1	0	0	0	0	0	0	0	0	0	1	0	0	1	yes	Joubert syndrome-3, 68629 (3), Autosomal recessive	yes	Potential protein deficiency|Obesity, association with|Nephronophthisis, modifier of|Molar tooth sign & superior vermian dysplasia|Joubert syndrome, modifier of|Joubert syndrome							0
AHNAK	79026	0	0	0	0	0	1	0	0	0	0	0	0	0	0	0	0	0	0	0	1	0				Potential protein deficiency							3
AHNAK2	113146	0	0	0	0	0	1	0	0	0	0	0	0	0	0	0	0	0	0	0	1	0				Autism							16
AHR	196	0	0	0	0	0	1	0	1	0	0	0	1	0	0	0	0	0	0	0	0	1				Uterine endometrial cancer, association with|Lung cancer, smoking-related, association with|Lower AHR, ARNT and CYP1B1 mRNA expression, association|Higher induced CYP1A1 activity|Breast cancer risk, association with							0
AHRR	57491	0	0	0	0	0	0	0	0	0	0	0	0	0	0	0	0	0	0	0	0	0				Micropenis, association with|Male infertility, dioxin-related, association with|Male factor infertility, association with|Endometriosis susceptibility and severity, association with|Autism spectrum disorder							0
AHSA1	10598	0	0	0	0	0	0	0	0	0	0	0	0	0	0	0	0	0	0	0	0	0											0
AHSA2	130872	0	0	0	0	0	1	0	0	0	0	0	0	0	0	0	0	0	0	0	1	0											1
AHSG	197	0	0	0	0	1	0	0	0	0	0	0	0	0	0	0	0	0	0	0	0	0	yes			Accelerated vascular calcification, association with|Adipocyte insulin action, association with |Leanness, association with|SarS-CoV infection, protection, association							0
AHSP	51327	1	0	0	1	1	1	0	0	0	0	0	0	0	0	0	0	0	0	0	1	0			yes	Thalassaemia							6
AICDA	57379	0	0	0	0	1	0	0	0	0	0	0	0	0	0	0	0	0	0	0	0	0	yes	Immunodeficiency with hyper-IgM, type 2, 65258 (3), Autosomal recessive	yes	Hyper-IgM syndrome|Hyper-IgM syndrome, type 2							0
AIDA	64853	0	0	0	0	0	1	0	0	0	0	0	0	0	0	0	0	0	0	0	1	0											7
AIF1	199	0	0	0	0	0	0	0	0	0	0	0	0	0	0	0	0	0	0	0	0	0				Anticentromere antibody positive systemic sclerosis, association							0
AIF1L	83543	0	0	0	0	0	1	0	1	0	0	0	0	0	0	1	0	0	0	0	1	1											1
AIFM1	9131	1	0	1	0	1	1	0	1	0	1	0	1	1	1	0	1	0	1	1	0	7	yes	Combined oxidative phosphorylation deficiency 6, 3816 (3), X-linked recessive; Cowchock syndrome, 3149 (3), X-linked recessive; Deafness, X-linked 5, 3614 (3), X-linked recessive	yes	Ventriculomegaly, prenatal|Mitochondrial encephalomyopathy, X-linked|Cowchock syndrome|Complex I deficiency							0
AIFM2	84883	0	0	0	0	0	1	0	1	0	0	0	0	1	0	0	0	0	0	0	1	1											3
AIFM3	150209	0	0	0	0	0	1	0	1	0	0	0	0	0	0	1	0	0	0	0	0	1											0
AIG1	51390	0	0	0	0	0	1	0	0	0	0	0	0	0	0	0	0	0	0	0	1	0											6
AIM1	202	0	0	0	0	0	0	0	0	0	0	0	0	0	0	0	0	0	0	0	0	0											0
AIM1L	55057	0	0	0	0	0	1	0	1	0	1	0	0	1	0	0	0	0	0	0	0	2											0
AIM2	9447	0	0	0	0	0	1	0	0	0	0	0	0	0	0	0	0	0	0	0	1	0											1
AIMP1	9255	1	0	0	1	1	1	0	0	0	0	0	0	0	0	0	0	0	0	0	1	0	yes	Leukodystrophy, hypomyelinating, 3, 266 (3), Autosomal recessive	yes	Pelizaeus-Merzbacher-like disease							4
AIMP2	7965	0	0	0	0	0	1	0	0	0	0	0	0	0	0	0	0	0	0	0	1	0											39
AIP	9049	0	0	0	0	1	0	0	0	0	0	0	0	0	0	0	0	0	0	0	0	0	yes		yes	Pituitary adenoma with neuronal choristoma|Pituitary apoplexy|Pituitary tumours|Prolactinoma|Somatotropinoma|Somatotropinoma, pediatric|Pituitary adenoma predisposition|Pituitary adenoma|Parathyroid adenoma|Non-secreting adenoma|Macroadenoma.|Macroadenoma|Gigantism|Acromegaly.|Acromegaly							0
AIPL1	23746	1	0	0	1	1	1	0	0	0	0	0	0	0	0	0	0	0	0	0	1	0	yes	Cone-rod dystrophy, 64393 (3), Autosomal recessive; Leber congenital amaurosis 4, 64393 (3), Autosomal recessive; Retinitis pigmentosa, juvenile, 64393 (3), Autosomal recessive	yes	Retinal degeneration, late-onset |Leber congenital amaurosis IV|Leber congenital amaurosis|Cone-rod dystrophy							3
AIRE	326	1	0	0	1	1	1	0	0	0	0	0	0	0	0	0	0	0	0	0	1	0	yes	Autoimmune polyendocrinopathy syndrome , type I, with or without reversible metaphyseal dysplasia, 243 (3), Autosomal recessive, Autosomal dominant	yes	Systemic sclerosis with autoimmune thyroiditis|Rheumatoid arthritis, susceptibility, association |Rheumatoid arthritis, association with|Hypoparathyroidism without APECED |Autoimmune polyglandular syndrome type 1|Autoimmune polyendocrine syndrome type 1.|Autoimmune hepatitis, association with|Autoimmune hepatitis 2|APECED|Alopecia universalis, association with|Addison's disease, autoimmune.|Addis…							7
AJAP1	55966	0	0	0	0	0	1	0	1	0	0	0	0	1	0	0	0	0	0	0	0	1											0
AJUBA	84962	0	0	0	0	0	1	0	0	0	0	0	0	0	0	0	0	0	0	0	1	0											12
AK1	203	1	1	0	0	1	1	1	0	0	0	0	0	0	0	0	0	0	0	0	0	0	yes	Hemolytic anemia due to adenylate kinase deficiency, 612631 (3), Autosomal recessive	yes	Potential protein deficiency|Adenylate kinase deficiency					yes	NE	0
AK2	204	1	0	1	0	1	1	0	1	0	0	0	0	0	1	0	1	1	1	1	0	5	yes	Reticular dysgenesis, 2675 (3), Autosomal recessive	yes	Reticular dysgenesia							0
AK3	50808	0	0	0	0	0	1	0	0	0	0	0	0	0	0	0	0	0	0	0	1	0											4
AK4	205	0	0	0	0	0	0	0	0	0	0	0	0	0	0	0	0	0	0	0	0	0											0
AK5	26289	0	0	0	0	0	0	0	0	0	0	0	0	0	0	0	0	0	0	0	0	0											0
AK6	102157402	0	0	0	0	0	1	0	1	0	0	0	0	0	1	1	0	0	0	0	0	2											0
AK7	122481	0	0	0	0	0	0	0	0	0	0	0	0	0	0	0	0	0	0	0	0	0											0
AK8	158067	0	0	0	0	0	1	0	0	0	0	0	0	0	0	0	0	0	0	0	1	0											14
AK9	221264	0	0	0	0	0	0	0	0	0	0	0	0	0	0	0	0	0	0	0	0	0											0
AKAP1	8165	0	0	0	0	0	0	0	0	0	0	0	0	0	0	0	0	0	0	0	0	0											0
AKAP10	11216	1	0	1	1	1	1	0	1	0	0	0	0	0	0	0	0	0	1	0	1	1	yes	{Cardiac conduction defect, susceptibility to}, 1158 (3), Autosomal dominant		Preterm birth, prevention of, association with|Lung cancer, susceptibility to, association with|Increased basal heart rate and decreased heart rate variability, association with|Heart rate and heart rate variability, association with|Colorectal cancer, association with|Cardiac disease, susceptibility to, association|Breast cancer							3
AKAP11	11215	0	0	0	0	0	0	0	0	0	0	0	0	0	0	0	0	0	0	0	0	0											0
AKAP12	9590	0	0	0	0	0	0	0	0	0	0	0	0	0	0	0	0	0	0	0	0	0											0
AKAP13	11214	0	0	0	0	0	0	0	0	0	0	0	0	0	0	0	0	0	0	0	0	0				Autism spectrum disorder |Breast cancer, association with							0
AKAP14	158798	0	0	0	0	0	1	0	0	0	0	0	0	0	0	0	0	0	0	0	1	0											5
AKAP17A	8227	0	0	0	0	0	1	0	0	0	0	0	0	0	0	0	0	0	0	0	1	0											14
AKAP2	11217	0	0	0	0	0	0	0	0	0	0	0	0	0	0	0	0	0	0	0	0	0				Kallmann syndrome & bone anomalies							0
AKAP3	10566	0	0	0	0	0	0	0	0	0	0	0	0	0	0	0	0	0	0	0	0	0											0
AKAP4	8852	0	0	0	0	0	0	0	0	0	0	0	0	0	0	0	0	0	0	0	0	0											0
AKAP5	9495	0	0	0	0	0	0	0	0	0	0	0	0	0	0	0	0	0	0	0	0	0				Reduced physical aggression, association with|Working memory for emotional stimuli, association with							0
AKAP6	9472	0	0	0	0	0	0	0	0	0	0	0	0	0	0	0	0	0	0	0	0	0											0
AKAP7	9465	0	0	0	0	0	1	0	0	0	0	0	0	0	0	0	0	0	0	0	1	0											8
AKAP8	10270	0	0	0	0	0	0	0	0	0	0	0	0	0	0	0	0	0	0	0	0	0											0
AKAP8L	26993	0	0	0	0	0	1	0	1	0	0	0	0	0	0	0	0	0	0	1	1	1											70
AKAP9	10142	1	0	0	1	1	1	0	0	0	0	0	0	0	0	0	0	0	0	0	1	0	yes	?Long QT syndrome-11, 61182 (3)	yes	Long QT syndrome|Colorectal cancer, increased risk, association with|Cardiac arrhythmia|Breast cancer, increased risk, asssociation with|Breast cancer	yes	papillary thyroid					32
AKD1	221264	0	0	0	0	0	0	0	0	0	0	0	0	0	0	0	0	0	0	0	0	0											0
AKIP1	56672	0	0	0	0	0	1	0	1	1	0	0	0	0	0	0	0	0	0	0	0	1											0
AKIRIN1	79647	0	0	0	0	0	1	0	1	0	0	0	1	0	0	0	0	0	0	0	1	1											1
AKIRIN2	55122	0	0	0	0	0	1	0	1	1	1	1	1	1	1	0	1	1	1	1	1	10											7
AKNA	80709	0	0	0	0	0	1	0	0	0	0	0	0	0	0	0	0	0	0	0	1	0											2
AKNAD1	254268	0	0	0	0	0	1	0	1	0	0	0	0	0	0	1	0	0	0	0	0	1											0
AKR1A1	10327	0	0	0	0	0	0	0	0	0	0	0	0	0	0	0	0	0	0	0	0	0											0
AKR1B1	231	1	1	0	0	1	1	1	0	0	0	0	0	0	0	0	0	0	0	0	0	0			yes	Diabetes mellitus, without diabetic complications|Retinopathy in diabetic patients, association with					yes	NE	0
AKR1B10	57016	0	0	0	0	0	0	0	0	0	0	0	0	0	0	0	0	0	0	0	0	0											0
AKR1B15	441282	0	0	0	0	0	0	0	0	0	0	0	0	0	0	0	0	0	0	0	0	0											0
AKR1C1	1645	0	0	0	0	0	1	0	0	0	0	0	0	0	0	0	0	0	0	0	1	0											1
AKR1C2	1646	0	0	0	0	1	0	0	0	0	0	0	0	0	0	0	0	0	0	0	0	0	yes	Obesity, hyperphagia, and developmental delay (3); 46XY sex reversal 8, 614279 (3), Autosomal recessive	yes	Altered reductase activity|Disorder of sexual development, in males							0
AKR1C3	8644	0	0	0	0	0	1	0	0	0	0	0	0	0	0	0	0	0	0	0	1	0				Reduced enzyme activity with DOX/DAUN|Reduced enzyme activity with DAUN|Reduced enzyme activity|Polycystic ovary syndrome, association with|Lung cancer, increased risk, association with							1
AKR1C4	1109	0	0	0	0	1	0	0	0	0	0	0	0	0	0	0	0	0	0	0	0	0	yes	{46XY sex reversal 8, modifier of}, 614279 (3), Autosomal recessive	yes	Serum progesterone levels in bipolar disorder, association with|Reduced enzyme activity with DAUN|Reduced activity|Disorder of sexual development, in males							0
AKR1CL1	340811	0	0	0	0	0	0	0	0	0	0	0	0	0	0	0	0	0	0	0	0	0											0
AKR1D1	6718	0	0	0	0	1	0	0	0	0	0	0	0	0	0	0	0	0	0	0	0	0	yes	Bile acid synthesis defect, congenital, 2, 235555 (3), Autosomal recessive	yes	3-oxo-Delta(4)-steroid 5beta-reductase deficiency|Cholestatic liver disease in infancy							0
AKR1E2	83592	0	0	0	0	1	0	0	0	0	0	0	0	0	0	0	0	0	0	0	0	0			yes	Paediatric cataract							0
AKR7A2	8574	0	0	0	0	0	1	0	0	0	0	0	0	0	0	0	0	0	0	0	1	0				Reduced enzyme activity							5
AKR7A3	22977	0	0	0	0	0	1	0	0	0	0	0	0	0	0	0	0	0	0	0	1	0				Leukemia, risk, association with|Lung cancer							6
AKR7L	246181	0	0	0	0	0	1	0	0	0	0	0	0	0	0	0	0	0	0	0	1	0											14
AKT1	207	1	0	0	1	1	1	0	0	0	0	0	0	0	0	0	0	0	0	0	1	0	yes	Breast cancer, somatic, 11448 (3); Colorectal cancer, somatic, 1145 (3); Cowden syndrome 6, 61519 (3); Ovarian cancer, somatic, 167 (3); Proteus syndrome, somatic, 17692 (3); {Schizophrenia, susceptibility to}, 1815 (2), Autosomal dominant	yes	Schizophrenia, familial, association with|Cowden / Cowden-like syndrome |Altered transcriptional activity	yes	breast, colorectal, ovarian, NSCLC					5
AKT1S1	84335	0	0	0	0	0	0	0	0	0	0	0	0	0	0	0	0	0	0	0	0	0											0
AKT2	208	1	1	1	1	1	1	1	1	0	0	0	0	0	0	0	0	1	0	0	1	1	yes	Diabetes mellitus, type II, 125853 (3), Autosomal dominant; Hypoinsulinemic hypoglycemia with hemihypertrophy, 249 (3), Autosomal dominant	yes	Hypoglycaemia |Severe insulin resistance and diabetes mellitus	yes	ovarian, pancreatic			yes	E	5
AKT3	10000	1	0	1	0	1	1	0	1	0	0	0	0	0	0	0	0	0	0	1	0	1		Megalencephaly-polymicrogyria-polydactyly-hydrocephalus syndrome 2, 615937 (3), Autosomal dominant	yes	Microcephaly, abnormalities of the corpus callosum & seizures |Microcephaly & abnormalities of the corpus callosum |Microcephaly |Megalencephaly-polymicrogyria-polydactyly-hydrocephalus syndrome|Megalencephaly-capillary malformation / megalencephaly-polymicrogyria-polydactyly-hydrocephalus syndrome|Macrocephaly, megalencephaly & developmental delay							0
AKTIP	64400	0	0	0	0	0	1	0	0	0	0	0	0	0	0	0	0	0	0	0	1	0											3
ALAD	210	1	1	1	0	1	1	1	1	0	0	0	0	0	1	0	0	1	0	0	0	2	yes	{Lead poisoning, susceptibility to}, 61274 (3), Autosomal recessive; Porphyria, acute hepatic, 61274 (3), Autosomal recessive	yes	Porphyria, acute intermittent|Lead accumulation, association with|Amyotrophic lateral sclerosis, increased risk, association with|ALAD deficiency					yes	E	0
ALAS1	211	0	0	0	0	0	1	0	1	1	0	0	0	0	1	0	0	0	0	0	1	2											43
ALAS2	212	1	0	0	1	1	1	0	0	0	0	0	0	0	0	0	0	0	0	0	1	0	yes	Anemia, sideroblastic, 1, 3751 (3), X-linked recessive; Protoporphyria, erythropoietic, X-linked, 3752 (3), X-linked dominant	yes	Sideroblastic anaemia|Severe iron overload|Protoporphyria.|Protoporphyria |Porphyria, without anaemia/iron overload|Porphyria, erythropoietic, modifier of							1
ALB	213	0	0	0	0	1	0	0	0	0	0	0	0	0	0	0	0	0	0	0	0	0	yes	Analbuminemia, 616 (3); [Dysalbuminemic hyperthyroxinemia], 615999 (3)	yes	Dysalbuminaemic hyperthyroxinaemia, familial|Bisalbuminaemia|Analbuminaemia|Albumin variant							0
ALCAM	214	0	0	0	0	0	0	0	0	0	0	0	0	0	0	0	0	0	0	0	0	0				Breast cancer, increased risk, association with							0
ALDH16A1	126133	0	0	0	0	0	1	0	0	0	0	0	0	0	0	0	0	0	0	0	1	0				Gout, association with							3
ALDH18A1	5832	1	0	1	1	1	1	0	1	1	0	1	0	0	1	1	0	1	1	0	1	6	yes	Cutis laxa, autosomal dominant 3, 61663 (3), Autosomal dominant; Cutis laxa, autosomal recessive, type IIIA, 21915 (3), Autosomal recessive, Isolated cases; Spastic paraplegia 9A, autosomal dominant, 61162 (3), Autosomal dominant; Spastic paraplegia 9B, autosomal recessive, 616586 (3), Autosomal recessive	yes	Pyrroline-5-carboxylate synthetase deficiency|Neurocutaneous syndrome, autosomal recessive|Hyperammonaemia|Cutis laxa, autosomal recessive, type 3A|Cutis laxa with progeroid features							2
ALDH1A1	216	0	0	0	0	0	1	0	0	0	0	0	0	0	0	0	0	0	0	0	1	0				Decreased promoter activity							1
ALDH1A2	8854	0	0	0	0	1	0	0	0	0	0	0	0	0	0	0	0	0	0	0	0	0			yes	Tetralogy of Fallot							0
ALDH1A3	220	0	0	0	0	1	0	0	0	0	0	0	0	0	0	0	0	0	0	0	0	0		Microphthalmia, isolated 8, 615113 (3), Autosomal recessive	yes	Anophthalmia and microphthalmia|Microphthalmia							0
ALDH1B1	219	0	0	0	0	0	0	0	0	0	0	0	0	0	0	0	0	0	0	0	0	0											0
ALDH1L1	10840	0	0	0	0	0	1	0	0	0	0	0	0	0	0	0	0	0	0	0	1	0											1
ALDH1L2	160428	0	0	0	0	0	0	0	0	0	0	0	0	0	0	0	0	0	0	0	0	0											0
ALDH2	217	1	1	0	0	1	1	1	0	0	0	0	0	0	0	0	0	0	0	0	0	0	yes	Alcohol sensitivity, acute, 61251 (3); {Esophageal cancer, alcohol-related, susceptibility to} (3); {Hangover, susceptibility to}, 61251 (3); {Sublingual nitroglycerin, susceptibility to poor response to} (3)		Increased transcription|Lung cancer, increased risk, in smokers, association with|Oesophageal cancer risk|Oesophageal squamous cell carcinoma, association with|Pancreatic cancer risk|Stomach cancer, association with|Esophageal squamous cell carcinoma, reduced risk|Drinking behavior, association with|Acetaldehyde dehydrogenase deficiency, association|Acute coronary syndrome, association with|Alcoh…	yes	leiomyoma			yes	NE	0
ALDH3A1	218	0	0	0	0	0	1	0	0	0	0	0	0	0	0	0	0	0	0	0	1	0											1
ALDH3A2	224	1	1	0	0	1	1	1	0	0	0	0	0	0	0	0	0	0	0	0	0	0	yes	Sjogren-Larsson syndrome, 272 (3), Autosomal recessive	yes	Sjoegren-Larsson syndrome					yes	NE	0
ALDH3B1	221	0	0	0	0	0	1	0	0	0	0	0	0	0	0	0	0	0	0	0	1	0											17
ALDH3B2	222	0	0	0	0	0	0	0	0	0	0	0	0	0	0	0	0	0	0	0	0	0											0
ALDH4A1	8659	1	1	0	0	1	1	1	0	0	0	0	0	0	0	0	0	0	0	0	0	0	yes	Hyperprolinemia, type II, 23951 (3), Autosomal recessive	yes	Hyperprolinaemia 2					yes	NE	0
ALDH5A1	7915	0	0	0	0	1	0	0	0	0	0	0	0	0	0	0	0	0	0	0	0	0	yes	Succinic semialdehyde dehydrogenase deficiency, 27198 (3), Autosomal recessive	yes	Succinic semialdehyde dehydrogenase deficiency|SSADH deficiency with D-2-hydroxyglutaric aciduria|SSADH deficiency & incomplete WAGR syndrome with obesity|Reduced enzyme activity|Increased SSADH activity & developmental delay |Impaired cognitive function, association with							0
ALDH6A1	4329	0	0	0	0	1	0	0	0	0	0	0	0	0	0	0	0	0	0	0	0	0	yes	Methylmalonate semialdehyde dehydrogenase deficiency, 61415 (3), Autosomal recessive	yes	3-hydroxyisobutyric aciduria|MMSDH deficiency							0
ALDH7A1	501	1	0	1	1	1	1	0	1	0	0	0	0	1	0	0	0	0	0	0	1	1	yes	Epilepsy, pyridoxine-dependent, 2661 (3), Autosomal recessive	yes	Seizures, folinic-acid responsive|Epilepsy, pyridoxine-dependent|Alpha-AASA dehydrogenase deficiency							1
ALDH8A1	64577	0	0	0	0	0	0	0	0	0	0	0	0	0	0	0	0	0	0	0	0	0											0
ALDH9A1	223	0	0	0	0	1	0	0	0	0	0	0	0	0	0	0	0	0	0	0	0	0	yes										0
ALDOA	226	1	0	1	1	1	1	0	1	1	1	1	1	1	1	1	1	0	1	1	1	10	yes	Glycogen storage disease XII, 611881 (3), Autosomal recessive	yes	Aldolase A deficiency|Autism|Metabolic myopathy / haemolysis							3
ALDOB	229	0	0	0	0	1	0	0	0	0	0	0	0	0	0	0	0	0	0	0	0	0	yes	Fructose intolerance, 2296 (3), Autosomal recessive	yes	Fructose intolerance							0
ALDOC	230	0	0	0	0	0	1	0	0	0	0	0	0	0	0	0	0	0	0	0	1	0											3
ALG1	56052	1	1	1	0	1	1	1	1	1	1	1	1	1	0	0	1	1	1	1	0	9	yes	?Myasthenic syndrome, congenital, 15, without tubular aggregates, 616227 (3)	yes	Congenital disorder of glycosylation |Congenital disorder of glycosylation 1k					yes	E	0
ALG10	84920	1	0	0	1	1	1	0	0	0	0	0	0	0	0	0	0	0	0	0	1	0	yes	{Long QT syndrome, acquired, reduced susceptibility to}, 613688 (3), Autosomal dominant									3
ALG10B	144245	1	1	0	0	1	1	1	0	0	0	0	0	0	0	0	0	0	0	0	0	0			yes	Acquired long QT syndrome|Acquired long QT syndrome, protection against, association					yes	NE	0
ALG11	440138	1	0	1	0	1	1	0	1	1	1	1	1	1	1	1	1	1	1	1	0	11	yes	Congenital disorder of glycosylation, type Ip, 613661 (3), Autosomal recessive	yes	Congenital disorder of glycosylation 1p							0
ALG12	79087	1	1	1	0	1	1	1	1	1	0	0	0	0	0	0	0	0	0	0	0	1	yes	Congenital disorder of glycosylation, type Ig, 67143 (3)	yes	Congenital disorder of glycosylation 1g					yes	NE	0
ALG13	79868	1	0	1	1	1	1	0	1	0	1	1	1	1	0	0	0	0	1	1	1	6		Epileptic encephalopathy, early infantile, 36, 3884 (3), X-linked recessive	yes	Congenital disorder of glycosylation 1							4
ALG14	199857	1	0	1	0	1	1	0	1	1	1	1	1	1	1	0	1	0	1	1	0	9		?Myasthenic syndrome, congenital, 15, without tubular aggregates, 616227 (3)	yes	Congenital myasthenic syndrome							0
ALG1L	200810	0	0	0	0	0	0	0	0	0	0	0	0	0	0	0	0	0	0	0	0	0											0
ALG1L2	644974	0	0	0	0	0	0	0	0	0	0	0	0	0	0	0	0	0	0	0	0	0											0
ALG2	85365	1	0	1	0	1	1	0	1	1	1	1	1	1	1	1	1	1	1	1	0	11	yes	?Congenital disorder of glycosylation, type Ii, 6796 (3), Autosomal recessive; Myasthenic syndrome, congenital, 14, with tubular aggregates, 616228 (3), Autosomal recessive	yes	Congenital disorder of glycosylation 1i|Congenital myasthenic syndrome							0
ALG3	10195	0	0	0	0	1	0	0	0	0	0	0	0	0	0	0	0	0	0	0	0	0	yes	Congenital disorder of glycosylation, type Id, 6111 (3), Autosomal recessive	yes	Congenital disorder of glycosylation 1d							0
ALG5	29880	0	0	0	0	0	1	0	1	0	0	0	0	0	0	0	1	0	0	0	0	1											0
ALG6	29929	1	0	1	0	1	1	0	1	1	0	0	0	0	0	0	1	0	0	0	0	2	yes	Congenital disorder of glycosylation, type Ic, 63147 (3), Autosomal recessive	yes	Congenital disorder of glycosylation 1c, modifier of|Congenital disorder of glycosylation 1c, mild|Congenital disorder of glycosylation 1c|Congenital disorder of glycosylation 1a, modifier of							0
ALG8	79053	1	0	1	1	1	1	0	1	1	0	0	1	1	0	0	0	0	1	1	1	5	yes	Congenital disorder of glycosylation, type Ih, 6814 (3)	yes	Congenital disorder of glycosylation |Congenital disorder of glycosylation 1h							2
ALG9	79796	1	1	1	0	1	1	1	1	0	0	0	0	0	0	0	1	0	0	0	0	1	yes	Congenital disorder of glycosylation, type Il, 68776 (3)	yes	Congenital disorder of glycosylation 1l					yes	NE	0
ALK	238	0	0	0	0	1	0	0	0	0	0	0	0	0	0	0	0	0	0	0	0	0	yes	{Neuroblastoma, susceptibility to, 3}, 61314 (3)	yes	Neuroblastoma|Medulloblastoma	yes	ALCL, NSCLC, neuroblastoma	neuroblastoma				0
ALKBH1	8846	0	0	0	0	0	1	0	1	0	0	0	0	1	0	0	0	0	0	0	0	1											0
ALKBH2	121642	0	0	0	0	0	1	0	1	0	0	0	0	1	0	0	0	0	0	0	1	1											1
ALKBH3	221120	0	0	0	0	0	1	0	0	0	0	0	0	0	0	0	0	0	0	0	1	0											5
ALKBH4	54784	0	0	0	0	0	1	0	0	0	0	0	0	0	0	0	0	0	0	0	1	0											8
ALKBH5	54890	0	0	0	0	0	0	0	0	0	0	0	0	0	0	0	0	0	0	0	0	0											0
ALKBH6	84964	0	0	0	0	0	0	0	0	0	0	0	0	0	0	0	0	0	0	0	0	0											0
ALKBH7	84266	0	0	0	0	0	1	0	0	0	0	0	0	0	0	0	0	0	0	0	1	0											4
ALKBH8	91801	0	0	0	0	0	1	0	1	0	0	0	0	1	0	0	0	0	0	1	1	2											1
ALLC	55821	0	0	0	0	0	0	0	0	0	0	0	0	0	0	0	0	0	0	0	0	0											0
ALMS1	7840	1	0	1	0	1	1	0	1	0	0	0	0	0	0	0	0	0	0	1	0	1	yes	Alstrom syndrome, 238 (3), Autosomal recessive	yes	Alstrom syndrome|Leber congenital amaurosis							0
ALMS1P	200420	0	0	0	0	0	0	0	0	0	0	0	0	0	0	0	0	0	0	0	0	0											0
ALOX12	239	0	0	0	0	0	0	0	0	0	0	0	0	0	0	0	0	0	0	0	0	0				Glycemic control|Esential hypertension, association with							0
ALOX12B	242	0	0	0	0	1	0	0	0	0	0	0	0	0	0	0	0	0	0	0	0	0	yes	Ichthyosis, congenital, autosomal recessive 2, 2421 (3), Autosomal recessive	yes	Collodian membrane, self-healing|Collodion membrane, self-healing|Ichthyosiform erythroderma |Ichthyosiform erythroderma, nonbullous 1|Ichthyosis, congenital, autosomal recessive							0
ALOX15	246	0	0	0	0	0	0	0	0	0	0	0	0	0	0	0	0	0	0	0	0	0				Reduced catalytic activity|Coronary artery disease, association with|Carotid plaque, in coronary heart disease, association with|Altered transcriptional activity							0
ALOX15B	247	0	0	0	0	0	1	0	0	0	0	0	0	0	0	0	0	0	0	0	1	0											3
ALOX5	240	1	0	0	1	1	1	0	0	0	0	0	0	0	0	0	0	0	0	0	1	0	yes	{Asthma, diminished response to antileukotriene treatment in}, 687 (3), Autosomal dominant; {Atherosclerosis, susceptibility to} (3)		Lower production of AXOL5 metabolites|Coronary artery disease, increased risk|Bronchial asthma, association with|5-lipoxygenase, variable expression							14
ALOX5AP	241	0	0	0	0	0	1	0	0	0	0	0	0	0	0	0	0	0	0	0	1	0		{Stroke, susceptibility to}, 61367 (3), Multifactorial		Atherosclerosis, association with|Intracerebral haemorrhage, association with|Ischaemic stroke, association with							1
ALOXE3	59344	0	0	0	0	1	0	0	0	0	0	0	0	0	0	0	0	0	0	0	0	0	yes	Ichthyosis, congenital, autosomal recessive 3, 66545 (3), Autosomal recessive	yes	Ichthyosis, congenital, autosomal recessive|Ichthyosiform erythroderma, nonbullous 1							0
ALPI	248	0	0	0	0	0	1	0	0	0	0	0	0	0	0	0	0	0	0	0	1	0											4
ALPK1	80216	0	0	0	0	0	0	0	0	0	0	0	0	0	0	0	0	0	0	0	0	0											0
ALPK2	115701	0	0	0	0	0	0	0	0	0	0	0	0	0	0	0	0	0	0	0	0	0											0
ALPK3	57538	0	0	0	0	0	1	0	1	0	0	0	0	1	0	0	0	0	0	0	0	1											0
ALPL	249	0	0	0	0	1	0	0	0	0	0	0	0	0	0	0	0	0	0	0	0	0	yes	Hypophosphatasia, adult, 1463 (3), Autosomal recessive, Autosomal dominant; Hypophosphatasia, childhood, 24151 (3), Autosomal recessive; Hypophosphatasia, infantile, 2415 (3), Autosomal recessive; Odontohypophosphatasia, 1463 (3), Autosomal recessive, Autosomal dominant	yes	Hypophosphatasia|Hypophosphatasia, association with|Low serum alkaline phosphatase, association with.|Odontohypophosphatasia							0
ALPP	250	1	0	0	1	1	1	0	0	0	0	0	0	0	0	0	0	0	0	0	1	0	yes										28
ALPPL2	251	0	0	0	0	0	0	0	0	0	0	0	0	0	0	0	0	0	0	0	0	0											0
ALS2	57679	0	0	0	0	1	0	0	0	0	0	0	0	0	0	0	0	0	0	0	0	0	yes	Amyotrophic lateral sclerosis 2, juvenile, 251 (3), Autosomal recessive; Primary lateral sclerosis, juvenile, 66353 (3), Autosomal recessive; Spastic paralysis, infantile onset ascending, 67225 (3), Autosomal recessive	yes	Spastic paraplegia|Spastic paralysis, infantile-onset|Primary lateral sclerosis, juvenile|Amyotrophic lateral sclerosis							0
ALS2CL	259173	0	0	0	0	0	1	0	0	0	0	0	0	0	0	0	0	0	0	0	1	0				Potential protein deficiency							7
ALS2CR11	151254	0	0	0	0	0	1	0	0	0	0	0	0	0	0	0	0	0	0	0	1	0											47
ALS2CR12	130540	0	0	0	0	0	1	0	0	0	0	0	0	0	0	0	0	0	0	0	1	0											18
ALS2CR8	79800	0	0	0	0	0	1	0	0	0	0	0	0	0	0	0	0	0	0	0	1	0											1
ALX1	8092	1	0	0	1	1	1	0	0	0	0	0	0	0	0	0	0	0	0	0	1	0	yes	?Frontonasal dysplasia 3, 613456 (3)	yes	Mental retardation, language delay & microcephaly |Microphthalmia with facial clefting							14
ALX3	257	0	0	0	0	1	0	0	0	0	0	0	0	0	0	0	0	0	0	0	0	0	yes	Frontonasal dysplasia 1, 13676 (3), Autosomal recessive	yes	Frontorhiny							0
ALX4	60529	1	0	0	1	1	1	0	0	0	0	0	0	0	0	0	0	0	0	0	1	0	yes	{Craniosynostosis 5, susceptibility to}, 615529 (3), Autosomal dominant; Frontonasal dysplasia 2, 613451 (3), Autosomal recessive; Parietal foramina 2, 69597 (3), Autosomal dominant	yes	Nasal malformations & parietal foramina|Frontonasal dysplasia|Frontofacial dysostosis syndrome|Foramina parietalia permagna|Craniosynostosis, nonsymdromic							2
ALYREF	10189	0	0	0	0	0	1	0	1	1	1	1	1	1	1	1	1	1	1	1	0	11											0
AMACR	23600	0	0	0	0	1	0	0	0	0	0	0	0	0	0	0	0	0	0	0	0	0	yes	Alpha-methylacyl-CoA racemase deficiency, 61437 (3), Autosomal recessive; Bile acid synthesis defect, congenital, 4, 21495 (3), Autosomal recessive	yes	Prostate cancer, increased risk, association with |Prostate cancer risk, association with|Increased gene expression|Complex I deficiency|Cerebellar ataxia, late-onset autosomal recessive|Altered splicing |Alpha methylacyl CoA racemase deficiency |Advanced distal colorectal adenoma, increased risk, association|Adult-onset|Adenoma, risk, association with							0
AMBN	258	0	0	0	0	0	1	0	0	0	0	0	0	0	0	0	0	0	0	0	1	0		Amelogenesis imperfecta, type IF, 61627 (3), Autosomal recessive									1
AMBP	259	0	0	0	0	0	1	0	0	0	0	0	0	0	0	0	0	0	0	0	1	0											1
AMBRA1	55626	0	0	0	0	0	1	0	1	1	0	0	1	0	0	0	0	0	0	0	0	2											0
AMD1	262	0	0	0	0	0	1	0	1	0	1	0	0	0	1	0	0	0	1	1	1	4				Autism spectrum disorder							2
AMDHD1	144193	0	0	0	0	0	0	0	0	0	0	0	0	0	0	0	0	0	0	0	0	0											0
AMDHD2	51005	0	0	0	0	0	1	0	1	0	0	0	0	1	0	0	0	0	0	0	1	1											2
AMELX	265	0	0	0	0	1	0	0	0	0	0	0	0	0	0	0	0	0	0	0	0	0	yes	Amelogenesis imperfecta, type 1E, 312 (3), X-linked dominant	yes	Amelogenesis imperfecta							0
AMELY	266	0	0	0	0	1	0	0	0	0	0	0	0	0	0	0	0	0	0	0	0	0			yes	Oligozoospermia							0
AMER1	139285	0	0	0	0	1	0	0	0	0	0	0	0	0	0	0	0	0	0	0	0	0		Osteopathia striata with cranial sclerosis, 3373 (3), X-linked dominant			yes	Wilms tumour					0
AMER2	219287	0	0	0	0	0	0	0	0	0	0	0	0	0	0	0	0	0	0	0	0	0											0
AMER3	205147	0	0	0	0	0	0	0	0	0	0	0	0	0	0	0	0	0	0	0	0	0											0
AMFR	267	0	0	0	0	0	1	0	1	0	0	1	0	0	0	0	0	0	0	0	0	1											0
AMH	268	0	0	0	0	1	0	0	0	0	0	0	0	0	0	0	0	0	0	0	0	0	yes	Persistent Mullerian duct syndrome, type II, 26155 (3), Autosomal recessive	yes	Follicle number, association with|Haematospermia menstruations|Persistent Mullerian ducts syndrome							0
AMHR2	269	1	0	1	0	1	1	0	1	0	0	0	0	0	1	1	0	0	0	0	0	2	yes	Persistent Mullerian duct syndrome, type II, 26155 (3), Autosomal recessive	yes	Persistent Mullerian ducts syndrome|Potential protein deficiency							0
AMICA1	120425	0	0	0	0	0	0	0	0	0	0	0	0	0	0	0	0	0	0	0	0	0											0
AMIGO1	57463	0	0	0	0	0	0	0	0	0	0	0	0	0	0	0	0	0	0	0	0	0											0
AMIGO2	347902	0	0	0	0	0	0	0	0	0	0	0	0	0	0	0	0	0	0	0	0	0											0
AMIGO3	386724	0	0	0	0	0	0	0	0	0	0	0	0	0	0	0	0	0	0	0	0	0											0
AMMECR1	9949	0	0	0	0	0	1	0	0	0	0	0	0	0	0	0	0	0	0	0	1	0											16
AMMECR1L	83607	0	0	0	0	0	0	0	0	0	0	0	0	0	0	0	0	0	0	0	0	0											0
AMN	81693	0	0	0	0	1	0	0	0	0	0	0	0	0	0	0	0	0	0	0	0	0	yes	Megaloblastic anemia-1, Norwegian type, 2611 (3), Autosomal recessive	yes	Megaloblastic anaemia 1|Imerslund-Grasbeck syndrome.|Imerslund-GrÃ¤sbeck syndrome							0
AMN1	196394	0	0	0	0	0	0	0	0	0	0	0	0	0	0	0	0	0	0	0	0	0											0
AMOT	154796	0	0	0	0	0	1	0	0	0	0	0	0	0	0	0	0	0	0	0	1	0											43
AMOTL1	154810	0	0	0	0	0	1	0	1	0	0	0	0	1	0	0	0	0	0	0	0	1											0
AMOTL2	51421	0	0	0	0	0	1	0	0	0	0	0	0	0	0	0	0	0	0	0	1	0											91
AMPD1	270	1	0	0	1	1	1	0	0	0	0	0	0	0	0	0	0	0	0	0	1	0	yes	Myopathy due to myoadenylate deaminase deficiency, 615511 (3), Autosomal recessive	yes	Adenosine monophosphate deaminase deficiency|Features of metabolic syndrome in coronary artery disease, association with							3
AMPD2	271	1	0	0	1	1	1	0	0	0	0	0	0	0	0	0	0	0	0	0	1	0		Pontocerebellar hypoplasia, type 9, 61589 (3), Autosomal recessive; ?Spastic paraplegia 63, 615686 (3), Autosomal recessive	yes	Pontocerebellar hypoplasia, AMPD2-related							4
AMPD3	272	1	0	0	1	1	1	0	0	0	0	0	0	0	0	0	0	0	0	0	1	0	yes	[AMP deaminase deficiency, erythrocytic], 612874 (3)	yes	Adenosine monophosphate deaminase deficiency							2
AMPH	273	0	0	0	0	0	1	0	0	0	0	0	0	0	0	0	0	0	0	0	1	0											4
AMT	275	1	0	0	1	1	1	0	0	0	0	0	0	0	0	0	0	0	0	0	1	0	yes	Glycine encephalopathy, 65899 (3), Autosomal recessive	yes	Neural tube defects|Hyperglycinaemia, non-ketotic|Autism							3
AMTN	401138	0	0	0	0	0	0	0	0	0	0	0	0	0	0	0	0	0	0	0	0	0											0
AMY1A	276	0	0	0	0	0	1	0	1	0	0	0	0	0	0	0	1	0	0	0	0	1											0
AMY1B	277	0	0	0	0	0	1	0	1	0	0	0	0	0	0	0	1	0	0	0	0	1											0
AMY1C	278	0	0	0	0	0	1	0	1	0	0	0	0	0	0	0	1	0	0	0	0	1											0
AMY2A	279	0	0	0	0	0	1	0	0	0	0	0	0	0	0	0	0	0	0	0	1	0											1
AMY2B	280	0	0	0	0	0	0	0	0	0	0	0	0	0	0	0	0	0	0	0	0	0											0
AMZ1	155185	0	0	0	0	0	1	0	1	0	0	0	1	0	0	0	0	0	0	0	0	1											0
AMZ2	51321	0	0	0	0	0	1	0	1	0	0	0	1	0	0	0	0	0	0	0	0	1											0
AMZ2P1	201283	0	0	0	0	0	0	0	0	0	0	0	0	0	0	0	0	0	0	0	0	0											0
ANAPC1	64682	0	0	0	0	0	1	0	1	0	0	0	0	0	0	0	0	0	1	1	0	2				Potential protein deficiency							0
ANAPC10	10393	0	0	0	0	0	1	0	1	0	1	0	1	1	0	1	1	1	1	1	0	8											0
ANAPC11	51529	0	0	0	0	0	1	0	1	1	0	1	1	0	1	1	1	1	1	1	1	9											16
ANAPC13	25847	0	0	0	0	0	1	0	1	0	0	0	1	0	0	0	0	0	1	1	1	3											1
ANAPC15	25906	0	0	0	0	0	1	0	1	1	1	0	1	0	1	1	0	0	1	1	1	7											1
ANAPC16	119504	0	0	0	0	0	1	0	0	0	0	0	0	0	0	0	0	0	0	0	1	0											1
ANAPC2	29882	0	0	0	0	0	1	0	1	1	1	1	1	1	1	1	1	1	0	0	1	9											3
ANAPC4	29945	0	0	0	0	0	1	0	1	1	1	1	1	1	1	1	1	1	1	1	0	11											0
ANAPC5	51433	0	0	0	0	0	1	0	1	1	1	1	1	1	1	1	1	1	1	1	0	11											0
ANAPC7	51434	0	0	0	0	0	1	0	1	0	0	0	0	0	0	1	0	0	1	0	0	2											0
ANG	283	0	0	0	0	1	0	0	0	0	0	0	0	0	0	0	0	0	0	0	0	0	yes	Hypobetalipoproteinemia, familial, 2, 6519 (3), Autosomal recessive	yes	Spastic paraplegia 5|Parkinson disease|Amyotrophic lateral sclerosis, modifier of|Amyotrophic lateral sclerosis, association with|Amyotrophic lateral sclerosis							0
ANGEL1	23357	0	0	0	0	0	0	0	0	0	0	0	0	0	0	0	0	0	0	0	0	0											0
ANGEL2	90806	0	0	0	0	0	0	0	0	0	0	0	0	0	0	0	0	0	0	0	0	0				Potential protein deficiency							0
ANGPT1	284	0	0	0	0	0	0	0	0	0	0	0	0	0	0	0	0	0	0	0	0	0				Stroke, reduced risk, association with							0
ANGPT2	285	0	0	0	0	0	0	0	0	0	0	0	0	0	0	0	0	0	0	0	0	0				Tetralogy of Fallot							0
ANGPT4	51378	0	0	0	0	0	0	0	0	0	0	0	0	0	0	0	0	0	0	0	0	0											0
ANGPTL1	9068	0	0	0	0	0	0	0	0	0	0	0	0	0	0	0	0	0	0	0	0	0											0
ANGPTL2	23452	0	0	0	0	0	0	0	0	0	0	0	0	0	0	0	0	0	0	0	0	0											0
ANGPTL3	27329	0	0	0	0	1	0	0	0	0	0	0	0	0	0	0	0	0	0	0	0	0	yes	Hypobetalipoproteinemia, familial, 2, 6519 (3), Autosomal recessive	yes	Lower plasma triglyceride level |Hypolipidaemia, combined |Hypobetalipoproteinaemia|Higher plasma triglyceride level							0
ANGPTL4	51129	0	0	0	0	1	0	0	0	0	0	0	0	0	0	0	0	0	0	0	0	0	yes	Plasma triglyceride level QTL, low, 615881 (3), Autosomal dominant	yes	Reduced CHD risk|Lower plasma triglyceride level, association with|Lower plasma triglyceride level|Higher plasma triglyceride level|CHD risk, association with							0
ANGPTL5	253935	0	0	0	0	0	1	0	1	0	0	0	0	1	0	0	0	0	0	0	0	1				Lower plasma triglyceride level							0
ANGPTL6	83854	0	0	0	0	0	1	0	1	0	0	1	0	0	0	0	0	0	0	0	0	1											0
ANGPTL7	10218	0	0	0	0	0	0	0	0	0	0	0	0	0	0	0	0	0	0	0	0	0											0
ANHX	647589	0	0	0	0	0	1	0	1	0	1	0	0	0	0	0	0	0	0	0	0	1											0
ANK1	286	0	0	0	0	1	0	0	0	0	0	0	0	0	0	0	0	0	0	0	0	0	yes	Spherocytosis, type 1, 1829 (3), Autosomal dominant	yes	Spherocytosis|Spherocytosis, psychomotor developmental delay & facial features							0
ANK2	287	0	0	0	0	1	0	0	0	0	0	0	0	0	0	0	0	0	0	0	0	0	yes	Cardiac arrhythmia, ankyrin-B-related, 6919 (3), Autosomal dominant; Long QT syndrome 4, 6919 (3), Autosomal dominant	yes	Long QT syndrome, drug-associated|Long QT syndrome|Cardiac arrhythmia|Autism							0
ANK3	288	1	0	0	1	1	1	0	0	0	0	0	0	0	0	0	0	0	0	0	1	0		?Mental retardation, autosomal recessive, 37, 615493 (3), Autosomal recessive	yes	Attention deficit hyperactivity disorder, autism & sleeping problems|Autism|Autism spectrum disorder|Intellectual disability, ADHD-like syndrome & behavioural problems|Potential protein deficiency							1
ANKAR	150709	0	0	0	0	0	0	0	0	0	0	0	0	0	0	0	0	0	0	0	0	0											0
ANKDD1A	348094	0	0	0	0	0	1	0	1	1	0	0	0	0	1	0	0	0	0	0	0	2											0
ANKDD1B	728780	0	0	0	0	0	0	0	0	0	0	0	0	0	0	0	0	0	0	0	0	0											0
ANKEF1	63926	0	0	0	0	0	0	0	0	0	0	0	0	0	0	0	0	0	0	0	0	0											0
ANKFN1	162282	0	0	0	0	0	0	0	0	0	0	0	0	0	0	0	0	0	0	0	0	0											0
ANKFY1	51479	0	0	0	0	0	0	0	0	0	0	0	0	0	0	0	0	0	0	0	0	0											0
ANKH	56172	0	0	0	0	1	0	0	0	0	0	0	0	0	0	0	0	0	0	0	0	0	yes	Chondrocalcinosis 2, 1186 (3), Autosomal dominant; Craniometaphyseal dysplasia, 123 (3), Autosomal dominant	yes	Mental retardation, deafness, ankylosis & hypophosphatemia|Craniometaphyseal dysplasia|Chondrocalcinosis, sporadic, association with|Chondrocalcinosis 2|Calcium phosphate disease							0
ANKHD1	54882	0	0	0	0	0	1	0	1	0	0	0	0	0	0	0	0	0	0	1	1	1											7
ANKHD1-EIF4EBP3	404734	0	0	0	0	0	0	0	0	0	0	0	0	0	0	0	0	0	0	0	0	0											0
ANKIB1	54467	0	0	0	0	0	0	0	0	0	0	0	0	0	0	0	0	0	0	0	0	0											0
ANKK1	255239	1	0	0	1	1	1	0	0	0	0	0	0	0	0	0	0	0	0	0	1	0	yes	Dopamine receptor D2, reduced brain density of (3)		Reduced DRD2 receptor density |Potential protein deficiency|Nicotine dependence, association with|Alcohol dependence, association with							2
ANKLE1	126549	0	0	0	0	0	1	0	1	0	0	0	1	0	0	1	0	0	0	0	0	2				Breast cancer, hormone receptor-negative, reduced risk|Ovarian cancer, susceptibility to							0
ANKLE2	23141	0	0	0	0	0	1	0	1	0	1	1	1	1	0	0	1	1	1	1	0	8		?Microcephaly 16, primary, autosomal recessive, 616681 (3), Autosomal recessive									0
ANKMY1	51281	0	0	0	0	0	1	0	0	0	0	0	0	0	0	0	0	0	0	0	1	0											1
ANKMY2	57037	0	0	0	0	0	0	0	0	0	0	0	0	0	0	0	0	0	0	0	0	0											0
ANKRA2	57763	0	0	0	0	0	1	0	0	0	0	0	0	0	0	0	0	0	0	0	1	0											3
ANKRD1	27063	1	0	0	1	1	1	0	0	0	0	0	0	0	0	0	0	0	0	0	1	0			yes	Total anomalous pulmonary venous return|Dilated cardiomyopathy|Cardiomyopathy, hypertrophic|Cardiomyopathy, dilated							4
ANKRD10	55608	0	0	0	0	0	1	0	0	0	0	0	0	0	0	0	0	0	0	0	1	0											26
ANKRD11	29123	1	0	1	0	1	1	0	1	0	0	0	1	1	1	1	0	0	0	0	0	4	yes	KBG syndrome, 1485 (3), Autosomal dominant	yes	KBG-like syndrome|KBG syndrome|Cognitive impairment, short stature & dysmorphisms|Cardiovascular malformations|Autism and intellectual disability|16q24.3 microdeletion syndrome							0
ANKRD12	23253	0	0	0	0	0	1	0	0	0	0	0	0	0	0	0	0	0	0	0	1	0											2
ANKRD13A	88455	0	0	0	0	0	1	0	0	0	0	0	0	0	0	0	0	0	0	0	1	0											1
ANKRD13B	124930	0	0	0	0	0	1	0	1	0	0	0	1	1	0	0	0	0	0	0	0	2											0
ANKRD13C	81573	0	0	0	0	0	1	0	0	0	0	0	0	0	0	0	0	0	0	0	1	0											1
ANKRD13D	338692	0	0	0	0	0	1	0	0	0	0	0	0	0	0	0	0	0	0	0	1	0											1
ANKRD16	54522	0	0	0	0	0	0	0	0	0	0	0	0	0	0	0	0	0	0	0	0	0											0
ANKRD17	26057	0	0	0	0	0	1	0	1	0	0	0	0	0	0	0	0	0	1	1	0	2											0
ANKRD18A	253650	0	0	0	0	0	0	0	0	0	0	0	0	0	0	0	0	0	0	0	0	0											0
ANKRD18B	441459	0	0	0	0	0	1	0	1	0	1	0	0	0	0	0	0	0	0	0	0	1											0
ANKRD19P	138649	0	0	0	0	0	0	0	0	0	0	0	0	0	0	0	0	0	0	0	0	0											0
ANKRD2	26287	0	0	0	0	0	1	0	1	0	0	0	1	0	0	0	0	0	0	0	1	1											2
ANKRD20A1	84210	0	0	0	0	0	0	0	0	0	0	0	0	0	0	0	0	0	0	0	0	0											0
ANKRD20A11P	391267	0	0	0	0	0	0	0	0	0	0	0	0	0	0	0	0	0	0	0	0	0											0
ANKRD20A19P	400110	0	0	0	0	0	0	0	0	0	0	0	0	0	0	0	0	0	0	0	0	0											0
ANKRD20A2	441430	0	0	0	0	0	0	0	0	0	0	0	0	0	0	0	0	0	0	0	0	0											0
ANKRD20A3	441425	0	0	0	0	0	0	0	0	0	0	0	0	0	0	0	0	0	0	0	0	0											0
ANKRD20A4	728747	0	0	0	0	0	0	0	0	0	0	0	0	0	0	0	0	0	0	0	0	0											0
ANKRD20A5P	440482	0	0	0	0	0	0	0	0	0	0	0	0	0	0	0	0	0	0	0	0	0											0
ANKRD22	118932	0	0	0	0	0	0	0	0	0	0	0	0	0	0	0	0	0	0	0	0	0											0
ANKRD23	200539	0	0	0	0	0	0	0	0	0	0	0	0	0	0	0	0	0	0	0	0	0											0
ANKRD24	170961	0	0	0	0	0	1	0	1	0	0	0	0	0	0	0	1	0	0	0	0	1											0
ANKRD26	22852	0	0	0	0	1	0	0	0	0	0	0	0	0	0	0	0	0	0	0	0	0	yes	Thrombocytopenia 2, 188 (3), Autosomal dominant	yes	Thrombocytopaenia 2							0
ANKRD26P1	124149	0	0	0	0	0	1	0	0	0	0	0	0	0	0	0	0	0	0	0	1	0											1
ANKRD27	84079	0	0	0	0	0	0	0	0	0	0	0	0	0	0	0	0	0	0	0	0	0											0
ANKRD28	23243	0	0	0	0	0	1	0	0	0	0	0	0	0	0	0	0	0	0	0	1	0											10
ANKRD29	147463	0	0	0	0	0	0	0	0	0	0	0	0	0	0	0	0	0	0	0	0	0											0
ANKRD30A	91074	0	0	0	0	0	0	0	0	0	0	0	0	0	0	0	0	0	0	0	0	0											0
ANKRD30B	374860	0	0	0	0	0	0	0	0	0	0	0	0	0	0	0	0	0	0	0	0	0											0
ANKRD30BL	554226	0	0	0	0	0	0	0	0	0	0	0	0	0	0	0	0	0	0	0	0	0											0
ANKRD30BP2	149992	0	0	0	0	0	0	0	0	0	0	0	0	0	0	0	0	0	0	0	0	0											0
ANKRD31	256006	0	0	0	0	0	0	0	0	0	0	0	0	0	0	0	0	0	0	0	0	0											0
ANKRD32	84250	0	0	0	0	0	1	0	1	1	0	0	0	0	0	0	0	0	0	0	0	1											0
ANKRD33	341405	0	0	0	0	0	1	0	0	0	0	0	0	0	0	0	0	0	0	0	1	0											3
ANKRD33B	651746	0	0	0	0	0	0	0	0	0	0	0	0	0	0	0	0	0	0	0	0	0											0
ANKRD34A	284615	0	0	0	0	0	0	0	0	0	0	0	0	0	0	0	0	0	0	0	0	0											0
ANKRD34B	340120	0	0	0	0	0	0	0	0	0	0	0	0	0	0	0	0	0	0	0	0	0											0
ANKRD34C	390616	0	0	0	0	0	0	0	0	0	0	0	0	0	0	0	0	0	0	0	0	0											0
ANKRD35	148741	0	0	0	0	0	0	0	0	0	0	0	0	0	0	0	0	0	0	0	0	0											0
ANKRD36	375248	0	0	0	0	0	1	0	0	0	0	0	0	0	0	0	0	0	0	0	1	0											6
ANKRD36B	57730	0	0	0	0	0	1	0	0	0	0	0	0	0	0	0	0	0	0	0	1	0											13
ANKRD36BP1	84832	0	0	0	0	0	1	0	0	0	0	0	0	0	0	0	0	0	0	0	1	0											39
ANKRD36C	400986	0	0	0	0	0	1	0	1	0	0	0	1	0	0	0	0	0	0	0	0	1											0
ANKRD37	353322	0	0	0	0	0	1	0	1	0	0	0	0	1	0	0	0	0	0	0	1	1											1
ANKRD39	51239	0	0	0	0	0	0	0	0	0	0	0	0	0	0	0	0	0	0	0	0	0											0
ANKRD40	91369	0	0	0	0	0	1	0	0	0	0	0	0	0	0	0	0	0	0	0	1	0											6
ANKRD42	338699	0	0	0	0	0	0	0	0	0	0	0	0	0	0	0	0	0	0	0	0	0											0
ANKRD44	91526	0	0	0	0	0	1	0	0	0	0	0	0	0	0	0	0	0	0	0	1	0											1
ANKRD45	339416	0	0	0	0	0	1	0	0	0	0	0	0	0	0	0	0	0	0	0	1	0											3
ANKRD46	157567	0	0	0	0	0	1	0	0	0	0	0	0	0	0	0	0	0	0	0	1	0											15
ANKRD49	54851	0	0	0	0	0	1	0	1	1	1	0	1	0	0	0	0	0	0	0	1	3											3
ANKRD5	63926	0	0	0	0	0	0	0	0	0	0	0	0	0	0	0	0	0	0	0	0	0											0
ANKRD50	57182	0	0	0	0	0	1	0	0	0	0	0	0	0	0	0	0	0	0	0	1	0											3
ANKRD52	283373	0	0	0	0	0	1	0	1	0	0	0	1	1	1	0	1	0	0	0	0	4											0
ANKRD53	79998	0	0	0	0	0	1	0	1	0	0	0	1	0	0	0	0	0	0	0	1	1											2
ANKRD54	129138	0	0	0	0	0	1	0	0	0	0	0	0	0	0	0	0	0	0	0	1	0											1
ANKRD55	79722	0	0	0	0	0	1	0	0	0	0	0	0	0	0	0	0	0	0	0	1	0				Potential protein deficiency							7
ANKRD6	22881	0	0	0	0	0	0	0	0	0	0	0	0	0	0	0	0	0	0	0	0	0				Increased muscle size, association with|Muscle response to training, association with							0
ANKRD60	140731	0	0	0	0	0	1	0	1	1	0	0	0	0	0	0	0	0	0	0	0	1											0
ANKRD61	100310846	0	0	0	0	0	0	0	0	0	0	0	0	0	0	0	0	0	0	0	0	0											0
ANKRD62	342850	0	0	0	0	0	0	0	0	0	0	0	0	0	0	0	0	0	0	0	0	0											0
ANKRD63	100131244	0	0	0	0	0	1	0	1	1	0	1	1	1	0	0	0	0	0	0	0	4											0
ANKRD65	441869	0	0	0	0	0	0	0	0	0	0	0	0	0	0	0	0	0	0	0	0	0											0
ANKRD66	100287718	0	0	0	0	0	0	0	0	0	0	0	0	0	0	0	0	0	0	0	0	0											0
ANKRD7	56311	0	0	0	0	0	0	0	0	0	0	0	0	0	0	0	0	0	0	0	0	0											0
ANKRD9	122416	0	0	0	0	0	0	0	0	0	0	0	0	0	0	0	0	0	0	0	0	0											0
ANKS1A	23294	1	0	0	1	1	1	0	0	0	0	0	0	0	0	0	0	0	0	0	1	0			yes	Oligozoospermia|Autism							71
ANKS1B	56899	0	0	0	0	1	0	0	0	0	0	0	0	0	0	0	0	0	0	0	0	0			yes	Sertoli-cell-only syndrome							0
ANKS3	124401	0	0	0	0	0	1	0	1	0	0	0	0	0	0	1	0	0	0	0	0	1				Autism spectrum disorder							0
ANKS4B	257629	0	0	0	0	0	1	0	0	0	0	0	0	0	0	0	0	0	0	0	1	0											1
ANKS6	203286	1	0	0	1	1	1	0	0	0	0	0	0	0	0	0	0	0	0	0	1	0		Nephronophthisis 16, 615382 (3), Autosomal recessive	yes	Polycystic kidney disease							1
ANKUB1	389161	0	0	0	0	0	0	0	0	0	0	0	0	0	0	0	0	0	0	0	0	0											0
ANKZF1	55139	0	0	0	0	0	0	0	0	0	0	0	0	0	0	0	0	0	0	0	0	0											0
ANLN	54443	0	0	0	0	0	1	0	1	0	0	0	1	1	0	0	0	0	1	1	1	4		Focal segmental glomerulosclerosis 8, 61632 (3), Autosomal dominant									1
ANO1	55107	0	0	0	0	0	0	0	0	0	0	0	0	0	0	0	0	0	0	0	0	0		Spinocerebellar ataxia, autosomal recessive 1, 613728 (3), Autosomal recessive									0
ANO10	55129	0	0	0	0	1	0	0	0	0	0	0	0	0	0	0	0	0	0	0	0	0	yes	Spinocerebellar ataxia, autosomal recessive 1, 613728 (3), Autosomal recessive	yes	Cerebellar ataxia, autosomal recessive							0
ANO2	57101	0	0	0	0	0	0	0	0	0	0	0	0	0	0	0	0	0	0	0	0	0											0
ANO3	63982	0	0	0	0	1	0	0	0	0	0	0	0	0	0	0	0	0	0	0	0	0		Dystonia 24, 61534 (3), Autosomal dominant	yes	Craniocervical dystonia							0
ANO4	121601	0	0	0	0	0	0	0	0	0	0	0	0	0	0	0	0	0	0	0	0	0											0
ANO5	203859	0	0	0	0	1	0	0	0	0	0	0	0	0	0	0	0	0	0	0	0	0	yes	Gnathodiaphyseal dysplasia, 16626 (3), Autosomal dominant; Miyoshi muscular dystrophy 3, 613319 (3), Autosomal recessive; Muscular dystrophy, limb-girdle, type 2L, 61137 (3), Autosomal recessive	yes	Muscular dystrophy, limb girdle 2L.|Myopathy |Myopathy / muscular dystrophy|Myopathy of posterior calf muscles, late-onset|Persistent asymptomatic hyperCKemia|Muscular dystrophy, limb girdle 2L|Muscular dystrophy |Miyoshi-like distal myopathy|Miyoshi myopathy, non-dysferlin|Miyoshi distal myopathy|Gnathodiaphyseal dysplasia|Autism							0
ANO6	196527	0	0	0	0	1	0	0	0	0	0	0	0	0	0	0	0	0	0	0	0	0	yes	Scott syndrome, 26289 (3), Autosomal recessive	yes	Scott syndrome							0
ANO7	50636	0	0	0	0	1	0	0	0	0	0	0	0	0	0	0	0	0	0	0	0	0			yes	Glaucoma, primary congenital							0
ANO7L1	645634	0	0	0	0	0	0	0	0	0	0	0	0	0	0	0	0	0	0	0	0	0											0
ANO8	57719	0	0	0	0	0	0	0	0	0	0	0	0	0	0	0	0	0	0	0	0	0											0
ANO9	338440	0	0	0	0	0	0	0	0	0	0	0	0	0	0	0	0	0	0	0	0	0											0
ANP32A	8125	0	0	0	0	0	0	0	0	0	0	0	0	0	0	0	0	0	0	0	0	0											0
ANP32A-IT1	80035	0	0	0	0	0	0	0	0	0	0	0	0	0	0	0	0	0	0	0	0	0											0
ANP32B	10541	0	0	0	0	0	1	0	1	0	0	0	0	0	0	1	0	0	1	0	1	2											8
ANP32C	23520	0	0	0	0	0	1	0	0	0	0	0	0	0	0	0	0	0	0	0	1	0											1
ANP32D	23519	0	0	0	0	0	0	0	0	0	0	0	0	0	0	0	0	0	0	0	0	0											0
ANP32E	81611	0	0	0	0	0	1	0	1	0	1	0	1	0	0	0	0	0	0	0	0	2											0
ANPEP	290	0	0	0	0	0	0	0	0	0	0	0	0	0	0	0	0	0	0	0	0	0											0
ANTXR1	84168	0	0	0	0	1	0	0	0	0	0	0	0	0	0	0	0	0	0	0	0	0	yes	GAPO syndrome, 2374 (3), Autosomal recessive; {Hemangioma, capillary infantile, susceptibility to}, 6289 (3), Autosomal dominant	yes	Autism|GAPO syndrome|Haemangioma, infantile							0
ANTXR2	118429	0	0	0	0	1	0	0	0	0	0	0	0	0	0	0	0	0	0	0	0	0	yes	Hyaline fibromatosis syndrome, 2286 (3), Autosomal recessive	yes	Hyaline fibromatosis syndrome|Fibromatosis, hyaline & hyalinosis, systemic|Anthrax toxin sensitivity, association with							0
ANTXRL	195977	0	0	0	0	0	0	0	0	0	0	0	0	0	0	0	0	0	0	0	0	0											0
ANXA1	301	0	0	0	0	0	1	0	0	0	0	0	0	0	0	0	0	0	0	0	1	0											2
ANXA10	11199	0	0	0	0	0	1	0	0	0	0	0	0	0	0	0	0	0	0	0	1	0											2
ANXA11	311	0	0	0	0	0	1	0	0	0	0	0	0	0	0	0	0	0	0	0	1	0				Colorectal cancer, increased risk, association with|Sarcoidosis|Sarcoidosis, protection, association							10
ANXA13	312	0	0	0	0	0	0	0	0	0	0	0	0	0	0	0	0	0	0	0	0	0											0
ANXA2	302	0	0	0	0	0	0	0	0	0	0	0	0	0	0	0	0	0	0	0	0	0											0
ANXA2R	389289	0	0	0	0	0	0	0	0	0	0	0	0	0	0	0	0	0	0	0	0	0											0
ANXA3	306	0	0	0	0	0	0	0	0	0	0	0	0	0	0	0	0	0	0	0	0	0											0
ANXA4	307	0	0	0	0	0	1	0	0	0	0	0	0	0	0	0	0	0	0	0	1	0											1
ANXA5	308	0	0	0	0	1	0	0	0	0	0	0	0	0	0	0	0	0	0	0	0	0	yes	{Pregnancy loss, recurrent, susceptibility to, 3}, 614391 (3), Autosomal dominant		Myocardial infarction, reduced risk, association							0
ANXA6	309	0	0	0	0	0	0	0	0	0	0	0	0	0	0	0	0	0	0	0	0	0											0
ANXA7	310	0	0	0	0	0	1	0	0	0	0	0	0	0	0	0	0	0	0	0	1	0				Potential protein deficiency							1
ANXA8	653145	0	0	0	0	0	0	0	0	0	0	0	0	0	0	0	0	0	0	0	0	0											0
ANXA8L1	728113	0	0	0	0	0	0	0	0	0	0	0	0	0	0	0	0	0	0	0	0	0											0
ANXA8L2	244	0	0	0	0	0	0	0	0	0	0	0	0	0	0	0	0	0	0	0	0	0											0
ANXA9	8416	0	0	0	0	0	0	0	0	0	0	0	0	0	0	0	0	0	0	0	0	0											0
AOAH	313	0	0	0	0	0	1	0	0	0	0	0	0	0	0	0	0	0	0	0	1	0				Colorectal cancer, increased risk, association with							1
AOC1	26	0	0	0	0	0	1	0	0	0	0	0	0	0	0	0	0	0	0	0	1	0											10
AOC2	314	0	0	0	0	0	0	0	0	0	0	0	0	0	0	0	0	0	0	0	0	0											0
AOC3	8639	0	0	0	0	0	1	0	0	0	0	0	0	0	0	0	0	0	0	0	1	0											5
AOX1	316	0	0	0	0	0	0	0	0	0	0	0	0	0	0	0	0	0	0	0	0	0				Increased catalytic efficiency|Potential protein deficiency|Reduced catalytic efficiency|Reduced dimerization and catalytic efficiency							0
AP1AR	55435	0	0	0	0	0	1	0	0	0	0	0	0	0	0	0	0	0	0	0	1	0											1
AP1B1	162	0	0	0	0	0	1	0	0	0	0	0	0	0	0	0	0	0	0	0	1	0											21
AP1G1	164	0	0	0	0	0	1	0	0	0	0	0	0	0	0	0	0	0	0	0	1	0											3
AP1G2	8906	0	0	0	0	0	1	0	0	0	0	0	0	0	0	0	0	0	0	0	1	0											2
AP1M1	8907	0	0	0	0	0	1	0	1	0	0	0	0	1	0	0	0	1	0	0	1	2											67
AP1M2	10053	0	0	0	0	0	1	0	0	0	0	0	0	0	0	0	0	0	0	0	1	0											1
AP1S1	1174	1	0	0	1	1	1	0	0	0	0	0	0	0	0	0	0	0	0	0	1	0		MEDNIK syndrome, 69313 (3), Autosomal recessive	yes	MEDNIK syndrome							1
AP1S2	8905	1	0	0	1	1	1	0	0	0	0	0	0	0	0	0	0	0	0	0	1	0	yes	Mental retardation, X-linked syndromic 5, 3434 (3), X-linked recessive	yes	Mental retardation|Psychomotor delay & hypotonia							2
AP1S3	130340	0	0	0	0	0	1	0	0	0	0	0	0	0	0	0	0	0	0	0	1	0		{Psoriasis 15, pustular, susceptibility to}, 61616 (3), Autosomal dominant									1
AP2A1	160	0	0	0	0	0	0	0	0	0	0	0	0	0	0	0	0	0	0	0	0	0											0
AP2A2	161	0	0	0	0	0	1	0	0	0	0	0	0	0	0	0	0	0	0	0	1	0											1
AP2B1	163	0	0	0	0	0	1	0	1	0	0	0	0	1	0	0	0	0	0	0	1	1											36
AP2M1	1173	0	0	0	0	0	1	0	1	0	1	1	0	0	0	0	1	1	1	0	1	5											26
AP2S1	1175	1	0	1	1	1	1	0	1	0	1	1	0	0	1	1	1	1	1	1	1	8		Hypocalciuric hypercalcemia, familial, type III, 674 (3), Autosomal dominant	yes	Hypercalcaemia, hypocalciuric type 3							1
AP3B1	8546	1	0	0	1	1	1	0	0	0	0	0	0	0	0	0	0	0	0	0	1	0	yes	Hermansky-Pudlak syndrome 2, 68233 (3), Autosomal recessive	yes	Potential protein deficiency|Hermansky-Pudlak syndrome type 2|Hermansky-Pudlak syndrome							1
AP3B2	8120	0	0	0	0	0	0	0	0	0	0	0	0	0	0	0	0	0	0	0	0	0				Autism							0
AP3D1	8943	0	0	0	0	0	1	0	1	0	0	0	0	0	0	0	1	0	0	0	0	1											0
AP3M1	26985	0	0	0	0	0	1	0	0	0	0	0	0	0	0	0	0	0	0	0	1	0											8
AP3M2	10947	0	0	0	0	0	1	0	0	0	0	0	0	0	0	0	0	0	0	0	1	0											1
AP3S1	1176	0	0	0	0	0	0	0	0	0	0	0	0	0	0	0	0	0	0	0	0	0											0
AP3S2	10239	0	0	0	0	0	0	0	0	0	0	0	0	0	0	0	0	0	0	0	0	0											0
AP4B1	10717	1	0	0	1	1	1	0	0	0	0	0	0	0	0	0	0	0	0	0	1	0	yes	Spastic paraplegia 47, autosomal recessive, 61466 (3), Autosomal recessive	yes	Intellectual disability, spastic paraplegia & short stature							2
AP4E1	23431	0	0	0	0	1	0	0	0	0	0	0	0	0	0	0	0	0	0	0	0	0	yes	Spastic paraplegia 51, autosomal recessive, 613744 (3), Autosomal recessive; Stuttering, familial persistent, 1, 18445 (3), Autosomal dominant	yes	Cerebral palsy, spastic tetraplegic|Intellectual disability, spastic paraplegia & short stature							0
AP4M1	9179	1	0	0	1	1	1	0	0	0	0	0	0	0	0	0	0	0	0	0	1	0	yes	Spastic paraplegia 5, autosomal recessive, 612936 (3), Autosomal recessive	yes	Microcephaly, paraplegia|Cerebral palsy							2
AP4S1	11154	0	0	0	0	1	0	0	0	0	0	0	0	0	0	0	0	0	0	0	0	0	yes	Spastic paraplegia 52, autosomal recessive, 61467 (3), Autosomal recessive	yes	Intellectual disability, spastic paraplegia & short stature|White matter abnormalities							0
AP5B1	91056	0	0	0	0	0	1	0	1	0	0	0	1	0	0	0	0	0	0	0	1	1											5
AP5M1	55745	0	0	0	0	0	0	0	0	0	0	0	0	0	0	0	0	0	0	0	0	0											0
AP5S1	55317	0	0	0	0	0	0	0	0	0	0	0	0	0	0	0	0	0	0	0	0	0											0
AP5Z1	9907	1	0	0	1	1	1	0	0	0	0	0	0	0	0	0	0	0	0	0	1	0	yes	Spastic paraplegia 48, autosomal recessive, 613647 (3), Autosomal recessive									3
APAF1	317	0	0	0	0	1	0	0	0	0	0	0	0	0	0	0	0	0	0	0	0	0			yes	Depression|Major depression|Reduced function							0
APBA1	320	0	0	0	0	0	0	0	0	0	0	0	0	0	0	0	0	0	0	0	0	0											0
APBA2	321	1	0	0	1	1	1	0	0	0	0	0	0	0	0	0	0	0	0	0	1	0			yes	Autism |Schizophrenia							2
APBA3	9546	0	0	0	0	0	0	0	0	0	0	0	0	0	0	0	0	0	0	0	0	0											0
APBB1	322	0	0	0	0	0	1	0	0	0	0	0	0	0	0	0	0	0	0	0	1	0				Dementia alzheimer type, lower risk, association							1
APBB1IP	54518	0	0	0	0	0	1	0	0	0	0	0	0	0	0	0	0	0	0	0	1	0											3
APBB2	323	0	0	0	0	0	0	0	0	0	0	0	0	0	0	0	0	0	0	0	0	0		{Alzheimer disease, late-onset}, 143 (3), Autosomal dominant									0
APBB3	10307	0	0	0	0	0	0	0	0	0	0	0	0	0	0	0	0	0	0	0	0	0				Alzheimer disease, early-onset, decreased risk, association							0
APC	324	1	0	1	0	1	1	0	1	0	1	1	0	0	0	0	0	0	1	1	0	4	yes	{?Amyloidosis, secondary, susceptibility to} (1)	yes	Desmoid tumour|Desmoid tumours|Extra nuchal-type fibroma, association with|Hepatoblastoma|Increased bone mineral density|Juvenile polyposis coli|Leukaemia risk|Multiple adenomas|Neoplasia, multifocal hepatic.|Pilomatrixoma|Potential protein deficiency|Thyroid cancer|Colorectal cancer?|Colorectal cancer, severe phenotype, association with |Colorectal cancer, predisposition to, association|Adenomat…	yes	colorectal, pancreatic, desmoid, hepatoblastoma, glioma, other CNS	colorectal, pancreatic, desmoid, hepatoblastoma, glioma, other CNS				0
APC2	10297	0	0	0	0	0	0	0	0	0	0	0	0	0	0	0	0	0	0	0	0	0											0
APCDD1	147495	0	0	0	0	1	0	0	0	0	0	0	0	0	0	0	0	0	0	0	0	0	yes	Hypotrichosis 1, 65389 (3)	yes	Hypotrichosis simplex							0
APCDD1L	164284	0	0	0	0	0	1	0	0	0	0	0	0	0	0	0	0	0	0	0	1	0											3
APCS	325	0	0	0	0	0	1	0	0	0	0	0	0	0	0	0	0	0	0	0	1	0		{?Amyloidosis, secondary, susceptibility to} (1)									1
APEH	327	0	0	0	0	0	1	0	0	0	0	0	0	0	0	0	0	0	0	0	1	0											4
APEX1	328	1	0	1	0	1	1	0	1	0	0	0	0	0	0	0	0	0	1	1	0	2			yes	Increased genotoxicity, in lead exposure, association with.|Lung cancer, reduced risk, association with|Lung cancer, smoking related, association with|Prostate cancer, protection against, association with.|Radon-induced chromosome aberrations, association with|Renal cell carcinoma, increased risk, association with|Ulcerative colitis, increased risk|Vitiligo, increased risk|Glioblastoma, reduced r…							0
APEX2	27301	0	0	0	0	0	1	0	1	0	0	0	1	1	1	0	0	0	0	1	1	4											8
APH1A	51107	0	0	0	0	0	1	0	0	0	0	0	0	0	0	0	0	0	0	0	1	0				Alzheimer disease, association with|Autism							2
APH1B	83464	0	0	0	0	0	1	0	1	1	1	0	0	0	0	0	0	0	0	0	0	2				Atherosclerosis, in males, association with|Alzheimer interaction with APOE e4							0
API5	8539	0	0	0	0	0	1	0	1	0	0	0	0	0	0	0	0	0	1	1	1	2											1
APIP	51074	0	0	0	0	0	1	0	0	0	0	0	0	0	0	0	0	0	0	0	1	0											18
APITD1	378708	0	0	0	0	0	1	0	0	0	0	0	0	0	0	0	0	0	0	0	1	0											2
APITD1-CORT	100526739	0	0	0	0	0	0	0	0	0	0	0	0	0	0	0	0	0	0	0	0	0											0
APLF	200558	0	0	0	0	0	1	0	0	0	0	0	0	0	0	0	0	0	0	0	1	0											1
APLN	8862	0	0	0	0	0	1	0	0	0	0	0	0	0	0	0	0	0	0	0	1	0											41
APLNR	187	0	0	0	0	0	0	0	0	0	0	0	0	0	0	0	0	0	0	0	0	0				Brain infarction, association with							0
APLP1	333	0	0	0	0	0	0	0	0	0	0	0	0	0	0	0	0	0	0	0	0	0											0
APLP2	334	0	0	0	0	0	0	0	0	0	0	0	0	0	0	0	0	0	0	0	0	0											0
APMAP	57136	0	0	0	0	0	0	0	0	0	0	0	0	0	0	0	0	0	0	0	0	0											0
APOA1	335	1	0	0	1	1	1	0	0	0	0	0	0	0	0	0	0	0	0	0	1	0	yes	Amyloidosis, 3 or more types, 152 (3), Autosomal dominant; ApoA-I and apoC-III deficiency, combined (3); Corneal clouding, autosomal recessive (3); Hypoalphalipoproteinemia, 6491 (3)	yes	HDL deficiency|HDL deficiency with periorbital xanthelasmas|Hyperalphalipoproteinemia, association with|Hyperlipidaemia|Hypoalphalipoproteinaemia|Ischaemic heart disease, increased risk, association with|Low HDL cholesterol|Reduced HDL cholesterol|Reduced plasma HDL cholesterol |Elevated serum thyroglobulin, association with|Elevated serum APOA1, association with|Elevated HDL-cholesterol, associa…							1
APOA1BP	128240	0	0	0	0	0	0	0	0	0	0	0	0	0	0	0	0	0	0	0	0	0											0
APOA2	336	1	0	0	1	1	1	0	0	0	0	0	0	0	0	0	0	0	0	0	1	0	yes	Apolipoprotein A-II deficiency (3); {Hypercholesterolemia, familial, modifier of}, 14389 (3), Autosomal dominant	yes	Reduced risk of CAD|Reduced plasma LDL cholesterol in FH, association with|Apolipoprotein A2 deficiency|Amyloidosis, renal							1
APOA4	337	1	0	0	1	1	1	0	0	0	0	0	0	0	0	0	0	0	0	0	1	0	yes		yes	Reduced APOA1 plasma concentration during postprandial lipid metabolism|Lower plasma apo B concentration|Hyperlipidaemia|Higher LDL cholesterol level|Coronary heart disease|Arteriosclerosis|Apolipoprotein A4 variant|APOB levels							3
APOA5	116519	1	0	0	1	1	1	0	0	0	0	0	0	0	0	0	0	0	0	0	1	0	yes	Hyperchylomicronemia, late-onset, 14465 (3), Autosomal dominant; {Hypertriglyceridemia, susceptibility to}, 14575 (3), Autosomal dominant	yes	Metabolic syndrome, association with.|Metabolic syndrome, elevated levels of fasting total cholesterol and triglycerides, association with|Obesity, reduced risk|Proteinuria and dyslipidaemia|Reduced LPL activation|Serum lipid levels in drinkers, association with|Triglceride levels, association with|Increased risk of early-onset myocardial infarction|Increased promoter activity|Increased plasma tr…							1
APOB	338	0	0	0	0	1	0	0	0	0	0	0	0	0	0	0	0	0	0	0	0	0	yes		yes	Hypobetalipoproteinaemia.|Hypobetalipoproteinemia-induced nonalcoholic steatohepatitis|Hypocholesterolaemia|Hypocholesterolaemia, association with|Hypocholesterolaemia, steatosis and liver cancer|Increased apoB and cholesterol levels, association with|Increased cholesterol levels|Ischaemic stroke, association with |Oligoasthenoteratozoospermia, association with|Oxidised low-density lipoprotein le…							0
APOBEC1	339	0	0	0	0	0	1	0	0	0	0	0	0	0	0	0	0	0	0	0	1	0											4
APOBEC2	10930	0	0	0	0	0	0	0	0	0	0	0	0	0	0	0	0	0	0	0	0	0											0
APOBEC3A	200315	0	0	0	0	0	1	0	0	0	0	0	0	0	0	0	0	0	0	0	1	0											1
APOBEC3B	9582	0	0	0	0	0	0	0	0	0	0	0	0	0	0	0	0	0	0	0	0	0				Persistent HBV infection and hepatocellular carcinoma, association with.|Liver fibrosis, mild, association with.|HIV-1 acquisition, association with|Falciparum malaria, association with|Breast cancer, association with|Apolipoprotein B mRNA-editing enzyme deficiency, association							0
APOBEC3C	27350	0	0	0	0	0	1	0	0	0	0	0	0	0	0	0	0	0	0	0	1	0											13
APOBEC3D	140564	0	0	0	0	0	0	0	0	0	0	0	0	0	0	0	0	0	0	0	0	0											0
APOBEC3F	200316	0	0	0	0	0	0	0	0	0	0	0	0	0	0	0	0	0	0	0	0	0											0
APOBEC3G	60489	0	0	0	0	0	0	0	0	0	0	0	0	0	0	0	0	0	0	0	0	0				Progression to AIDS, association with							0
APOBEC3H	164668	0	0	0	0	0	0	0	0	0	0	0	0	0	0	0	0	0	0	0	0	0				Increased antiretroviral activity							0
APOBEC4	403314	0	0	0	0	0	1	0	1	1	0	0	0	0	0	0	0	0	0	0	0	1											0
APOBR	55911	0	0	0	0	0	0	0	0	0	0	0	0	0	0	0	0	0	0	0	0	0											0
APOC1	341	0	0	0	0	0	1	0	0	0	0	0	0	0	0	0	0	0	0	0	1	0				Reduced obesity, association|LDL cholesterol levels, association with|Increased expression|Higher serum triglycerides, lower C-reactive protein|Apolipoprotein C1 variant							4
APOC2	344	0	0	0	0	1	0	0	0	0	0	0	0	0	0	0	0	0	0	0	0	0	yes	Hyperlipoproteinemia, type Ib, 2775 (3), Autosomal recessive	yes	Hypertriglyceridaemia|Chylomicronemia syndrome|Apolipoprotein C2 deficiency							0
APOC3	345	0	0	0	0	1	0	0	0	0	0	0	0	0	0	0	0	0	0	0	0	0	yes	Apolipoprotein C-III deficiency, 61428 (3)	yes	Nonalcoholic fatty liver disease, association|Lower serum APOC3 level|Low triglyceride levels|Insulin/NEFA levels, association with|Increased HDL cholesterol|Hypotriglyceridemia, association|Hypertriglyceridaemia|Hyperlipoproteinaemia, type 3, association with|High triglyceride levels, association with|Apolipoprotein C3 deficiency|Apolipoprotein C3 deficiency with apparent cardioprotection|Apolip…							0
APOC4	346	0	0	0	0	0	0	0	0	0	0	0	0	0	0	0	0	0	0	0	0	0				Leukemia, risk, association with |Potential protein deficiency							0
APOD	347	0	0	0	0	0	1	0	0	0	0	0	0	0	0	0	0	0	0	0	1	0				Increased triglyceride level in males|Decreased HDL3-C and apoA-I level in females|Deafness							11
APOE	348	0	0	0	0	1	0	0	0	0	0	0	0	0	0	0	0	0	0	0	0	0	yes	Alzheimer disease-2, 1431 (3), Autosomal dominant; Hyperlipoproteinemia, type III (3); Lipoprotein glomerulopathy, 611771 (3); {?Macular degeneration, age-related}, 6375 (3), Autosomal dominant; {Myocardial infarction susceptibility} (3); Sea-blue histiocyte disease, 2696 (3), Autosomal recessive	yes	Lipoprotein glomerulopathy with thrombotic microangiopathy.|Lipoprotein glomerulopathy|Ischaemic stroke, adult early-onset, association with|Increased plasma APOE concentration|Incr. behavioral disturbance, in Alzheimer disease, association with.|Hypertriglyceridaemia|Hypertension|Hyperlipoproteinaemia III.|Hyperlipoproteinaemia III|Hyperlipoproteinaemia|Hyperlipidaemia, familial combined|Hyperli…							0
APOF	319	0	0	0	0	0	0	0	0	0	0	0	0	0	0	0	0	0	0	0	0	0											0
APOH	350	0	0	0	0	1	0	0	0	0	0	0	0	0	0	0	0	0	0	0	0	0	yes			Reduced expression, association with|Reduced expression|Carotid plaques, protection against in SLE, association with|Apolipoprotein H deficiency, association with|Antiphospholipid syndrome, association with|Anti-phospholipid syndrome, and thrombosis, association with.|Altered lipid metabolism / protein folding							0
APOL1	8542	1	0	1	1	1	1	0	1	0	0	0	0	1	0	0	0	0	0	0	1	1	yes	{End-stage renal disease, nondiabetic, susceptibility to}, 612551 (3); {Glomerulosclerosis, focal segmental, 4, susceptibility to}, 612551 (3)		Sickle cell disease nephropathy, association with|Resistance to Trypanosoma brucei rhodesiense parasite, association with|Nephrotic syndrome, steroid resistant|End stage kidney disease risk, association with|Collapsing glomerulopathy, in systemic lupus erythematosus, association with.							3
APOL2	23780	0	0	0	0	0	1	0	0	0	0	0	0	0	0	0	0	0	0	0	1	0		{Schizophrenia}, 1815 (1), Autosomal dominant									9
APOL3	80833	0	0	0	0	0	1	0	0	0	0	0	0	0	0	0	0	0	0	0	1	0				Potential protein deficiency							7
APOL4	80832	0	0	0	0	0	1	0	0	0	0	0	0	0	0	0	0	0	0	0	1	0		{Schizophrenia}, 1815 (1), Autosomal dominant									2
APOL5	80831	0	0	0	0	0	0	0	0	0	0	0	0	0	0	0	0	0	0	0	0	0											0
APOL6	80830	0	0	0	0	0	1	0	0	0	0	0	0	0	0	0	0	0	0	0	1	0				Metabolic syndrome, increased risk							9
APOLD1	81575	0	0	0	0	0	1	0	1	0	0	1	0	0	0	0	0	0	0	1	0	2											0
APOM	55937	0	0	0	0	0	0	0	0	0	0	0	0	0	0	0	0	0	0	0	0	0				Rheumatoid arthritis, association with|Diabetes, type 2, association with|Coronary artery disease, association with							0
APOO	79135	0	0	0	0	0	0	0	0	0	0	0	0	0	0	0	0	0	0	0	0	0											0
APOOL	139322	0	0	0	0	0	1	0	1	0	0	0	0	0	0	0	0	0	1	0	0	1											0
APOPT1	84334	0	0	0	0	0	1	0	1	0	0	0	1	0	0	0	0	0	0	0	0	1		Mitochondrial complex IV deficiency, 2211 (3), Autosomal recessive, Mitochondrial									0
APP	351	0	0	0	0	1	0	0	0	0	0	0	0	0	0	0	0	0	0	0	0	0	yes	{Maturity-onset diabetes of the young, type 14}, 616511 (3), Autosomal dominant	yes	Dementia and cerebral microvasculopathy.|Dementia, early-onset |Myoclonic epilepsy |Potential protein deficiency|Reduced expression|Schizophrenia|Cerebral haemorrhage|Cerebral amyloid angiopathy|Alzheimer disease|Alzheimer disease with cerebral amyloid angiopathy|Alzheimer disease, association with|Alzheimer disease, early onset|Alzheimer disease, protection against |Amyloidosis in cerebral hemor…							0
APPBP2	10513	0	0	0	0	0	1	0	0	0	0	0	0	0	0	0	0	0	0	0	1	0											117
APPL1	26060	0	0	0	0	0	1	0	0	0	0	0	0	0	0	0	0	0	0	0	1	0		{Maturity-onset diabetes of the young, type 14}, 616511 (3), Autosomal dominant									13
APPL2	55198	0	0	0	0	0	1	0	0	0	0	0	0	0	0	0	0	0	0	0	1	0											8
APRT	353	1	0	1	1	1	1	0	1	0	1	0	0	0	1	0	0	0	0	0	1	2	yes	Adenine phosphoribosyltransferase deficiency, 614723 (3), Autosomal recessive	yes	Adenine phosphoribosyltransferase deficiency							1
APTX	54840	1	0	0	1	1	1	0	0	0	0	0	0	0	0	0	0	0	0	0	1	0	yes	Ataxia, early-onset, with oculomotor apraxia and hypoalbuminemia, 2892 (3), Autosomal recessive	yes	Multiple system atrophy, cerebellar type |Ataxia, early-onset, with ocular motor apraxia & hypoalbuminaemia|Ataxia-ocular apraxia 1|Ataxia-ocular apraxia|Ataxia							3
AQP1	358	1	0	0	1	1	1	0	0	0	0	0	0	0	0	0	0	0	0	0	1	0	yes		yes	Lower plasma sodium concentration in cirrhosis, association with|Colton-null blood group variant|Colton blood group variant|Channel-forming integral protein deficiency							98
AQP10	89872	0	0	0	0	0	1	0	0	0	0	0	0	0	0	0	0	0	0	0	1	0											2
AQP11	282679	0	0	0	0	0	1	0	1	0	1	0	0	0	0	0	0	0	0	0	0	1											0
AQP12A	375318	0	0	0	0	0	0	0	0	0	0	0	0	0	0	0	0	0	0	0	0	0											0
AQP12B	653437	0	0	0	0	0	0	0	0	0	0	0	0	0	0	0	0	0	0	0	0	0											0
AQP2	359	1	0	0	1	1	1	0	0	0	0	0	0	0	0	0	0	0	0	0	1	0	yes	Diabetes insipidus, nephrogenic, 1258 (3), Autosomal recessive, Autosomal dominant	yes	Diabetes insipidus, nephrogenic							2
AQP3	360	1	0	0	1	1	1	0	0	0	0	0	0	0	0	0	0	0	0	0	1	0	yes	[Blood group GIL], 67457 (3)	yes	Aquaporin 3 deficiency							3
AQP4	361	1	0	0	1	1	1	0	0	0	0	0	0	0	0	0	0	0	0	0	1	0			yes	Reduced water permeability|Neuromyelitis optica, association with|Neuromyelitis optica|Increased water permeability|Hearing impairment							1
AQP5	362	1	0	1	1	1	1	0	1	0	0	0	1	0	0	0	0	0	0	0	1	1		Palmoplantar keratoderma, Bothnian type, 6231 (3), Autosomal dominant	yes	Keratoderma, palmoplantar, diffuse nonepidermolytic|Response to cigarette smoke extract & shear stress|Variable RAAS response to salt-loading, association with							5
AQP6	363	0	0	0	0	0	1	0	0	0	0	0	0	0	0	0	0	0	0	0	1	0											1
AQP7	364	0	0	0	0	1	0	0	0	0	0	0	0	0	0	0	0	0	0	0	0	0	yes	[Glycerol quantitative trait locus], 614411 (3), Autosomal recessive		Obesity, association with|No exercise induced glycerol increase, association|Hyperglyceroluria, association with							0
AQP7P2	389756	0	0	0	0	0	0	0	0	0	0	0	0	0	0	0	0	0	0	0	0	0											0
AQP8	343	0	0	0	0	0	0	0	0	0	0	0	0	0	0	0	0	0	0	0	0	0											0
AQP9	366	0	0	0	0	0	1	0	0	0	0	0	0	0	0	0	0	0	0	0	1	0											1
AQPEP	206338	0	0	0	0	0	1	0	0	0	0	0	0	0	0	0	0	0	0	0	1	0											1
AQR	9716	0	0	0	0	0	1	0	1	1	1	1	1	1	1	1	1	1	1	1	0	11											0
AR	367	0	0	0	0	1	0	0	0	0	0	0	0	0	0	0	0	0	0	0	0	0	yes		yes	Hypospadias.|Infertility, idiopathic|Infertility, male|Premature ovarian failure |Prostate cancer |Prostate cancer, increased risk, association|Pseudohermaphroditism, male|Reifenstein syndrome|Spino-bulbar muscular atrophy (Kennedy disease)|Testicular dysgenesis syndrome|Urothelial carcinoma, association with|Uterine leiomyomas, association with|Very late onset of muscle weakness|Visceral adiposi…							0
ARAF	369	0	0	0	0	0	1	0	0	0	0	0	0	0	0	0	0	0	0	0	1	0											4
ARAF2P	644000	0	0	0	0	0	0	0	0	0	0	0	0	0	0	0	0	0	0	0	0	0											0
ARAP1	116985	0	0	0	0	0	1	0	1	1	0	0	0	0	0	0	0	0	0	0	0	1											0
ARAP2	116984	0	0	0	0	0	0	0	0	0	0	0	0	0	0	0	0	0	0	0	0	0											0
ARAP3	64411	0	0	0	0	0	1	0	0	0	0	0	0	0	0	0	0	0	0	0	1	0											30
ARC	23237	0	0	0	0	0	1	0	1	0	0	0	0	0	0	0	0	0	0	1	1	1											6
ARCN1	372	0	0	0	0	0	1	0	1	1	1	1	1	1	1	1	1	1	1	1	1	11											2
AREG	374	0	0	0	0	0	1	0	0	0	0	0	0	0	0	0	0	0	0	0	1	0											3
AREGB	727738	0	0	0	0	0	0	0	0	0	0	0	0	0	0	0	0	0	0	0	0	0											0
AREL1	9870	0	0	0	0	0	1	0	1	0	0	0	1	0	0	0	0	0	0	0	0	1											0
ARF1	375	0	0	0	0	0	1	1	1	1	0	0	1	0	0	0	0	0	0	1	0	3									yes	NE	0
ARF3	377	0	0	0	0	0	1	0	1	0	0	0	1	1	0	0	0	0	0	1	1	3											1
ARF4	378	0	0	0	0	0	1	1	0	0	0	0	0	0	0	0	0	0	0	0	1	0				Decreased protein stability					yes	NE	3
ARF5	381	0	0	0	0	0	1	1	1	0	0	1	0	0	0	0	0	0	0	0	1	1									yes	NE	1
ARF6	382	0	0	0	0	0	1	1	1	0	0	0	0	0	0	0	1	0	0	0	1	1									yes	NE	1
ARFGAP1	55738	0	0	0	0	0	1	0	0	0	0	0	0	0	0	0	0	0	0	0	1	0											7
ARFGAP2	84364	0	0	0	0	0	1	0	1	1	0	0	0	0	0	0	0	0	0	0	0	1											0
ARFGAP3	26286	0	0	0	0	0	1	0	0	0	0	0	0	0	0	0	0	0	0	0	1	0											1
ARFGEF1	10565	0	0	0	0	0	0	0	0	0	0	0	0	0	0	0	0	0	0	0	0	0											0
ARFGEF2	10564	0	0	0	0	1	0	0	0	0	0	0	0	0	0	0	0	0	0	0	0	0	yes	Periventricular heterotopia with microcephaly, 6897 (3), Autosomal recessive	yes	West syndrome, microcephaly, periventricular heterotopia, small corpus callosum & psychomotor retardation|Periventricular heterotopia with microcephaly|Choreadystonic movement disorder and periventricular heterotopia							0
ARFIP1	27236	0	0	0	0	0	1	0	0	0	0	0	0	0	0	0	0	0	0	0	1	0											9
ARFIP2	23647	0	0	0	0	0	1	0	0	0	0	0	0	0	0	0	0	0	0	0	1	0											41
ARFRP1	10139	0	0	0	0	0	1	0	1	1	1	1	1	1	0	0	0	1	0	0	0	6											0
ARG1	383	0	0	0	0	1	0	0	0	0	0	0	0	0	0	0	0	0	0	0	0	0	yes	Argininemia, 278 (3), Autosomal recessive	yes	Arginase deficiency|Arginase I deficiency|Arginase I deficiency with hyperammonaemia|Argininaemia|Hyperargininaemia|Myocardial infarction, association with							0
ARG2	384	0	0	0	0	0	0	0	0	0	0	0	0	0	0	0	0	0	0	0	0	0											0
ARGFX	503582	0	0	0	0	0	0	0	0	0	0	0	0	0	0	0	0	0	0	0	0	0											0
ARGLU1	55082	0	0	0	0	0	1	0	1	1	1	0	0	1	0	0	0	0	1	1	0	5											0
ARHGAP1	392	0	0	0	0	0	1	0	1	0	0	0	0	0	1	0	0	0	0	0	1	1											4
ARHGAP10	79658	0	0	0	0	0	0	0	0	0	0	0	0	0	0	0	0	0	0	0	0	0											0
ARHGAP11A	9824	0	0	0	0	0	0	0	0	0	0	0	0	0	0	0	0	0	0	0	0	0											0
ARHGAP11B	89839	0	0	0	0	0	0	0	0	0	0	0	0	0	0	0	0	0	0	0	0	0											0
ARHGAP12	94134	0	0	0	0	0	1	0	0	0	0	0	0	0	0	0	0	0	0	0	1	0											3
ARHGAP15	55843	0	0	0	0	0	1	0	1	0	0	0	0	1	0	0	0	0	0	0	0	1											0
ARHGAP17	55114	0	0	0	0	0	1	0	0	0	0	0	0	0	0	0	0	0	0	0	1	0											1
ARHGAP18	93663	0	0	0	0	0	0	0	0	0	0	0	0	0	0	0	0	0	0	0	0	0											0
ARHGAP19	84986	0	0	0	0	0	0	0	0	0	0	0	0	0	0	0	0	0	0	0	0	0											0
ARHGAP20	57569	0	0	0	0	0	0	0	0	0	0	0	0	0	0	0	0	0	0	0	0	0											0
ARHGAP21	57584	0	0	0	0	0	1	0	0	0	0	0	0	0	0	0	0	0	0	0	1	0											1
ARHGAP22	58504	0	0	0	0	0	1	0	1	0	0	0	0	0	0	1	0	0	0	0	1	1											2
ARHGAP23	57636	0	0	0	0	0	0	0	0	0	0	0	0	0	0	0	0	0	0	0	0	0											0
ARHGAP24	83478	0	0	0	0	1	0	0	0	0	0	0	0	0	0	0	0	0	0	0	0	0			yes	Focal segmental glomerulosclerosis |Autism spectrum disorder							0
ARHGAP25	9938	0	0	0	0	0	0	0	0	0	0	0	0	0	0	0	0	0	0	0	0	0											0
ARHGAP26	23092	1	0	0	1	1	1	0	0	0	0	0	0	0	0	0	0	0	0	0	1	0	yes	Leukemia, juvenile myelomonocytic, somatic, 67785 (3)									1
ARHGAP27	201176	0	0	0	0	0	0	0	0	0	0	0	0	0	0	0	0	0	0	0	0	0											0
ARHGAP28	79822	0	0	0	0	0	0	0	0	0	0	0	0	0	0	0	0	0	0	0	0	0											0
ARHGAP29	9411	1	0	0	1	1	1	0	0	0	0	0	0	0	0	0	0	0	0	0	1	0			yes	Cleft lip and palate, non-syndromic|Cleft lip, non-syndromic							1
ARHGAP30	257106	0	0	0	0	0	0	0	0	0	0	0	0	0	0	0	0	0	0	0	0	0											0
ARHGAP31	57514	0	0	0	0	1	0	0	0	0	0	0	0	0	0	0	0	0	0	0	0	0	yes	Adams-Oliver syndrome 1, 13 (3), Autosomal dominant	yes	Syndromic cutis aplasia & limb anomalies							0
ARHGAP32	9743	0	0	0	0	0	1	0	0	0	0	0	0	0	0	0	0	0	0	0	1	0											7
ARHGAP33	115703	0	0	0	0	0	1	0	0	0	0	0	0	0	0	0	0	0	0	0	1	0											1
ARHGAP35	2909	0	0	0	0	0	1	0	0	0	0	0	0	0	0	0	0	0	0	0	1	0											2
ARHGAP36	158763	0	0	0	0	0	0	0	0	0	0	0	0	0	0	0	0	0	0	0	0	0											0
ARHGAP39	80728	0	0	0	0	0	0	0	0	0	0	0	0	0	0	0	0	0	0	0	0	0											0
ARHGAP4	393	0	0	0	0	0	0	0	0	0	0	0	0	0	0	0	0	0	0	0	0	0											0
ARHGAP40	343578	0	0	0	0	0	1	0	1	1	0	0	0	0	0	0	0	0	0	0	0	1											0
ARHGAP42	143872	0	0	0	0	0	1	0	1	0	0	0	0	1	0	0	0	0	0	0	0	1											0
ARHGAP44	9912	0	0	0	0	0	1	0	0	0	0	0	0	0	0	0	0	0	0	0	1	0											1
ARHGAP5	394	0	0	0	0	0	0	0	0	0	0	0	0	0	0	0	0	0	0	0	0	0											0
ARHGAP5-AS1	84837	0	0	0	0	0	1	0	0	0	0	0	0	0	0	0	0	0	0	0	1	0											3
ARHGAP6	395	0	0	0	0	1	0	0	0	0	0	0	0	0	0	0	0	0	0	0	0	0			yes	Microphthalamia with linear skin defects							0
ARHGAP8	23779	0	0	0	0	0	0	0	0	0	0	0	0	0	0	0	0	0	0	0	0	0											0
ARHGAP9	64333	1	0	1	1	1	1	0	1	0	0	0	1	0	0	0	0	0	0	0	1	1	yes			Coronary spastic angina, association with							12
ARHGDIA	396	1	0	0	1	1	1	0	0	0	0	0	0	0	0	0	0	0	0	0	1	0		Nephrotic syndrome, type 8, 615244 (3), Autosomal recessive	yes	Nephrotic syndrome							1
ARHGDIB	397	0	0	0	0	0	0	0	0	0	0	0	0	0	0	0	0	0	0	0	0	0											0
ARHGDIG	398	0	0	0	0	0	1	0	0	0	0	0	0	0	0	0	0	0	0	0	1	0											5
ARHGEF1	9138	0	0	0	0	0	1	0	0	0	0	0	0	0	0	0	0	0	0	0	1	0											1
ARHGEF10	9639	1	0	0	1	1	1	0	0	0	0	0	0	0	0	0	0	0	0	0	1	0	yes		yes	Atherothrombotic stroke, increased risk, association with|Slowed nerve conduction velocities|Tetralogy of Fallot							1
ARHGEF10L	55160	0	0	0	0	0	0	0	0	0	0	0	0	0	0	0	0	0	0	0	0	0											0
ARHGEF11	9826	0	0	0	0	0	1	0	1	0	1	0	0	0	0	0	0	0	0	0	0	1				Lung cancer, reduced risk in Mexican Americans, association with|Diabetes, type 2, association with |Diabetes type 2 & insulin resistance, association with							0
ARHGEF12	23365	1	0	1	0	1	1	0	1	0	0	0	0	0	0	0	0	0	0	1	0	1				Increased insulin sensitivity, association with	yes	AML					0
ARHGEF15	22899	1	0	1	1	1	1	0	1	0	0	0	0	1	0	0	0	0	0	0	1	1			yes	Epileptic encephalopathy							7
ARHGEF16	27237	0	0	0	0	0	1	0	0	0	0	0	0	0	0	0	0	0	0	0	1	0											6
ARHGEF17	9828	0	0	0	0	0	1	0	1	1	0	0	0	0	0	0	0	0	0	0	1	1				Haemoglobin levels, association with							1
ARHGEF18	23370	0	0	0	0	0	0	0	0	0	0	0	0	0	0	0	0	0	0	0	0	0											0
ARHGEF19	128272	0	0	0	0	0	1	0	1	0	1	0	0	0	0	0	0	0	0	0	1	1											1
ARHGEF2	9181	0	0	0	0	0	1	0	0	0	0	0	0	0	0	0	0	0	0	0	1	0											3
ARHGEF25	115557	0	0	0	0	0	1	0	1	0	0	0	1	0	0	0	0	0	0	0	0	1											0
ARHGEF26	26084	0	0	0	0	0	1	0	1	0	0	0	0	0	0	0	0	0	0	1	0	1											0
ARHGEF28	64283	1	0	0	1	1	1	0	0	0	0	0	0	0	0	0	0	0	0	0	1	0			yes	Amyotrophic lateral sclerosis							1
ARHGEF3	50650	0	0	0	0	0	1	0	0	0	0	0	0	0	0	0	0	0	0	0	1	0											6
ARHGEF33	100271715	0	0	0	0	0	0	0	0	0	0	0	0	0	0	0	0	0	0	0	0	0											0
ARHGEF35	445328	0	0	0	0	0	0	0	0	0	0	0	0	0	0	0	0	0	0	0	0	0											0
ARHGEF37	389337	0	0	0	0	0	0	0	0	0	0	0	0	0	0	0	0	0	0	0	0	0											0
ARHGEF38	54848	0	0	0	0	0	0	0	0	0	0	0	0	0	0	0	0	0	0	0	0	0											0
ARHGEF39	84904	0	0	0	0	0	1	0	0	0	0	0	0	0	0	0	0	0	0	0	1	0											4
ARHGEF4	50649	0	0	0	0	0	1	0	1	0	0	0	0	0	0	1	0	0	0	0	1	1				Tetralogy of Fallot							1
ARHGEF40	55701	0	0	0	0	0	1	0	1	0	0	0	1	0	0	0	0	0	0	0	1	1											2
ARHGEF5	7984	0	0	0	0	0	1	0	0	0	0	0	0	0	0	0	0	0	0	0	1	0											18
ARHGEF6	9459	1	0	0	1	1	1	0	0	0	0	0	0	0	0	0	0	0	0	0	1	0	yes	Mental retardation, X-linked 46, 3436 (3), X-linked recessive	yes	Mental retardation, X-linked|Autism spectrum disorder							16
ARHGEF7	8874	0	0	0	0	0	1	0	0	0	0	0	0	0	0	0	0	0	0	0	1	0				Altered p53 binding							1
ARHGEF9	23229	0	0	0	0	1	0	0	0	0	0	0	0	0	0	0	0	0	0	0	0	0	yes	Epileptic encephalopathy, early infantile, 8, 367 (3), X-linked recessive	yes	Mental retardation, X-linked with epilepsy|Mental retardation, X-linked|Mental retardation, epilepsy, macrosomia & dysmorphic features|Intellectual disability |Hyperekplexia and epilepsy|Epileptic encephalopathy, early infantile|Epilepsy, anxiety, aggression and mental retardation							0
ARID1A	8289	1	0	1	0	1	1	0	1	0	1	1	0	0	1	0	1	0	1	0	0	5	yes	Mental retardation, autosomal dominant 14, 61467 (3)	yes	Coffin-Siris syndrome	yes	clear cell ovarian carcinoma, RCC					0
ARID1B	57492	0	0	0	0	1	0	0	0	0	0	0	0	0	0	0	0	0	0	0	0	0		Mental retardation, autosomal dominant 12, 614562 (3)	yes	Intellectual disability & speech impairment|Intellectual disability |Developmental delay, dysmorphic features, dysgenesis of the corpus callosum, limb anomalies & genital hypoplasia|Coffin-Siris syndrome|Autism?|Autism|Intellectual disability, corpus callosum abnormalities, speech impairment & autism							0
ARID2	196528	1	0	1	0	1	1	0	1	0	0	1	0	0	0	0	0	0	0	0	0	1					yes	hepatocellular carcinoma					0
ARID3A	1820	0	0	0	0	0	1	0	0	0	0	0	0	0	0	0	0	0	0	0	1	0											10
ARID3B	10620	0	0	0	0	0	0	0	0	0	0	0	0	0	0	0	0	0	0	0	0	0											0
ARID3C	138715	0	0	0	0	0	1	0	0	0	0	0	0	0	0	0	0	0	0	0	1	0											3
ARID4A	5926	0	0	0	0	0	0	0	0	0	0	0	0	0	0	0	0	0	0	0	0	0											0
ARID4B	51742	0	0	0	0	0	1	0	1	0	0	0	0	0	0	0	1	0	0	0	1	1											10
ARID5A	10865	0	0	0	0	0	1	0	0	0	0	0	0	0	0	0	0	0	0	0	1	0				Autism spectrum disorder							107
ARID5B	84159	0	0	0	0	0	0	0	0	0	0	0	0	0	0	0	0	0	0	0	0	0											0
ARIH1	25820	0	0	0	0	0	1	0	1	1	1	1	1	1	1	1	1	0	0	0	0	8				Intellectual disability, nonsyndromic							0
ARIH2	10425	0	0	0	0	0	1	0	0	0	0	0	0	0	0	0	0	0	0	0	1	0											9
ARIH2OS	646450	0	0	0	0	0	1	0	1	0	0	0	1	0	0	0	0	0	0	0	0	1											0
ARL1	400	0	0	0	0	0	1	0	1	1	0	0	0	0	0	1	0	1	0	0	0	3		Joubert syndrome 8, 612291 (3)									0
ARL10	285598	0	0	0	0	0	0	0	0	0	0	0	0	0	0	0	0	0	0	0	0	0											0
ARL11	115761	0	0	0	0	0	1	0	0	0	0	0	0	0	0	0	0	0	0	0	1	0				Cancer, association with|Ovarian cancer risk|Prostate cancer, increased risk, association with							1
ARL13A	392509	0	0	0	0	0	0	0	0	0	0	0	0	0	0	0	0	0	0	0	0	0											0
ARL13B	200894	0	0	0	0	1	0	0	0	0	0	0	0	0	0	0	0	0	0	0	0	0	yes	Joubert syndrome 8, 612291 (3)	yes	Joubert syndrome							0
ARL14	80117	0	0	0	0	0	0	0	0	0	0	0	0	0	0	0	0	0	0	0	0	0											0
ARL14EP	120534	0	0	0	0	0	1	0	0	0	0	0	0	0	0	0	0	0	0	0	1	0											3
ARL14EPL	644100	0	0	0	0	0	0	0	0	0	0	0	0	0	0	0	0	0	0	0	0	0											0
ARL15	54622	0	0	0	0	0	1	0	0	0	0	0	0	0	0	0	0	0	0	0	1	0											1
ARL16	339231	0	0	0	0	0	1	0	1	0	0	0	1	0	0	0	0	0	0	0	1	1											8
ARL17A	51326	0	0	0	0	0	0	0	0	0	0	0	0	0	0	0	0	0	0	0	0	0											0
ARL17B	100506084	0	0	0	0	0	0	0	0	0	0	0	0	0	0	0	0	0	0	0	0	0											0
ARL2	402	0	0	0	0	0	1	0	1	1	1	1	1	1	1	1	1	1	1	1	1	11											5
ARL2BP	23568	1	0	0	1	1	1	0	0	0	0	0	0	0	0	0	0	0	0	0	1	0		Retinitis pigmentosa with or without situs inversus, 615434 (3), Autosomal recessive	yes	Retinitis pigmentosa, autosomal recessive							1
ARL3	403	0	0	0	0	0	1	0	1	0	0	0	1	0	0	0	0	0	0	0	1	1											2
ARL4A	10124	0	0	0	0	0	1	0	0	0	0	0	0	0	0	0	0	0	0	0	1	0											8
ARL4C	10123	0	0	0	0	0	1	0	1	0	0	0	0	1	0	0	0	0	0	0	1	1											1
ARL4D	379	0	0	0	0	0	1	0	0	0	0	0	0	0	0	0	0	0	0	0	1	0											1
ARL5A	26225	0	0	0	0	0	0	0	0	0	0	0	0	0	0	0	0	0	0	0	0	0											0
ARL5B	221079	0	0	0	0	0	1	0	0	0	0	0	0	0	0	0	0	0	0	0	1	0											1
ARL5C	390790	0	0	0	0	0	0	0	0	0	0	0	0	0	0	0	0	0	0	0	0	0											0
ARL6	84100	0	0	0	0	1	0	0	0	0	0	0	0	0	0	0	0	0	0	0	0	0	yes		yes	Bardet-Biedl syndrome|Retinitis pigmentosa							0
ARL6IP1	23204	0	0	0	0	0	1	0	1	0	0	0	0	1	0	0	0	0	0	1	1	2		?Spastic paraplegia 61, autosomal recessive, 615685 (3), Autosomal recessive									51
ARL6IP4	51329	0	0	0	0	0	1	0	0	0	0	0	0	0	0	0	0	0	0	0	1	0											9
ARL6IP5	10550	0	0	0	0	0	1	0	0	0	0	0	0	0	0	0	0	0	0	0	1	0				Bladder cancer, increased risk, association with|Gastric and oesophageal cancer, association with							2
ARL6IP6	151188	0	0	0	0	0	1	0	1	0	0	0	0	1	0	0	0	0	0	0	1	1				Bardet-Biedl like features|Autism spectrum disorder							4
ARL8A	127829	0	0	0	0	0	1	0	0	0	0	0	0	0	0	0	0	0	0	0	1	0											2
ARL8B	55207	0	0	0	0	0	0	0	0	0	0	0	0	0	0	0	0	0	0	0	0	0											0
ARL9	132946	0	0	0	0	0	0	0	0	0	0	0	0	0	0	0	0	0	0	0	0	0											0
ARMC1	55156	0	0	0	0	0	1	0	0	0	0	0	0	0	0	0	0	0	0	0	1	0											2
ARMC10	83787	0	0	0	0	0	0	0	0	0	0	0	0	0	0	0	0	0	0	0	0	0											0
ARMC12	221481	0	0	0	0	0	0	0	0	0	0	0	0	0	0	0	0	0	0	0	0	0											0
ARMC2	84071	0	0	0	0	0	0	0	0	0	0	0	0	0	0	0	0	0	0	0	0	0											0
ARMC3	219681	0	0	0	0	0	0	0	0	0	0	0	0	0	0	0	0	0	0	0	0	0											0
ARMC4	55130	1	0	0	1	1	1	0	0	0	0	0	0	0	0	0	0	0	0	0	1	0		Ciliary dyskinesia, primary, 23, 615451 (3), Autosomal recessive	yes	Primary ciliary dyskinesia							1
ARMC5	79798	0	0	0	0	0	1	0	1	0	0	0	0	1	0	0	0	0	0	0	1	1		ACTH-independent macronodular adrenal hyperplasia 2, 615954 (3), Autosomal dominant, Somatic mutation									6
ARMC6	93436	0	0	0	0	0	1	0	1	0	0	0	0	1	0	0	0	0	0	0	0	1											0
ARMC7	79637	0	0	0	0	0	1	0	1	1	1	1	1	1	1	1	1	1	1	1	1	11											60
ARMC8	25852	0	0	0	0	0	1	0	1	0	0	0	0	0	0	0	0	0	1	1	1	2											2
ARMC9	80210	0	0	0	0	0	1	0	0	0	0	0	0	0	0	0	0	0	0	0	1	0											3
ARMCX1	51309	0	0	0	0	0	1	0	0	0	0	0	0	0	0	0	0	0	0	0	1	0											5
ARMCX2	9823	0	0	0	0	0	1	0	0	0	0	0	0	0	0	0	0	0	0	0	1	0											1
ARMCX3	51566	0	0	0	0	0	1	0	0	0	0	0	0	0	0	0	0	0	0	0	1	0											1
ARMCX4	100131755	0	0	0	0	0	0	0	0	0	0	0	0	0	0	0	0	0	0	0	0	0											0
ARMCX5	64860	0	0	0	0	0	1	0	0	0	0	0	0	0	0	0	0	0	0	0	1	0											1
ARMCX5-GPRASP2	100528062	0	0	0	0	0	0	0	0	0	0	0	0	0	0	0	0	0	0	0	0	0											0
ARMCX6	54470	0	0	0	0	0	0	0	0	0	0	0	0	0	0	0	0	0	0	0	0	0											0
ARMS2	387715	1	0	1	0	1	1	0	1	0	1	0	0	0	0	0	0	0	0	0	0	1	yes			Macular degeneration, age-related, exudative, association with|Macular degeneration, age-related, in smokers, association with|Polypoidal choroidal vasculopathy and AMD|Polypoidal choroidal vasculopathy, and neovascular age-related macular degeneration, association with.|Polypoidal choroidal vasculopathy, association with|Polypoidal choroidal vasculopathy, association with.|Polypoidal choroidal v…							0
ARNT	405	0	0	0	0	1	0	0	0	0	0	0	0	0	0	0	0	0	0	0	0	0					yes	AML					0
ARNT2	9915	1	0	0	1	1	1	0	0	0	0	0	0	0	0	0	0	0	0	0	1	0		?Webb-Dattani syndrome, 615926 (3), Autosomal recessive	yes	Hypopituitarism, post-natal microcephaly, visual & renal anomalies							11
ARNTL	406	0	0	0	0	0	1	0	0	0	0	0	0	0	0	0	0	0	0	0	1	0											6
ARNTL2	56938	0	0	0	0	0	1	0	0	0	0	0	0	0	0	0	0	0	0	0	1	0											4
ARPC1A	10552	0	0	0	0	0	1	0	0	0	0	0	0	0	0	0	0	0	0	0	1	0											1
ARPC1B	10095	0	0	0	0	0	0	0	0	0	0	0	0	0	0	0	0	0	0	0	0	0											0
ARPC2	10109	0	0	0	0	0	1	0	1	0	0	0	0	1	0	0	0	1	1	1	0	4											0
ARPC3	10094	0	0	0	0	0	1	0	1	0	0	0	0	0	0	0	0	1	1	1	1	3				Porokeratosis, disseminated superficial actinic							10
ARPC4	10093	0	0	0	0	0	1	1	1	1	1	0	1	1	1	1	1	1	1	1	1	10									yes	E	4
ARPC4-TTLL3	100526693	0	0	0	0	0	0	0	0	0	0	0	0	0	0	0	0	0	0	0	0	0											0
ARPC5	10092	0	0	0	0	0	0	0	0	0	0	0	0	0	0	0	0	0	0	0	0	0											0
ARPC5L	81873	0	0	0	0	0	1	0	0	0	0	0	0	0	0	0	0	0	0	0	1	0											2
ARPM1	84517	0	0	0	0	0	0	0	0	0	0	0	0	0	0	0	0	0	0	0	0	0											0
ARPP19	10776	0	0	0	0	0	1	0	0	0	0	0	0	0	0	0	0	0	0	0	1	0											1
ARPP21	10777	0	0	0	0	0	0	0	0	0	0	0	0	0	0	0	0	0	0	0	0	0											0
ARR3	407	0	0	0	0	0	1	0	0	0	0	0	0	0	0	0	0	0	0	0	1	0											5
ARRB1	408	0	0	0	0	0	1	0	0	0	0	0	0	0	0	0	0	0	0	0	1	0											7
ARRB2	409	0	0	0	0	0	1	0	0	0	0	0	0	0	0	0	0	0	0	0	1	0											1
ARRDC1	92714	0	0	0	0	0	1	0	0	0	0	0	0	0	0	0	0	0	0	0	1	0											4
ARRDC2	27106	0	0	0	0	0	1	0	0	0	0	0	0	0	0	0	0	0	0	0	1	0											2
ARRDC3	57561	0	0	0	0	0	1	0	0	0	0	0	0	0	0	0	0	0	0	0	1	0											31
ARRDC4	91947	0	0	0	0	0	0	0	0	0	0	0	0	0	0	0	0	0	0	0	0	0											0
ARRDC5	645432	0	0	0	0	0	0	0	0	0	0	0	0	0	0	0	0	0	0	0	0	0											0
ARSA	410	1	0	0	1	1	1	0	0	0	0	0	0	0	0	0	0	0	0	0	1	0	yes	Metachromatic leukodystrophy, 251 (3), Autosomal recessive	yes	Reduced enzyme activity|Phenotype modifier, association with |Multiple sclerosis, progression, association with|Multiple sclerosis, disease progression, association with|Metachromatic leukodystrophy|Autism, non-complex|Arylsulphatase A pseudodeficiency, association							18
ARSB	411	0	0	0	0	1	0	0	0	0	0	0	0	0	0	0	0	0	0	0	0	0	yes	Mucopolysaccharidosis type VI (Maroteaux-Lamy), 2532 (3), Autosomal recessive	yes	Mucopolysaccharidosis VI|Pseudodeficient enzyme activity|Reduced activity							0
ARSD	414	0	0	0	0	0	0	0	0	0	0	0	0	0	0	0	0	0	0	0	0	0											0
ARSE	415	0	0	0	0	1	0	0	0	0	0	0	0	0	0	0	0	0	0	0	0	0	yes	Chondrodysplasia punctata, X-linked recessive, 3295 (3), X-linked recessive	yes	Intellectual disability & chondrodysplasia punctata|Chondrodysplasia punctata, X-linked|Chondrodysplasia punctata|Brachytelephalangic dwarfism|Brachytelephalangic chondrodysplasia punctata							0
ARSF	416	0	0	0	0	0	0	0	0	0	0	0	0	0	0	0	0	0	0	0	0	0				Autism spectrum disorder|Potential protein deficiency							0
ARSG	22901	0	0	0	0	0	0	0	0	0	0	0	0	0	0	0	0	0	0	0	0	0											0
ARSH	347527	0	0	0	0	0	0	0	0	0	0	0	0	0	0	0	0	0	0	0	0	0				Autism spectrum disorder							0
ARSI	340075	0	0	0	0	0	1	0	0	0	0	0	0	0	0	0	0	0	0	0	1	0											1
ARSJ	79642	0	0	0	0	0	1	0	0	0	0	0	0	0	0	0	0	0	0	0	1	0											4
ARSK	153642	0	0	0	0	0	0	0	0	0	0	0	0	0	0	0	0	0	0	0	0	0											0
ART1	417	0	0	0	0	0	0	0	0	0	0	0	0	0	0	0	0	0	0	0	0	0											0
ART3	419	0	0	0	0	0	0	0	0	0	0	0	0	0	0	0	0	0	0	0	0	0											0
ART4	420	0	0	0	0	1	0	0	0	0	0	0	0	0	0	0	0	0	0	0	0	0	yes	[Blood group, Dombrock], 6166 (3)		Dombrock blood group variation							0
ART5	116969	0	0	0	0	0	0	0	0	0	0	0	0	0	0	0	0	0	0	0	0	0											0
ARTN	9048	0	0	0	0	0	0	0	0	0	0	0	0	0	0	0	0	0	0	0	0	0											0
ARV1	64801	0	0	0	0	0	1	0	0	0	0	0	0	0	0	0	0	0	0	0	1	0											2
ARVCF	421	0	0	0	0	0	1	0	1	0	0	0	0	0	0	1	0	0	0	0	0	1				Schizophrenia, association with							0
ARX	170302	0	0	0	0	1	0	0	0	0	0	0	0	0	0	0	0	0	0	0	0	0	yes	Epileptic encephalopathy, early infantile, 1, 3835 (3), X-linked recessive; Hydranencephaly with abnormal genitalia, 3215 (3), X-linked; Lissencephaly, X-linked 2, 3215 (3), X-linked; Mental retardation, X-linked 29 and others, 3419 (3); Partington syndrome, 3951 (3), X-linked recessive; Proud syndrome, 34 (3), X-linked	yes	Infantile spasms & intellectual disability|Intellectual disability & dystonia|Intellectual disability, X-linked|Lissencephaly, X-linked, with abnormal genitalia|Mental retardation|Mental retardation and epilepsy|Neurodegeneration |Neurodegeneration with Ohtahara syndrome and mov disord|Ohtahara syndrome|Ohtahara syndrome with developmental delay|Infantile spasm syndrome, X-linked|Generalized dyst…							0
AS3MT	57412	0	0	0	0	0	0	0	0	0	0	0	0	0	0	0	0	0	0	0	0	0				Reduced enzyme activity|Increased transcriptional activity|Increased enzyme activity|Altered arsenic metabolism							0
ASAH1	427	0	0	0	0	1	0	0	0	0	0	0	0	0	0	0	0	0	0	0	0	0	yes	Farber lipogranulomatosis, 228 (3), Autosomal recessive; Spinal muscular atrophy with progressive myoclonic epilepsy, 15995 (3), Autosomal recessive	yes	Farber disease|Spinal muscular atrophy associated with progressive myoclonic epilepsy							0
ASAH2	56624	0	0	0	0	0	0	0	0	0	0	0	0	0	0	0	0	0	0	0	0	0				Potential protein deficiency							0
ASAH2B	653308	0	0	0	0	0	1	0	1	0	0	0	0	0	0	1	0	0	0	0	0	1											0
ASAP1	50807	0	0	0	0	0	0	0	0	0	0	0	0	0	0	0	0	0	0	0	0	0											0
ASAP2	8853	0	0	0	0	0	1	0	0	0	0	0	0	0	0	0	0	0	0	0	1	0				Schizophrenia							1
ASAP3	55616	0	0	0	0	0	1	0	0	0	0	0	0	0	0	0	0	0	0	0	1	0											6
ASB1	51665	0	0	0	0	0	0	0	0	0	0	0	0	0	0	0	0	0	0	0	0	0				Autism							0
ASB10	136371	1	0	0	1	1	1	0	0	0	0	0	0	0	0	0	0	0	0	0	1	0		Glaucoma 1, open angle, F, 63383 (3)	yes	Glaucoma, primary open angle							2
ASB11	140456	0	0	0	0	0	0	0	0	0	0	0	0	0	0	0	0	0	0	0	0	0											0
ASB12	142689	0	0	0	0	0	0	0	0	0	0	0	0	0	0	0	0	0	0	0	0	0											0
ASB13	79754	0	0	0	0	0	1	0	0	0	0	0	0	0	0	0	0	0	0	0	1	0											11
ASB14	142686	0	0	0	0	0	0	0	0	0	0	0	0	0	0	0	0	0	0	0	0	0											0
ASB15	142685	0	0	0	0	0	1	0	0	0	0	0	0	0	0	0	0	0	0	0	1	0											13
ASB16	92591	0	0	0	0	0	1	0	1	0	0	0	0	1	0	0	0	0	0	0	0	1											0
ASB17	127247	0	0	0	0	0	0	0	0	0	0	0	0	0	0	0	0	0	0	0	0	0											0
ASB18	401036	0	0	0	0	0	0	0	0	0	0	0	0	0	0	0	0	0	0	0	0	0											0
ASB2	51676	0	0	0	0	0	0	0	0	0	0	0	0	0	0	0	0	0	0	0	0	0											0
ASB3	51130	0	0	0	0	0	1	0	0	0	0	0	0	0	0	0	0	0	0	0	1	0											4
ASB4	51666	0	0	0	0	0	0	0	0	0	0	0	0	0	0	0	0	0	0	0	0	0											0
ASB5	140458	0	0	0	0	0	0	0	0	0	0	0	0	0	0	0	0	0	0	0	0	0											0
ASB6	140459	0	0	0	0	0	1	0	1	1	0	0	0	0	0	0	0	0	0	0	1	1											9
ASB7	140460	0	0	0	0	0	1	0	0	0	0	0	0	0	0	0	0	0	0	0	1	0											3
ASB8	140461	0	0	0	0	0	0	0	0	0	0	0	0	0	0	0	0	0	0	0	0	0											0
ASB9	140462	0	0	0	0	0	1	0	0	0	0	0	0	0	0	0	0	0	0	0	1	0											3
ASCC1	51008	1	0	1	1	1	1	0	1	0	0	0	0	0	0	1	0	0	0	0	1	1	yes	Barrett esophagus/esophageal adenocarcinoma, 614266 (3); ?Spinal muscular atrophy with congenital bone fractures 2, 616867 (3), Autosomal recessive	yes	Barrett oesophagus/oesophageal adenocarcinoma							2
ASCC2	84164	0	0	0	0	0	1	0	1	0	0	1	0	0	0	0	0	0	0	0	1	1											1
ASCC3	10973	1	0	1	0	1	1	0	1	0	1	1	1	1	0	0	1	0	1	1	0	7			yes	Intellectual disability |Colorectal cancer, increased risk, association with							0
ASCL1	429	1	0	0	1	1	1	0	0	0	0	0	0	0	0	0	0	0	0	0	1	0	yes	Central hypoventilation syndrome, congenital, 2988 (3), Autosomal dominant; Haddad syndrome, 2988 (3), Autosomal dominant	yes	Central hypoventilation syndrome|Intellectual disability |Parkinson disease, protection against							3
ASCL2	430	0	0	0	0	0	0	0	0	0	0	0	0	0	0	0	0	0	0	0	0	0											0
ASCL3	56676	0	0	0	0	0	1	0	0	0	0	0	0	0	0	0	0	0	0	0	1	0											6
ASCL4	121549	0	0	0	0	0	1	0	0	0	0	0	0	0	0	0	0	0	0	0	1	0											6
ASCL5	647219	0	0	0	0	0	0	0	0	0	0	0	0	0	0	0	0	0	0	0	0	0											0
ASF1A	25842	0	0	0	0	0	1	0	0	0	0	0	0	0	0	0	0	0	0	0	1	0											11
ASF1B	55723	0	0	0	0	0	0	0	0	0	0	0	0	0	0	0	0	0	0	0	0	0											0
ASGR1	432	0	0	0	0	0	1	0	0	0	0	0	0	0	0	0	0	0	0	0	1	0											6
ASGR2	433	0	0	0	0	0	1	0	0	0	0	0	0	0	0	0	0	0	0	0	1	0											41
ASH1L	55870	0	0	0	0	0	0	0	0	0	0	0	0	0	0	0	0	0	0	0	0	0				Intellectual disability							0
ASH2L	9070	0	0	0	0	0	1	0	1	1	1	0	0	0	1	0	1	1	0	1	1	6											4
ASIC1	41	0	0	0	0	0	0	0	0	0	0	0	0	0	0	0	0	0	0	0	0	0											0
ASIC2	40	0	0	0	0	0	0	0	0	0	0	0	0	0	0	0	0	0	0	0	0	0											0
ASIC3	9311	0	0	0	0	0	0	0	0	0	0	0	0	0	0	0	0	0	0	0	0	0											0
ASIC4	55515	0	0	0	0	0	1	0	0	0	0	0	0	0	0	0	0	0	0	0	1	0											1
ASIC5	51802	0	0	0	0	0	0	0	0	0	0	0	0	0	0	0	0	0	0	0	0	0											0
ASIP	434	1	0	1	0	1	1	0	1	0	0	0	1	0	0	0	0	0	0	0	0	1	yes	[Skin/hair/eye pigmentation 9, brown/nonbrown eyes], 611742 (3); [Skin/hair/eye pigmentation 9, dark/light hair], 611742 (3)		Basal cell carcinoma, association with.|Dark hair and brown eyes, association with|MRNA levels, association with							0
ASL	435	1	0	0	1	1	1	0	0	0	0	0	0	0	0	0	0	0	0	0	1	0	yes	Argininosuccinic aciduria, 279 (3), Autosomal recessive	yes	Argininosuccinic aciduria|Argininosuccinate lyase deficiency, variant|Argininosuccinate lyase deficiency							5
ASMT	438	0	0	0	0	1	0	0	0	0	0	0	0	0	0	0	0	0	0	0	0	0			yes	Potential protein deficiency|Lower enzyme activity|Bipolar disorder, association with|Bipolar disorder |Autism spectrum disorder, association with|Autism spectrum disorder |Altered enzyme activity							0
ASMTL	8623	0	0	0	0	0	1	0	0	0	0	0	0	0	0	0	0	0	0	0	1	0				Potential protein deficiency							7
ASMTL-AS1	80161	0	0	0	0	0	1	0	0	0	0	0	0	0	0	0	0	0	0	0	1	0											2
ASNA1	439	0	0	0	0	0	1	0	1	1	1	1	1	0	1	1	0	1	0	0	1	7											10
ASNS	440	1	0	1	1	1	1	0	1	1	1	1	0	0	0	0	0	0	0	0	1	3		Asparagine synthetase deficiency, 615574 (3), Autosomal recessive	yes	Increased transcriptional activity|Microcephaly, intellectual disability, cerebral atrophy & intractable seizures							2
ASNSD1	54529	0	0	0	0	0	1	0	1	0	0	0	0	0	0	0	0	0	0	1	0	1											0
ASPA	443	1	0	0	1	1	1	0	0	0	0	0	0	0	0	0	0	0	0	0	1	0	yes	Canavan disease, 2719 (3), Autosomal recessive	yes	Increased N-acetylaspartic acid excretion and macrocephaly|Canavan disease							3
ASPDH	554235	0	0	0	0	0	0	0	0	0	0	0	0	0	0	0	0	0	0	0	0	0											0
ASPG	374569	0	0	0	0	0	0	0	0	0	0	0	0	0	0	0	0	0	0	0	0	0		{Asperger syndrome susceptibility 3}, 68781 (2)									0
ASPH	444	0	0	0	0	0	1	0	0	0	0	0	0	0	0	0	0	0	0	0	1	0		Traboulsi syndrome, 61552 (3), Autosomal recessive		Autism spectrum disorder							28
ASPHD1	253982	0	0	0	0	0	0	0	0	0	0	0	0	0	0	0	0	0	0	0	0	0											0
ASPHD2	57168	0	0	0	0	0	0	0	0	0	0	0	0	0	0	0	0	0	0	0	0	0											0
ASPM	259266	1	0	1	0	1	1	0	1	0	0	0	0	0	0	0	0	0	0	1	0	1	yes	Microcephaly 5, primary, autosomal recessive, 68716 (3), Autosomal recessive	yes	Primary microcephaly							0
ASPN	54829	0	0	0	0	1	0	0	0	0	0	0	0	0	0	0	0	0	0	0	0	0	yes	{Lumbar disc degeneration}, 63932 (3); {Osteoarthritis susceptibility 3}, 6785 (3), Autosomal dominant		Ankylosing spondylitis, association with|Developmental dysplasia of the hip, association with|Lumbar-disc degeneration|Osteoarthritis, susceptibility, association with							0
ASPRV1	151516	0	0	0	0	0	0	0	0	0	0	0	0	0	0	0	0	0	0	0	0	0				Dry skin / eczema							0
ASPSCR1	79058	1	0	0	1	1	1	0	0	0	0	0	0	0	0	0	0	0	0	0	1	0		Alveolar soft-part sarcoma, 66243 (3)			yes	alveolar soft part sarcoma					10
ASRGL1	80150	0	0	0	0	0	1	0	1	1	0	0	0	0	0	0	0	0	0	0	0	1											0
ASS1	445	1	0	0	1	1	1	0	0	0	0	0	0	0	0	0	0	0	0	0	1	0	yes	Citrullinemia, 2157 (3), Autosomal recessive	yes	Citrullinaemia|Citrullinaemia type I|Polycystic kidney disease 1							1
ASTE1	28990	0	0	0	0	0	1	0	0	0	0	0	0	0	0	0	0	0	0	0	1	0											1
ASTL	431705	0	0	0	0	0	1	0	1	1	0	0	1	0	0	0	0	0	0	0	1	2											1
ASTN1	460	0	0	0	0	0	0	0	0	0	0	0	0	0	0	0	0	0	0	0	0	0											0
ASTN2	23245	0	0	0	0	1	0	0	0	0	0	0	0	0	0	0	0	0	0	0	0	0			yes	Autism spectrum disorder |Schizophrenia							0
ASUN	55726	0	0	0	0	0	1	0	1	0	0	0	0	1	1	1	1	1	1	1	1	7											1
ASXL1	171023	1	0	0	1	1	1	0	0	0	0	0	0	0	0	0	0	0	0	0	1	0	yes	Bohring-Opitz syndrome, 6539 (3), Autosomal dominant; Myelodysplastic syndrome, somatic, 614286 (3)	yes	Systemic mastocytosis with associated non-mast cell lineage disease|Facial dysmorphism with ridging of the metopic suture, developmental delay & short hands|Bohring-Opitz syndrome	yes	MDS, CMML					1
ASXL2	55252	0	0	0	0	0	1	0	1	0	0	0	1	1	0	0	0	0	0	0	1	2											1
ASXL3	80816	0	0	0	0	1	0	0	0	0	0	0	0	0	0	0	0	0	0	0	0	0		Bainbridge-Ropers syndrome, 615485 (3)	yes	Bohring-Opitz like syndrome|Developmental delay, microcephaly, and craniofacial anomalies|Potential protein deficiency							0
ASZ1	136991	0	0	0	0	0	1	0	0	0	0	0	0	0	0	0	0	0	0	0	1	0											11
ATAD1	84896	0	0	0	0	0	0	0	0	0	0	0	0	0	0	0	0	0	0	0	0	0											0
ATAD2	29028	0	0	0	0	0	0	0	0	0	0	0	0	0	0	0	0	0	0	0	0	0											0
ATAD2B	54454	0	0	0	0	0	0	0	0	0	0	0	0	0	0	0	0	0	0	0	0	0											0
ATAD3A	55210	0	0	0	0	0	0	0	0	0	0	0	0	0	0	0	0	0	0	0	0	0											0
ATAD3B	83858	0	0	0	0	0	0	0	0	0	0	0	0	0	0	0	0	0	0	0	0	0											0
ATAD3C	219293	0	0	0	0	0	1	0	0	0	0	0	0	0	0	0	0	0	0	0	1	0											1
ATAD5	79915	0	0	0	0	0	1	0	1	0	1	0	0	0	1	0	0	0	1	1	0	4											0
ATAT1	79969	0	0	0	0	0	0	0	0	0	0	0	0	0	0	0	0	0	0	0	0	0											0
ATCAY	85300	1	0	0	1	1	1	0	0	0	0	0	0	0	0	0	0	0	0	0	1	0	yes	Ataxia, cerebellar, Cayman type, 61238 (3), Autosomal recessive	yes	Cerebellar ataxia, Cayman type							2
ATE1	11101	0	0	0	0	0	1	0	1	0	0	0	0	1	0	0	0	0	0	0	0	1											0
ATF1	466	1	0	1	0	1	1	0	1	0	0	0	1	0	0	0	0	0	0	0	0	1				Lung cancer, susceptibility to, association with	yes	malignant melanoma of soft parts, angiomatoid fibrous histiocytoma					0
ATF2	1386	0	0	0	0	0	1	0	0	0	0	0	0	0	0	0	0	0	0	0	1	0											10
ATF3	467	0	0	0	0	1	0	0	0	0	0	0	0	0	0	0	0	0	0	0	0	0			yes	Hypospadias							0
ATF4	468	0	0	0	0	0	1	0	1	0	0	0	0	0	1	0	1	0	0	1	1	3											24
ATF5	22809	0	0	0	0	0	1	0	0	0	0	0	0	0	0	0	0	0	0	0	1	0				Acute lymphoblastic leukaemia, association with							5
ATF6	22926	0	0	0	0	0	0	0	0	0	0	0	0	0	0	0	0	0	0	0	0	0		Achromatopsia 7, 616517 (3), Autosomal recessive		Diabetes, type 2, association with |Fasting plasma glucose level							0
ATF6B	1388	0	0	0	0	0	1	0	0	0	0	0	0	0	0	0	0	0	0	0	1	0											1
ATF7	11016	0	0	0	0	0	1	0	1	1	0	1	1	1	0	0	0	0	0	0	1	4											5
ATF7IP	55729	0	0	0	0	0	1	0	0	0	0	0	0	0	0	0	0	0	0	0	1	0											1
ATF7IP2	80063	0	0	0	0	0	1	0	0	0	0	0	0	0	0	0	0	0	0	0	1	0											3
ATG10	83734	0	0	0	0	0	1	0	0	0	0	0	0	0	0	0	0	0	0	0	1	0				Breast cancer, reduced risk, association with							1
ATG12	9140	0	0	0	0	0	1	0	0	0	0	0	0	0	0	0	0	0	0	0	1	0											10
ATG13	9776	0	0	0	0	0	1	0	1	0	0	0	1	0	0	0	0	0	0	0	1	1											1
ATG14	22863	0	0	0	0	0	1	0	1	0	0	1	0	0	0	0	0	0	0	0	1	1											3
ATG16L1	55054	1	0	0	1	1	1	0	0	0	0	0	0	0	0	0	0	0	0	0	1	0	yes	{Inflammatory bowel disease 1}, 61181 (3)		Crohn's disease, increased risk, association with|H. pylori infection, susceptibility to, association with.|Helicobacter pylori infection, association with							2
ATG16L2	89849	0	0	0	0	0	0	0	0	0	0	0	0	0	0	0	0	0	0	0	0	0											0
ATG2A	23130	0	0	0	0	0	1	0	1	0	0	0	0	0	0	1	0	0	0	0	1	1											1
ATG2B	55102	0	0	0	0	0	0	0	0	0	0	0	0	0	0	0	0	0	0	0	0	0											0
ATG3	64422	0	0	0	0	0	1	0	1	0	0	1	0	0	0	0	0	0	0	0	1	1											2
ATG4A	115201	0	0	0	0	0	1	0	0	0	0	0	0	0	0	0	0	0	0	0	1	0											2
ATG4B	23192	0	0	0	0	0	1	0	0	0	0	0	0	0	0	0	0	0	0	0	1	0											5
ATG4C	84938	0	0	0	0	0	0	0	0	0	0	0	0	0	0	0	0	0	0	0	0	0											0
ATG4D	84971	0	0	0	0	0	0	0	0	0	0	0	0	0	0	0	0	0	0	0	0	0											0
ATG5	9474	0	0	0	0	0	1	0	0	0	0	0	0	0	0	0	0	0	0	0	1	0				Parkinson disease |Childhood asthma, reduced risk, association with|Childhood asthma, association with							14
ATG7	10533	1	0	1	0	1	1	0	1	0	0	1	0	0	0	0	0	0	0	0	0	1			yes	Earlier onset in Huntington disease, association with |Parkinson disease							0
ATG9A	79065	0	0	0	0	0	1	0	1	0	0	1	1	0	1	0	0	0	0	0	1	3											48
ATG9B	285973	0	0	0	0	0	1	0	0	0	0	0	0	0	0	0	0	0	0	0	1	0											2
ATHL1	80162	0	0	0	0	0	0	0	0	0	0	0	0	0	0	0	0	0	0	0	0	0											0
ATIC	471	1	0	1	0	1	1	0	1	1	1	1	0	0	1	1	1	1	1	1	0	9	yes	AICA-ribosiduria due to ATIC deficiency, 68688 (3), Autosomal recessive	yes	AICA-Ribosiduria	yes	ALCL					0
ATL1	51062	0	0	0	0	1	0	0	0	0	0	0	0	0	0	0	0	0	0	0	0	0	yes	Neuropathy, hereditary sensory, type ID, 61378 (3), Autosomal dominant; Spastic paraplegia 3A, autosomal dominant, 1826 (3), Autosomal dominant	yes	Spastic paraplegia, silver syndrome type |Spastic paraplegia with thin corpus callosum|Spastic paraplegia 3|Spastic paraplegia|Neuropathy, hereditary sensory, type I							0
ATL2	64225	0	0	0	0	0	1	0	1	0	1	1	1	1	1	1	1	1	1	1	0	10											0
ATL3	25923	0	0	0	0	0	1	0	1	0	0	0	1	0	0	1	0	0	0	0	0	2		Neuropathy, hereditary sensory, type IF, 615632 (3), Autosomal dominant									0
ATM	472	1	0	1	1	1	1	0	1	0	0	1	0	0	0	0	0	0	0	0	1	1	yes	Ataxia-telangiectasia, 289 (3), Autosomal recessive; {Breast cancer, susceptibility to}, 11448 (3), Autosomal dominant; Lymphoma, B-cell non-Hodgkin, somatic (3); Lymphoma, mantle cell, somatic (3); T-cell prolymphocytic leukemia, somatic (3)	yes	Mantle cell lymphoma|Lung cancer, increased risk, association with|Longevity, association with|Longer telomere length, association with|Leukaemia risk|Increased risk of lung cancer in never smokers, association with |Hodgkin disease |Colorectal cancer?|Multiple cancers|Multiple myelomas|Non-small-cell lung cancer, association with |Tissue response in radiotherapy, association with|Stable coronary…	yes	T-PLL	leukaemia, lymphoma, medulloblastoma, glioma				1
ATMIN	23300	0	0	0	0	0	1	0	1	0	0	0	1	1	0	0	0	0	0	0	0	2											0
ATN1	1822	1	0	1	1	1	1	0	1	0	1	0	0	0	0	0	0	0	0	0	1	1	yes	Dentatorubro-pallidoluysian atrophy, 12537 (3), Autosomal dominant	yes	Dentatorubro-pallidoluysian atrophy (Haw river)							30
ATOH1	474	0	0	0	0	0	0	0	0	0	0	0	0	0	0	0	0	0	0	0	0	0											0
ATOH7	220202	1	0	0	1	1	1	0	0	0	0	0	0	0	0	0	0	0	0	0	1	0	yes	Persistent hyperplastic primary vitreous, autosomal recessive, 2219 (3), Autosomal recessive	yes	Eye development defects|Nonsyndromic congenital retinal nonattachment (NCRNA) |Persistent hyperplasia of the primary vitreous							1
ATOH8	84913	0	0	0	0	0	0	0	0	0	0	0	0	0	0	0	0	0	0	0	0	0											0
ATOX1	475	0	0	0	0	0	1	0	0	0	0	0	0	0	0	0	0	0	0	0	1	0											5
ATP10A	57194	0	0	0	0	1	0	0	0	0	0	0	0	0	0	0	0	0	0	0	0	0			yes	Angelman syndrome							0
ATP10B	23120	0	0	0	0	0	0	0	0	0	0	0	0	0	0	0	0	0	0	0	0	0											0
ATP10D	57205	0	0	0	0	0	0	0	0	0	0	0	0	0	0	0	0	0	0	0	0	0				Autism							0
ATP11A	23250	0	0	0	0	0	0	0	0	0	0	0	0	0	0	0	0	0	0	0	0	0											0
ATP11B	23200	0	0	0	0	0	1	0	0	0	0	0	0	0	0	0	0	0	0	0	1	0											2
ATP11C	286410	0	0	0	0	0	0	0	0	0	0	0	0	0	0	0	0	0	0	0	0	0											0
ATP12A	479	0	0	0	0	0	0	0	0	0	0	0	0	0	0	0	0	0	0	0	0	0											0
ATP13A1	57130	0	0	0	0	0	1	0	1	1	0	0	1	1	0	0	0	0	1	1	1	5											7
ATP13A2	23400	0	0	0	0	1	0	0	0	0	0	0	0	0	0	0	0	0	0	0	0	0	yes	?Ceroid lipofuscinosis, neuronal, 12, 66693 (3), Autosomal recessive; Kufor-Rakeb syndrome, 66693 (3), Autosomal recessive	yes	Parkinsonism, pyramidal disturbances & oculomotor abnormalities|Parkinsonism, juvenile|Parkinsonism with dementia|Parkinson disease, increased risk |Parkinson disease, familial |Parkinson disease|Neuronal ceroid lipofuscinosis |Manganese toxicity, association with|Kufor-Rakeb syndrome|Kufor Rakeb syndrome							0
ATP13A3	79572	0	0	0	0	0	0	0	0	0	0	0	0	0	0	0	0	0	0	0	0	0											0
ATP13A4	84239	0	0	0	0	1	0	0	0	0	0	0	0	0	0	0	0	0	0	0	0	0			yes	Specific language impairment|Childhood apraxia of speech ?|Autism spectrum disorder							0
ATP13A5	344905	0	0	0	0	0	0	0	0	0	0	0	0	0	0	0	0	0	0	0	0	0				Autism spectrum disorder							0
ATP1A1	476	1	0	1	0	1	1	0	1	1	0	1	0	1	1	1	0	1	1	1	0	8					yes	adrenal aldosterone producing adenoma					0
ATP1A2	477	0	0	0	0	1	0	0	0	0	0	0	0	0	0	0	0	0	0	0	0	0	yes	Alternating hemiplegia of childhood, 1429 (3), Autosomal dominant; Migraine, familial basilar, 62481 (3), Autosomal dominant; Migraine, familial hemiplegic, 2, 62481 (3), Autosomal dominant	yes	Transient nonverbal learning disorder in hemiplegic migraine|Psychotic aura symptoms, in familial hemiplegic migraine type 2.|Migraine|Hemiplegic migraine with cerebral vasoconstriction|Hemiplegic migraine and epilepsy|Hemiplegic migraine 2.|Hemiplegic migraine 2 with febrile seizures|Hemiplegic migraine 2|Hemiplegic migraine							0
ATP1A3	478	0	0	0	0	1	0	0	0	0	0	0	0	0	0	0	0	0	0	0	0	0	yes	Alternating hemiplegia of childhood 2, 61482 (3), Autosomal dominant; CAPOS syndrome, 61338 (3), Autosomal dominant; Dystonia-12, 128235 (3), Autosomal dominant	yes	Dystonia-parkinsonism, rapid-onset.|Dystonia-parkinsonism, rapid-onset|Dystonia-parkinsonism, levodopa-responsive|Dystonia 12|Alternating hemiplegia of childhood							0
ATP1A4	480	0	0	0	0	0	1	0	0	0	0	0	0	0	0	0	0	0	0	0	1	0											1
ATP1B1	481	0	0	0	0	0	0	0	0	0	0	0	0	0	0	0	0	0	0	0	0	0		[Blood pressure regulation QTL], 1455 (2), Multifactorial		Autism |Increased systolic blood pressure, association with							0
ATP1B2	482	0	0	0	0	0	0	0	0	0	0	0	0	0	0	0	0	0	0	0	0	0											0
ATP1B3	483	0	0	0	0	0	1	0	1	0	0	0	0	0	0	1	1	0	0	0	1	2											3
ATP1B4	23439	0	0	0	0	0	1	0	0	0	0	0	0	0	0	0	0	0	0	0	1	0				Autism spectrum disorder							7
ATP2A1	487	0	0	0	0	1	0	0	0	0	0	0	0	0	0	0	0	0	0	0	0	0	yes	Brody myopathy, 613 (3), Autosomal recessive	yes	Brody myopathy							0
ATP2A2	488	1	0	1	0	1	1	0	1	1	1	1	1	1	1	1	1	1	1	1	0	11	yes	Acrokeratosis verruciformis, 119 (3), Autosomal dominant; Darier disease, 1242 (3), Autosomal dominant	yes	Reduced mRNA expression |Hypertension, reduced risk, association with |Darier disease, comedonal|Darier disease|Acrokeratosis verruciformis							0
ATP2A3	489	0	0	0	0	1	0	0	0	0	0	0	0	0	0	0	0	0	0	0	0	0			yes	Squamous cell carcinoma of head and neck|Squamous cell carcinoma of head & neck |Reduced mRNA expression |Diabetes, type 2|Cancer susceptibility|Adenoma of hypophisis|Adenocarcinoma							0
ATP2B1	490	0	0	0	0	0	1	0	1	0	0	1	0	0	0	0	0	0	0	0	0	1											0
ATP2B2	491	0	0	0	0	1	0	0	0	0	0	0	0	0	0	0	0	0	0	0	0	0	yes	{Deafness, autosomal recessive 12, modifier of}, 61386 (3), Autosomal recessive	yes	Deafness, autosomal recessive 12, modifier of							0
ATP2B3	492	0	0	0	0	1	0	0	0	0	0	0	0	0	0	0	0	0	0	0	0	0		?Spinocerebellar ataxia, X-linked 1, 325 (3), X-linked recessive	yes	Cerebellar ataxia, X-linked	yes	adrenal aldosterone producing adenoma					0
ATP2B4	493	0	0	0	0	0	0	0	0	0	0	0	0	0	0	0	0	0	0	0	0	0				Autism							0
ATP2C1	27032	1	1	0	0	1	1	1	0	0	0	0	0	0	0	0	0	0	0	0	0	0	yes	Hailey-Hailey disease, 1696 (3), Autosomal dominant	yes	Genitoperineal papular acantholytic dyskeratosis|Hailey-Hailey disease|Hailey-Hailey disease with condyloma acuminata					yes	NE	0
ATP2C2	9914	0	0	0	0	0	1	0	1	0	0	0	0	0	0	1	0	1	0	0	0	2											0
ATP4A	495	0	0	0	0	0	0	0	0	0	0	0	0	0	0	0	0	0	0	0	0	0											0
ATP4B	496	0	0	0	0	0	1	0	0	0	0	0	0	0	0	0	0	0	0	0	1	0											2
ATP5A1	498	1	0	1	1	1	1	0	1	1	1	1	1	1	1	1	1	1	1	1	1	11		?Combined oxidative phosphorylation deficiency 22, 61645 (3), Autosomal recessive; ?Mitochondrial complex (ATP synthase) deficiency, nuclear type 4, 615228 (3), Autosomal recessive	yes	Respiratory chain deficiency, combined|Mitochondrial encephalopathy, fatal neonatal							1
ATP5B	506	0	0	0	0	0	1	0	1	1	1	1	1	1	1	1	0	0	1	1	1	9											3
ATP5C1	509	0	0	0	0	0	1	0	1	1	1	1	1	0	0	0	1	0	1	1	1	7											1
ATP5D	513	0	0	0	0	0	1	0	1	1	1	1	1	1	1	1	1	1	0	0	1	9											6
ATP5E	514	1	0	1	1	1	1	0	1	0	0	0	0	0	0	0	0	0	1	1	1	2	yes	?Mitochondrial complex V (ATP synthase) deficiency, nuclear type 3, 61453 (3)	yes	Mitochondrial ATP synthase deficiency							1
ATP5F1	515	0	0	0	0	0	1	0	1	1	1	1	1	0	0	1	0	0	1	1	0	7											0
ATP5G1	516	0	0	0	0	0	1	0	0	0	0	0	0	0	0	0	0	0	0	0	1	0											1
ATP5G2	517	0	0	0	0	0	1	0	1	1	1	0	0	0	0	0	0	0	0	0	0	2											0
ATP5G3	518	0	0	0	0	0	1	0	0	0	0	0	0	0	0	0	0	0	0	0	1	0											1
ATP5H	10476	0	0	0	0	0	1	0	1	0	0	0	0	0	0	0	0	0	1	1	0	2											0
ATP5I	521	0	0	0	0	0	1	0	1	0	1	1	1	0	0	0	0	0	0	0	1	3											1
ATP5J	522	0	0	0	0	0	1	0	1	0	0	0	0	0	0	0	1	0	0	1	1	2											2
ATP5J2	9551	0	0	0	0	0	1	0	1	0	0	0	0	0	0	0	0	0	1	1	0	2											0
ATP5J2-PTCD1	100526740	0	0	0	0	0	1	0	1	0	0	0	0	0	1	1	1	1	0	0	0	4											0
ATP5L	10632	0	0	0	0	0	1	0	1	0	0	0	0	0	0	1	0	0	1	1	0	3											0
ATP5L2	267020	0	0	0	0	0	1	0	1	0	1	0	0	0	0	0	0	0	0	0	0	1											0
ATP5O	539	0	0	0	0	0	1	0	1	1	1	0	0	0	1	1	1	1	1	1	1	8											15
ATP5S	27109	0	0	0	0	0	1	0	0	0	0	0	0	0	0	0	0	0	0	0	1	0											1
ATP5SL	55101	0	0	0	0	0	1	0	1	0	1	0	1	0	0	0	1	0	0	0	1	3				Altered splicing							1
ATP6	4508	0	0	0	0	1	0	0	0	0	0	0	0	0	0	0	0	0	0	0	0	0	yes										0
ATP6AP1	537	0	0	0	0	0	1	0	1	0	1	1	0	0	1	1	1	1	1	1	0	8											0
ATP6AP1L	92270	0	0	0	0	0	0	0	0	0	0	0	0	0	0	0	0	0	0	0	0	0											0
ATP6AP2	10159	1	0	1	0	1	1	0	1	0	1	1	1	1	0	1	1	1	1	1	0	9	yes	?Mental retardation, X-linked, syndromic, Hedera type, 3423 (3), X-linked recessive; ?Parkinsonism with spasticity, X-linked, 3911 (3), Autosomal recessive	yes	Potential protein deficiency|Parkinsonism, X-linked with spasticity|Mental retardation and epilepsy, X-linked|Mental retardation							0
ATP6V0A1	535	0	0	0	0	0	1	0	0	0	0	0	0	0	0	0	0	0	0	0	1	0				Lower blood pressure, association with							1
ATP6V0A2	23545	1	0	1	0	1	1	0	1	0	0	0	0	0	0	0	1	0	0	0	0	1	yes	Cutis laxa, autosomal recessive, type IIA, 2192 (3), Autosomal recessive; Wrinkly skin syndrome, 27825 (3), Autosomal recessive	yes	Wrinkly skin syndrome|Cutis laxa, large anterior fontanel, ASD, VSD, downslanting palpebral fissures & hernia|Cutis laxa, Dandy-Walker malformation & microcephaly|Cutis laxa, autosomal recessive, type 2|Cutis laxa |Congenital disorder of glycosylation							0
ATP6V0A4	50617	0	0	0	0	1	0	0	0	0	0	0	0	0	0	0	0	0	0	0	0	0	yes	Renal tubular acidosis, distal, autosomal recessive, 62722 (3)	yes	Distal renal tubular acidosis, autosomal recessive							0
ATP6V0B	533	0	0	0	0	0	1	0	1	1	1	1	1	1	1	1	1	1	1	1	1	11											4
ATP6V0C	527	0	0	0	0	0	1	0	1	1	1	1	1	1	1	1	1	1	1	1	1	11											23
ATP6V0D1	9114	0	0	0	0	0	1	0	1	1	1	1	0	1	0	0	1	1	1	1	1	8											2
ATP6V0D2	245972	0	0	0	0	0	1	0	0	0	0	0	0	0	0	0	0	0	0	0	1	0											13
ATP6V0E1	8992	0	0	0	0	0	1	0	1	0	0	0	1	0	0	0	0	0	0	0	1	1											1
ATP6V0E2	155066	0	0	0	0	0	1	0	0	0	0	0	0	0	0	0	0	0	0	0	1	0											1
ATP6V1A	523	0	0	0	0	0	1	0	1	1	1	1	1	1	1	1	1	1	1	1	0	11											0
ATP6V1B1	525	1	1	1	0	1	1	1	1	1	0	0	0	0	0	0	0	0	0	0	0	1	yes		yes	Renal tubular acidosis, sensorineural deafness|Renal tubular acidosis & hearing loss|Renal tubular acidosis|Osteopetrosis with distal RTA|Deafness					yes	NE	0
ATP6V1B2	526	0	0	0	0	0	1	0	1	1	1	1	1	0	1	1	1	1	0	1	1	9											1
ATP6V1C1	528	0	0	0	0	0	1	0	1	1	1	1	1	1	1	0	0	0	0	0	1	6											1
ATP6V1C2	245973	0	0	0	0	0	1	0	0	0	0	0	0	0	0	0	0	0	0	0	1	0											8
ATP6V1D	51382	0	0	0	0	0	1	0	1	1	1	1	1	1	1	1	1	1	1	1	1	11											5
ATP6V1E1	529	0	0	0	0	0	1	0	1	0	1	1	1	1	0	1	1	1	1	1	0	9											0
ATP6V1E2	90423	0	0	0	0	0	1	0	0	0	0	0	0	0	0	0	0	0	0	0	1	0											3
ATP6V1F	9296	0	0	0	0	0	1	0	1	1	0	0	0	0	1	0	1	1	1	1	0	6											0
ATP6V1G1	9550	0	0	0	0	0	1	0	1	0	1	1	0	1	1	0	1	1	1	1	1	8											9
ATP6V1G2	534	0	0	0	0	0	1	0	0	0	0	0	0	0	0	0	0	0	0	0	1	0											1
ATP6V1G3	127124	0	0	0	0	0	1	0	0	0	0	0	0	0	0	0	0	0	0	0	1	0											1
ATP6V1H	51606	0	0	0	0	0	1	0	1	1	1	1	0	1	0	1	1	1	0	0	1	7											2
ATP7A	538	1	1	0	0	1	1	1	0	0	0	0	0	0	0	0	0	0	0	0	0	0	yes	Menkes disease, 394 (3), X-linked recessive; Occipital horn syndrome, 3415 (3), X-linked recessive; Spinal muscular atrophy, distal, X-linked 3, 3489 (3), X-linked recessive	yes	Occipital horn syndrome|Motor neuropathy, distal hereditary|Menkes syndrome, atypical|Menkes syndrome with heart defects|Menkes syndrome					yes	NE	0
ATP7B	540	1	1	0	0	1	1	1	0	0	0	0	0	0	0	0	0	0	0	0	0	0	yes	Wilson disease, 2779 (3), Autosomal recessive	yes	Wilson disease with early and/or severe hepatic disease|Wilson disease|Whispering dysphonia |Partially impaired copper transport|Liver disease, association with|Increased expression |Hypoceruloplasminaemia.|Hepatocerebral degeneration|Decreased expression|Alzheimer disease, association with					yes	NE	0
ATP8	4509	0	0	0	0	1	0	0	0	0	0	0	0	0	0	0	0	0	0	0	0	0	yes										0
ATP8A1	10396	0	0	0	0	0	0	0	0	0	0	0	0	0	0	0	0	0	0	0	0	0											0
ATP8A2	51761	0	0	0	0	1	0	0	0	0	0	0	0	0	0	0	0	0	0	0	0	0		?Cerebellar ataxia, mental retardation, and dysequilibrium syndrome 4, 615268 (3), Autosomal recessive	yes	Mental retardation |Cerebellar ataxia, mental retardation and dysequilibrium syndrome							0
ATP8B1	5205	0	0	0	0	1	0	0	0	0	0	0	0	0	0	0	0	0	0	0	0	0	yes	Cholestasis, benign recurrent intrahepatic, 2433 (3), Autosomal recessive; Cholestasis, intrahepatic, of pregnancy, 1, 14748 (3), Autosomal dominant; Cholestasis, progressive familial intrahepatic 1, 2116 (3), Autosomal recessive	yes	Intrahepatic cholestasis, Greenland type|Intrahepatic cholestasis, familial progressive 1|Intrahepatic cholestasis, familial progressive ?|Intrahepatic cholestasis, familial progressive|Intrahepatic cholestasis, benign recurrent|Intrahepatic cholestasis of pregnancy|Cholestasis, transient neonatal |Cholestasis, intrahepatic|Biliary atresia							0
ATP8B2	57198	0	0	0	0	0	0	0	0	0	0	0	0	0	0	0	0	0	0	0	0	0											0
ATP8B3	148229	0	0	0	0	0	0	0	0	0	0	0	0	0	0	0	0	0	0	0	0	0											0
ATP8B4	79895	0	0	0	0	0	0	0	0	0	0	0	0	0	0	0	0	0	0	0	0	0											0
ATP8B5P	158381	0	0	0	0	0	0	0	0	0	0	0	0	0	0	0	0	0	0	0	0	0											0
ATP9A	10079	0	0	0	0	0	1	0	1	0	0	0	1	0	0	0	0	0	0	0	0	1											0
ATP9B	374868	0	0	0	0	0	0	0	0	0	0	0	0	0	0	0	0	0	0	0	0	0											0
ATPAF1	64756	0	0	0	0	0	0	0	0	0	0	0	0	0	0	0	0	0	0	0	0	0											0
ATPAF1-AS1	374973	0	0	0	0	0	0	0	0	0	0	0	0	0	0	0	0	0	0	0	0	0											0
ATPAF2	91647	1	1	1	1	1	1	1	1	0	0	0	0	0	1	0	0	0	0	1	1	2	yes	Mitochondrial complex V (ATP synthase) deficiency, nuclear type 1, 64273 (3), Autosomal recessive	yes	Complex V deficiency					yes	NE	46
ATPBD4	89978	0	0	0	0	0	0	0	0	0	0	0	0	0	0	0	0	0	0	0	0	0											0
ATPIF1	93974	0	0	0	0	0	1	0	0	0	0	0	0	0	0	0	0	0	0	0	1	0											2
ATR	545	1	0	1	0	1	1	0	1	0	1	1	1	1	1	1	1	1	1	1	0	10	yes		yes	Seckel syndrome|Potential protein deficiency|Oropharyngeal cancer syndrome|Microcephaly, primary							0
ATRAID	51374	0	0	0	0	0	1	0	0	0	0	0	0	0	0	0	0	0	0	0	1	0											1
ATRIP	84126	1	0	1	1	1	1	0	1	1	1	1	1	1	1	1	1	0	1	1	1	10			yes	Seckel syndrome							18
ATRN	8455	0	0	0	0	0	1	0	1	0	0	0	1	1	0	0	0	0	0	0	0	2				Restless legs syndrome							0
ATRNL1	26033	0	0	0	0	0	1	0	1	0	0	0	0	1	0	0	0	0	0	0	0	1				Cognitive impairment, autism & dysmorphic features							0
ATRX	546	1	0	1	0	1	1	0	1	0	1	0	1	1	0	0	0	0	1	1	0	5	yes	Alpha-thalassemia myelodysplasia syndrome, somatic, 3448 (3); Alpha-thalassemia/mental retardation syndrome, 314 (3), X-linked dominant; Mental retardation-hypotonic facies syndrome, X-linked, 3958 (3), X-linked recessive	yes	Mental retardation without alpha thalassaemia|Mental retardation, muscular hypotonia & respiratory infections|Mental retardation, X-linked |Potential protein deficiency|Mental retardation and spastic paraplegia|Juberg-Marsidi syndrome|Intellectual disability, X-linked|Intellectual disability, agenesis of the corpus callosum & tall stature|Carpenter-Waziri syndrome|ATRX syndrome, atypical|ATRX syn…	yes	Pancreatic neuroendocrine tumours, paediatric GBM					0
ATXN1	6310	1	0	0	1	1	1	0	0	0	0	0	0	0	0	0	0	0	0	0	1	0	yes	Spinocerebellar ataxia 1, 1644 (3), Autosomal dominant	yes	Spinocerebellar ataxia 1|Schizophrenia, association with |Maculopathy with spinocerebellar ataxia type 1.|Intellectual disability & behavioural abnormalities|Azoospermia, association with|Amyotrophic lateral sclerosis							46
ATXN10	25814	1	0	1	0	1	1	0	1	0	0	0	0	1	0	0	0	0	1	1	0	3	yes	Spinocerebellar ataxia 1, 63516 (3), Autosomal dominant	yes	Nephronophthisis |Spinocerebellar ataxia 1							0
ATXN1L	342371	0	0	0	0	0	0	0	0	0	0	0	0	0	0	0	0	0	0	0	0	0											0
ATXN2	6311	0	0	0	0	1	0	0	0	0	0	0	0	0	0	0	0	0	0	0	0	0	yes	{Amyotrophic lateral sclerosis, susceptibility to, 13}, 1839 (3), Autosomal dominant; {Parkinson disease, late-onset, susceptibility to}, 1686 (3), Isolated cases, Multifactorial; Spinocerebellar ataxia 2, 1839 (3), Autosomal dominant	yes	Progressive supranuclear palsy, association with|Psychotic-affective symptoms and multiple system atrophy.|Spinocerebellar ataxia 2|Spinocerebellar ataxia 2, neonatal-onset|Spinocerebellar ataxia type 2, infantile-onset.|Progressive encephalopathy with autonomic dysfunction|Parkinsonism|Obesity, association with|Multiple system atrophy|Multiple sclerosis, susceptibility, association with |Amyotro…							0
ATXN2L	11273	0	0	0	0	0	1	0	1	0	1	0	0	0	0	0	1	1	0	0	1	3											2
ATXN3	4287	0	0	0	0	1	0	0	0	0	0	0	0	0	0	0	0	0	0	0	0	0	yes	Machado-Joseph disease, 1915 (3), Autosomal dominant	yes	Spinocerebellar ataxia.|Reduced BMI, association with.|Parkinsonism, in Machado-Joseph disease|Machado-Joseph disease							0
ATXN3L	92552	0	0	0	0	0	0	0	0	0	0	0	0	0	0	0	0	0	0	0	0	0				Potential protein deficiency							0
ATXN7	6314	0	0	0	0	1	0	0	0	0	0	0	0	0	0	0	0	0	0	0	0	0	yes		yes	Spinocerebellar ataxia 7							0
ATXN7L1	222255	0	0	0	0	0	1	0	0	0	0	0	0	0	0	0	0	0	0	0	1	0											5
ATXN7L2	127002	0	0	0	0	0	0	0	0	0	0	0	0	0	0	0	0	0	0	0	0	0											0
ATXN7L3	56970	0	0	0	0	0	1	0	1	0	1	1	1	0	0	0	0	0	0	0	1	3											2
ATXN7L3B	552889	0	0	0	0	0	0	0	0	0	0	0	0	0	0	0	0	0	0	0	0	0											0
ATXN8	724066	0	0	0	0	1	0	0	0	0	0	0	0	0	0	0	0	0	0	0	0	0	yes	Spinocerebellar ataxia 8, 68768 (3), Autosomal dominant	yes	Reduced transcriptional activity|Spinocerebellar ataxia 8							0
AUH	549	0	0	0	0	1	0	0	0	0	0	0	0	0	0	0	0	0	0	0	0	0	yes	3-methylglutaconic aciduria, type I, 2595 (3), Autosomal recessive	yes	3-methylglutaconic aciduria type 1							0
AUNIP	79000	0	0	0	0	0	0	0	0	0	0	0	0	0	0	0	0	0	0	0	0	0											0
AUP1	550	0	0	0	0	0	1	0	1	0	0	0	1	0	0	0	1	0	0	0	1	2											2
AURKA	6790	1	0	1	0	1	1	0	1	0	0	0	0	0	1	1	1	1	1	1	0	6	yes			Tumour recurrence, increased risk, association with|Potential protein deficiency|Oesophageal cancer, association with|Hepatocellular carcinoma, association with|Colorectal cancer, onset, association with|Breast cancer, association with|Breast cancer in premenopausal women, increased risk, association with|Breast cancer							0
AURKAIP1	54998	0	0	0	0	0	1	0	1	1	1	1	0	0	1	1	1	1	0	0	1	7											1
AURKB	9212	0	0	0	0	0	1	0	1	1	1	1	1	1	1	1	1	1	0	1	0	10				Azoospermia |Reproductive difficulties							0
AURKC	6795	1	0	0	1	1	1	0	0	0	0	0	0	0	0	0	0	0	0	0	1	0	yes		yes	Macrozoospermia|Large-headed spermatazoa|Infertility, male							3
AUTS2	26053	1	0	0	1	1	1	0	0	0	0	0	0	0	0	0	0	0	0	0	1	0			yes	Myoclonic epilepsy, juvenile |Mental retardation|Intellectual disability, syndromic |Epilepsy, nonlesional |Developmental delay, intellectual disability, short stature, ptosis & dysmorphism|Developmental delay |Autism spectrum disorder |Autism							2
AVEN	57099	0	0	0	0	0	1	0	1	0	0	1	1	0	0	0	0	0	0	0	0	2											0
AVIL	10677	0	0	0	0	0	0	0	0	0	0	0	0	0	0	0	0	0	0	0	0	0											0
AVL9	23080	0	0	0	0	0	0	0	0	0	0	0	0	0	0	0	0	0	0	0	0	0											0
AVP	551	1	0	1	1	1	1	0	1	0	0	0	0	0	0	0	0	0	1	0	1	1	yes		yes	Diabetes insipidus, neurohypophyseal, late-onset|Diabetes insipidus, neurohypophyseal, early-onset|Diabetes insipidus, neurohypophyseal|Diabetes insipidus, central.|Diabetes insipidus, central							1
AVPI1	60370	0	0	0	0	0	1	0	0	0	0	0	0	0	0	0	0	0	0	0	1	0											31
AVPR1A	552	0	0	0	0	0	0	0	0	0	0	0	0	0	0	0	0	0	0	0	0	0				Pair-bonding behaviour, association with|Lower altruistic behaviour in children, association with|Increased blood pressure, association with|Drug use disorder diagnosis, association with|Autism, association with							0
AVPR1B	553	0	0	0	0	0	0	0	0	0	0	0	0	0	0	0	0	0	0	0	0	0				Mood disorders, reduced risk of childhood-onset, association with|Panic disorder, association with							0
AVPR2	554	1	0	1	0	1	1	0	1	0	0	0	0	1	0	0	0	0	0	0	0	1	yes	Diabetes insipidus, nephrogenic, 348 (3), X-linked recessive; Nephrogenic syndrome of inappropriate antidiuresis, 3539 (3), X-linked recessive	yes	Severe combined immunodeficiency & diabetes insipi|Nephrogenic syndrome of inappropriate antidiuresis|Increased binding affinity|Diabetes insipidus, nephrogenic.|Diabetes insipidus, nephrogenic|Diabetes insipidus, central.|Diabetes insipidus, central							0
AWAT1	158833	0	0	0	0	0	0	0	0	0	0	0	0	0	0	0	0	0	0	0	0	0											0
AWAT2	158835	0	0	0	0	0	1	0	1	1	0	0	0	0	0	0	0	0	0	0	0	1											0
AXDND1	126859	0	0	0	0	0	0	0	0	0	0	0	0	0	0	0	0	0	0	0	0	0											0
AXIN1	8312	1	0	0	1	1	1	0	0	0	0	0	0	0	0	0	0	0	0	0	1	0	yes	?Caudal duplication anomaly, 67864 (3); Hepatocellular carcinoma, somatic, 11455 (3)	yes	Colorectal adenoma|Breast cancer, non-BRCA1/BRCA2 related	yes	colorectal, endometrial, prostate and hepatocellular carcinomas, hepatoblastoma, sporadic medulloblastoma					40
AXIN2	8313	1	0	1	1	1	1	0	1	0	0	1	0	0	0	0	0	0	0	0	1	1	yes	Colorectal cancer, somatic, 1145 (3); Oligodontia-colorectal cancer syndrome, 68615 (3), Autosomal dominant	yes	Tooth agenesis and colorectal cancer|Selective tooth agenesis, association with|Oligodontia |Lung cancer, association with|Hirschsprung disease, association with|Ectodermal dysplasia & neoplastic syndrome|Colorectal cancer							46
AXL	558	0	0	0	0	0	0	0	0	0	0	0	0	0	0	0	0	0	0	0	0	0				Potential protein deficiency							0
AZGP1	563	0	0	0	0	0	1	0	1	1	0	1	0	0	0	0	0	0	0	0	1	2											1
AZI1	22994	0	0	0	0	0	1	0	1	0	0	0	0	0	0	1	0	0	0	0	0	1											0
AZI2	64343	0	0	0	0	0	0	0	0	0	0	0	0	0	0	0	0	0	0	0	0	0											0
AZIN1	51582	0	0	0	0	0	1	0	1	0	0	0	0	0	0	1	1	0	0	1	1	3											2
AZU1	566	0	0	0	0	0	0	0	0	0	0	0	0	0	0	0	0	0	0	0	0	0											0
B2M	567	0	0	0	0	1	0	0	0	0	0	0	0	0	0	0	0	0	0	0	0	0	yes		yes	Amyloidosis, systemic|Hypercatabolic hypoproteinaemia, familial							0
B3GALNT1	8706	0	0	0	0	1	0	0	0	0	0	0	0	0	0	0	0	0	0	0	0	0	yes		yes	B3GALNT1 deficiency (P2K phenotype)|B3GALNT1 deficiency (P1K phenotype)							0
B3GALNT2	148789	1	0	0	1	1	1	0	0	0	0	0	0	0	0	0	0	0	0	0	1	0		Muscular dystrophy-dystroglycanopathy (congenital with brain and eye anomalies, type A, 11, 615181 (3), Autosomal recessive	yes	Dystroglycanopathy							1
B3GALT1	8708	0	0	0	0	0	0	0	0	0	0	0	0	0	0	0	0	0	0	0	0	0											0
B3GALT2	8707	0	0	0	0	0	1	0	1	0	0	0	1	0	0	0	0	0	0	0	0	1											0
B3GALT4	8705	0	0	0	0	0	1	0	1	0	0	0	1	1	0	0	0	0	0	0	0	2											0
B3GALT5	10317	0	0	0	0	0	1	0	0	0	0	0	0	0	0	0	0	0	0	0	1	0											2
B3GALT6	126792	1	0	1	0	1	1	0	1	0	0	0	0	0	0	0	0	1	0	0	0	1		Ehlers-Danlos syndrome, progeroid type, 2, 615349 (3), Autosomal recessive; Spondyloepimetaphyseal dysplasia with joint laxity, type 1, with or without fractures, 27164 (3), Autosomal recessive	yes	Autism, non-complex|Ehlers-Danlos syndrome-like|Ehlers-Danlos syndrome, progeroid type|Spondyloepimetaphyseal dysplasia with joint laxity							0
B3GALTL	145173	0	0	0	0	1	0	0	0	0	0	0	0	0	0	0	0	0	0	0	0	0	yes		yes	Peters-Plus syndrome							0
B3GAT1	27087	0	0	0	0	0	1	0	0	0	0	0	0	0	0	0	0	0	0	0	1	0				Schizophrenia							1
B3GAT2	135152	0	0	0	0	0	0	0	0	0	0	0	0	0	0	0	0	0	0	0	0	0											0
B3GAT3	26229	1	0	1	0	1	1	0	1	1	0	0	0	0	0	0	0	0	0	0	0	1	yes	Multiple joint dislocations, short stature, craniofacial dysmorphism, and congenital heart defects, 2456 (3), Autosomal recessive	yes	Larsen-like syndrome, B3GAT3 type|Skeletal dysplasia							0
B3GNT1	11041	1	0	1	0	1	1	0	1	1	0	0	0	0	0	0	0	0	0	0	0	1		Muscular dystrophy-dystroglycanopathy (congenital with brain and eye anomalies), type A, 13, 615287 (3), Autosomal recessive	yes	Glaucoma, primary congenital|Walker-Warburg syndrome							0
B3GNT2	10678	0	0	0	0	0	1	0	1	0	1	0	0	0	1	0	0	0	1	0	0	3											0
B3GNT3	10331	0	0	0	0	0	0	0	0	0	0	0	0	0	0	0	0	0	0	0	0	0				Non-Hodgkin lymphoma, reduced risk, association with							0
B3GNT4	79369	0	0	0	0	0	0	0	0	0	0	0	0	0	0	0	0	0	0	0	0	0											0
B3GNT5	84002	0	0	0	0	0	1	0	0	0	0	0	0	0	0	0	0	0	0	0	1	0											1
B3GNT6	192134	0	0	0	0	0	0	0	0	0	0	0	0	0	0	0	0	0	0	0	0	0											0
B3GNT7	93010	0	0	0	0	0	0	0	0	0	0	0	0	0	0	0	0	0	0	0	0	0											0
B3GNT8	374907	0	0	0	0	0	0	0	0	0	0	0	0	0	0	0	0	0	0	0	0	0											0
B3GNT9	84752	0	0	0	0	0	0	0	0	0	0	0	0	0	0	0	0	0	0	0	0	0											0
B3GNTL1	146712	0	0	0	0	0	1	0	1	0	0	0	1	0	0	0	0	0	0	0	1	1											1
B4GALNT1	2583	0	0	0	0	1	0	0	0	0	0	0	0	0	0	0	0	0	0	0	0	0		Spastic paraplegia 26, autosomal recessive, 69195 (3), Autosomal recessive	yes	Spastic paraplegia 26							0
B4GALNT2	124872	0	0	0	0	0	1	0	0	0	0	0	0	0	0	0	0	0	0	0	1	0											2
B4GALNT3	283358	0	0	0	0	0	0	0	0	0	0	0	0	0	0	0	0	0	0	0	0	0											0
B4GALNT4	338707	0	0	0	0	0	1	0	1	0	0	1	0	0	0	0	0	0	0	0	0	1											0
B4GALT1	2683	0	0	0	0	1	0	0	0	0	0	0	0	0	0	0	0	0	0	0	0	0	yes	Congenital disorder of glycosylation, type IId, 6791 (3), Autosomal recessive	yes	Autism, non-complex|Congenital disorder of glycosylation 2d							0
B4GALT2	8704	0	0	0	0	0	1	0	1	0	0	0	0	1	0	0	0	0	0	0	1	1											1
B4GALT3	8703	0	0	0	0	0	0	0	0	0	0	0	0	0	0	0	0	0	0	0	0	0											0
B4GALT4	8702	0	0	0	0	0	1	0	1	0	0	0	1	0	0	0	0	0	0	0	0	1											0
B4GALT5	9334	0	0	0	0	0	1	0	1	0	0	0	0	0	0	0	0	0	1	1	0	2											0
B4GALT6	9331	0	0	0	0	0	0	0	0	0	0	0	0	0	0	0	0	0	0	0	0	0											0
B4GALT7	11285	1	0	1	1	1	1	0	1	1	0	0	0	0	0	0	0	0	0	0	1	1	yes	Ehlers-Danlos syndrome, progeroid type, 1, 137 (3), Autosomal recessive	yes	Ehlers-Danlos syndrome, progeroid type							6
B7H6	374383	0	0	0	0	0	0	0	0	0	0	0	0	0	0	0	0	0	0	0	0	0											0
B9D1	27077	0	0	0	0	1	0	0	0	0	0	0	0	0	0	0	0	0	0	0	0	0	yes	?Meckel syndrome 9, 61429 (3), Autosomal recessive	yes	Meckel syndrome							0
B9D2	80776	1	0	0	1	1	1	0	0	0	0	0	0	0	0	0	0	0	0	0	1	0	yes	Meckel syndrome 1, 614175 (3), Autosomal recessive	yes	Meckel syndrome							2
bA395L14.13	284967	0	0	0	0	0	0	0	0	0	0	0	0	0	0	0	0	0	0	0	0	0											0
BAALC	79870	0	0	0	0	0	1	0	0	0	0	0	0	0	0	0	0	0	0	0	1	0				Increased expression							2
BAAT	570	1	0	0	1	1	1	0	0	0	0	0	0	0	0	0	0	0	0	0	1	0	yes	Hypercholanemia, familial, 67748 (3)	yes	Bile acid amidation defect|Hypercholanaemia							4
BABAM1	29086	0	0	0	0	0	1	0	0	0	0	0	0	0	0	0	0	0	0	0	1	0				Breast cancer, increased risk|Ovarian cancer, susceptibility to							2
BACE1	23621	0	0	0	0	0	0	0	0	0	0	0	0	0	0	0	0	0	0	0	0	0				Alzheimer disease, increased risk, association with|Creutzfeldt-Jakob disease, sporadic, increased risk							0
BACE2	25825	0	0	0	0	0	0	0	0	0	0	0	0	0	0	0	0	0	0	0	0	0											0
BACH1	571	0	0	0	0	0	0	0	0	0	0	0	0	0	0	0	0	0	0	0	0	0											0
BACH2	60468	0	0	0	0	0	1	0	1	1	0	0	0	0	0	0	0	0	0	0	1	1											42
BAD	572	0	0	0	0	0	1	0	0	0	0	0	0	0	0	0	0	0	0	0	1	0											7
BAG1	573	0	0	0	0	0	1	0	0	0	0	0	0	0	0	0	0	0	0	0	1	0											4
BAG2	9532	0	0	0	0	0	1	0	0	0	0	0	0	0	0	0	0	0	0	0	1	0											2
BAG3	9531	1	0	0	1	1	1	0	0	0	0	0	0	0	0	0	0	0	0	0	1	0	yes	Cardiomyopathy, dilated, 1HH, 613881 (3), Autosomal dominant; Myopathy, myofibrillar, 6, 612954 (3), Autosomal dominant	yes	Myofibrillar myopathy|Giant axonal neuropathy.|Cardiomyopathy, dilated, reduced risk|Cardiomyopathy, dilated, increased risk|Cardiomyopathy, dilated				DCM			54
BAG4	9530	0	0	0	0	0	1	0	0	0	0	0	0	0	0	0	0	0	0	0	1	0											89
BAG5	9529	0	0	0	0	0	1	0	0	0	0	0	0	0	0	0	0	0	0	0	1	0											14
BAG6	7917	0	0	0	0	0	1	0	1	1	0	0	0	0	1	1	1	0	0	0	1	4				Lung cancer, susceptibility to, association with							17
BAGE	574	0	0	0	0	0	1	0	0	0	0	0	0	0	0	0	0	0	0	0	1	0											1
BAGE2	85319	0	0	0	0	0	0	0	0	0	0	0	0	0	0	0	0	0	0	0	0	0											0
BAGE3	85318	0	0	0	0	0	0	0	0	0	0	0	0	0	0	0	0	0	0	0	0	0											0
BAGE4	85317	0	0	0	0	0	1	0	0	0	0	0	0	0	0	0	0	0	0	0	1	0											2
BAGE5	85316	0	0	0	0	0	1	0	0	0	0	0	0	0	0	0	0	0	0	0	1	0											1
BAHCC1	57597	0	0	0	0	0	0	0	0	0	0	0	0	0	0	0	0	0	0	0	0	0											0
BAHD1	22893	0	0	0	0	0	1	0	1	1	1	1	0	0	0	0	0	1	1	0	1	5											40
BAI1	575	0	0	0	0	0	0	0	0	0	0	0	0	0	0	0	0	0	0	0	0	0											0
BAI2	576	0	0	0	0	0	0	0	0	0	0	0	0	0	0	0	0	0	0	0	0	0											0
BAI3	577	0	0	0	0	0	1	0	0	0	0	0	0	0	0	0	0	0	0	0	1	0											1
BAIAP2	10458	0	0	0	0	0	1	0	1	0	0	1	1	0	0	0	0	0	0	0	1	2											11
BAIAP2L1	55971	0	0	0	0	0	1	0	0	0	0	0	0	0	0	0	0	0	0	0	1	0											1
BAIAP2L2	80115	0	0	0	0	0	1	0	0	0	0	0	0	0	0	0	0	0	0	0	1	0											1
BAIAP3	8938	0	0	0	0	0	0	0	0	0	0	0	0	0	0	0	0	0	0	0	0	0											0
BAK1	578	0	0	0	0	0	1	0	0	0	0	0	0	0	0	0	0	0	0	0	1	0											4
BAMBI	25805	0	0	0	0	0	1	0	0	0	0	0	0	0	0	0	0	0	0	0	1	0											1
BANF1	8815	1	0	1	1	1	1	0	1	0	0	0	0	0	1	1	1	1	1	1	1	6	yes	Nestor-Guillermo progeria syndrome, 6148 (3), Autosomal recessive	yes	Progeroid syndrome							2
BANF2	140836	0	0	0	0	0	1	0	0	0	0	0	0	0	0	0	0	0	0	0	1	0											17
BANK1	55024	0	0	0	0	1	0	0	0	0	0	0	0	0	0	0	0	0	0	0	0	0	yes			Diffuse systemic sclerosis, susceptibility to, association with|Psoriasis, early disease onset, association with.|Rheumatoid arthritis|Systemic lupus erythematosus, protection against, association|Systemic sclerosis, susceptibility to, association with							0
BANP	54971	0	0	0	0	0	1	0	1	0	0	0	0	0	0	0	0	0	1	1	1	2											155
BAP1	8314	1	0	1	0	1	1	0	1	0	1	1	1	1	0	1	0	0	0	1	0	6	yes	Tumor predisposition syndrome, 614327 (3), Autosomal dominant	yes	Renal cell carcinoma/mesothelioma/uveal melanoma|Renal cell carcinoma/uveal melanoma|Uveal melanoma |Uveal melanoma, cutaneous melanoma & malignant mesothelioma|Uveal melanoma, lung carcinoma, and meningioma|Uveal/cutaneous melanoma|Renal cell carcinoma/cutaneous melanoma/uveal melanoma/mesothelioma|Renal cell carcinoma/cutaneous melanoma/uveal melanoma|Renal cell carcinoma|Cutaneous melanoma |Me…	yes	uveal melanoma, breast, NSCLC, RCC	mesothelioma, uveal melanoma				0
BARD1	580	1	0	1	1	1	1	0	1	1	1	0	1	1	0	0	0	0	1	1	1	6	yes	{Breast cancer, susceptibility to}, 11448 (3), Autosomal dominant	yes	Tetralogy of Fallot|Schizophrenia, association with|Ovarian cancer|Neuroblastoma|Lung cancer, susceptibility to, association with|Fallopian tube carcinoma|Breast cancer, reduced risk, association with|Breast cancer, increased risk |Breast cancer, association with|Breast cancer|Breast and/or ovarian cancer							15
BARHL1	56751	0	0	0	0	0	0	0	0	0	0	0	0	0	0	0	0	0	0	0	0	0											0
BARHL2	343472	0	0	0	0	0	1	0	0	0	0	0	0	0	0	0	0	0	0	0	1	0											1
BARX1	56033	0	0	0	0	0	0	0	0	0	0	0	0	0	0	0	0	0	0	0	0	0											0
BARX2	8538	0	0	0	0	0	1	0	0	0	0	0	0	0	0	0	0	0	0	0	1	0											2
BASP1	10409	0	0	0	0	0	0	0	0	0	0	0	0	0	0	0	0	0	0	0	0	0											0
BATF	10538	0	0	0	0	0	1	0	0	0	0	0	0	0	0	0	0	0	0	0	1	0											5
BATF2	116071	0	0	0	0	0	1	0	0	0	0	0	0	0	0	0	0	0	0	0	1	0											13
BATF3	55509	0	0	0	0	0	1	0	0	0	0	0	0	0	0	0	0	0	0	0	1	0											8
BAX	581	1	0	0	1	1	1	0	0	0	0	0	0	0	0	0	0	0	0	0	1	0	yes	Colorectal cancer, somatic, 1145 (3); T-cell acute lymphoblastic leukemia, somatic, 61365 (3)	yes	Potential protein deficiency|Melanoma & gastrointestinal tumour|Lung cancer, decreased risk, association with|Disease progression in chronic lymphocytic leukaemia, association with							1
BAZ1A	11177	0	0	0	0	0	0	0	0	0	0	0	0	0	0	0	0	0	0	0	0	0											0
BAZ1B	9031	0	0	0	0	0	1	0	1	0	1	0	1	0	0	0	0	0	0	0	0	2											0
BAZ2A	11176	0	0	0	0	0	1	0	1	0	0	0	0	0	0	1	0	0	0	0	0	1											0
BAZ2B	29994	0	0	0	0	0	1	0	0	0	0	0	0	0	0	0	0	0	0	0	1	0											14
BBC3	27113	0	0	0	0	0	0	0	0	0	0	0	0	0	0	0	0	0	0	0	0	0											0
BBIP1	92482	0	0	0	0	0	1	0	1	1	1	0	0	0	0	0	0	0	0	0	0	2		?Bardet-Biedl syndrome 18, 615995 (3), Autosomal recessive									0
BBOX1	8424	0	0	0	0	0	1	0	0	0	0	0	0	0	0	0	0	0	0	0	1	0											2
BBS1	582	1	0	1	0	1	1	0	1	1	0	0	0	0	0	0	0	0	0	0	0	1	yes	Bardet-Biedl syndrome 12, 615989 (3), Autosomal recessive	yes	Retinitis pigmentosa.|Retinitis pigmentosa, nonsyndromic|Phenotype modifier |Obesity |Bardet-Biedl syndrome with choroidal neovascularisation|Bardet-Biedl syndrome							0
BBS10	79738	1	1	1	0	1	1	1	1	0	0	0	0	1	0	0	0	0	0	0	0	1	yes	Bardet-Biedl syndrome 1, 615987 (3), Autosomal recessive	yes	Bardet-Biedl syndrome					yes	E	0
BBS12	166379	0	0	0	0	1	0	0	0	0	0	0	0	0	0	0	0	0	0	0	0	0	yes	Bardet-Biedl syndrome 12, 615989 (3), Autosomal recessive	yes	Bardet-Biedl syndrome|Cone-rod dystrophy							0
BBS2	583	1	0	0	1	1	1	0	0	0	0	0	0	0	0	0	0	0	0	0	1	0	yes	Bardet-Biedl syndrome 2, 615981 (3), Autosomal recessive; Retinitis pigmentosa 74, 616562 (3), Autosomal recessive	yes	Phenotype modifier|Bardet-Biedl syndrome							7
BBS4	585	1	0	0	1	1	1	0	0	0	0	0	0	0	0	0	0	0	0	0	1	0	yes	Bardet-Biedl syndrome 4, 615982 (3), Autosomal recessive	yes	Bardet-Biedl syndrome |Leber congenital amaurosis|Retinitis pigmentosa.							5
BBS5	129880	1	0	0	1	1	1	0	0	0	0	0	0	0	0	0	0	0	0	0	1	0	yes	Bardet-Biedl syndrome 5, 615983 (3), Autosomal recessive	yes	Phenotype modifier|Choroideremia|Bardet-Biedl syndrome							2
BBS7	55212	0	0	0	0	1	0	0	0	0	0	0	0	0	0	0	0	0	0	0	0	0	yes	Bardet-Biedl syndrome 7, 615984 (3), Autosomal recessive	yes	Bardet-Biedl syndrome|Retinitis pigmentosa							0
BBS9	27241	0	0	0	0	1	0	0	0	0	0	0	0	0	0	0	0	0	0	0	0	0	yes		yes	Bardet-Biedl syndrome|Tetralogy of Fallot|Wilms tumour							0
BBX	56987	0	0	0	0	0	0	0	0	0	0	0	0	0	0	0	0	0	0	0	0	0											0
BCAM	4059	1	0	0	1	1	1	0	0	0	0	0	0	0	0	0	0	0	0	0	1	0	yes			Blood group variation							6
BCAN	63827	0	0	0	0	0	0	0	0	0	0	0	0	0	0	0	0	0	0	0	0	0											0
BCAP29	55973	0	0	0	0	0	0	0	0	0	0	0	0	0	0	0	0	0	0	0	0	0											0
BCAP31	10134	1	0	0	1	1	1	0	0	0	0	0	0	0	0	0	0	0	0	0	1	0		Deafness, dystonia, and cerebral hypomyelination, 3475 (3), X-linked recessive	yes	Liver disease, sensorineural deafness, dystonia & intellectual disability|Intellectual disability, dystonia and sensorineural deafness|Intellectual disability, bilateral deafness, spastic ataxia & cryptorchidism							2
BCAR1	9564	0	0	0	0	0	1	0	1	0	0	0	1	0	0	0	0	0	0	1	1	2											11
BCAR3	8412	0	0	0	0	0	1	0	1	1	0	0	0	0	0	0	0	0	0	0	1	1											6
BCAS1	8537	0	0	0	0	0	0	0	0	0	0	0	0	0	0	0	0	0	0	0	0	0											0
BCAS2	10286	0	0	0	0	0	1	0	1	0	1	1	1	1	0	0	1	0	1	1	1	7											44
BCAS3	54828	0	0	0	0	0	1	0	0	0	0	0	0	0	0	0	0	0	0	0	1	0											4
BCAS4	55653	0	0	0	0	0	1	0	1	1	0	0	0	0	0	0	0	0	0	0	1	1											2
BCAT1	586	0	0	0	0	0	1	0	1	0	0	0	0	1	0	0	0	0	0	0	1	1		?Hyperleucinemia-isoleucinemia or hypervalinemia (1)									2
BCAT2	587	0	0	0	0	0	0	0	0	0	0	0	0	0	0	0	0	0	0	0	0	0		?Hypervalinemia or hyperleucine-isoleucinemia (1)									0
BCCIP	56647	0	0	0	0	0	1	0	1	0	0	1	1	1	0	1	1	0	1	1	1	7											5
BCDIN3D	144233	0	0	0	0	0	1	0	1	0	0	0	1	0	0	0	0	0	0	0	1	1											1
BCHE	590	0	0	0	0	1	0	0	0	0	0	0	0	0	0	0	0	0	0	0	0	0	yes	Apnea, postanesthetic (3)	yes	Serum cholinesterase deficiency|Obesity and triglyceride levels, association with|Hypocholinesterasaemia|Fronto-temporal dementia, association with|Cholinesterasaemia|Butyrylcholinesterase variant|Butyrylcholinesterase deficiency|Acholinesterasaemia							0
BCKDHA	593	0	0	0	0	1	0	0	0	0	0	0	0	0	0	0	0	0	0	0	0	0	yes	Maple syrup urine disease, type Ia, 2486 (3), Autosomal recessive	yes	Maple syrup urine disease							0
BCKDHB	594	0	0	0	0	1	0	0	0	0	0	0	0	0	0	0	0	0	0	0	0	0	yes	Maple syrup urine disease, type Ib, 2486 (3), Autosomal recessive	yes	Maple syrup urine disease							0
BCKDK	10295	1	0	0	1	1	1	0	0	0	0	0	0	0	0	0	0	0	0	0	1	0		Branched-chain ketoacid dehydrogenase kinase deficiency, 614923 (3)	yes	Autism with epilepsy							1
BCL10	8915	1	0	0	1	1	1	0	0	0	0	0	0	0	0	0	0	0	0	0	1	0	yes	?Immunodeficiency 37, 61698 (3), Autosomal recessive; Lymphoma, MALT, somatic, 137245 (3); {Lymphoma, follicular, somatic}, 6527 (3); {Male germ cell tumor, somatic},, 2733 (3); {Mesothelioma, somatic}, 15624 (3); {Sezary syndrome, somatic} (3)		Advanced germ cell tumors, association with	yes	MALT					3
BCL11A	53335	1	0	1	1	1	1	0	1	0	0	0	0	0	0	0	0	0	1	0	1	1				Autism|Increased foetal haemoglobin levels, association with	yes	B-CLL					7
BCL11B	64919	0	0	0	0	1	0	0	0	0	0	0	0	0	0	0	0	0	0	0	0	0					yes	T-ALL					0
BCL2	596	1	0	1	1	1	1	0	1	0	0	0	0	0	1	0	0	0	1	1	1	3	yes			Autoimmune disease, resistance to, association|Azoospermia, protection against|Cervical cancer, papilloma virus related, association with|Prostate cancer, reduced risk, association with	yes	NHL, CLL					1
BCL2A1	597	0	0	0	0	0	1	0	1	0	1	0	0	0	0	0	0	0	0	0	1	1				Colorectal cancer, increased risk, association with							5
BCL2L1	598	0	0	0	0	0	1	0	1	1	1	1	1	0	0	1	0	1	1	1	1	8											7
BCL2L10	10017	0	0	0	0	0	1	0	0	0	0	0	0	0	0	0	0	0	0	0	1	0											4
BCL2L11	10018	0	0	0	0	0	1	0	1	0	0	0	1	0	0	0	0	0	0	0	1	1				Tyrosine kinase inhibitor resistance							11
BCL2L12	83596	0	0	0	0	0	0	0	0	0	0	0	0	0	0	0	0	0	0	0	0	0											0
BCL2L13	23786	0	0	0	0	0	1	0	0	0	0	0	0	0	0	0	0	0	0	0	1	0											49
BCL2L14	79370	0	0	0	0	0	1	0	0	0	0	0	0	0	0	0	0	0	0	0	1	0											3
BCL2L15	440603	0	0	0	0	0	1	0	0	0	0	0	0	0	0	0	0	0	0	0	1	0											7
BCL2L2	599	0	0	0	0	0	1	0	1	0	0	0	1	0	0	0	0	0	0	0	1	1				Head and neck cancer, second primary tumour, association							11
BCL2L2-PABPN1	100529063	0	0	0	0	0	1	0	1	0	0	0	1	0	0	0	0	0	0	0	0	1											0
BCL3	602	0	0	0	0	1	0	0	0	0	0	0	0	0	0	0	0	0	0	0	0	0		Leukemia/lymphoma, B-cell, 3, 1956 (2)			yes	CLL					0
BCL6	604	1	0	1	1	1	1	0	1	0	0	0	0	0	0	0	0	1	0	0	1	1		Lymphoma, B-cell, 19565 (2)			yes	NHL, CLL					36
BCL6B	255877	0	0	0	0	0	1	0	0	0	0	0	0	0	0	0	0	0	0	0	1	0											22
BCL7A	605	1	0	1	1	1	1	0	1	0	0	0	1	0	0	0	0	0	0	0	1	1		B-cell non-Hodgkin lymphoma, high-grade (3)			yes	BNHL					2
BCL7B	9275	0	0	0	0	0	1	0	1	0	0	0	1	1	0	0	0	0	0	0	1	2											2
BCL7C	9274	0	0	0	0	0	1	0	1	0	1	0	0	0	0	0	0	0	0	0	0	1											0
BCL9	607	1	0	0	1	1	1	0	0	0	0	0	0	0	0	0	0	0	0	0	1	0			yes	Congenital heart disease |Major depressive disorder, association with|Schizophrenia & major depressive disorder, association with|Schizophrenia, association with|Schizophrenia, major depressive/bipolar disorder, association with	yes	B-ALL					1
BCL9L	283149	1	0	1	0	1	1	0	1	0	0	0	0	1	0	0	0	0	0	0	0	1			yes	Heterotaxy, visceral							0
BCLAF1	9774	0	0	0	0	0	1	0	1	0	1	0	0	0	0	0	0	0	1	1	0	3				Autism spectrum disorder|Colorectal cancer							0
BCMO1	53630	0	0	0	0	1	0	0	0	0	0	0	0	0	0	0	0	0	0	0	0	0	yes	Hypercarotenemia and vitamin A deficiency, autosomal dominant, 1153 (3), Autosomal dominant	yes	Altered beta-carotene metabolism, association with|Hypercarotenemia and hypovitaminosis A							0
BCO2	83875	0	0	0	0	0	0	0	0	0	0	0	0	0	0	0	0	0	0	0	0	0											0
BCOR	54880	1	0	0	1	1	1	0	0	0	0	0	0	0	0	0	0	0	0	0	1	0	yes	Microphthalmia, syndromic 2, 3166 (3), X-linked dominant	yes	Potential protein deficiency|Oculofaciocardiodental syndrome|Microphthalmia with associated anomalies	yes	retinoblastoma, AML, APL (translocation)					3
BCORL1	63035	0	0	0	0	0	0	0	0	0	0	0	0	0	0	0	0	0	0	0	0	0				Autism|Autism spectrum disorder							0
BCR	613	1	0	1	0	1	1	0	1	0	0	0	0	0	1	1	0	0	0	0	0	3		Leukemia, acute lymphocytic, somatic, 61365 (3); Leukemia, chronic myeloid, somatic, 68232 (3)		Bipolar disorder, association with |Lithium prophylaxis, association with	yes	CML, ALL, AML					0
BCS1L	617	1	1	1	0	1	1	1	1	1	1	1	0	0	1	1	1	0	1	1	0	8	yes	Bjornstad syndrome, 262 (3), Autosomal recessive; GRACILE syndrome, 63358 (3); Leigh syndrome, 256 (3), Autosomal recessive, Mitochondrial; Mitochondrial complex III deficiency, nuclear type 1, 124 (3), Autosomal recessive	yes	Severe renal tubulopathy|Pili torti and nerve deafness|GRACILE-like syndrome and complex 3 deficiency|GRACILE syndrome|Complex 3 deficiency					yes	NE	0
BDAG1	57653	0	0	0	0	0	0	0	0	0	0	0	0	0	0	0	0	0	0	0	0	0											0
BDH1	622	0	0	0	0	0	0	0	0	0	0	0	0	0	0	0	0	0	0	0	0	0											0
BDH2	56898	0	0	0	0	0	1	0	0	0	0	0	0	0	0	0	0	0	0	0	1	0											2
BDKRB1	623	0	0	0	0	0	0	0	0	0	0	0	0	0	0	0	0	0	0	0	0	0											0
BDKRB2	624	0	0	0	0	0	0	0	0	0	0	0	0	0	0	0	0	0	0	0	0	0				Reduced blood pressure, association with|Promoter activity, association with|Hypertension, association with|Essential hypertension, increased risk, association with in Asians							0
BDNF	627	1	0	0	1	1	1	0	0	0	0	0	0	0	0	0	0	0	0	0	1	0	yes		yes	Poor visuospatial/constructional performance, association with|Parkinson disease, association with|Obsessive-compulsive disorder, association with|Obesity, in WAGR|Obesity and neurobehavioural problems |Mood disorder, association with|Major depressive disorder, remission in older subjects|Major depressive disorder, in men, association with|Major depressive disorder, association with|Lithium respo…							1
BDP1	55814	0	0	0	0	0	1	0	1	0	1	1	0	1	0	1	0	0	1	1	0	6											0
BEAN1	146227	1	0	1	0	1	1	0	1	0	0	1	0	0	0	0	0	0	0	0	0	1	yes		yes	Spinocerebellar ataxia 31							0
BECN1	8678	0	0	0	0	0	1	0	1	1	0	0	0	0	1	0	0	0	1	1	1	4											3
BEGAIN	57596	0	0	0	0	0	1	0	0	0	0	0	0	0	0	0	0	0	0	0	1	0											46
BEND2	139105	0	0	0	0	0	1	0	0	0	0	0	0	0	0	0	0	0	0	0	1	0				Autism spectrum disorder							3
BEND3	57673	0	0	0	0	0	1	0	0	0	0	0	0	0	0	0	0	0	0	0	1	0											5
BEND4	389206	0	0	0	0	0	0	0	0	0	0	0	0	0	0	0	0	0	0	0	0	0											0
BEND5	79656	0	0	0	0	0	1	0	0	0	0	0	0	0	0	0	0	0	0	0	1	0											20
BEND6	221336	0	0	0	0	0	0	0	0	0	0	0	0	0	0	0	0	0	0	0	0	0											0
BEND7	222389	0	0	0	0	0	1	0	0	0	0	0	0	0	0	0	0	0	0	0	1	0											72
BEST1	7439	0	0	0	0	1	0	0	0	0	0	0	0	0	0	0	0	0	0	0	0	0	yes	Bestrophinopathy, autosomal recessive, 61189 (3); Macular dystrophy, vitelliform, 2, 1537 (3), Autosomal dominant; Microcornea, rod-cone dystrophy, cataract, and posterior staphyloma, 19322 (3), Autosomal dominant; Retinitis pigmentosa, concentric, 613194 (3); Retinitis pigmentosa-5, 613194 (3); Vitreoretinochoroidopathy, 19322 (3), Autosomal dominant	yes	Vitreoretinochoroidopathy, autosomal dominant|Leber congenital amaurosis|Macular degeneration, age related|Macular dystrophy, vitelliform|Multifocal best vitelliform macular dystrophy|Multifocal vitelliform dystrophy|Nanophthalmos and retinal dystrophy|Retinal dystrophy |Retinitis pigmentosa|Vitreoretinochoroidopathy|Juvenile vitelliform macular dystrophy|Bestrophinopathy.|"Bulls eye" maculopathy…							0
BEST2	54831	0	0	0	0	0	0	0	0	0	0	0	0	0	0	0	0	0	0	0	0	0											0
BEST3	144453	0	0	0	0	0	1	0	1	0	0	0	1	0	0	0	0	0	0	0	0	1											0
BEST4	266675	0	0	0	0	0	0	0	0	0	0	0	0	0	0	0	0	0	0	0	0	0											0
BET1	10282	0	0	0	0	0	1	0	1	0	1	0	0	0	0	0	0	0	1	1	1	3											21
BET1L	51272	0	0	0	0	0	1	0	1	0	1	0	0	0	0	0	0	0	0	0	0	1											0
BET3L	100128327	0	0	0	0	0	0	0	0	0	0	0	0	0	0	0	0	0	0	0	0	0											0
BEX1	55859	0	0	0	0	0	1	0	0	0	0	0	0	0	0	0	0	0	0	0	1	0											12
BEX2	84707	0	0	0	0	0	1	0	0	0	0	0	0	0	0	0	0	0	0	0	1	0											77
BEX4	56271	0	0	0	0	0	0	0	0	0	0	0	0	0	0	0	0	0	0	0	0	0				Potential protein deficiency							0
BEX5	340542	0	0	0	0	0	1	0	0	0	0	0	0	0	0	0	0	0	0	0	1	0											14
BFAR	51283	0	0	0	0	0	1	0	0	0	0	0	0	0	0	0	0	0	0	0	1	0											1
BFSP1	631	1	0	0	1	1	1	0	0	0	0	0	0	0	0	0	0	0	0	0	1	0	yes	Cataract 33, 611391 (3)	yes	Cataract, autosomal recessive, juvenile							12
BFSP2	8419	1	0	0	1	1	1	0	0	0	0	0	0	0	0	0	0	0	0	0	1	0	yes	Cataract 12, multiple types, 611597 (3), Autosomal dominant	yes	Cataract, progressive, juvenile onset|Cataract, Y-suture|Congenital cataract|Diffuse cortical cataract with scattered lens opacities|Paediatric cataract							47
BGLAP	632	0	0	0	0	0	1	0	0	0	0	0	0	0	0	0	0	0	0	0	1	0				Colorectal cancer							1
BGN	633	0	0	0	0	0	0	0	0	0	0	0	0	0	0	0	0	0	0	0	0	0				Reduced transcriptional activity							0
BHLHA15	168620	0	0	0	0	0	1	0	1	1	0	0	1	0	0	0	0	0	0	0	1	2											1
BHLHA9	727857	0	0	0	0	1	0	0	0	0	0	0	0	0	0	0	0	0	0	0	0	0		Syndactyly, mesoaxial synostotic, with phalangeal reduction, 69432 (3), Autosomal recessive	yes	Split hand/foot malformation with long bone deficiency							0
BHLHB9	80823	0	0	0	0	0	1	0	0	0	0	0	0	0	0	0	0	0	0	0	1	0											67
BHLHE22	27319	0	0	0	0	0	1	0	1	0	0	0	0	1	0	0	0	0	0	1	0	2											0
BHLHE23	128408	0	0	0	0	0	1	0	0	0	0	0	0	0	0	0	0	0	0	0	1	0											2
BHLHE40	8553	0	0	0	0	0	1	0	0	0	0	0	0	0	0	0	0	0	0	0	1	0											60
BHLHE41	79365	0	0	0	0	1	0	0	0	0	0	0	0	0	0	0	0	0	0	0	0	0	yes	[Short sleeper], 612975 (3), Autosomal dominant	yes	Short sleep cycle							0
BHMT	635	0	0	0	0	0	1	0	0	0	0	0	0	0	0	0	0	0	0	0	1	0				Squamous cell carcinoma of the head and neck, in tobacco consumers, association with.|Shorter telomere length, association with|Reduced risk of coronary artery disease, association|Omphalocele, association with|Altered gene expression							1
BHMT2	23743	0	0	0	0	0	0	0	0	0	0	0	0	0	0	0	0	0	0	0	0	0											0
BICC1	80114	0	0	0	0	1	0	0	0	0	0	0	0	0	0	0	0	0	0	0	0	0	yes	{Renal dysplasia, cystic, susceptibility to}, 61331 (3), Autosomal dominant	yes	Cystic renal dysplasia							0
BICD1	636	0	0	0	0	0	0	0	0	0	0	0	0	0	0	0	0	0	0	0	0	0				Shorter telomere length, association with							0
BICD2	23299	1	0	1	1	1	1	0	1	0	0	0	1	0	1	0	0	0	0	0	1	2		Spinal muscular atrophy, lower extremity-predominant, 2, AD, 61529 (3), Autosomal dominant	yes	Spastic paraplegia |Spinal muscular atrophy with upper motor neuron features|Spinal muscular atrophy, autosomal dominant|Spinal muscular atrophy, modifier of							43
BID	637	0	0	0	0	0	1	0	1	0	0	0	0	0	0	1	0	0	0	0	1	1											3
BIK	638	0	0	0	0	0	1	0	0	0	0	0	0	0	0	0	0	0	0	0	1	0											81
BIN1	274	0	0	0	0	1	0	0	0	0	0	0	0	0	0	0	0	0	0	0	0	0	yes	Myopathy, centronuclear, autosomal recessive, 2552 (3), Autosomal recessive	yes	Myopathy, centronuclear, autosomal recessive							0
BIN2	51411	0	0	0	0	0	1	0	0	0	0	0	0	0	0	0	0	0	0	0	1	0											1
BIN3	55909	0	0	0	0	0	1	0	0	0	0	0	0	0	0	0	0	0	0	0	1	0											1
BIRC2	329	0	0	0	0	0	1	0	1	0	0	0	0	0	1	0	0	0	0	0	1	1											25
BIRC3	330	1	0	1	0	1	1	0	1	0	0	0	1	0	0	0	0	0	0	0	0	1					yes	CLL, MALT, MCL, MM					0
BIRC5	332	0	0	0	0	0	1	0	1	1	1	1	1	1	1	1	1	1	1	1	1	11				Wilms tumour, association with.|Urothelial carcinoma risk|Renal cell cancer, association with|Prostate cancer susceptibility|Oesophageal cancer, association with|Nasopharyngeal carcinoma, increased risk|Lung cancer, lower risk, association with|Lung cancer, increased risk, association with|Keratocystic odontogenic tumour, association with|Bladder cancer, association with|Cancer, in asians, associ…							1
BIRC6	57448	0	0	0	0	0	1	0	1	0	1	0	0	0	0	1	0	0	0	0	0	2											0
BIRC7	79444	0	0	0	0	0	1	0	0	0	0	0	0	0	0	0	0	0	0	0	1	0											27
BIRC8	112401	0	0	0	0	0	1	0	0	0	0	0	0	0	0	0	0	0	0	0	1	0											3
BIVM	54841	0	0	0	0	0	1	0	0	0	0	0	0	0	0	0	0	0	0	0	1	0											3
BIVM-ERCC5	100533467	0	0	0	0	0	0	0	0	0	0	0	0	0	0	0	0	0	0	0	0	0											0
BK250D10.8	339674	0	0	0	0	0	0	0	0	0	0	0	0	0	0	0	0	0	0	0	0	0											0
BLACE	338436	0	0	0	0	0	0	0	0	0	0	0	0	0	0	0	0	0	0	0	0	0											0
BLCAP	10904	0	0	0	0	0	1	0	0	0	0	0	0	0	0	0	0	0	0	0	1	0											7
BLID	414899	0	0	0	0	0	1	0	1	0	1	0	0	0	0	0	0	0	0	0	0	1											0
BLK	640	1	0	0	1	1	1	0	0	0	0	0	0	0	0	0	0	0	0	0	1	0	yes	Maturity-onset diabetes of the young, type 11, 613375 (3), Autosomal dominant		Systemic sclerosis, association with|Systemic lupus erythematosus, association with|Rheumatoid arthritis, reduced risk|Reduced half-lif of BLK protein|Diabetes, MODY|Decreased expression							23
BLM	641	1	1	1	0	1	1	1	1	0	1	1	1	1	0	0	0	0	1	1	0	6	yes	{Alzheimer disease, susceptibility to}, 143 (3), Autosomal dominant	yes	Total loss of function|Rectal cancer, association with|Partial loss of function|Breast cancer, increased risk |Breast cancer, association with.|Breast cancer|Bloom syndrome	yes		leukaemia, lymphoma, skin squamous cell, other tumour types		yes	NE	0
BLMH	642	1	0	1	1	1	1	0	1	0	1	0	0	0	0	0	0	0	0	0	1	1	yes	{Alzheimer disease, susceptibility to}, 143 (3), Autosomal dominant		Alzheimer disease, association with							9
BLNK	29760	1	0	1	0	1	1	0	1	0	0	0	0	1	0	0	0	0	0	0	0	1	yes	Agammaglobulinemia 4, 61352 (3), Autosomal recessive	yes	Schizophrenia |Hypogammaglobulinaemia							0
BLOC1S1	2647	0	0	0	0	0	1	0	1	0	0	0	0	0	0	1	0	0	0	0	1	1											1
BLOC1S2	282991	0	0	0	0	0	1	0	0	0	0	0	0	0	0	0	0	0	0	0	1	0											2
BLOC1S3	388552	1	0	1	0	1	1	0	1	0	0	1	0	0	0	0	0	0	0	1	0	2	yes	Hermansky-Pudlak syndrome 8, 61477 (3)	yes	Hermansky-Pudlak syndrome							0
BLOC1S4	55330	0	0	0	0	0	1	0	1	0	0	0	0	1	0	0	0	0	0	0	0	1											0
BLOC1S5	63915	0	0	0	0	0	1	0	0	0	0	0	0	0	0	0	0	0	0	0	1	0											3
BLOC1S6	26258	1	0	0	1	1	1	0	0	0	0	0	0	0	0	0	0	0	0	0	1	0		Hermansky-pudlak syndrome 9, 614171 (3), Autosomal recessive	yes	Hermansky-Pudlak syndrome 9							35
BLVRA	644	1	0	0	1	1	1	0	0	0	0	0	0	0	0	0	0	0	0	0	1	0	yes	Hyperbiliverdinemia, 614156 (3), Autosomal recessive, Autosomal dominant	yes	Hyperbiliverdinaemia|Green jaundice during cholestasis episodes|Essential hypertension, reduced risk, association with							1
BLVRB	645	0	0	0	0	0	1	0	0	0	0	0	0	0	0	0	0	0	0	0	1	0											1
BLZF1	8548	0	0	0	0	0	1	0	0	0	0	0	0	0	0	0	0	0	0	0	1	0											112
BMF	90427	0	0	0	0	0	1	0	0	0	0	0	0	0	0	0	0	0	0	0	1	0											16
BMI1	648	0	0	0	0	0	1	0	1	0	0	1	0	1	0	0	0	0	0	0	1	2				Reduced BMI-1 levels							4
BMP1	649	0	0	0	0	1	0	0	0	0	0	0	0	0	0	0	0	0	0	0	0	0	yes		yes	Bone fragility, autosomal recessive|Osteogenesis imperfecta, autosomal recessive							0
BMP10	27302	0	0	0	0	0	1	0	0	0	0	0	0	0	0	0	0	0	0	0	1	0				Hypertensive dilated cardiomyopathy, association with							13
BMP15	9210	0	0	0	0	1	0	0	0	0	0	0	0	0	0	0	0	0	0	0	0	0	yes	Ovarian dysgenesis 2, 351 (3); Premature ovarian failure 4, 351 (3)	yes	Premature ovarian failure & amenorrhoea|Premature ovarian failure|Polycystic ovary syndrome							0
BMP2	650	0	0	0	0	1	0	0	0	0	0	0	0	0	0	0	0	0	0	0	0	0	yes	Brachydactyly, type A2, 1126 (3), Autosomal dominant; {HFE hemochromatosis, modifier of}, 2352 (3), Autosomal recessive	yes	Wolff-Parkinson-White syndrome|Wolff-Parkinson-White & Alagille syndrome|Thymoma and autoimmune disease |Reduced fat and increased muscle mass, association with|Orofacial cleft palate|Decreased mRNA stability|Colorectal cancer, increased risk, association with|Cleft palate |Brachydactyly type A2|Bone mass, association with							0
BMP2K	55589	0	0	0	0	0	1	0	1	0	0	0	1	0	0	0	0	0	0	0	0	1				High myopia, increased risk, association with							0
BMP3	651	0	0	0	0	0	0	0	0	0	0	0	0	0	0	0	0	0	0	0	0	0				Skeletal defects, in chromosome 4q21 deletion syndrome							0
BMP4	652	0	0	0	0	1	0	0	0	0	0	0	0	0	0	0	0	0	0	0	0	0	yes	Microphthalmia, syndromic 6, 67932 (3), Autosomal dominant; Orofacial cleft 11, 6625 (3)	yes	Ureteropelvic junction obstruction |Cutaneous melanoma, susceptibility to, association with|Eye and limb malfomations|Hypospadias|Microform cleft|Nonsymdromic cleft lip with or without palate, protective effect|Ocular malformation|Orbicularis oris defect|Renal hypodysplasia|SHORT syndrome|Tooth agenesis |Corneal opacity and feet polysyndactyly|Congenital abnormalities of the kidney and urinary tr…							0
BMP5	653	0	0	0	0	0	1	0	0	0	0	0	0	0	0	0	0	0	0	0	1	0				Microtia |Osteoarthritis, susceptibility, association with							1
BMP6	654	0	0	0	0	0	0	0	0	0	0	0	0	0	0	0	0	0	0	0	0	0											0
BMP7	655	1	0	0	1	1	1	0	0	0	0	0	0	0	0	0	0	0	0	0	1	0			yes	Hypospadias|Eye / skeletal anomalies							18
BMP8A	353500	0	0	0	0	0	0	0	0	0	0	0	0	0	0	0	0	0	0	0	0	0											0
BMP8B	656	0	0	0	0	0	0	0	0	0	0	0	0	0	0	0	0	0	0	0	0	0											0
BMPER	168667	0	0	0	0	1	0	0	0	0	0	0	0	0	0	0	0	0	0	0	0	0	yes	Diaphanospondylodysostosis, 6822 (3), Autosomal recessive	yes	Diaphanospondylodysostosis							0
BMPR1A	657	1	0	0	1	1	1	0	0	0	0	0	0	0	0	0	0	0	0	0	1	0	yes	Juvenile polyposis syndrome, infantile form, 1749 (3), Autosomal dominant; Polyposis syndrome, hereditary mixed, 2, 6169 (3); Polyposis, juvenile intestinal, 1749 (3), Autosomal dominant	yes	Polyposis, juvenile intestinal|Multiple adenoma|Mixed polyposis syndrome|Juvenile polyposis syndrome|Juvenile polyposis of infancy|Gastrointestinal polyposis|Cowden / Bannayan-Riley-Ruvalcaba syndromes|Congenital heart defect, facial dysmorphism & anomalous growth|Colorectal cancer, non-polyposis|Colorectal cancer, early onset	yes		gastrointestinal polyps				1
BMPR1B	658	1	1	0	0	1	1	1	0	0	0	0	0	0	0	0	0	0	0	0	0	0	yes	Acromesomelic dysplasia, Demirhan type, 69441 (3), Autosomal recessive; Brachydactyly, type A1, D, 616849 (3), Autosomal dominant; Brachydactyly, type A2, 1126 (3), Autosomal dominant	yes	Pulmonary arterial hypertension|Prostate cancer, localised, association with|Breast cancer, increased risk, association with|Brachydactyly type A2|Acromesomelic chondrodysplasia, genital anomalies					yes	E	0
BMPR2	659	0	0	0	0	1	0	0	0	0	0	0	0	0	0	0	0	0	0	0	0	0	yes	Pulmonary hypertension, familial primary, 1, with or without HHT, 1786 (3), Autosomal dominant; Pulmonary hypertension, primary, fenfluramine or dexfenfluramine-associated, 1786 (3), Autosomal dominant; Pulmonary venoocclusive disease 1, 26545 (3), Autosomal dominant	yes	Pulmonary hypertension, primary|Pulmonary arterial hypertension, exercise-induced|Pulmonary arterial hypertension|Hypoplastic left heart syndrome							0
BMS1	9790	1	0	1	0	1	1	0	1	0	1	1	1	1	1	1	1	1	1	1	0	10		?Aplasia cutis congenita, nonsyndromic, 176 (3), Autosomal recessive, Autosomal dominant	yes	Aplasia cutis congenita							0
BMS1P5	399761	0	0	0	0	0	1	0	0	0	0	0	0	0	0	0	0	0	0	0	1	0											7
BMX	660	0	0	0	0	0	1	0	0	0	0	0	0	0	0	0	0	0	0	0	1	0											3
BNC1	646	0	0	0	0	0	0	0	0	0	0	0	0	0	0	0	0	0	0	0	0	0											0
BNC2	54796	1	0	0	1	1	1	0	0	0	0	0	0	0	0	0	0	0	0	0	1	0			yes	Total anomalous pulmonary venous return |Partial anomalous pulmonary venous return |Hypospadias & partial anomalous pulmonary venous return |Hypospadias							1
BNIP1	662	0	0	0	0	0	1	0	1	1	0	1	1	0	0	0	0	0	1	1	1	5											3
BNIP2	663	0	0	0	0	0	1	0	0	0	0	0	0	0	0	0	0	0	0	0	1	0											22
BNIP3	664	0	0	0	0	0	1	0	1	0	0	0	0	1	0	0	0	0	0	0	1	1											26
BNIP3L	665	0	0	0	0	0	1	0	0	0	0	0	0	0	0	0	0	0	0	0	1	0											16
BNIPL	149428	0	0	0	0	0	0	0	0	0	0	0	0	0	0	0	0	0	0	0	0	0											0
BOC	91653	0	0	0	0	0	1	0	0	0	0	0	0	0	0	0	0	0	0	0	1	0											2
BOD1	91272	0	0	0	0	0	0	0	0	0	0	0	0	0	0	0	0	0	0	0	0	0											0
BOD1L	259282	0	0	0	0	0	0	0	0	0	0	0	0	0	0	0	0	0	0	0	0	0											0
BOD1L1	259282	0	0	0	0	0	1	0	1	0	0	1	0	1	0	0	0	0	1	1	0	4											0
BOD1L2	284257	0	0	0	0	0	1	0	0	0	0	0	0	0	0	0	0	0	0	0	1	0											5
BOD1P	284257	0	0	0	0	0	1	0	0	0	0	0	0	0	0	0	0	0	0	0	1	0											5
BOK	666	0	0	0	0	0	0	0	0	0	0	0	0	0	0	0	0	0	0	0	0	0											0
BOLA1	51027	0	0	0	0	0	1	0	0	0	0	0	0	0	0	0	0	0	0	0	1	0											6
BOLA2	552900	0	0	0	0	0	1	0	0	0	0	0	0	0	0	0	0	0	0	0	1	0											1
BOLA2B	654483	0	0	0	0	0	1	0	0	0	0	0	0	0	0	0	0	0	0	0	1	0											18
BOLA3	388962	1	0	0	1	1	1	0	0	0	0	0	0	0	0	0	0	0	0	0	1	0	yes	Multiple mitochondrial dysfunctions syndrome 2 with hyperglycinemia, 614299 (3), Autosomal recessive	yes	Multiple mitochondrial dysfunctions syndrome|Respiratory chain & 2-oxoacid dehydrogenase deficiency, combined							6
BOLL	66037	0	0	0	0	0	1	0	0	0	0	0	0	0	0	0	0	0	0	0	1	0											40
BOP1	23246	0	0	0	0	0	1	0	1	0	0	1	1	1	0	0	0	1	0	1	0	5											0
BORA	79866	0	0	0	0	0	1	0	1	1	1	1	1	1	1	1	0	1	1	1	0	10											0
BPESC1	60467	0	0	0	0	0	0	0	0	0	0	0	0	0	0	0	0	0	0	0	0	0											0
BPGM	669	0	0	0	0	1	0	0	0	0	0	0	0	0	0	0	0	0	0	0	0	0	yes	Erythrocytosis due to bisphosphoglycerate mutase deficiency, 2228 (3), Autosomal recessive	yes	Bisphosphoglycerate mutase deficiency							0
BPHL	670	0	0	0	0	0	0	0	0	0	0	0	0	0	0	0	0	0	0	0	0	0											0
BPI	671	0	0	0	0	0	0	0	0	0	0	0	0	0	0	0	0	0	0	0	0	0				Inflammatory bowel disease, association with							0
BPIFA1	51297	0	0	0	0	0	1	0	0	0	0	0	0	0	0	0	0	0	0	0	1	0				Nasopharyngeal carcinoma, association with							48
BPIFA2	140683	0	0	0	0	0	1	0	0	0	0	0	0	0	0	0	0	0	0	0	1	0											1
BPIFA3	128861	0	0	0	0	0	0	0	0	0	0	0	0	0	0	0	0	0	0	0	0	0				Autism spectrum disorder							0
BPIFA4P	317716	0	0	0	0	0	0	0	0	0	0	0	0	0	0	0	0	0	0	0	0	0											0
BPIFB1	92747	0	0	0	0	0	0	0	0	0	0	0	0	0	0	0	0	0	0	0	0	0											0
BPIFB2	80341	0	0	0	0	0	0	0	0	0	0	0	0	0	0	0	0	0	0	0	0	0											0
BPIFB3	359710	0	0	0	0	0	1	0	0	0	0	0	0	0	0	0	0	0	0	0	1	0											1
BPIFB4	149954	0	0	0	0	0	0	0	0	0	0	0	0	0	0	0	0	0	0	0	0	0											0
BPIFB6	128859	0	0	0	0	0	0	0	0	0	0	0	0	0	0	0	0	0	0	0	0	0											0
BPIFC	254240	0	0	0	0	0	0	0	0	0	0	0	0	0	0	0	0	0	0	0	0	0											0
BPNT1	10380	0	0	0	0	0	0	0	0	0	0	0	0	0	0	0	0	0	0	0	0	0											0
BPTF	2186	0	0	0	0	0	1	0	1	0	1	0	0	0	1	0	0	0	1	1	0	4											0
BPY2	9083	0	0	0	0	0	0	0	0	0	0	0	0	0	0	0	0	0	0	0	0	0											0
BPY2B	442867	0	0	0	0	0	0	0	0	0	0	0	0	0	0	0	0	0	0	0	0	0											0
BPY2C	442868	0	0	0	0	0	0	0	0	0	0	0	0	0	0	0	0	0	0	0	0	0											0
BRAF	673	1	0	1	0	1	1	0	1	0	1	0	0	0	0	1	0	0	1	0	0	3	yes	Adenocarcinoma of lung, somatic, 21198 (3); Cardiofaciocutaneous syndrome, 11515 (3), Autosomal dominant; Colorectal cancer, somatic (3); LEOPARD syndrome 3, 61377 (3), Autosomal dominant; Melanoma, malignant, somatic (3); Nonsmall cell lung cancer, somatic (3); Noonan syndrome 7, 61376 (3)	yes	Noonan syndrome|LEOPARD syndrome.|LEOPARD syndrome|Langerhans cell histiocytosis|Developmental encephalopathy with postnatal growth deficiency|Costello syndrome|CFC syndrome with muscular CoQ1 deficiency|Cardiomyopathy, hypertrophic|Cardio-facio-cutaneous syndrome with epileptic encephalopathy|Cardio-facio-cutaneous syndrome case with tight Achilles tendons.|Cardio-facio-cutaneous syndrome|	yes	melanoma, colorectal, papillary thyroid, borderline ovarian, NSCLC, cholangiocarcinoma, pilocytic astrocytoma					0
BRAP	8315	0	0	0	0	0	1	0	1	1	1	1	1	1	0	0	0	0	0	0	0	5				Myocardial infarction, association with							0
BRAT1	221927	1	0	1	1	1	1	0	1	0	0	1	1	1	0	0	0	0	0	0	1	3		Rigidity and multifocal seizure syndrome, lethal neonatal, 614498 (3), Autosomal recessive	yes	Lethal neonatal rigidity & seizure syndrome							3
BRCA1	672	1	0	1	0	1	1	0	1	0	1	1	1	1	1	0	1	1	1	1	0	9	yes	{Breast-ovarian cancer, familial, 1}, 6437 (3), Autosomal dominant, Multifactorial; {Pancreatic cancer, susceptibility to, 4}, 61432 (3)	yes	Papillary thyroid cancer, reduced risk|Pancreatic cancer |Pancreatic adenocarcinoma|Ovarian carcinoma.|Ovarian carcinoma|Ovarian cancer, early-onset.|Ovarian cancer, association with|Ovarian cancer|Ovarian / peritoneal carcinoma|Neuronal migration defect|Mean number of breaks per cell, association with|Low-grade adenosquamous carcinoma of the breast, association with|Peritoneal carcinoma|Potentia…	yes	ovarian	breast, ovarian				0
BRCA2	675	1	0	1	0	1	1	0	1	0	1	1	1	1	1	0	1	0	1	1	0	8	yes	{Breast cancer, male, susceptibility to}, 11448 (3), Autosomal dominant; {Breast-ovarian cancer, familial, 2}, 612555 (3), Autosomal dominant; Fanconi anemia, complementation group D1, 65724 (3), Autosomal recessive; {Glioblastoma 3}, 61329 (3), Autosomal recessive; {Medulloblastoma}, 155255 (3), Autosomal dominant; {Pancreatic cancer 2}, 613347 (3); {Prostate cancer}, 17687 (3), Autosomal domina…	yes	Ovarian cancer.|Ovarian cancer|Ovarian / peritoneal carcinoma|Oesophageal squamous cell carcinoma|Oesophageal carcinoma |Oesophageal cancer, association with|Ocular melanoma|Medulloblastoma |Male BC risk|Lung cancer |Lunc cancer|Ovarian carcinoma|Ovarian insufficiency, primary |Triple-negative breast cancer|Reactive lymphoid hyperplasia |Prostate cancer.|Prostate cancer, high-grade|Prostate cance…	yes	breast, ovarian, pancreatic	breast, ovarian, pancreatic, leukaemia (FANCB, FANCD1)				0
BRCC3	79184	1	0	0	1	1	1	0	0	0	0	0	0	0	0	0	0	0	0	0	1	0			yes	Moyamoya disease							1
BRD1	23774	0	0	0	0	0	1	0	1	0	0	0	0	0	1	0	0	0	0	0	1	2				Autism							10
BRD2	6046	0	0	0	0	0	1	0	1	1	1	1	0	1	0	1	0	0	0	0	0	5											0
BRD3	8019	1	0	0	1	1	1	0	0	0	0	0	0	0	0	0	0	0	0	0	1	0					yes	lethal midline carcinoma of young people					1
BRD4	23476	1	0	1	0	1	1	0	1	1	1	1	0	1	0	0	0	0	1	1	0	6					yes	lethal midline carcinoma of young people					0
BRD7	29117	0	0	0	0	0	1	0	1	0	0	1	0	0	0	0	0	0	0	0	1	1											1
BRD8	10902	0	0	0	0	0	1	0	1	0	1	1	1	1	1	0	0	0	1	1	1	7											4
BRD9	65980	0	0	0	0	0	1	0	1	0	0	0	0	0	1	1	0	0	1	0	1	3											1
BRDT	676	0	0	0	0	0	0	0	0	0	0	0	0	0	0	0	0	0	0	0	0	0											0
BRE	9577	0	0	0	0	0	1	0	1	0	0	0	0	0	0	0	0	0	1	0	1	1											1
BRF1	2972	0	0	0	0	0	1	0	1	1	1	1	1	1	1	0	0	1	1	1	0	9		Cerebellofaciodental syndrome, 61622 (3), Autosomal recessive									0
BRF2	55290	0	0	0	0	0	1	0	1	1	1	1	1	1	1	1	1	1	0	1	0	10											0
BRI3	25798	0	0	0	0	0	1	0	0	0	0	0	0	0	0	0	0	0	0	0	1	0											2
BRI3BP	140707	0	0	0	0	0	0	0	0	0	0	0	0	0	0	0	0	0	0	0	0	0											0
BRICD5	283870	0	0	0	0	0	1	0	1	0	1	0	0	0	0	0	0	0	0	0	1	1											10
BRINP1	1620	0	0	0	0	0	0	0	0	0	0	0	0	0	0	0	0	0	0	0	0	0											0
BRINP2	57795	0	0	0	0	0	0	0	0	0	0	0	0	0	0	0	0	0	0	0	0	0											0
BRINP3	339479	0	0	0	0	0	0	0	0	0	0	0	0	0	0	0	0	0	0	0	0	0											0
BRIP1	83990	1	0	1	1	1	1	0	1	0	0	0	1	1	0	0	0	0	1	1	1	4	yes	Breast cancer, early-onset, 11448 (3), Autosomal dominant; Fanconi anemia, complementation group J, 6954 (3)	yes	Peritoneal carcinoma|Ovarian carcinoma|Ovarian cancer, increased risk, association with|Impaired protein translocation|Fanconi anaemia|Cervical cancer, association with|Breast cancer, association with |Breast cancer|Breast and/or ovarian cancer	yes		AML, leukaemia, breast				1
BRIX1	55299	0	0	0	0	0	1	0	1	1	1	1	1	1	1	0	1	1	1	1	0	10											0
BRK1	55845	0	0	0	0	0	1	0	1	0	0	0	1	0	0	0	0	0	0	0	1	1											3
BRMS1	25855	0	0	0	0	0	1	0	1	0	0	0	0	0	0	1	0	0	0	0	1	1											3
BRMS1L	84312	0	0	0	0	0	1	0	1	0	1	0	0	0	0	0	0	0	0	0	1	1											11
BROX	148362	0	0	0	0	0	0	0	0	0	0	0	0	0	0	0	0	0	0	0	0	0											0
BRP44	25874	0	0	0	0	0	1	0	0	0	0	0	0	0	0	0	0	0	0	0	1	0											10
BRP44L	51660	1	1	0	1	1	1	1	0	0	0	0	0	0	0	0	0	0	0	0	1	0		Mitochondrial pyruvate carrier deficiency, 614741 (3), Autosomal recessive	yes	Lactic acidosis & hyperpyruvataemia					yes	NE	1
BRPF1	7862	0	0	0	0	0	1	0	1	0	0	1	0	0	1	0	0	1	1	0	1	4											9
BRPF3	27154	0	0	0	0	0	0	0	0	0	0	0	0	0	0	0	0	0	0	0	0	0											0
BRS3	680	0	0	0	0	0	0	0	0	0	0	0	0	0	0	0	0	0	0	0	0	0											0
BRSK1	84446	0	0	0	0	0	1	0	0	0	0	0	0	0	0	0	0	0	0	0	1	0											1
BRSK2	9024	0	0	0	0	0	1	0	0	0	0	0	0	0	0	0	0	0	0	0	1	0				Autism							1
BRWD1	54014	0	0	0	0	0	0	0	0	0	0	0	0	0	0	0	0	0	0	0	0	0				Autism							0
BRWD1-IT2	257357	0	0	0	0	0	0	0	0	0	0	0	0	0	0	0	0	0	0	0	0	0											0
BRWD3	254065	0	0	0	0	1	0	0	0	0	0	0	0	0	0	0	0	0	0	0	0	0	yes	Mental retardation, X-linked 93, 3659 (3), X-linked recessive	yes	Potential protein deficiency|Mental retardation, X-linked							0
BSCL2	26580	1	0	0	1	1	1	0	0	0	0	0	0	0	0	0	0	0	0	0	1	0	yes	Encephalopathy, progressive, with or without lipodystrophy, 615924 (3), Autosomal recessive; Lipodystrophy, congenital generalized, type 2, 2697 (3), Autosomal recessive; Neuropathy, distal hereditary motor, type VA, 6794 (3), Autosomal dominant; Silver spastic paraplegia syndrome, 27685 (3), Autosomal dominant	yes	Spinal muscular atrophy, distal|Silver syndrome-distal hereditary motor neuropathy|Silver syndrome and distal hereditary motor neuropathy|Neurodegenerative syndrome|Lipodystrophy, congenital generalized.|Lipodystrophy, congenital generalized|Hereditary motor neuropathy type V|Hereditary motor neuronopathy|Charcot-Marie-Tooth disease 2 |Charcot-Marie-Tooth disease|Berardinelli-Seip lipodystrophy							31
BSDC1	55108	0	0	0	0	0	1	0	1	0	0	0	0	1	0	0	0	0	0	0	1	1											3
BSG	682	1	0	1	1	1	1	0	1	0	0	1	0	0	0	1	1	1	0	0	1	4	yes	[Blood group, OK], 11138 (3)		Psoriasis, susceptibility, association with|Blood group variation							1
BSN	8927	0	0	0	0	0	0	0	0	0	0	0	0	0	0	0	0	0	0	0	0	0		Bartter syndrome, type 4a, 62522 (3), Autosomal recessive; Sensorineural deafness with mild renal dysfunction, 62522 (3), Autosomal recessive									0
BSND	7809	1	0	0	1	1	1	0	0	0	0	0	0	0	0	0	0	0	0	0	1	0	yes	Bartter syndrome, type 4a, 62522 (3), Autosomal recessive; Sensorineural deafness with mild renal dysfunction, 62522 (3), Autosomal recessive	yes	Schizophrenia |Reduced function|Deafness, nonsyndromic |Deafness |Bartter syndrome, antenatal|Bartter syndrome with sensorineural deafness|Bartter syndrome							3
BSPH1	100131137	0	0	0	0	0	0	0	0	0	0	0	0	0	0	0	0	0	0	0	0	0											0
BSPRY	54836	0	0	0	0	0	0	0	0	0	0	0	0	0	0	0	0	0	0	0	0	0											0
BST1	683	0	0	0	0	0	1	0	0	0	0	0	0	0	0	0	0	0	0	0	1	0				Colorectal cancer, increased risk, association with							1
BST2	684	0	0	0	0	0	1	0	1	0	0	0	1	0	0	0	0	0	0	0	1	1											1
BSX	390259	0	0	0	0	0	0	0	0	0	0	0	0	0	0	0	0	0	0	0	0	0											0
BTAF1	9044	1	0	1	1	1	1	0	1	1	1	1	1	0	1	0	1	0	1	1	1	8			yes	Glaucoma, primary congenital							1
BTBD1	53339	0	0	0	0	0	1	0	0	0	0	0	0	0	0	0	0	0	0	0	1	0											6
BTBD10	84280	0	0	0	0	0	0	0	0	0	0	0	0	0	0	0	0	0	0	0	0	0											0
BTBD11	121551	0	0	0	0	0	0	0	0	0	0	0	0	0	0	0	0	0	0	0	0	0											0
BTBD16	118663	0	0	0	0	0	1	0	0	0	0	0	0	0	0	0	0	0	0	0	1	0											2
BTBD17	388419	0	0	0	0	0	0	0	0	0	0	0	0	0	0	0	0	0	0	0	0	0											0
BTBD18	643376	0	0	0	0	0	0	0	0	0	0	0	0	0	0	0	0	0	0	0	0	0											0
BTBD19	149478	0	0	0	0	0	0	0	0	0	0	0	0	0	0	0	0	0	0	0	0	0											0
BTBD2	55643	0	0	0	0	0	1	0	0	0	0	0	0	0	0	0	0	0	0	0	1	0											8
BTBD3	22903	0	0	0	0	0	1	0	0	0	0	0	0	0	0	0	0	0	0	0	1	0											11
BTBD6	90135	0	0	0	0	0	1	0	0	0	0	0	0	0	0	0	0	0	0	0	1	0											4
BTBD7	55727	0	0	0	0	0	0	0	0	0	0	0	0	0	0	0	0	0	0	0	0	0											0
BTBD8	284697	0	0	0	0	0	0	0	0	0	0	0	0	0	0	0	0	0	0	0	0	0											0
BTBD9	114781	0	0	0	0	0	0	0	0	0	0	0	0	0	0	0	0	0	0	0	0	0				Periodic limb movements in sleep, association							0
BTC	685	0	0	0	0	0	1	0	0	0	0	0	0	0	0	0	0	0	0	0	1	0				Diabetes, type 2, susceptibility, association with |Diabetes, type 1, protection against, association with |Altered promoter activity							7
BTD	686	0	0	0	0	1	0	0	0	0	0	0	0	0	0	0	0	0	0	0	0	0	yes	Biotinidase deficiency, 25326 (3), Autosomal recessive	yes	Biotinidase deficiency|Biotinidase deficiency, partial|Multiple carboxylase deficiency|Recurrent myelopathy							0
BTF3	689	0	0	0	0	0	1	0	1	0	0	0	0	0	0	0	0	0	1	1	1	2											4
BTF3L4	91408	0	0	0	0	0	1	0	1	0	0	0	0	0	0	1	0	0	0	0	1	1											2
BTF3P9	503543	0	0	0	0	0	1	0	0	0	0	0	0	0	0	0	0	0	0	0	1	0											1
BTG1	694	1	0	0	1	1	1	0	0	0	0	0	0	0	0	0	0	0	0	0	1	0					yes	BCLL					2
BTG2	7832	0	0	0	0	0	1	0	0	0	0	0	0	0	0	0	0	0	0	0	1	0											2
BTG3	10950	0	0	0	0	0	0	0	0	0	0	0	0	0	0	0	0	0	0	0	0	0											0
BTG4	54766	0	0	0	0	0	0	0	0	0	0	0	0	0	0	0	0	0	0	0	0	0											0
BTK	695	0	0	0	0	1	0	0	0	0	0	0	0	0	0	0	0	0	0	0	0	0	yes	Agammaglobulinemia and isolated hormone deficiency, 372 (3), X-linked recessive; Agammaglobulinemia, X-linked 1, 3755 (3), X-linked recessive	yes	With angiotelectasis|Primary immunodeficiency disease|Hyper-IgM syndrome|BTK deficiency|Agammaglobulinaemia, X-linked|Agammaglobulinaemia with secondary haemophagocytic syndrome.|Agammaglobulinaemia & Mohr-Tranebjaerg syndrome|Agammaglobulinaemia							0
BTLA	151888	0	0	0	0	0	0	0	0	0	0	0	0	0	0	0	0	0	0	0	0	0				Rheumatoid arthritis, susceptibility, association							0
BTN1A1	696	0	0	0	0	0	1	0	0	0	0	0	0	0	0	0	0	0	0	0	1	0				Autism							1
BTN2A1	11120	0	0	0	0	0	0	0	0	0	0	0	0	0	0	0	0	0	0	0	0	0				Metabolic syndrome in Japanese, association with|Myocardial infarction in Japanese, increased risk, association with							0
BTN2A2	10385	0	0	0	0	0	1	0	0	0	0	0	0	0	0	0	0	0	0	0	1	0											9
BTN3A1	11119	0	0	0	0	0	0	0	0	0	0	0	0	0	0	0	0	0	0	0	0	0											0
BTN3A2	11118	0	0	0	0	0	0	0	0	0	0	0	0	0	0	0	0	0	0	0	0	0											0
BTN3A3	10384	0	0	0	0	0	0	0	0	0	0	0	0	0	0	0	0	0	0	0	0	0											0
BTNL10	100129094	0	0	0	0	0	0	0	0	0	0	0	0	0	0	0	0	0	0	0	0	0											0
BTNL2	56244	0	0	0	0	1	0	0	0	0	0	0	0	0	0	0	0	0	0	0	0	0	yes	{Sarcoidosis, susceptibility to, 2}, 612387 (3)		Systemic lupus erythematosus, association with.|Sarcoidosis, association with|Rheumatoid arthritis, susceptibility, association|Prostate cancer, susceptibility to |Potential protein deficiency|Leprosy, susceptibility to, association with|IgE response to dermatophagoides farinae, association with							0
BTNL3	10917	0	0	0	0	0	0	0	0	0	0	0	0	0	0	0	0	0	0	0	0	0											0
BTNL8	79908	0	0	0	0	0	0	0	0	0	0	0	0	0	0	0	0	0	0	0	0	0				Altered expression							0
BTNL9	153579	0	0	0	0	0	0	0	0	0	0	0	0	0	0	0	0	0	0	0	0	0											0
BTRC	8945	0	0	0	0	0	1	0	1	0	0	0	0	1	0	0	0	0	0	0	1	1				Split hand/foot malformation 3|Hepatocellular carcinoma, reduced risk, association with							10
BUB1	699	1	0	1	1	1	1	0	1	0	1	0	0	0	0	0	0	0	1	1	1	3	yes	Colorectal cancer with chromosomal instability, somatic (3)	yes	Autism spectrum disorder|Variegated aneuploidy							3
BUB1B	701	1	0	1	0	1	1	0	1	1	1	1	1	1	1	0	1	1	1	1	0	10	yes	Colorectal cancer, somatic, 1145 (3); Mosaic variegated aneuploidy syndrome 1, 2573 (3), Autosomal recessive; [Premature chromatid separation trait], 17643 (3), Autosomal dominant	yes	Premature chromatid separation syndrome|Mosaic variegated aneuploidy|Leukemia, risk, association with|Gastrointestinal cancer, susceptibility to|Colorectal cancer	yes		rhabdomyosarcoma				0
BUB3	9184	1	0	1	1	1	1	0	1	1	1	1	1	1	1	1	1	1	1	1	1	11			yes	Variegated aneuploidy							2
BUD13	84811	0	0	0	0	0	1	0	1	1	1	0	0	1	1	0	1	1	1	1	1	8											1
BUD31	8896	0	0	0	0	0	1	0	1	1	1	1	1	1	1	1	1	1	1	1	1	11											6
BVES	11149	0	0	0	0	1	0	0	0	0	0	0	0	0	0	0	0	0	0	0	0	0		?Muscular dystrophy, limb-girdle, type 2X, 616812 (3), Autosomal recessive	yes	Tetralogy of Fallot							0
BYSL	705	0	0	0	0	0	1	1	1	1	1	1	1	1	1	1	1	1	1	1	1	11									yes	E	118
BZRAP1	9256	0	0	0	0	0	1	0	1	0	0	0	0	1	0	0	0	0	0	0	0	1											0
BZW1	9689	0	0	0	0	0	0	0	0	0	0	0	0	0	0	0	0	0	0	0	0	0											0
BZW2	28969	0	0	0	0	0	0	0	0	0	0	0	0	0	0	0	0	0	0	0	0	0											0
C10orf10	11067	0	0	0	0	0	1	0	0	0	0	0	0	0	0	0	0	0	0	0	1	0											6
C10orf100	414242	0	0	0	0	0	0	0	0	0	0	0	0	0	0	0	0	0	0	0	0	0											0
C10orf101	414243	0	0	0	0	0	0	0	0	0	0	0	0	0	0	0	0	0	0	0	0	0											0
C10orf102	414244	0	0	0	0	0	0	0	0	0	0	0	0	0	0	0	0	0	0	0	0	0											0
C10orf105	414152	0	0	0	0	0	0	0	0	0	0	0	0	0	0	0	0	0	0	0	0	0											0
C10orf107	219621	0	0	0	0	0	0	0	0	0	0	0	0	0	0	0	0	0	0	0	0	0											0
C10orf11	83938	0	0	0	0	1	0	0	0	0	0	0	0	0	0	0	0	0	0	0	0	0		Albinism, oculocutaneous, type VII, 615179 (3), Autosomal recessive	yes	Albinism, autosomal recessive|Mental retardation							0
C10orf111	221060	0	0	0	0	0	1	0	0	0	0	0	0	0	0	0	0	0	0	0	1	0											6
C10orf112	340895	0	0	0	0	0	0	0	0	0	0	0	0	0	0	0	0	0	0	0	0	0											0
C10orf113	387638	0	0	0	0	0	0	0	0	0	0	0	0	0	0	0	0	0	0	0	0	0											0
C10orf114	399726	0	0	0	0	0	0	0	0	0	0	0	0	0	0	0	0	0	0	0	0	0											0
C10orf116	10974	0	0	0	0	0	0	0	0	0	0	0	0	0	0	0	0	0	0	0	0	0											0
C10orf118	55088	0	0	0	0	0	0	0	0	0	0	0	0	0	0	0	0	0	0	0	0	0											0
C10orf12	26148	0	0	0	0	0	1	0	0	0	0	0	0	0	0	0	0	0	0	0	1	0											2
C10orf120	399814	0	0	0	0	0	1	0	0	0	0	0	0	0	0	0	0	0	0	0	1	0											1
C10orf122	387718	0	0	0	0	0	0	0	0	0	0	0	0	0	0	0	0	0	0	0	0	0											0
C10orf125	282969	0	0	0	0	0	0	0	0	0	0	0	0	0	0	0	0	0	0	0	0	0											0
C10orf126	283080	0	0	0	0	0	0	0	0	0	0	0	0	0	0	0	0	0	0	0	0	0											0
C10orf128	170371	0	0	0	0	0	0	0	0	0	0	0	0	0	0	0	0	0	0	0	0	0											0
C10orf129	142827	0	0	0	0	0	0	0	0	0	0	0	0	0	0	0	0	0	0	0	0	0											0
C10orf131	100127889	0	0	0	0	0	0	0	0	0	0	0	0	0	0	0	0	0	0	0	0	0											0
C10orf135	338617	0	0	0	0	0	0	0	0	0	0	0	0	0	0	0	0	0	0	0	0	0											0
C10orf137	26098	0	0	0	0	0	1	0	0	0	0	0	0	0	0	0	0	0	0	0	1	0				Colorectal cancer							3
C10orf140	387640	0	0	0	0	0	0	0	0	0	0	0	0	0	0	0	0	0	0	0	0	0											0
C10orf2	56652	1	0	1	0	1	1	0	1	1	1	1	1	1	1	1	1	1	0	0	0	9	yes		yes	Spirocerebellar ataxia, infantile onset|Reduced expression |Progressive external ophthalmoplegia and Parkinson disease.|Progressive external ophthalmoplegia & multisystem failure|Progressive external ophthalmoplegia|Ocular myopathy|Mitochondrial DNA depletion syndrome|Encephalopathy, early-onset|Dementia, late-onset|Complex I deficiency|Cholestatic liver disease in infancy							0
C10orf25	220979	0	0	0	0	0	0	0	0	0	0	0	0	0	0	0	0	0	0	0	0	0											0
C10orf26	54838	0	0	0	0	0	1	0	0	0	0	0	0	0	0	0	0	0	0	0	1	0											2
C10orf27	219793	0	0	0	0	0	0	0	0	0	0	0	0	0	0	0	0	0	0	0	0	0											0
C10orf28	27291	0	0	0	0	0	1	0	0	0	0	0	0	0	0	0	0	0	0	0	1	0											1
C10orf32	119032	0	0	0	0	0	0	0	0	0	0	0	0	0	0	0	0	0	0	0	0	0											0
C10orf35	219738	0	0	0	0	0	1	0	0	0	0	0	0	0	0	0	0	0	0	0	1	0											8
C10orf40	283025	0	0	0	0	0	0	0	0	0	0	0	0	0	0	0	0	0	0	0	0	0											0
C10orf46	143384	0	0	0	0	0	0	0	0	0	0	0	0	0	0	0	0	0	0	0	0	0											0
C10orf47	254427	0	0	0	0	0	1	0	0	0	0	0	0	0	0	0	0	0	0	0	1	0											3
C10orf52	645587	0	0	0	0	0	0	0	0	0	0	0	0	0	0	0	0	0	0	0	0	0											0
C10orf53	282966	0	0	0	0	0	0	0	0	0	0	0	0	0	0	0	0	0	0	0	0	0											0
C10orf54	64115	0	0	0	0	0	1	0	0	0	0	0	0	0	0	0	0	0	0	0	1	0											1
C10orf55	414236	0	0	0	0	0	1	0	1	0	0	0	0	1	0	1	0	0	0	0	1	2											47
C10orf57	80195	0	0	0	0	0	1	0	0	0	0	0	0	0	0	0	0	0	0	0	1	0											12
C10orf62	414157	0	0	0	0	0	1	0	0	0	0	0	0	0	0	0	0	0	0	0	1	0											11
C10orf67	256815	0	0	0	0	0	1	0	0	0	0	0	0	0	0	0	0	0	0	0	1	0											1
C10orf68	79741	0	0	0	0	0	0	0	0	0	0	0	0	0	0	0	0	0	0	0	0	0				Potential protein deficiency							0
C10orf71	118461	0	0	0	0	0	0	0	0	0	0	0	0	0	0	0	0	0	0	0	0	0											0
C10orf76	79591	0	0	0	0	0	1	0	1	0	0	0	0	1	0	0	0	0	1	0	0	2											0
C10orf81	79949	0	0	0	0	0	0	0	0	0	0	0	0	0	0	0	0	0	0	0	0	0											0
C10orf82	143379	0	0	0	0	0	1	0	0	0	0	0	0	0	0	0	0	0	0	0	1	0											6
C10orf85	404216	0	0	0	0	0	1	0	1	0	1	0	0	0	0	0	0	0	0	0	1	1											1
C10orf88	80007	0	0	0	0	0	1	0	0	0	0	0	0	0	0	0	0	0	0	0	1	0											5
C10orf90	118611	0	0	0	0	0	0	0	0	0	0	0	0	0	0	0	0	0	0	0	0	0											0
C10orf91	170393	0	0	0	0	0	0	0	0	0	0	0	0	0	0	0	0	0	0	0	0	0											0
C10orf93	255352	0	0	0	0	0	0	0	0	0	0	0	0	0	0	0	0	0	0	0	0	0											0
C10orf95	79946	0	0	0	0	0	1	0	0	0	0	0	0	0	0	0	0	0	0	0	1	0											1
C10orf96	374355	0	0	0	0	0	1	0	0	0	0	0	0	0	0	0	0	0	0	0	1	0											24
C10orf99	387695	0	0	0	0	0	0	0	0	0	0	0	0	0	0	0	0	0	0	0	0	0											0
C11orf1	64776	0	0	0	0	0	1	0	0	0	0	0	0	0	0	0	0	0	0	0	1	0											13
C11orf10	746	0	0	0	0	0	1	0	0	0	0	0	0	0	0	0	0	0	0	0	1	0											1
C11orf16	56673	0	0	0	0	0	1	0	0	0	0	0	0	0	0	0	0	0	0	0	1	0											9
C11orf2	738	0	0	0	0	0	0	0	0	0	0	0	0	0	0	0	0	0	0	0	0	0											0
C11orf20	25858	0	0	0	0	0	0	0	0	0	0	0	0	0	0	0	0	0	0	0	0	0											0
C11orf21	29125	0	0	0	0	0	1	0	1	0	0	1	0	0	0	0	0	0	0	0	0	1											0
C11orf24	53838	0	0	0	0	0	1	0	0	0	0	0	0	0	0	0	0	0	0	0	1	0											1
C11orf30	56946	0	0	0	0	0	1	0	1	0	0	0	1	1	0	0	0	0	0	0	1	2				Schizophrenia							5
C11orf31	280636	0	0	0	0	0	1	0	1	0	0	0	1	0	0	0	0	0	0	0	0	1											0
C11orf34	349633	0	0	0	0	0	0	0	0	0	0	0	0	0	0	0	0	0	0	0	0	0											0
C11orf35	256329	0	0	0	0	0	1	0	0	0	0	0	0	0	0	0	0	0	0	0	1	0											20
C11orf36	283303	0	0	0	0	0	1	0	0	0	0	0	0	0	0	0	0	0	0	0	1	0											9
C11orf40	143501	0	0	0	0	1	0	0	0	0	0	0	0	0	0	0	0	0	0	0	0	0			yes	Fibromyalgia syndrome							0
C11orf41	25758	0	0	0	0	0	0	0	0	0	0	0	0	0	0	0	0	0	0	0	0	0											0
C11orf42	160298	0	0	0	0	0	0	0	0	0	0	0	0	0	0	0	0	0	0	0	0	0											0
C11orf44	283171	0	0	0	0	0	0	0	0	0	0	0	0	0	0	0	0	0	0	0	0	0											0
C11orf45	219833	0	0	0	0	0	1	0	0	0	0	0	0	0	0	0	0	0	0	0	1	0											4
C11orf46	120534	1	0	0	1	1	1	0	0	0	0	0	0	0	0	0	0	0	0	0	1	0			yes	Intellectual disability							3
C11orf48	79081	0	0	0	0	0	1	0	0	0	0	0	0	0	0	0	0	0	0	0	1	0											1
C11orf49	79096	0	0	0	0	0	1	0	0	0	0	0	0	0	0	0	0	0	0	0	1	0											5
C11orf51	25906	0	0	0	0	0	1	0	0	0	0	0	0	0	0	0	0	0	0	0	1	0											1
C11orf52	91894	0	0	0	0	0	0	0	0	0	0	0	0	0	0	0	0	0	0	0	0	0											0
C11orf53	341032	0	0	0	0	0	0	0	0	0	0	0	0	0	0	0	0	0	0	0	0	0											0
C11orf54	28970	0	0	0	0	0	1	0	1	0	0	0	1	0	0	0	0	0	0	0	1	1											3
C11orf57	55216	0	0	0	0	0	1	0	1	0	1	1	1	1	0	0	0	0	0	1	1	5											32
C11orf58	10944	0	0	0	0	0	0	0	0	0	0	0	0	0	0	0	0	0	0	0	0	0											0
C11orf62	100009612	0	0	0	0	0	0	0	0	0	0	0	0	0	0	0	0	0	0	0	0	0											0
C11orf63	79864	0	0	0	0	0	0	0	0	0	0	0	0	0	0	0	0	0	0	0	0	0											0
C11orf65	160140	0	0	0	0	0	1	0	0	0	0	0	0	0	0	0	0	0	0	0	1	0				Glycemic response to metformin in T2D patients, assoc with							6
C11orf67	28971	0	0	0	0	0	1	0	0	0	0	0	0	0	0	0	0	0	0	0	1	0											4
C11orf68	83638	0	0	0	0	0	1	0	0	0	0	0	0	0	0	0	0	0	0	0	1	0											10
C11orf70	85016	0	0	0	0	0	0	0	0	0	0	0	0	0	0	0	0	0	0	0	0	0											0
C11orf71	54494	0	0	0	0	0	0	0	0	0	0	0	0	0	0	0	0	0	0	0	0	0											0
C11orf72	283135	0	0	0	0	0	0	0	0	0	0	0	0	0	0	0	0	0	0	0	0	0											0
C11orf73	51501	0	0	0	0	0	1	0	0	0	0	0	0	0	0	0	0	0	0	0	1	0		Leukodystrophy, hypomyelinating, 13, 616881 (3), Autosomal recessive									2
C11orf74	119710	0	0	0	0	0	0	0	0	0	0	0	0	0	0	0	0	0	0	0	0	0											0
C11orf75	56935	0	0	0	0	0	1	0	0	0	0	0	0	0	0	0	0	0	0	0	1	0											16
C11orf80	79703	0	0	0	0	0	0	0	0	0	0	0	0	0	0	0	0	0	0	0	0	0											0
C11orf82	220042	0	0	0	0	0	0	0	0	0	0	0	0	0	0	0	0	0	0	0	0	0											0
C11orf83	790955	0	0	0	0	0	0	0	0	0	0	0	0	0	0	0	0	0	0	0	0	0											0
C11orf84	144097	0	0	0	0	0	1	0	1	1	0	0	0	0	0	0	0	0	0	0	1	1											1
C11orf85	283129	0	0	0	0	0	0	0	0	0	0	0	0	0	0	0	0	0	0	0	0	0											0
C11orf86	254439	0	0	0	0	0	1	0	1	1	0	0	0	0	0	0	0	0	0	0	0	1											0
C11orf87	399947	0	0	0	0	0	1	0	0	0	0	0	0	0	0	0	0	0	0	0	1	0											19
C11orf88	399949	0	0	0	0	0	1	0	1	1	1	0	0	0	0	0	0	0	0	0	0	2											0
C11orf89	102724536	0	0	0	0	0	0	0	0	0	0	0	0	0	0	0	0	0	0	0	0	0											0
C11orf9	745	0	0	0	0	0	0	0	0	0	0	0	0	0	0	0	0	0	0	0	0	0											0
C11orf91	100131378	0	0	0	0	0	0	0	0	0	0	0	0	0	0	0	0	0	0	0	0	0											0
C11orf92	399948	0	0	0	0	0	1	0	1	0	1	0	0	0	0	0	0	0	0	0	0	1											0
C11orf93	120376	0	0	0	0	0	0	0	0	0	0	0	0	0	0	0	0	0	0	0	0	0				Colorectal cancer, increased risk, association with							0
C11orf94	143678	0	0	0	0	0	1	0	1	0	0	0	0	1	0	0	0	0	0	0	0	1											0
C11orf95	65998	0	0	0	0	0	0	0	0	0	0	0	0	0	0	0	0	0	0	0	0	0											0
C11orf96	387763	0	0	0	0	0	0	0	0	0	0	0	0	0	0	0	0	0	0	0	0	0											0
C12orf10	60314	0	0	0	0	0	1	0	1	0	1	0	0	1	0	0	0	0	0	0	1	2				Vitiligo, susceptibility to, association with|Altered subcellular localization							24
C12orf12	196477	0	0	0	0	0	1	0	0	0	0	0	0	0	0	0	0	0	0	0	1	0											13
C12orf23	90488	0	0	0	0	0	0	0	0	0	0	0	0	0	0	0	0	0	0	0	0	0											0
C12orf26	84190	0	0	0	0	0	0	0	0	0	0	0	0	0	0	0	0	0	0	0	0	0											0
C12orf28	196446	0	0	0	0	0	0	0	0	0	0	0	0	0	0	0	0	0	0	0	0	0											0
C12orf29	91298	0	0	0	0	0	0	0	0	0	0	0	0	0	0	0	0	0	0	0	0	0											0
C12orf32	83695	0	0	0	0	0	1	0	0	0	0	0	0	0	0	0	0	0	0	0	1	0											8
C12orf33	253128	0	0	0	0	0	1	0	0	0	0	0	0	0	0	0	0	0	0	0	1	0											24
C12orf34	84915	0	0	0	0	0	0	0	0	0	0	0	0	0	0	0	0	0	0	0	0	0											0
C12orf35	55196	0	0	0	0	0	1	0	0	0	0	0	0	0	0	0	0	0	0	0	1	0											3
C12orf36	283422	0	0	0	0	0	0	0	0	0	0	0	0	0	0	0	0	0	0	0	0	0											0
C12orf39	80763	0	0	0	0	0	0	0	0	0	0	0	0	0	0	0	0	0	0	0	0	0											0
C12orf4	57102	0	0	0	0	0	0	0	0	0	0	0	0	0	0	0	0	0	0	0	0	0											0
C12orf40	283461	0	0	0	0	0	1	0	1	0	0	0	1	1	0	0	0	0	0	0	1	2											4
C12orf42	374470	0	0	0	0	0	0	0	0	0	0	0	0	0	0	0	0	0	0	0	0	0											0
C12orf43	64897	0	0	0	0	0	0	0	0	0	0	0	0	0	0	0	0	0	0	0	0	0											0
C12orf44	60673	0	0	0	0	0	0	0	0	0	0	0	0	0	0	0	0	0	0	0	0	0											0
C12orf45	121053	0	0	0	0	0	1	0	1	1	1	1	1	1	0	0	0	0	1	1	0	7											0
C12orf49	79794	0	0	0	0	0	1	0	0	0	0	0	0	0	0	0	0	0	0	0	1	0											2
C12orf5	57103	0	0	0	0	0	0	0	0	0	0	0	0	0	0	0	0	0	0	0	0	0		Temtamy syndrome, 21834 (3), Autosomal recessive									0
C12orf50	160419	0	0	0	0	0	1	0	0	0	0	0	0	0	0	0	0	0	0	0	1	0											1
C12orf51	283450	0	0	0	0	0	0	0	0	0	0	0	0	0	0	0	0	0	0	0	0	0											0
C12orf52	84934	0	0	0	0	0	1	0	0	0	0	0	0	0	0	0	0	0	0	0	1	0											3
C12orf53	196500	0	0	0	0	0	1	0	0	0	0	0	0	0	0	0	0	0	0	0	1	0											1
C12orf54	121273	0	0	0	0	0	0	0	0	0	0	0	0	0	0	0	0	0	0	0	0	0											0
C12orf55	144535	0	0	0	0	0	1	0	1	0	0	0	0	1	0	0	0	0	0	0	0	1											0
C12orf56	115749	0	0	0	0	0	0	0	0	0	0	0	0	0	0	0	0	0	0	0	0	0											0
C12orf57	113246	1	0	0	1	1	1	0	0	0	0	0	0	0	0	0	0	0	0	0	1	0		Temtamy syndrome, 21834 (3), Autosomal recessive	yes	Corpus callosum hypoplasia.|Intellectual disability |Microphthalmia, colobomatous|Motor & cognitive delay, seizures & ocular malformations							2
C12orf59	120939	0	0	0	0	0	0	0	0	0	0	0	0	0	0	0	0	0	0	0	0	0											0
C12orf60	144608	0	0	0	0	0	0	0	0	0	0	0	0	0	0	0	0	0	0	0	0	0											0
C12orf61	283416	0	0	0	0	0	0	0	0	0	0	0	0	0	0	0	0	0	0	0	0	0											0
C12orf63	374467	0	0	0	0	0	0	0	0	0	0	0	0	0	0	0	0	0	0	0	0	0											0
C12orf65	91574	1	0	1	0	1	1	0	1	1	1	1	1	0	0	0	0	0	0	1	0	5	yes	Combined oxidative phosphorylation deficiency 7, 613559 (3), Autosomal recessive; Spastic paraplegia 55, autosomal recessive, 61535 (3), Autosomal recessive	yes	Spastic paraplegia with optic atrophy & neuropathy|Leigh syndrome, optic atrophy & ophthalmoplegia|Intellectual disability							0
C12orf66	144577	0	0	0	0	0	0	0	0	0	0	0	0	0	0	0	0	0	0	0	0	0				Tetralogy of Fallot							0
C12orf68	387856	0	0	0	0	0	1	0	1	0	0	0	1	0	0	0	0	0	0	0	1	1											11
C12orf69	440087	0	0	0	0	0	1	0	0	0	0	0	0	0	0	0	0	0	0	0	1	0											2
C12orf70	341346	0	0	0	0	0	0	0	0	0	0	0	0	0	0	0	0	0	0	0	0	0											0
C12orf71	728858	0	0	0	0	0	0	0	0	0	0	0	0	0	0	0	0	0	0	0	0	0											0
C12orf73	728568	0	0	0	0	0	0	0	0	0	0	0	0	0	0	0	0	0	0	0	0	0											0
C12orf74	338809	0	0	0	0	0	1	0	0	0	0	0	0	0	0	0	0	0	0	0	1	0				Cervical artery dissection							3
C12orf75	387882	0	0	0	0	0	1	0	0	0	0	0	0	0	0	0	0	0	0	0	1	0											1
C12orf76	400073	0	0	0	0	0	0	0	0	0	0	0	0	0	0	0	0	0	0	0	0	0											0
C12orf77	196415	0	0	0	0	0	0	0	0	0	0	0	0	0	0	0	0	0	0	0	0	0											0
C12orf79	256021	0	0	0	0	0	0	0	0	0	0	0	0	0	0	0	0	0	0	0	0	0											0
C12orf9	93669	0	0	0	0	1	0	0	0	0	0	0	0	0	0	0	0	0	0	0	0	0					yes	yes					0
C13orf33	84935	0	0	0	0	0	1	0	0	0	0	0	0	0	0	0	0	0	0	0	1	0											4
C13orf35	400165	0	0	0	0	0	0	0	0	0	0	0	0	0	0	0	0	0	0	0	0	0											0
C13orf44	79024	0	0	0	0	0	1	0	0	0	0	0	0	0	0	0	0	0	0	0	1	0											2
C13orf45	729420	0	0	0	0	0	0	0	0	0	0	0	0	0	0	0	0	0	0	0	0	0											0
C14orf1	11161	0	0	0	0	0	1	0	0	0	0	0	0	0	0	0	0	0	0	0	1	0											12
C14orf101	54916	0	0	0	0	0	0	0	0	0	0	0	0	0	0	0	0	0	0	0	0	0											0
C14orf102	55051	0	0	0	0	0	1	0	0	0	0	0	0	0	0	0	0	0	0	0	1	0											2
C14orf105	55195	0	0	0	0	0	1	0	0	0	0	0	0	0	0	0	0	0	0	0	1	0				Autism spectrum disorder							31
C14orf109	26175	0	0	0	0	0	0	0	0	0	0	0	0	0	0	0	0	0	0	0	0	0											0
C14orf118	55668	0	0	0	0	0	1	0	0	0	0	0	0	0	0	0	0	0	0	0	1	0											30
C14orf119	55017	0	0	0	0	0	1	0	0	0	0	0	0	0	0	0	0	0	0	0	1	0											30
C14orf126	112487	0	0	0	0	0	1	0	0	0	0	0	0	0	0	0	0	0	0	0	1	0											1
C14orf129	51527	0	0	0	0	0	0	0	0	0	0	0	0	0	0	0	0	0	0	0	0	0											0
C14orf132	56967	0	0	0	0	0	0	0	0	0	0	0	0	0	0	0	0	0	0	0	0	0											0
C14orf133	63894	1	0	0	1	1	1	0	0	0	0	0	0	0	0	0	0	0	0	0	1	0	yes										1
C14orf135	64430	0	0	0	0	0	1	0	0	0	0	0	0	0	0	0	0	0	0	0	1	0											1
C14orf142	84520	0	0	0	0	0	1	0	1	0	0	0	0	1	0	0	0	0	0	0	1	1											1
C14orf149	112849	0	0	0	0	0	0	0	0	0	0	0	0	0	0	0	0	0	0	0	0	0											0
C14orf159	80017	0	0	0	0	0	1	0	0	0	0	0	0	0	0	0	0	0	0	0	1	0											1
C14orf162	56936	0	0	0	0	0	0	0	0	0	0	0	0	0	0	0	0	0	0	0	0	0											0
C14orf164	100131781	0	0	0	0	0	0	0	0	0	0	0	0	0	0	0	0	0	0	0	0	0											0
C14orf166	51637	0	0	0	0	0	1	0	1	0	0	0	0	0	0	1	0	1	1	1	1	4											1
C14orf166B	145497	0	0	0	0	0	1	0	1	0	0	0	0	1	0	0	0	0	0	0	0	1											0
C14orf169	79697	0	0	0	0	0	0	0	0	0	0	0	0	0	0	0	0	0	0	0	0	0											0
C14orf176	643382	0	0	0	0	0	0	0	0	0	0	0	0	0	0	0	0	0	0	0	0	0											0
C14orf177	283598	0	0	0	0	0	0	0	0	0	0	0	0	0	0	0	0	0	0	0	0	0											0
C14orf178	283579	0	0	0	0	0	1	0	1	1	1	1	1	1	0	0	0	0	0	0	0	5											0
C14orf180	400258	0	0	0	0	0	1	0	0	0	0	0	0	0	0	0	0	0	0	0	1	0											9
C14orf181	400223	0	0	0	0	0	0	0	0	0	0	0	0	0	0	0	0	0	0	0	0	0											0
C14orf182	283551	0	0	0	0	0	1	0	0	0	0	0	0	0	0	0	0	0	0	0	1	0											5
C14orf183	196913	0	0	0	0	0	0	0	0	0	0	0	0	0	0	0	0	0	0	0	0	0											0
C14orf2	9556	0	0	0	0	0	1	0	1	0	0	0	0	0	0	0	0	0	0	1	0	1											0
C14orf21	161424	0	0	0	0	0	0	0	0	0	0	0	0	0	0	0	0	0	0	0	0	0											0
C14orf28	122525	0	0	0	0	0	0	0	0	0	0	0	0	0	0	0	0	0	0	0	0	0											0
C14orf37	145407	0	0	0	0	0	0	0	0	0	0	0	0	0	0	0	0	0	0	0	0	0											0
C14orf38	729665	0	0	0	0	0	0	0	0	0	0	0	0	0	0	0	0	0	0	0	0	0											0
C14orf39	317761	0	0	0	0	0	1	0	0	0	0	0	0	0	0	0	0	0	0	0	1	0											3
C14orf43	91748	0	0	0	0	0	0	0	0	0	0	0	0	0	0	0	0	0	0	0	0	0											0
C14orf45	80127	0	0	0	0	0	0	0	0	0	0	0	0	0	0	0	0	0	0	0	0	0											0
C14orf49	161176	0	0	0	0	0	1	0	0	0	0	0	0	0	0	0	0	0	0	0	1	0											1
C14orf57	317787	0	0	0	0	0	0	0	0	0	0	0	0	0	0	0	0	0	0	0	0	0											0
C14orf63	145249	0	0	0	0	0	0	0	0	0	0	0	0	0	0	0	0	0	0	0	0	0											0
C14orf67	196860	0	0	0	0	0	0	0	0	0	0	0	0	0	0	0	0	0	0	0	0	0											0
C14orf74	254299	0	0	0	0	0	0	0	0	0	0	0	0	0	0	0	0	0	0	0	0	0											0
C14orf79	122616	0	0	0	0	0	0	0	0	0	0	0	0	0	0	0	0	0	0	0	0	0											0
C14orf80	283643	0	0	0	0	0	1	0	1	0	1	1	1	1	1	1	1	0	0	0	0	7											0
C14orf88	91813	0	0	0	0	0	0	0	0	0	0	0	0	0	0	0	0	0	0	0	0	0											0
C14orf93	60686	0	0	0	0	0	1	0	0	0	0	0	0	0	0	0	0	0	0	0	1	0											1
C15orf2	23742	0	0	0	0	0	0	0	0	0	0	0	0	0	0	0	0	0	0	0	0	0											0
C15orf23	90417	0	0	0	0	0	1	0	0	0	0	0	0	0	0	0	0	0	0	0	1	0											7
C15orf24	56851	0	0	0	0	0	1	0	0	0	0	0	0	0	0	0	0	0	0	0	1	0											7
C15orf26	161502	0	0	0	0	0	1	0	0	0	0	0	0	0	0	0	0	0	0	0	1	0											4
C15orf27	123591	0	0	0	0	0	1	0	0	0	0	0	0	0	0	0	0	0	0	0	1	0											2
C15orf29	79768	0	0	0	0	0	1	0	0	0	0	0	0	0	0	0	0	0	0	0	1	0											30
C15orf32	145858	0	0	0	0	0	0	0	0	0	0	0	0	0	0	0	0	0	0	0	0	0											0
C15orf33	196951	0	0	0	0	0	0	0	0	0	0	0	0	0	0	0	0	0	0	0	0	0											0
C15orf34	80072	0	0	0	0	0	0	0	0	0	0	0	0	0	0	0	0	0	0	0	0	0											0
C15orf35	641313	0	0	0	0	0	0	0	0	0	0	0	0	0	0	0	0	0	0	0	0	0											0
C15orf36	641314	0	0	0	0	0	0	0	0	0	0	0	0	0	0	0	0	0	0	0	0	0											0
C15orf37	283687	0	0	0	0	0	0	0	0	0	0	0	0	0	0	0	0	0	0	0	0	0											0
C15orf38	348110	0	0	0	0	0	1	0	0	0	0	0	0	0	0	0	0	0	0	0	1	0											4
C15orf38-AP3S2	100526783	0	0	0	0	0	0	0	0	0	0	0	0	0	0	0	0	0	0	0	0	0											0
C15orf39	56905	0	0	0	0	0	1	0	1	0	0	0	0	0	1	0	0	0	0	0	0	1											0
C15orf40	123207	0	0	0	0	0	1	0	1	0	1	0	0	0	0	0	0	0	0	0	0	1											0
C15orf41	84529	1	0	1	1	1	1	0	1	1	1	1	1	1	1	0	1	1	1	1	1	10		Dyserythropoietic anemia, congenital, type Ib, 615631 (3), Autosomal recessive	yes	Congenital dysorythropoietic anaemia type 1							1
C15orf42	90381	0	0	0	0	0	0	0	0	0	0	0	0	0	0	0	0	0	0	0	0	0											0
C15orf43	145645	0	0	0	0	0	0	0	0	0	0	0	0	0	0	0	0	0	0	0	0	0											0
C15orf44	81556	0	0	0	0	0	0	0	0	0	0	0	0	0	0	0	0	0	0	0	0	0											0
C15orf45	641318	0	0	0	0	0	0	0	0	0	0	0	0	0	0	0	0	0	0	0	0	0											0
C15orf48	84419	0	0	0	0	0	0	0	0	0	0	0	0	0	0	0	0	0	0	0	0	0											0
C15orf49	63969	0	0	0	0	0	0	0	0	0	0	0	0	0	0	0	0	0	0	0	0	0											0
C15orf5	81698	0	0	0	0	0	0	0	0	0	0	0	0	0	0	0	0	0	0	0	0	0											0
C15orf50	414926	0	0	0	0	0	0	0	0	0	0	0	0	0	0	0	0	0	0	0	0	0											0
C15orf52	388115	0	0	0	0	0	1	0	1	0	0	1	0	0	0	0	0	0	0	0	0	1											0
C15orf53	400359	0	0	0	0	0	1	0	1	1	0	0	0	0	0	0	0	0	0	0	0	1											0
C15orf54	400360	0	0	0	0	0	0	0	0	0	0	0	0	0	0	0	0	0	0	0	0	0											0
C15orf55	256646	1	0	0	1	1	1	0	0	0	0	0	0	0	0	0	0	0	0	0	1	0					yes	yes					53
C15orf56	644809	0	0	0	0	0	0	0	0	0	0	0	0	0	0	0	0	0	0	0	0	0											0
C15orf57	90416	0	0	0	0	0	0	0	0	0	0	0	0	0	0	0	0	0	0	0	0	0											0
C15orf58	390637	0	0	0	0	0	0	0	0	0	0	0	0	0	0	0	0	0	0	0	0	0											0
C15orf59	388135	0	0	0	0	0	1	0	0	0	0	0	0	0	0	0	0	0	0	0	1	0											11
C15orf60	283677	0	0	0	0	0	0	0	0	0	0	0	0	0	0	0	0	0	0	0	0	0											0
C15orf61	145853	0	0	0	0	0	0	0	0	0	0	0	0	0	0	0	0	0	0	0	0	0											0
C15orf62	643338	0	0	0	0	0	1	0	1	0	0	0	0	1	0	0	0	0	0	0	0	1				Potential protein deficiency							0
C15orf63	25764	0	0	0	0	0	1	0	0	0	0	0	0	0	0	0	0	0	0	0	1	0											4
C15orf65	145788	0	0	0	0	0	0	0	0	0	0	0	0	0	0	0	0	0	0	0	0	0											0
C16orf11	146325	0	0	0	0	0	1	0	0	0	0	0	0	0	0	0	0	0	0	0	1	0											72
C16orf13	84326	0	0	0	0	0	0	0	0	0	0	0	0	0	0	0	0	0	0	0	0	0											0
C16orf29	64738	0	0	0	0	0	0	0	0	0	0	0	0	0	0	0	0	0	0	0	0	0											0
C16orf3	750	0	0	0	0	0	1	0	0	0	0	0	0	0	0	0	0	0	0	0	1	0											14
C16orf42	115939	0	0	0	0	0	0	0	0	0	0	0	0	0	0	0	0	0	0	0	0	0											0
C16orf45	89927	0	0	0	0	0	1	0	0	0	0	0	0	0	0	0	0	0	0	0	1	0											2
C16orf46	123775	0	0	0	0	0	0	0	0	0	0	0	0	0	0	0	0	0	0	0	0	0											0
C16orf47	388289	0	0	0	0	0	0	0	0	0	0	0	0	0	0	0	0	0	0	0	0	0											0
C16orf48	84080	0	0	0	0	0	1	0	0	0	0	0	0	0	0	0	0	0	0	0	1	0											181
C16orf5	29965	0	0	0	0	0	1	0	0	0	0	0	0	0	0	0	0	0	0	0	1	0											12
C16orf52	730094	0	0	0	0	0	0	0	0	0	0	0	0	0	0	0	0	0	0	0	0	0											0
C16orf53	79447	0	0	0	0	0	0	0	0	0	0	0	0	0	0	0	0	0	0	0	0	0											0
C16orf54	283897	0	0	0	0	0	0	0	0	0	0	0	0	0	0	0	0	0	0	0	0	0											0
C16orf55	124045	0	0	0	0	0	0	0	0	0	0	0	0	0	0	0	0	0	0	0	0	0											0
C16orf57	79650	0	0	0	0	1	0	0	0	0	0	0	0	0	0	0	0	0	0	0	0	0	yes	Poikiloderma with neutropenia, 64173 (3), Autosomal recessive	yes	Dyskeratosis congenita|Poikiloderma |Poikiloderma with neutropenia|Poikiloderma, clericuzio-type with neutropenia|Rothmund-Thomson syndrome							0
C16orf58	64755	0	0	0	0	0	1	0	0	0	0	0	0	0	0	0	0	0	0	0	1	0											6
[truncated: 19,654 more rows]

## Sheet: Description
Dataset EV2: A list of human genes , their DMS-amenable assays (yeast-2-hybrid, yeast complementation, human complementation in HeLa, hct116, dld1, gbm, rpe1, KB7, and KB52 cell lines) and their disease associations according to OMIM, HGMD, the Sanger Cancer Census, and RC Deo et al., Genome Biology, 2014)
